# Supplementary material for: Quantitative proteomics reveals unique responses to antimicrobial treatments in clinical Pseudomonas aeruginosa isolates
Source: mSystems. 2023 Aug 25;8(5):e00491-23. doi: 10.1128/msystems.00491-23 (PMC10654054; doi:10.1128/msystems.00491-23)
Supplement: Table S1 — Summary statistics for PAO1, LESlike1, and LESB58. [file msystems.00491-23-s0002.xlsx]

## Sheet: Table Legend
Table S1: Summary statistics (mean, standard deviation, coefficient of variation, number of valid values) for each protein identified in PAO1, LESlike1, and LESB58 (separate sheet for each isolate). Imputed values are indicated in blue italics.

## Sheet: PAO1 Summary Statistics
Majority protein IDs	Gene name	Gene locus	Peptides	Sequence coverage [%]	Mol. weight [kDa]	Q-value	LFQ intensity PAO1 2hUntx 1	LFQ intensity PAO1 2hUntx 2	LFQ intensity PAO1 2hUntx 3	LFQ intensity PAO1 2hUntx 4	LFQ intensity PAO1 4hUntx 1	LFQ intensity PAO1 4hUntx 2	LFQ intensity PAO1 4hUntx 3	LFQ intensity PAO1 4hUntx 4	LFQ intensity PAO1 ATM 1	LFQ intensity PAO1 ATM 2	LFQ intensity PAO1 ATM 3	LFQ intensity PAO1 ATM 4	LFQ intensity PAO1 CAR 1	LFQ intensity PAO1 CAR 2	LFQ intensity PAO1 CAR 3	LFQ intensity PAO1 CAR 4	LFQ intensity PAO1 H2O2 1	LFQ intensity PAO1 H2O2 2	LFQ intensity PAO1 H2O2 3	LFQ intensity PAO1 H2O2 4	LFQ intensity PAO1 PIP 1	LFQ intensity PAO1 PIP 2	LFQ intensity PAO1 PIP 3	LFQ intensity PAO1 PIP 4	LFQ intensity PAO1 TOB 1	LFQ intensity PAO1 TOB 2	LFQ intensity PAO1 TOB 3	LFQ intensity PAO1 TOB 4	Mean PAO1 2hUntx	Mean PAO1 4hUntx	Mean PAO1 ATM	Mean PAO1 CAR	Mean PAO1 H2O2	Mean PAO1 PIP	Mean PAO1 TOB	Standard deviation PAO1 2hUntx	Standard deviation PAO1 4hUntx	Standard deviation PAO1 ATM	Standard deviation PAO1 CAR	Standard deviation PAO1 H2O2	Standard deviation PAO1 PIP	Standard deviation PAO1 TOB	Coefficient of variation PAO1 2hUntx
							Italicized LFQ values in blue text are imputed
Q9I7C5	dnaA	PA0001	31	75.3	57.754	0	29.449	29.4843	29.2872	29.3104	29.4873	29.2472	29.1286	29.028	29.1442	29.1033	29.0658	29.1546	29.2375	29.2508	29.0546	29.0413	29.3574	29.1062	29.0745	29.2084	29.1117	29.1866	29.0495	29.0071	29.1832	29.052	29.2475	29.0119	29.3827	29.2228	29.117	29.1461	29.1866	29.0887	29.1236	0.0984151	0.197802	0.0406364	0.113553	0.127384	0.0780892	0.110306	0.00334942
Q9I7C4	dnaN	PA0002	24	72.2	40.694	0	31.2852	31.2238	31.2408	31.1511	31.3773	31.344	31.2229	31.1097	31.2795	31.2933	31.2361	31.1518	31.2455	31.2666	31.1691	31.2142	30.7725	30.964	30.9393	30.8585	31.3178	31.3452	31.2299	31.1513	30.871	31.1274	31.015	31.281	31.2252	31.2635	31.2402	31.2238	30.8836	31.2611	31.0736	0.0557912	0.122103	0.0637363	0.0423796	0.086689	0.0881305	0.173591	0.00178673
Q9I7C3	recF	PA0003	6	24.4	41.459	0	23.6195	25.6999	25.7594	25.1305	24.4453	25.4475	26.2865	25.46	25.9362	25.3793	25.7081	25.2617	25.6431	25.6102	25.8441	25.0777	25.7294	25.4364	24.8533	25.1303	25.7972	25.3284	25.4345	26.3579	24.9974	26.3483	25.6199	24.6146	25.0523	25.4098	25.5713	25.5438	25.2873	25.7295	25.3951	0.996371	0.753387	0.308038	0.327467	0.37888	0.464561	0.75862	0.0397716
Q9I7C2	gyrB	PA0004	45	69.9	90.188	0	31.533	31.5268	31.6445	31.6441	31.69	31.5923	31.4577	31.4696	31.5538	31.5083	31.5617	31.6396	31.5471	31.6236	31.638	31.6504	31.0621	30.7518	30.9311	31.23	31.5841	31.5127	31.4703	31.5178	30.9962	31.0316	31.0235	30.8431	31.5871	31.5524	31.5658	31.6148	30.9938	31.5212	30.9736	0.0660935	0.110072	0.0545014	0.0464399	0.202416	0.0469961	0.0883155	0.00209242
Q9I7C1	lptA	PA0005	7	33.1	28.66	0	25.7727	25.7932	25.7754	26.1383	25.4957	25.3941	25.1635	25.5998	25.5354	24.9366	25.2202	25.5442	25.5703	25.3147	25.5338	25.2617	25.4318	25.1136	25.1661	25.0998	25.4289	25.3101	25.4117	24.9179	25.9924	25.9514	25.8377	25.0116	25.8699	25.4133	25.3091	25.4201	25.2028	25.2671	25.6983	0.17919	0.18647	0.290491	0.154581	0.155269	0.238654	0.462435	0.00692657
Q9I7C0	gmhB	PA0006	5	42.1	19.115	0	24.5337	24.7554	25.4392	24.8707	24.9798	25.0817	25.4878	25.1063	24.4596	25.5403	24.5592	24.6649	24.8454	23.147	24.4743	24.3127	25.2077	24.9365	24.8546	25.3082	24.514	24.961	24.0851	24.8672	25.1522	25.3311	24.9083	24.5042	24.8998	25.1639	24.806	24.1948	25.0767	24.6068	24.974	0.385885	0.222774	0.49668	0.733296	0.21585	0.397499	0.357898	0.0154975
Q9I7B8	glyS	PA0008	39	65.9	73.973	0	30.9153	31.031	30.9097	30.9971	30.7407	30.6345	30.585	30.6425	30.6695	30.705	30.7671	30.6952	30.6554	30.6508	30.6218	30.6613	30.5719	30.3617	30.4348	30.71	30.6836	30.7331	30.7997	30.711	30.7323	30.6311	30.5597	30.4152	30.9633	30.6507	30.7092	30.6473	30.5196	30.7318	30.5846	0.0602737	0.0651657	0.0413871	0.0175294	0.153947	0.049557	0.133297	0.00194662
Q9I7B7	glyQ	PA0009	12	54.6	36.14	0	29.8231	29.6559	29.5844	29.711	29.4385	29.2288	29.3941	29.4487	29.3704	29.3609	29.3721	29.3416	29.2584	29.3131	29.5027	29.3612	29.5188	29.3869	29.3633	29.6426	29.4825	29.2859	29.4721	29.3363	29.5254	29.767	29.7412	29.5894	29.6936	29.3775	29.3613	29.3588	29.4779	29.3942	29.6558	0.100699	0.10195	0.0139988	0.104674	0.129385	0.0982486	0.116999	0.00339129
Q9I7B5	PA0011	PA0011	11	42.4	33.001	0	26.3548	26.391	26.4329	26.3442	25.7213	26.3972	26.3976	26.1093	26.4814	26.5574	25.79	26.1366	26.4572	25.8291	26.7762	26.1338	26.7361	26.8112	26.9981	26.929	26.1075	26.5757	26.0924	26.2697	26.6031	26.3526	27.0222	26.9226	26.3807	26.1563	26.2413	26.2991	26.8686	26.2613	26.7252	0.0401308	0.320251	0.352196	0.40857	0.117293	0.22444	0.306	0.00152122
Q9I7B4	PA0012	PA0012	2	47.7	9.8302	0	23.2526	22.1135	23.8087	21.1405	22.736	22.8536	23.3215	23.6441	21.352	22.14	23.0267	22.8638	21.7178	22.6933	22.3837	22.3146	21.6747	22.7985	22.8307	21.8673	20.1861	20.5658	22.254	23.0597	21.8849	24.357	23.4623	22.2533	22.5788	23.1388	22.3456	22.2773	22.2928	21.5164	22.9894	1.19053	0.421214	0.766349	0.40776	0.607758	1.36615	1.1337	0.0527275
Q9I7B1	PA0015	PA0015	5	34.3	11.472	0.00070004	26.3274	26.8257	25.6501	25.8308	26.0426	25.6541	26.0873	26.1004	25.8183	25.6999	26.6013	25.912	26.0454	22.7399	25.3688	25.4502	26.0647	25.7115	26.0426	26.0983	27.17	26.0554	25.9355	25.6007	25.6127	25.513	26.1598	25.4992	26.1585	25.9711	26.0079	24.9011	25.9793	26.1904	25.6962	0.528982	0.212774	0.405029	1.472	0.180002	0.680811	0.313218	0.0202222
Q9I7B0	trkA	PA0016	17	57.1	49.926	0	27.2988	27.3466	27.022	27.4344	26.9828	26.9394	26.9155	27.1236	27.0187	26.9045	27.1103	27.1524	27.1809	26.7401	27.2089	27.2312	26.6679	26.5645	26.4909	27.0576	27.1421	26.9795	26.9942	27.1984	26.7149	26.918	26.9114	26.9913	27.2754	26.9903	27.0465	27.0903	26.6952	27.0786	26.8839	0.178045	0.0930978	0.109875	0.234374	0.252241	0.108545	0.118338	0.00652768
Q9I7A9	rsmB	PA0017	14	43.1	47.154	0	27.47	26.8577	26.9711	27.4339	26.7537	26.1183	26.3707	26.496	26.0573	26.3152	27.1286	27.1129	26.2938	26.4332	26.5255	26.351	26.768	25.9251	26.1356	26.2122	26.8533	26.2462	26.4389	26.2257	24.8437	25.9187	25.9442	25.8834	27.1832	26.4347	26.6535	26.4009	26.2602	26.441	25.6475	0.31411	0.264403	0.549742	0.100857	0.359624	0.291153	0.536443	0.0115553
O85732	fmt	PA0018	15	76.1	33.028	0	29.0416	28.929	28.8156	28.6649	28.8392	28.6065	28.4158	28.3183	28.7234	28.4917	28.4799	28.4999	28.5228	28.489	28.3485	28.4509	28.3754	27.8194	28.5575	28.3886	28.4921	28.6117	28.6053	28.5403	28.2691	28.422	28.6041	28.5837	28.8628	28.545	28.5487	28.4528	28.2852	28.5624	28.4697	0.160975	0.229827	0.116764	0.0754507	0.321432	0.0568744	0.156592	0.00557727
Q9I7A8	def	PA0019	13	88.7	19.365	0	28.9908	29.2755	29.226	29.5337	28.8331	29.1244	29.1264	29.347	28.9897	29.1606	29.2194	29.4492	29.165	29.2037	29.2912	29.4593	28.2615	28.7738	29.3134	28.9508	29.0131	29.3498	29.0847	29.4015	28.4094	29.0993	29.3272	29.1735	29.2565	29.1077	29.2048	29.2798	28.8249	29.2123	29.0024	0.222642	0.210784	0.18988	0.130785	0.437597	0.192062	0.406509	0.00761002
Q9I7A7	PA0020	PA0020	14	50.4	37.586	0	28.5676	28.2535	28.1859	28.3684	28.0602	28.3176	27.9219	28.2962	28.1486	28.064	28.1359	27.7749	27.8976	27.4163	27.8934	27.5985	28.6806	28.7123	28.7784	28.3048	27.8416	28.2551	27.95	27.9559	28.3427	28.1828	28.0559	28.5335	28.3439	28.149	28.0309	27.7014	28.6191	28.0007	28.2787	0.167124	0.191095	0.174632	0.236117	0.21341	0.177571	0.206418	0.00589629
Q9I7A5	tsaC	PA0022	8	70.3	20.371	0.00036271	25.6378	25.2843	25.7331	25.4894	25.3299	25.1939	25.4453	25.2333	25.4507	25.7756	25.721	25.6887	25.8673	25.8451	25.6095	25.9598	25.031	25.4229	21.9403	25.1546	25.6828	25.732	25.5069	25.2666	25.4015	24.8067	25.0149	25.5878	25.5362	25.3006	25.659	25.8204	24.3872	25.5471	25.2027	0.19557	0.112113	0.143414	0.149123	1.63943	0.210437	0.355855	0.00765855
P43903	qor	PA0023	19	82.8	35.094	0	27.1833	27.5544	27.4168	27.3084	28.2559	28.4937	28.3672	28.439	28.4551	28.622	28.4896	28.5689	28.5972	28.5975	28.4986	28.6782	27.9756	28.4942	28.328	28.0926	28.5449	28.6989	28.3501	28.4757	28.0589	28.0327	27.9953	28.4332	27.3657	28.389	28.5339	28.5929	28.2226	28.5174	28.13	0.157858	0.102702	0.0756137	0.0734791	0.232937	0.145432	0.203772	0.00576847
P43898	hemF	PA0024	15	53.8	34.806	0	28.1726	27.7567	27.778	27.6834	29.021	28.7386	28.6166	28.6971	28.2384	28.3018	27.9959	28.1127	28.3626	28.4506	28.0227	27.996	28.0662	27.5387	27.6566	27.3646	28.2991	28.6934	28.3557	28.0313	27.5657	27.6166	27.3348	28.0588	27.8477	28.7683	28.1622	28.208	27.6565	28.3449	27.6439	0.220344	0.175896	0.135897	0.232383	0.298293	0.272022	0.30253	0.00791247
P43904	aroE	PA0025	8	36.9	29.484	0	25.446	26.2231	28.0837	26.7725	26.6024	27.0339	27.1765	26.8171	26.2124	26.5335	26.2202	26.4707	26.577	26.2594	26.3499	26.1666	26.0366	26.1393	25.9908	26.3908	26.4094	26.4142	26.6555	26.5815	25.0603	26.1926	26.5131	25.9301	26.6313	26.9075	26.3592	26.3382	26.1394	26.5152	25.924	1.11067	0.25136	0.167012	0.175902	0.178716	0.123113	0.623195	0.0417054
P07344	trpA	PA0035	9	64.2	28.488	0	26.7154	27.2616	27.3777	27.2751	26.6796	27.5678	27.7093	27.495	26.8826	26.8586	27.2254	27.2289	26.7158	26.938	27.2865	26.9237	27.2425	27.1821	27.1683	27.3484	26.8746	26.5988	27.0857	27.358	27.2529	27.4473	27.478	27.0761	27.1575	27.3629	27.0489	26.966	27.2353	26.9792	27.3136	0.299221	0.464149	0.206051	0.236559	0.0820082	0.321725	0.187063	0.011018
P07345	trpB	PA0036	18	72.1	43.68	0	28.295	28.0524	27.8189	28.1032	28.1535	28.8025	28.7933	28.6789	28.0927	28.4086	28.012	28.209	28.3607	28.0322	27.9711	28.2481	28.3165	28.2359	28.0611	28.307	28.2458	28.4332	28.1272	28.1312	28.0897	28.4514	27.8924	28.2109	28.0674	28.6071	28.1806	28.1531	28.2301	28.2343	28.1611	0.195822	0.307523	0.172199	0.18244	0.118275	0.143502	0.233853	0.00697685
Q9I793	PA0039	PA0039	4	73.3	7.9233	0	27.9074	27.7774	27.7361	27.303	27.5134	27.7033	27.4927	27.5813	28.1714	28.1442	28.5115	28.0833	28.4371	28.1308	28.0947	28.1232	28.5604	28.9628	28.9063	28.3432	28.024	28.3778	28.3233	28.4011	28.5335	28.7148	28.2303	29.2009	27.681	27.5727	28.2276	28.1964	28.6932	28.2816	28.6699	0.262373	0.0949764	0.19282	0.161184	0.293403	0.17477	0.406553	0.00947844
Q9I792	PA0040	PA0040	21	41.6	63.191	0	26.1648	24.9721	26.416	25.905	26.8064	25.7844	26.7595	26.2313	26.6828	26.7338	26.2266	26.1285	27.1597	27.0904	27.1714	27.3338	26.4435	25.1381	26.6252	26.217	26.7032	26.2585	26.8628	26.5285	26.0294	25.1136	25.4391	25.693	25.8645	26.3954	26.4429	27.1888	26.1059	26.5883	25.5688	0.630438	0.483636	0.309743	0.103043	0.666513	0.258771	0.387966	0.0243747
Q9I791	PA0041	PA0041	68	26	361.59	0	22.1707	23.4122	21.9739	25.0762	23.2581	24.9802	23.1555	23.7905	22.572	23.7963	24.4975	23.0869	23.9709	24.4198	25.1787	23.0734	22.5508	24.7758	24.807	23.8612	22.8408	22.685	22.883	23.1174	22.9418	25.2253	23.1548	24.2646	23.1582	23.7961	23.4882	24.1607	23.9987	22.8816	23.8966	1.42841	0.837047	0.839472	0.879736	1.06027	0.17882	1.05874	0.0616803
Q9I787	PA0045	PA0045	11	57.5	24.395	0	28.5923	28.0635	27.9692	28.1437	28.7023	28.454	28.525	28.4107	28.5547	28.4531	28.4798	28.3493	28.6067	28.527	28.2873	28.6113	28.1324	27.4402	27.7575	27.8986	28.5315	28.5891	28.5796	28.1556	27.3534	26.9505	27.0886	27.0468	28.1922	28.523	28.4592	28.5081	27.8072	28.464	27.1098	0.276154	0.128485	0.0849603	0.15218	0.289418	0.207115	0.172368	0.00979541
Q9I786	PA0046	PA0046	2	26.5	12.865	0	27.0542	25.6939	26.3643	26.0792	25.4947	23.7471	25.6662	24.7051	25.2343	24.8401	24.8149	25.2336	26.205	25.4034	25.4765	25.4837	26.5556	25.8194	25.1553	25.9071	26.3437	25.1513	25.4617	25.6526	26.1863	25.655	25.543	24.3884	26.2979	24.9033	25.0307	25.6422	25.8593	25.6523	25.4432	0.574192	0.877063	0.234867	0.376972	0.572779	0.505073	0.757095	0.0218341
Q9I785	PA0047	PA0047	3	40.8	17.494	0	27.279	25.1368	25.9	25.7223	24.1511	21.911	22.9488	23.6851	23.865	23.4343	23.8914	24.0071	25.614	24.3094	24.6201	25.5605	26.0815	23.5024	23.7345	25.5565	25.5512	23.389	24.4764	23.0971	22.559	23.1322	22.7838	23.0896	26.0095	23.174	23.7995	25.026	24.7187	24.1284	22.8912	0.906937	0.976699	0.251152	0.660738	1.29189	1.11892	0.270404	0.0348694
Q9I777	PA0055	PA0055	10	60.7	18.433	0	26.7879	26.8899	26.4831	26.4058	27.5093	28.0399	27.2997	27.2609	27.6232	27.9084	27.8556	27.7777	27.4619	27.7341	27.2935	27.7897	26.8629	26.9159	27.6852	26.7783	27.5684	27.7844	27.6137	27.8215	27.0603	26.9862	26.4157	27.9131	26.6417	27.5275	27.7912	27.5698	27.0606	27.697	27.0938	0.233667	0.358652	0.124195	0.233328	0.420242	0.124665	0.617436	0.00877072
Q9I773	osmC	PA0059	8	72.8	15.61	0	22.3423	25.2713	22.7117	23.1353	24.785	24.7848	23.5554	23.9969	25.5089	25.4286	25.9966	25.9953	23.3741	25.2132	24.5171	25.2405	25.6697	27.1925	26.6041	26.016	24.5452	26.0253	25.5039	26.1374	24.8852	26.426	23.3576	25.6354	23.3652	24.2805	25.7324	24.5862	26.3706	25.5529	25.0761	1.3114	0.609652	0.306142	0.874671	0.670098	0.726336	1.30703	0.0561263
Q9I772	PA0060	PA0060	2	53.2	8.2744	0	23.5121	23.6544	22.1281	21.5541	20.1128	21.3628	21.556	22.0314	23.5804	22.0576	22.9393	22.761	23.0503	22.4148	23.0888	21.2104	22.4512	22.2547	22.2386	22.3766	22.401	23.6288	22.0046	23.2325	23.6775	22.4009	22.3553	22.4189	22.7122	21.2658	22.8346	22.4411	22.3303	22.8167	22.7131	1.03438	0.818352	0.626194	0.87673	0.101455	0.744904	0.64346	0.0455428
Q9I770	PA0062	PA0062	4	44.9	15.728	0	22.9029	22.6104	24.0304	22.5729	20.4595	21.9112	24.2749	22.5734	23.0032	21.7842	20.7867	22.3964	21.5401	24.9351	24.5476	24.5187	21.808	24.4584	22.2304	21.8337	21.0075	23.3011	24.0473	22.6242	23.7934	24.7261	24.5039	25.1443	23.0291	22.3048	21.9926	23.8854	22.5826	22.745	24.5419	0.683594	1.58256	0.94552	1.575	1.26536	1.296	0.565245	0.0296839
Q9I767	PA0065	PA0065	7	45.2	24.951	0	24.2002	22.8091	24.2356	24.2231	21.1435	23.1904	24.6474	24.7746	22.7805	23.5543	23.7605	24.5506	21.1862	21.9658	24.3231	23.7578	21.1979	22.8632	23.5417	24.2299	24.0979	23.0491	23.7205	24.2189	23.0411	22.9949	23.849	23.8043	23.867	23.439	23.6615	22.8082	22.9582	23.7716	23.4223	0.705407	1.69066	0.727522	1.47614	1.29941	0.526335	0.467614	0.0295558
Q9I765	prlC	PA0067	37	64.3	76.043	0	30.5119	30.4449	30.2958	30.2902	31.0151	31.0193	30.8037	30.8517	31.0662	31.0954	30.959	30.85	30.848	31.0015	30.8377	30.9894	29.9581	29.8903	30.1022	30.1187	30.8805	31.0585	30.9607	31.0086	29.9643	30.0132	29.9672	30.1194	30.3857	30.9225	30.9926	30.9191	30.0173	30.9771	30.016	0.110503	0.111164	0.111733	0.0883324	0.111253	0.075736	0.0724738	0.00363667
Q9I764	PA0068	PA0068	8	78	9.9784	0	27.0509	27.1143	26.8071	26.7809	27.0857	26.655	26.5137	27.267	27.2181	26.9778	26.9523	27.1607	26.7041	26.5795	26.3163	26.7318	26.3665	26.0345	26.1255	26.3805	26.7764	27.1072	26.7214	27.39	25.6608	26.6614	25.7936	26.0772	26.9383	26.8803	27.0772	26.5829	26.2267	26.9988	26.0483	0.168939	0.354431	0.132034	0.189687	0.173578	0.311546	0.444114	0.00627132
Q9I762	PA0070	PA0070	19	66.1	31.716	0	32.0928	30.5676	31.3066	30.8656	32.4286	32.0478	31.9237	31.8275	32.3298	32.2907	32.3048	32.1258	32.7339	32.8788	32.6821	32.4479	32.3697	31.7764	32.0027	31.4082	32.5569	32.4274	32.3456	32.0812	31.8672	30.645	31.1471	31.5706	31.2081	32.0569	32.2628	32.6857	31.8892	32.3528	31.3075	0.663318	0.26368	0.0926994	0.179023	0.403286	0.200867	0.531361	0.0212546
Q9I761	PA0071	PA0071	14	35.3	61.923	0	21.6693	25.0178	25.4813	24.687	26.4874	25.4982	25.4849	25.621	25.8718	26.2665	26.3516	25.5458	25.7049	26.5421	26.7381	25.9968	24.1874	21.8927	22.334	22.772	26.2635	26.489	25.3902	24.2122	23.0823	25.2357	23.9045	20.4182	24.2138	25.7729	26.0089	26.2455	22.7965	25.5888	23.1602	1.72739	0.480294	0.372846	0.477781	0.994344	1.0328	2.03195	0.0713388
Q9I760	PA0072	PA0072	6	23.8	42.199	0.00036324	22.4738	20.1449	24.4078	24.5502	22.5367	23.1015	23.6786	24.2358	23.5806	22.9421	23.9689	24.0763	23.1634	22.8679	23.7988	23.6004	23.5051	25.8192	23.4312	24.1365	23.4857	23.108	23.6338	24.2644	23.2136	23.9385	23.6623	25.4963	22.8942	23.3882	23.642	23.3576	24.223	23.623	24.0777	2.06305	0.732573	0.512863	0.42074	1.11021	0.481543	0.991819	0.0901125
Q9I758	ppkA	PA0074	32	44.7	110.02	0	27.4989	25.5606	26.8898	25.4812	27.7634	26.7135	26.862	26.3939	27.5308	27.5341	26.9737	26.7557	28.565	28.2085	27.8155	27.7695	27.116	27.2126	27.8173	26.6444	27.8656	27.844	27.4508	26.5394	25.3596	23.4629	22.9118	25.292	26.3577	26.9332	27.1986	28.0896	27.1976	27.425	24.2566	0.998172	0.586936	0.395672	0.373168	0.481983	0.620385	1.25525	0.0378703
Q9I757	pppA	PA0075	8	55.4	25.904	0	25.3452	23.3013	23.2223	21.332	25.6533	24.951	25.5065	25.3165	25.009	23.7943	24.5539	24.8804	25.1471	25.4053	25.3047	25.8748	25.276	23.2698	24.8209	23.3898	25.3968	24.5416	25.3123	24.9087	23.3489	22.8621	22.7703	21.6561	23.3002	25.3568	24.5594	25.433	24.1891	25.0398	22.6594	1.6393	0.303684	0.544839	0.313112	1.0107	0.394609	0.715393	0.0703554
Q9I756	PA0076	PA0076	4	31.4	23.874	0	23.4847	24.7093	25.117	24.9761	23.9414	24.3939	24.9285	24.5645	24.8513	24.8834	24.5957	24.2495	24.6604	24.8315	25.3332	24.3884	23.8876	24.3045	24.4434	24.7912	24.5558	24.5122	24.7221	24.3147	23.0852	24.7416	25.037	23.8533	24.5718	24.4571	24.645	24.8034	24.3567	24.5262	24.1793	0.744178	0.409755	0.293395	0.397546	0.373745	0.167528	0.88604	0.0302859
Q9I755	icmF1	PA0077	50	58.3	121.46	0	27.4502	27.3175	27.7334	27.6863	28.1609	27.867	28.8129	28.0897	28.4751	28.5985	28.0205	27.8713	28.7678	29.2191	28.8537	28.8261	28.4902	27.8251	29.0148	28.0599	28.9612	28.3525	28.6606	27.5463	27.7054	27.521	27.8687	27.6017	27.5469	28.2326	28.2414	28.9167	28.3475	28.3802	27.6742	0.196814	0.406619	0.350207	0.204799	0.523242	0.608949	0.15001	0.00714468
Q9I754	PA0078	PA0078	18	54.6	48.97	0	25.8226	25.1056	26.4785	26.7445	27.6564	26.2705	27.194	26.9972	26.7361	26.5865	26.6453	27.2198	26.7009	27.2712	27.5164	27.1886	26.2138	25.8367	26.8569	27.0806	26.9331	26.452	27.1955	27.0579	25.9389	26.3019	26.6755	25.9723	26.0378	27.0295	26.7969	27.1693	26.497	26.9096	26.2222	0.732336	0.576536	0.288582	0.341842	0.573374	0.323362	0.343751	0.0281259
Q9I753	PA0079	PA0079	25	70.5	48.274	0	27.5793	27.3332	28.0698	28.5067	27.6288	27.8229	28.667	28.3982	28.2321	28.0999	28.4206	28.4131	28.5824	28.7898	29.1807	28.6845	27.8759	27.5095	28.0782	28.2601	28.5573	28.3026	28.8043	28.2509	27.1872	27.7889	28.2814	28.0852	27.8723	28.1292	28.2914	28.8093	27.9309	28.4787	27.8356	0.522137	0.485036	0.154571	0.261676	0.321798	0.255016	0.477368	0.0187332
Q9I752	PA0080	PA0080	4	47.4	16.93	0	26.6389	21.655	25.8355	25.5508	27.2717	26.6326	26.5299	25.9904	26.6561	26.1495	26.6683	26.5675	27.2774	27.2768	27.3644	26.9605	26.5254	25.4968	26.1709	25.434	27.3989	26.5639	26.7111	25.7787	25.9955	25.7983	25.8105	22.0601	24.9201	26.6061	26.5103	27.2198	25.9068	26.6132	24.9161	2.22491	0.525538	0.244722	0.177701	0.530427	0.664778	1.90613	0.089282
Q9I751	fha1	PA0081	13	28	53.31	0	24.6755	22.4278	23.9221	23.002	24.4054	24.1884	25.4509	24.4327	24.7725	24.8676	24.5178	24.0583	25.447	25.3873	24.7115	25.1048	24.4417	23.7003	24.335	23.3403	24.5788	23.9882	24.6074	24.2175	22.1127	22.183	22.9315	21.6775	23.5068	24.6193	24.554	25.1626	23.9543	24.348	22.2262	0.992848	0.565049	0.361991	0.335751	0.524097	0.298326	0.520654	0.0422366
Q9I750	PA0082	PA0082	15	75.9	36.679	0	24.9126	24.3596	24.4806	24.3792	26.1942	26.008	26.1856	25.0664	26.1967	26.8664	26.0206	25.4779	27.2689	27.1602	27.3315	27.5567	26.3309	25.0486	25.6262	25.0539	26.9879	26.7396	26.7754	25.9068	25.5124	23.0433	25.3622	24.4325	24.533	25.8636	26.1404	27.3293	25.5149	26.6024	24.5876	0.258586	0.538323	0.572569	0.167286	0.607803	0.47654	1.13491	0.0105403
Q9I749	PA0083	PA0083	13	55.2	18.785	0	28.8929	27.0525	28.0697	27.4368	29.8273	29.3452	29.4455	29.2034	29.5786	29.4999	29.5177	29.4521	30.0005	30.3949	29.9591	30.0793	29.1402	27.5413	28.76	27.2314	29.8459	29.689	29.5567	29.3075	28.2474	26.4737	27.8433	27.602	27.863	29.4554	29.5121	30.1084	28.1682	29.5998	27.5416	0.804579	0.26713	0.0522881	0.197376	0.924755	0.227902	0.760124	0.0288763
Q9I748	PA0084	PA0084	28	83.9	55.771	0	30.9705	29.2885	30.018	29.4688	31.8565	31.15	31.4224	31.1562	31.4726	31.5159	31.2776	31.2554	31.913	32.2281	31.8943	31.9329	31.3666	30.3077	31.1563	30.0972	31.6218	31.7274	31.4971	31.1767	31.0625	29.2722	30.1339	30.2361	29.9364	31.3963	31.3804	31.9921	30.732	31.5057	30.1762	0.75595	0.332069	0.132954	0.158151	0.623359	0.238706	0.73215	0.0252518
Q9I747	hcp1	PA0085	9	70.4	17.414	0	30.5268	28.6093	29.4852	28.9653	31.4394	30.7906	31.0764	30.7123	31.2369	31.0614	30.8454	30.7317	31.7594	31.8165	31.4368	31.7278	30.4623	30.0695	30.6708	29.7386	31.4574	31.4661	31.23	30.8646	30.2923	29.1194	29.5919	29.7004	29.3967	31.0046	30.9688	31.6851	30.2353	31.2545	29.676	0.834877	0.329361	0.225029	0.169544	0.414485	0.281998	0.482097	0.0284004
Q9I746	PA0086	PA0086	12	55.9	30.361	0	25.9829	25.8002	27.2744	26.5979	27.1467	26.6756	27.3279	27.108	26.5908	27.2631	27.083	27.2518	27.1893	28.0372	27.9452	27.8817	26.1879	26.1892	26.8597	26.3177	27.1833	27.0293	27.3611	27.2442	26.13	25.2737	26.2298	26.3399	26.4139	27.0645	27.0472	27.7633	26.3886	27.2045	25.9934	0.667537	0.276453	0.315212	0.387961	0.319904	0.13814	0.487358	0.0252722
Q9I744	PA0088	PA0088	19	49.4	69.483	0	26.1588	25.331	23.5615	24.5847	25.4097	25.9288	25.3792	25.8843	25.4118	26.6691	25.8372	25.2803	26.545	26.8289	26.645	26.5799	25.4557	24.7207	24.9059	23.7452	25.4695	25.6806	25.4308	25.0894	23.1863	25.1027	25.1092	23.8603	24.909	25.6505	25.7996	26.6497	24.7069	25.4176	24.3146	1.10469	0.296488	0.626507	0.126471	0.713067	0.244788	0.954273	0.0443492
Q9I742	clpV1	PA0090	56	66.9	98.737	0	28.9789	26.8053	28.2795	26.9584	30.6415	29.6407	30.1411	29.5556	30.3021	30.3448	30.1507	30.0612	31.1127	31.2833	30.8343	30.9773	30.3693	28.6529	30.1967	28.3444	30.7182	30.8009	30.425	29.7898	29.7984	27.5133	28.779	29.0422	27.7555	29.9947	30.2147	31.0519	29.3908	30.4335	28.7832	1.05034	0.502645	0.131919	0.191606	1.04027	0.458441	0.950498	0.0378425
Q9I741	vgrG1	PA0091	31	63.8	72.012	0	26.1369	24.919	24.62	24.6418	26.917	27.2028	27.5684	26.2495	27.1893	27.2347	26.5483	26.7432	28.4787	28.7921	28.068	28.1442	27.0629	26.1244	26.1364	25.5645	27.4647	27.7684	27.3664	26.6655	25.9883	23.3462	25.9793	23.1003	25.0794	26.9844	26.9289	28.3708	26.2221	27.3162	24.6035	0.717997	0.557795	0.337014	0.332761	0.620817	0.466362	1.597	0.0286289
Q9I738	PA0094	PA0094	6	61.1	16.488	0	28.9282	21.424	28.8161	26.3516	28.8463	28.0323	28.2857	28.1525	28.1034	27.6218	28.2707	28.4507	28.7341	28.8583	28.098	28.6614	29.0901	28.0583	27.7243	26.9231	28.3207	28.5827	28.6255	28.1804	27.0939	29.116	29.075	26.2097	26.38	28.3292	28.1117	28.5879	27.949	28.4274	27.8736	3.51142	0.359934	0.356014	0.336596	0.897599	0.212727	1.45639	0.133109
Q9I737	PA0095	PA0095	23	43	82.75	0	24.4731	23.7401	23.9058	23.7276	24.5469	24.0873	23.9734	23.6015	24.421	23.8158	24.1689	24.4654	24.1343	23.8906	21.959	23.7322	23.2881	23.6385	23.379	23.0919	24.7272	24.2845	23.9266	24.135	23.9416	23.8539	23.4008	23.385	23.9617	24.0523	24.2178	23.429	23.3494	24.2683	23.6453	0.350525	0.389557	0.298134	0.993852	0.22698	0.339316	0.293751	0.0146286
Q9I732	PA0100	PA0100	7	44.1	33.723	0	25.85	25.3431	25.7013	25.4961	27.1691	26.8939	27.0346	26.9209	27.1069	27.1005	26.9109	27.2264	27.1468	27.5456	27.0929	27.3734	26.9238	26.425	27.0913	26.5083	27.2495	27.2592	27.0823	27.0772	26.8008	25.9007	25.8127	26.826	25.5976	27.0046	27.0862	27.2896	26.7371	27.1671	26.3351	0.223262	0.125465	0.130395	0.2095	0.32148	0.100879	0.553634	0.008722
Q9I730	PA0102	PA0102	14	60.3	26.622	0	29.1888	28.9342	28.6467	28.8798	28.6846	28.6633	28.4771	28.5068	28.7675	28.741	28.6612	28.6525	28.6484	28.4021	28.4445	28.5901	28.5005	28.156	28.4354	28.4569	28.6153	28.578	28.5239	28.6155	28.4995	28.2901	28.4051	28.1772	28.9124	28.5829	28.7055	28.5213	28.3872	28.5832	28.343	0.222478	0.106109	0.0573884	0.116903	0.156504	0.0432925	0.139816	0.0076949
Q9I718	senC	PA0114	7	55	23.019	0	25.3419	24.9549	25.9024	25.3318	26.5862	26.6451	26.3754	26.5786	25.8671	26.1088	25.709	25.6256	25.6939	25.9482	25.9787	25.5692	26.9256	27.0924	27.0503	26.4527	25.3704	26.1214	25.5153	25.2514	26.4897	26.5281	26.5949	26.5477	25.3828	26.5463	25.8277	25.7975	26.8803	25.5646	26.5401	0.390481	0.117765	0.212523	0.198655	0.293697	0.386582	0.0437834	0.0153837
Q9I717	PA0115	PA0115	5	30.7	17.084	0.0010449	22.7594	22.0379	22.2882	23.6192	23.334	22.7396	21.7541	22.772	23.5796	23.0856	21.619	23.3533	23.1135	22.4821	22.199	23.5956	22.0928	22.6793	22.7884	21.6436	24.1605	23.7064	23.6786	22.9378	22.974	22.4076	22.7292	23.7826	22.6762	22.6499	22.9094	22.8475	22.301	23.6208	22.9733	0.696205	0.6566	0.883616	0.628347	0.534222	0.50609	0.587247	0.030702
Q9I716	PA0116	PA0116	4	29.9	18.212	0	23.4376	22.3367	21.7488	23.1685	23.795	20.9938	24.0886	23.8399	22.2282	23.2491	23.7922	23.6012	22.2886	23.1879	22.6499	21.6847	22.2679	23.5373	23.7155	24.3425	22.0721	23.1467	20.9105	22.1263	22.8984	23.4669	23.8784	23.3961	22.6729	23.1793	23.2177	22.4528	23.4658	22.0639	23.4099	0.774031	1.46274	0.696942	0.631447	0.870061	0.914107	0.401899	0.0341391
Q9I715	PA0117	PA0117	3	13.2	26.984	0.0079497	22.9187	21.8747	23.2618	22.7795	21.1086	24.595	24.2805	23.9013	24.1598	23.9445	22.8564	24.3333	24.4391	24.4525	22.8513	20.7254	21.754	23.5718	23.5156	21.5454	22.9371	24.1915	23.5124	23.6699	23.0811	21.9634	22.0301	21.9833	22.7087	23.4714	23.8235	23.1171	22.5967	23.5777	22.2645	0.59181	1.60051	0.664034	1.76277	1.09703	0.516367	0.545139	0.0260609
Q9I714	PA0118	PA0118	6	52.8	21.473	0	24.9711	25.0362	24.2512	24.5427	22.1359	24.6711	25.5472	24.5971	24.0498	24.3454	24.4778	24.756	24.6742	24.8166	24.3324	25.6143	22.3675	24.2628	23.6412	23.3429	24.1011	24.5867	24.2838	25.013	23.1003	24.8369	21.9927	23.0804	24.7003	24.2378	24.4073	24.8594	23.4036	24.4962	23.2526	0.370906	1.46623	0.293366	0.542761	0.789903	0.398514	1.17618	0.0150162
Q9I710	PA0122	PA0122	7	91.9	14.579	0	23.4392	22.6745	21.5023	21.3422	22.1244	21.6555	20.8654	21.5469	21.5108	22.6451	21.4871	21.3936	21.9693	21.7314	21.248	22.0576	26.9885	27.2509	26.6952	24.5577	21.7268	21.3981	21.4474	20.9503	25.6413	25.7885	24.4817	24.4248	22.2396	21.5481	21.7592	21.7516	26.3731	21.3806	25.0841	0.996194	0.519499	0.592771	0.362876	1.23137	0.321317	0.731268	0.0447938
Q9I706	PA0126	PA0126	10	55.3	22.367	0	28.5165	25.6787	27.6034	26.577	29.3891	28.3246	28.9003	28.2623	28.2139	28.1463	28.569	28.2325	29.1546	29.0009	28.6797	28.9183	27.7421	26.4699	27.0084	26.6071	28.5729	28.256	28.3946	27.8326	27.0358	25.7934	25.9686	26.0103	27.0939	28.7191	28.2904	28.9384	26.9569	28.264	26.202	1.23197	0.531062	0.189377	0.198277	0.571161	0.315538	0.563733	0.0454706
Q9I705	PA0127	PA0127	4	36.1	17.611	0	25.093	24.4686	24.3298	21.7068	26.076	24.8724	24.8074	25.0415	25.5808	25.3621	25.8768	25.5928	25.4739	25.9621	25.6151	25.826	25.3544	25.3486	25.8343	25.1482	25.381	25.8535	24.4331	25.6814	25.3229	24.8414	24.2458	24.7198	23.8995	25.1993	25.6031	25.7193	25.4214	25.3373	24.7825	1.49905	0.592717	0.211021	0.217132	0.291488	0.633582	0.442547	0.0627232
Q9I704	PA0128	PA0128	3	31.9	12.164	0	26.9406	26.9022	26.7216	26.5611	27.4498	27.4521	26.6798	27.2654	26.3696	26.1267	25.9484	26.7189	25.9871	25.6639	25.5137	25.722	26.0956	26.3245	25.2074	26.0275	26.3797	26.0804	26.1275	26.8971	25.4214	25.7596	25.2385	26.0141	26.7813	27.2118	26.2909	25.7217	25.9138	26.3712	25.6084	0.175171	0.365303	0.333485	0.197508	0.487764	0.374455	0.346064	0.00654078
Q9I702	bauC	PA0130	21	64.2	53.322	0	27.6407	28.2096	28.4593	28.1378	28.562	28.5724	28.6642	28.4092	28.5379	28.7162	28.6404	28.6951	28.6252	28.7337	28.6687	28.4465	27.7745	28.0212	28.3592	28.1785	28.6552	28.6984	28.7515	28.4442	27.6216	28.3674	28.938	27.8165	28.1119	28.5519	28.6474	28.6185	28.0834	28.6373	28.1859	0.342991	0.105698	0.079652	0.12306	0.247915	0.134617	0.592597	0.0122009
Q9I6Z3	ahpC	PA0139	15	95.7	20.541	0	33.9602	33.6936	33.6575	33.588	34.1235	34.017	33.8347	33.7514	33.8162	33.6766	33.7103	33.781	33.7856	33.6841	33.6911	33.8401	35.1044	35.5903	35.6378	35.3076	33.7724	33.6431	33.604	33.7144	33.4581	33.6592	33.401	33.7892	33.7248	33.9316	33.746	33.7502	35.41	33.6835	33.5768	0.162909	0.16931	0.0638886	0.0757276	0.250554	0.0748671	0.179722	0.00483055
Q9I6Z2	ahpF	PA0140	37	78.9	55.835	0	29.3307	29.1146	29.2503	29.4225	29.2132	28.9991	29.1406	29.1224	29.1224	28.8787	29.2406	29.2761	29.0108	29.032	29.1661	29.2558	31.3561	31.8464	31.8045	31.7289	29.173	28.9666	29.2241	29.2748	28.8184	29.1838	29.2136	29.0779	29.2795	29.1188	29.1295	29.1162	31.684	29.1596	29.0734	0.130535	0.0889469	0.179612	0.115714	0.223946	0.135205	0.179714	0.00445825
Q9I6Z1	PA0141	PA0141	23	68.9	40.788	0	29.0822	28.7644	28.9565	28.6905	31.0871	31.234	30.6984	30.9107	30.2876	30.4696	29.7039	29.5863	30.021	30.5155	30.0575	29.465	29.9001	30.4791	30.3386	30.1218	30.0439	30.504	30.1441	29.0952	30.3482	30.1727	30.242	31.398	28.8734	30.9825	30.0119	30.0147	30.2099	29.9468	30.5402	0.178737	0.230961	0.43259	0.430065	0.253514	0.60113	0.576371	0.00619037
Q9I6Y9	nuh	PA0143	17	63.7	37.542	0	21.1081	23.7843	25.4341	24.9648	22.6953	25.1723	25.3243	25.9966	23.199	25.7105	26.1895	25.8904	23.3996	25.7702	26.2437	25.9855	22.768	23.2801	24.428	26.3103	26.508	24.2423	25.2153	25.8975	24.1776	23.2522	25.7607	23.8525	23.8228	24.7971	25.2474	25.3498	24.1966	25.4658	24.2607	1.93836	1.44627	1.37979	1.31442	1.57081	0.971617	1.07089	0.0813656
Q9I6Y4	PA0148	PA0148	13	68	36.163	0	27.0991	27.2666	26.8532	26.995	26.6898	26.4138	26.7004	26.682	26.3431	26.5304	26.528	26.6579	26.421	26.1659	26.4373	26.3991	26.7535	26.0366	26.6521	26.7949	26.2317	26.5451	25.7807	26.3322	26.9537	26.8777	26.8703	26.7908	27.0535	26.6215	26.5148	26.3558	26.5593	26.2224	26.8731	0.174211	0.138669	0.129561	0.127581	0.353583	0.322131	0.0665888	0.0064395
Q9I6X7	pcaR	PA0155	9	52.3	30.581	0	25.0972	25.494	26.5663	25.5042	22.853	25.0536	25.7412	25.1733	25.3182	25.6483	25.7126	25.6894	25.43	26.188	25.749	25.3497	25.734	21.9083	26.0273	25.4616	25.3951	25.3833	25.2646	25.7659	25.749	26.369	25.7437	25.5931	25.6654	24.7053	25.5922	25.6792	24.7828	25.4522	25.8637	0.629781	1.27074	0.184556	0.380567	1.93021	0.217273	0.344551	0.0245381
Q9I6X6	PA0156	PA0156	13	61.4	40.361	0	23.2072	22.5683	22.4315	22.7552	21.916	22.9272	22.9954	23.3877	24.1868	22.1734	25.3353	22.509	22.037	23.0181	22.2271	22.7188	23.2545	23.0959	22.8439	21.9479	22.3193	22.2347	23.2011	23.2319	22.841	22.9489	23.1338	22.662	22.7405	22.8066	23.5511	22.5003	22.7855	22.7467	22.8964	0.33821	0.627457	1.48003	0.449104	0.583493	0.543679	0.197564	0.0148725
Q9I6X5	PA0157	PA0157	12	40.4	38.282	0	21.0866	21.4252	23.5099	20.8635	21.0956	24.2977	23.8221	23.0325	24.3596	24.6021	22.0337	23.8815	24.6706	24.4433	24.3113	24.5496	23.3512	24.0079	23.4794	21.7108	24.0944	23.2468	24.0892	22.0637	23.0425	21.0962	23.1754	23.2261	21.7213	23.062	23.7192	24.4937	23.1373	23.3735	22.6351	1.21454	1.41096	1.16288	0.15299	0.992552	0.959784	1.02881	0.0559149
Q9I6X4	PA0158	PA0158	21	27.7	111.95	0	23.0791	21.7904	21.7141	21.9212	22.4548	22.923	21.6367	22.3127	22.5853	23.3546	21.1173	23.046	20.9958	22.0818	23.6579	21.9555	24.3615	24.5364	24.9942	24.7001	23.6199	22.3755	21.6699	22.0986	24.17	22.5302	25.3762	22.1049	22.1262	22.3318	22.5258	22.1728	24.648	22.441	23.5453	0.641034	0.531708	0.990758	1.10251	0.268997	0.837836	1.51079	0.0289717
Q9I6X3	PA0159	PA0159	9	41.7	34.715	0	24.5035	25.5874	25.9159	25.728	25.6433	24.8807	25.5731	25.6039	25.6819	25.6544	24.9474	24.9361	25.3253	25.1145	25.8073	25.022	25.4994	25.3871	25.004	26.0037	25.5856	25.2942	25.2904	25.465	24.899	25.8823	25.6932	25.1805	25.4337	25.4252	25.3049	25.3172	25.4735	25.4088	25.4138	0.634555	0.364154	0.419571	0.350458	0.412167	0.143276	0.453507	0.0249493
Q9I6X0	opdC	PA0162	11	38.7	48.856	0	27.7304	26.5776	27.0777	27.1968	25.9304	26.0502	26.1205	26.0475	26.2803	26.2778	26.4289	26.5177	26.5508	26.0534	26.4705	26.4031	27.0693	25.8472	26.3947	26.3148	26.3334	26.2287	26.247	26.3107	26.0361	25.6241	26.3687	24.3953	27.1456	26.0372	26.3762	26.3695	26.4065	26.2799	25.6061	0.473237	0.0787933	0.117845	0.219211	0.503541	0.0500393	0.862716	0.0174333
Q9I6W7	PA0165	PA0165	4	19.8	31.431	0	29.326	29.0472	29.0369	29.0879	28.0727	27.4399	27.5973	27.6499	27.92	27.6606	28.2982	28.2617	27.8851	27.6478	27.5961	28.3751	28.406	26.9611	27.851	28.3514	27.8898	27.7266	27.87	28.3773	27.882	27.8817	28.2069	27.2968	29.1245	27.69	28.0351	27.876	27.8924	27.9659	27.8169	0.136117	0.270314	0.302235	0.355744	0.669191	0.283731	0.379091	0.00467363
Q9I6W5	PA0167	PA0167	5	29	24.533	0	22.224	23.5744	22.8774	21.8797	24.7395	24.5541	24.0513	24.5787	24.3495	24.3033	24.1462	24.4929	24.2924	24.122	24.1578	23.8642	23.3496	23.0004	22.7268	23.1045	24.3885	24.1886	22.0227	23.9656	23.243	22.5833	20.6389	22.2092	22.6389	24.4809	24.323	24.1091	23.0453	23.6413	22.1686	0.748451	0.297954	0.142825	0.178981	0.257914	1.09285	1.10572	0.0330605
Q9I6W2	PA0170	PA0170	6	78.6	14.553	0	26.9155	27.0939	27.0534	27.1688	26.2098	26.2664	26.3827	26.4476	26.5819	27.1439	27.0386	27.5427	26.627	26.4875	26.6921	27.1722	26.0879	26.195	25.9008	26.3166	26.6501	27.3165	26.9449	27.315	26.6499	26.5285	26.5699	25.5639	27.0579	26.3266	27.0768	26.7447	26.1251	27.0566	26.3281	0.106306	0.1081	0.394936	0.29749	0.176295	0.322521	0.511909	0.00392885
Q9I6W1	PA0171	PA0171	10	62.2	19.8	0	26.0853	26.1583	26.065	25.9518	24.9694	25.559	25.713	25.9688	26.7672	27.1337	27.1707	26.8671	27.1727	26.914	26.2398	27.0978	25.0544	24.2803	22.429	23.7378	26.2598	26.0519	26.9762	26.9631	26.2771	26.0813	23.2442	24.3568	26.0651	25.5526	26.9847	26.8561	23.8754	26.5627	24.9898	0.0855127	0.423918	0.198256	0.425008	1.1053	0.477476	1.44872	0.00328074
Q9I6V6	aer2	PA0176	18	33.9	72.59	0	25.0338	25.4342	25.0407	21.5692	21.3519	26.0539	25.737	25.5649	25.7027	24.8787	20.6718	25.4516	25.3272	24.337	24.3095	25.3891	26.4138	25.9392	25.7439	25.5641	24.812	25.8068	22.2331	21.7909	25.6992	24.8553	25.1982	25.9077	24.2695	24.6769	24.1762	24.8407	25.9152	23.6607	25.4151	1.80988	2.2259	2.36162	0.59812	0.365968	1.95494	0.47744	0.0745744
Q9I6V3	PA0179	PA0179	3	41.3	13.148	0	22.8158	22.6903	23.0857	22.151	20.9683	23.9357	22.9244	22.5259	23.4896	22.0478	21.7074	22.2233	22.2157	21.7376	23.1581	23.3619	23.1359	22.6147	22.2158	21.9701	21.8785	22.1959	21.3584	22.1099	23.4358	23.0582	21.5123	22.923	22.6857	22.5886	22.367	22.6183	22.4841	21.8857	22.7323	0.392788	1.23245	0.77842	0.770722	0.509284	0.37623	0.841822	0.0173143
Q9I6V2	cttP	PA0180	12	40	42.773	0	26.5243	21.3491	27.1074	22.2852	23.9061	22.9799	26.2047	22.0063	25.6204	26.4468	21.6791	25.8889	22.2284	26.4854	26.571	26.4746	26.4	25.63	26.0926	25.4955	22.0472	26.1773	26.2399	26.3733	25.7933	26.2327	25.6531	26.6947	24.3165	23.7743	24.9088	25.4398	25.9045	25.2094	26.0935	2.9209	1.79639	2.18045	2.1414	0.417738	2.10973	0.47079	0.12012
Q14T74	pntAA	PA0195	22	74.5	38.682	0	23.3023	23.2894	21.989	22.3298	23.5758	25.5284	25.7599	26.1339	24.4509	24.853	23.927	23.9777	23.216	25.0141	25.0352	23.3485	26.0459	26.9418	26.888	25.8256	25.2776	23.3499	24.1387	24.089	25.8386	23.8069	24.5157	27.0161	22.7276	25.2495	24.3021	24.1534	26.4253	24.2138	25.2943	0.670727	1.14337	0.436481	1.00745	0.57284	0.79566	1.42354	0.0295115
Q9I6Q8	pcaB	PA0230	6	19.6	49.121	0	22.0185	21.8363	22.4958	22.8862	22.8703	21.0082	22.5908	23.4722	21.9451	22.5864	22.7462	23.1921	21.6191	22.285	23.1543	23.3799	23.7758	22.4929	22.627	22.996	22.4603	22.6251	22.7678	23.5752	21.9551	21.5664	23.4799	22.9018	22.3092	22.4854	22.6174	22.6096	22.9729	22.8571	22.4758	0.474669	1.05121	0.516348	0.811723	0.575932	0.49496	0.873251	0.0212768
Q9I6Q2	PA0236	PA0236	8	43.6	27.978	0	24.6139	24.7599	24.7483	25.3137	24.7796	20.7631	25.911	25.0195	25.0699	25.4344	24.1448	24.3961	25.1467	25.2437	24.7962	25.9334	24.5447	25.1368	25.1513	24.7314	24.4791	23.9517	23.9947	24.4818	25.7468	25.9705	22.7483	24.6154	24.859	24.1183	24.7613	25.28	24.8911	24.2268	24.7703	0.310303	2.28916	0.594928	0.47611	0.301958	0.293387	1.47268	0.0124825
Q9I6P6	PA0242	PA0242	2	2.5	70.215	0.0036938	22.9464	22.5646	23.2035	18.7635	22.9101	21.6007	21.7231	22.7517	22.1002	21.1847	21.7931	23.0204	22.7388	23.044	23.0256	21.9429	22.3525	22.1748	22.4573	22.699	23.0844	21.0985	22.5877	22.3146	22.9275	22.3129	22.5451	21.9629	21.8695	22.2464	22.0246	22.6878	22.4209	22.2713	22.4371	2.08725	0.679826	0.765163	0.515923	0.21904	0.844305	0.405172	0.0954412
Q9I6N9	PA0250	PA0250	7	71.5	15.667	0	23.0349	25.8165	26.2471	26.4421	24.676	25.9784	27.2346	27.0605	25.8695	26.1317	26.408	26.39	25.6284	26.0847	26.7556	26.4532	26.6129	27.0324	26.4925	27.6611	26.294	25.7264	26.259	26.4114	25.1808	26.64	26.6246	26.5419	25.3851	26.2374	26.1998	26.2305	26.9497	26.1727	26.2469	1.58845	1.17998	0.253826	0.486158	0.527675	0.30457	0.71199	0.0625741
Q9I6N5	PA0254	PA0254	11	29.2	54.499	0	22.0542	25.7549	24.6077	25.8783	28.1636	22.239	25.3554	21.3687	20.4474	22.4277	27.963	26.8891	26.6084	26.8156	26.8236	20.5673	25.7966	26.5643	26.6105	25.1201	26.1095	23.1763	23.6686	26.6695	22.4748	26.0672	22.6907	25.5867	24.5738	24.2817	24.4318	25.2037	26.0229	24.906	24.2048	1.77445	3.1027	3.57768	3.09254	0.708179	1.73988	1.88534	0.0722092
Q9I6N0	PA0259	PA0259	4	17.9	52.444	0	21.1428	20.9583	22.6098	22.6419	23.4058	21.0254	23.0551	22.743	22.6624	22.4253	22.2425	22.7258	21.0529	22.7083	23.0888	22.2327	22.7469	22.7764	22.2773	23.284	20.9608	21.8295	21.3903	22.5293	22.7568	21.5931	22.3357	22.6126	21.8382	22.5573	22.514	22.2707	22.7712	21.6775	22.3246	0.912684	1.05655	0.222476	0.88417	0.411334	0.669509	0.517967	0.041793
Q9I6M5	davD	PA0265	39	85.5	51.622	0	31.3968	31.2007	31.1828	31.2957	31.2167	31.1197	31.1571	30.9845	31.9653	31.7157	32.1462	31.982	31.9163	31.6537	31.7053	31.9988	31.2936	31.3993	31.5146	31.3512	31.9553	31.6135	31.9058	32.1188	31.4012	31.4743	31.5444	31.6336	31.269	31.1195	31.9523	31.8185	31.3897	31.8983	31.5134	0.0985633	0.0984758	0.177582	0.165363	0.0938147	0.210594	0.0992082	0.00315211
Q9I6M4	davT	PA0266	28	87.6	45.22	0	32.1606	31.8511	31.8968	32.0447	31.6593	31.5837	31.684	31.582	32.6265	32.2778	32.6636	32.7213	32.4228	32.1951	32.3484	32.703	32.1198	32.079	32.1241	32.2566	32.5524	32.2762	32.5174	32.7862	32.0587	32.216	32.2508	32.3438	31.9883	31.6273	32.5723	32.4173	32.1449	32.5331	32.2173	0.141492	0.0522534	0.200163	0.212752	0.0772156	0.208719	0.118731	0.00442323
Q9I6M1	PA0269	PA0269	9	84.1	16.202	0	21.2112	22.2008	23.844	21.6793	24.7046	23.0016	21.6363	23.8058	21.624	22.5415	22.6049	22.091	23.9889	21.4184	22.2639	22.2754	24.1548	26.5698	25.8929	22.1892	24.0705	22.2973	23.3936	22.5583	22.7119	25.5437	25.4783	25.46	22.2338	23.2871	22.2153	22.4866	24.7016	23.0799	24.7985	1.14701	1.30189	0.4558	1.07893	1.95964	0.809167	1.39151	0.0515885
Q9I6L3	PA0277	PA0277	10	62.7	26.626	0	29.1957	26.5582	28.0743	27.4785	29.65	28.3519	28.7624	28.2032	27.9564	27.7407	28.1055	28.1488	29.2503	29.3629	28.8051	29.4896	27.9319	26.5929	27.2799	27.3796	28.8094	27.9705	28.4131	27.681	27.4915	26.0896	26.3993	25.1342	27.8267	28.7419	27.9878	29.227	27.2961	28.2185	26.2786	1.10541	0.649981	0.184227	0.297755	0.549511	0.495764	0.971451	0.0397247
Q9I6L0	cysA	PA0280	8	41	36.795	0	26.2753	26.8215	26.7645	27.1192	28.364	28.1765	28.5076	28.2206	27.1349	27.0583	26.9397	27.2624	27.1377	27.2387	27.3823	27.2496	27.6515	27.7018	27.7925	27.0967	27.2747	27.0237	27.0105	27.3376	27.3384	27.0285	27.1368	27.3077	26.7451	28.3172	27.0988	27.2521	27.5606	27.1616	27.2029	0.349712	0.150055	0.13544	0.100366	0.314759	0.168918	0.146195	0.0130757
Q9I6K9	cysW	PA0281	2	11.1	31.348	0	23.6513	22.7505	23.6118	22.9262	25.1821	24.7325	24.5008	24.2225	23.3915	22.7489	23.1597	23.3875	23.2895	22.8633	22.577	23.0658	24.1149	24.2884	23.7183	23.0501	23.6046	23.0431	23.3343	23.2508	24.2653	23.4939	23.7566	23.4185	23.235	24.6595	23.1719	22.9489	23.7929	23.3082	23.7336	0.463804	0.406021	0.302089	0.302943	0.549689	0.232423	0.382947	0.0199615
Q9I6K8	cysT	PA0282	3	12.5	29.293	0	22.7868	23.4624	23.3129	23.0845	24.8891	24.4702	24.568	25.1578	23.4847	23.4061	23.2666	23.3321	23.6808	23.3489	23.3922	23.5366	24.6742	24.4001	24.1378	23.7537	23.3112	23.647	23.2994	23.4382	23.7801	23.0725	23.7806	22.8478	23.1617	24.7713	23.3724	23.4896	24.2414	23.4239	23.3702	0.294228	0.313748	0.0941103	0.150589	0.39203	0.161455	0.482324	0.0127033
Q9I6K7	sbp	PA0283	6	24.4	36.433	0	26.8467	26.0464	25.3464	25.9309	25.567	25.0749	22.9604	26.0749	26.7949	21.8581	26.14	22.5591	26.0275	22.239	22.8262	25.954	26.7922	27.2582	26.6546	22.317	25.739	22.4571	26.138	23.8595	26.4631	27.2162	25.4932	25.0975	26.0426	24.9193	24.338	24.2617	25.7555	24.5484	26.0675	0.617454	1.36827	2.48984	2.01112	2.30682	1.71194	0.956871	0.0237093
Q9I6K6	PA0284	PA0284	2	31.7	6.7326	0	21.633	22.0561	22.5366	21.1931	27.1658	26.9731	26.8775	27.1133	23.0496	21.9088	23.2807	23.1094	23.8129	23.1845	22.2004	22.49	21.8105	26.3725	22.5792	21.7827	21.8827	20.6988	22.6994	22.2349	22.5488	25.4756	23.239	22.034	21.8547	27.0324	22.8371	22.9219	23.1362	21.879	23.3243	0.57516	0.131453	0.626558	0.723418	2.18887	0.854915	1.51677	0.0263174
Q9I6K5	PA0285	PA0285	24	41.2	86.38	0	24.7423	24.9395	22.9827	25.4767	21.9666	23.158	23.9809	24.3499	22.5553	25.014	23.0666	24.0759	23.7886	22.4921	23.8473	22.9101	22.4193	22.5835	23.3835	23.6634	24.2655	22.8932	23.7027	23.6401	22.3856	21.9325	23.1057	20.5781	24.5353	23.3638	23.678	23.2595	23.0124	23.6254	22.0005	1.0806	1.05635	1.09201	0.667403	0.604787	0.563352	1.06419	0.0440426
Q9I6K4	desA	PA0286	5	20.2	44.877	0	24.3612	23.0151	24.3405	24.3729	22.7303	21.3333	23.1951	24.077	23.2682	22.0586	21.9339	22.1082	22.4919	22.2016	23.1233	21.4578	22.7296	22.5872	21.434	23.1737	22.6103	22.2423	21.6452	22.4948	22.5225	22.7248	24.1409	23.753	24.0224	22.8339	22.3422	22.3186	22.4811	22.2482	23.2853	0.671676	1.14576	0.621635	0.69099	0.741442	0.430323	0.784591	0.0279604
Q9I6K2	gpuA	PA0288	3	16.7	34.188	0	23.4432	24.0433	23.7061	24.1354	21.7463	22.196	24.0777	23.8019	22.2411	22.9975	22.8922	23.871	21.979	22.3964	23.6438	23.426	21.6092	22.578	23.5258	24.1655	23.7526	22.1981	23.0233	24.6768	23.6346	23.6479	24.0145	23.2501	23.832	22.9555	23.0004	22.8613	22.9696	23.4127	23.6368	0.318185	1.15681	0.66987	0.801211	1.11709	1.0552	0.312165	0.0133512
G3XDA5	oprE	PA0291	25	67.6	49.666	0	31.2845	30.7772	30.9037	30.8483	31.7825	31.6446	31.6162	31.5286	31.0334	30.8955	30.9366	30.8094	31.0066	30.9598	30.9156	30.8641	31.9555	31.4489	31.6288	31.3535	30.9896	30.8524	30.8968	30.8648	31.6441	31.015	31.2731	31.5394	30.9534	31.643	30.9187	30.9365	31.5967	30.9009	31.3679	0.226696	0.105274	0.0930392	0.0609503	0.265042	0.062007	0.282337	0.00732376
Q9I6J9	aguA	PA0292	15	56.8	41.191	0	29.0269	28.9151	28.7608	28.6782	29.1482	28.9286	28.716	28.8034	28.9602	28.8046	28.8576	28.7636	28.8767	28.8429	28.8461	28.8698	28.4233	28.4642	28.3459	28.4392	28.9724	28.8629	28.862	28.8042	28.3529	28.2893	28.019	28.5604	28.8452	28.899	28.8465	28.8589	28.4181	28.8754	28.3054	0.155914	0.187623	0.0850225	0.0169154	0.0509997	0.0702875	0.223282	0.0054052
Q9I6J8	aguB;PA3502	PA0293;PA3502	13	75	32.759	0	26.5154	26.5702	27.1053	27.3267	25.9194	26.5193	25.6008	26.7705	26.5357	26.1633	26.5153	27.1662	26.6252	26.2396	27.1186	26.5101	24.3095	25.285	24.9134	24.5642	26.7193	26.0436	26.6288	27.1589	25.0416	25.096	24.702	23.0673	26.8794	26.2025	26.5951	26.6234	24.768	26.6377	24.4767	0.399679	0.537032	0.417366	0.367612	0.424348	0.458754	0.95568	0.0148694
Q9I6J6	PA0295	PA0295	14	58.6	38.981	0	27.0693	26.4634	26.9189	26.9734	27.4702	27.8425	27.7555	27.8237	27.4773	27.6587	26.9615	27.3088	27.437	27.2359	27.3484	27.0508	27.344	27.3339	27.3529	27.436	27.4734	27.1684	27.2148	26.9756	27.3507	26.9134	27.2558	27.485	26.8563	27.723	27.3516	27.268	27.3667	27.2081	27.2512	0.26917	0.172608	0.296724	0.166551	0.0468628	0.20499	0.244048	0.0100226
Q9I6J5	spuI	PA0296	21	73.6	50.907	0	29.6952	29.5241	29.524	29.4191	29.9214	29.8002	29.9034	29.7022	30.1347	30.1563	30.1258	30.1915	30.0349	30.1427	30.002	30.1972	29.797	29.7338	29.6286	29.6585	30.054	30.0188	30.0291	30.133	29.7342	29.6547	29.5895	29.9628	29.5406	29.8318	30.1521	30.0942	29.7045	30.0587	29.7353	0.114359	0.101553	0.0292537	0.0912698	0.0759205	0.0516675	0.16279	0.00387123
Q9I6J3	spuB	PA0298	18	46.2	50.965	0	26.3117	27.7837	27.9993	28.0207	27.3911	27.8965	27.7762	27.8448	28.1796	28.2313	28.1793	27.8753	27.8628	28.1766	28.0138	28.3251	27.5257	27.7327	27.5919	27.9177	28.1976	27.7153	28.046	28.1674	27.3912	27.6492	28.0565	27.7169	27.5288	27.7271	28.1164	28.0946	27.692	28.0316	27.7034	0.818456	0.229399	0.162592	0.200101	0.173457	0.22081	0.27402	0.0297308
Q9I6J2	spuC	PA0299	25	73.9	50.452	0	29.8431	30.1357	30.3976	30.3994	30.5651	30.6976	30.7778	30.738	30.9652	31.1178	31.0662	31.0854	30.7457	31.0669	31.0121	31.0118	30.191	30.6093	30.6964	30.5507	30.8185	30.9959	31.0566	31.0402	30.2424	30.6274	30.6679	31.0636	30.1939	30.6946	31.0586	30.9591	30.5118	30.9778	30.6503	0.264688	0.0923396	0.0658377	0.144628	0.222124	0.109262	0.335653	0.00876626
Q9I6J1	spuD	PA0300	14	56.9	40.629	0	30.0314	29.951	30.0985	30.0665	26.9457	27.7321	27.8482	28.7768	29.0328	29.2851	29.6968	28.8819	28.9617	28.0717	29.2033	28.1605	30.4398	30.3025	30.3281	30.0154	28.5663	29.3891	29.0278	29.8778	29.63	30.1778	29.6635	29.7107	30.0369	27.8257	29.2242	28.5993	30.2714	29.2153	29.7955	0.0634406	0.750159	0.3563	0.567733	0.18077	0.555401	0.25702	0.00211209
Q9I6J0	spuE	PA0301	18	71.2	40.069	0	27.8606	28.4157	28.7195	28.5534	26.7792	27.568	28.3901	28.1718	27.7469	28.2402	28.1278	27.782	27.6938	27.5271	28.076	27.5125	28.7249	28.6542	28.5227	28.5275	27.446	28.1678	27.8476	28.3654	27.6902	28.5935	28.5092	27.9174	28.3873	27.7273	27.9742	27.7023	28.6073	27.9567	28.1776	0.372433	0.721387	0.246964	0.262304	0.0992644	0.4018	0.442785	0.0131197
Q9I6I9	spuF	PA0302	13	53.9	42.783	0	28.3071	27.5993	27.7941	27.6725	28.6661	28.3709	28.2603	28.1938	28.5487	28.4153	28.3581	28.3205	28.4576	28.4094	28.2593	28.2621	28.7109	28.4091	28.7096	28.2904	28.3953	28.5421	28.4671	28.2778	28.3921	27.899	28.0141	28.5228	27.8433	28.3728	28.4107	28.3471	28.53	28.4206	28.207	0.319507	0.208765	0.0999344	0.101702	0.213692	0.112492	0.297774	0.0114752
Q9I6I8	spuG	PA0303	2	7.5	32.36	0.00035842	21.1532	23.6513	22.5783	24.1106	25.1547	24.0547	24.3811	24.0348	21.7817	24.8585	21.5425	24.6374	21.4183	24.7387	25.1398	24.813	22.484	24.6743	24.8219	23.7268	24.2618	24.5032	24.7238	24.0636	22.2152	24.5872	23.5917	21.4506	22.8733	24.4063	23.205	24.0275	23.9267	24.3881	22.9612	1.31429	0.523547	1.78659	1.74813	1.07727	0.287054	1.39997	0.0574596
Q9I6I7	spuH	PA0304	3	16.6	31.877	0	24.938	24.3285	24.6524	24.2536	25.5469	25.3375	24.6384	24.9986	24.9624	25.1347	25.0337	25.011	24.6125	25.1186	25.0059	25.0349	25.0354	24.8665	25.122	24.2466	24.6869	24.9551	25.2682	25.199	24.8555	24.1568	24.366	25.11	24.5431	25.1304	25.0354	24.943	24.8176	25.0273	24.6221	0.315081	0.398229	0.0725265	0.225448	0.395191	0.263687	0.43766	0.0128379
Q9I6I6	PA0305	PA0305	8	16.2	87.539	0	23.0335	22.8852	22.16	23.5752	21.7663	23.0027	22.9212	23.8682	21.2562	24.7481	23.959	21.8593	23.7132	22.7436	22.6781	24.1949	22.5098	23.9842	22.9301	24.3956	24.642	22.6667	23.3206	22.5425	23.526	23.8924	23.6974	23.594	22.9135	22.8896	22.9557	23.3325	23.4549	23.293	23.6775	0.583305	0.862795	1.6643	0.744704	0.882012	0.961943	0.159706	0.0254569
Q9I6I3	PA0308	PA0308	9	27.1	38.245	0.00035311	28.9573	29.377	29.0814	28.6466	28.9474	29.2263	28.3894	28.7162	29.4264	29.159	28.7287	29.357	29.5853	29.4766	28.822	29.417	28.6617	28.6418	28.1007	28.5084	29.6034	28.8346	29.1521	28.6863	28.432	29.3316	29.1375	27.7737	29.0156	28.8198	29.1678	29.3252	28.4781	29.0691	28.6687	0.302469	0.354757	0.313885	0.342632	0.260674	0.405756	0.71096	0.0104244
Q9I6I2	PA0309	PA0309	13	56.8	27.021	0	26.1198	23.1651	26.1132	24.6585	24.4753	23.4389	23.4112	22.6646	24.8588	22.5008	24.8728	25.1413	21.863	26.1989	22.6099	23.6476	25.3541	23.439	23.2084	26.213	22.8057	26.5985	22.1634	25.7875	24.8741	22.6409	22.4729	25.8108	25.0141	23.4975	24.3434	23.5799	24.5536	24.3388	23.9497	1.41138	0.744017	1.23527	1.8932	1.46588	2.18229	1.65451	0.0564231
Q9I6H9	PA0312	PA0312	5	50.6	17.414	0	22.4147	21.2152	23.5274	21.6174	23.6607	23.7499	23.5379	23.5443	23.342	23.1302	22.9335	23.4041	23.4665	22.7643	22.7073	23.1396	21.3752	22.209	22.7199	20.9659	23.1559	22.777	23.1708	23.75	21.3646	21.1928	23.0773	22.3048	22.1937	23.6232	23.2024	23.0194	21.8175	23.2134	21.9849	1.01937	0.101598	0.214237	0.354406	0.793412	0.401454	0.877093	0.0459306
Q9I6H7	PA0314	PA0314	14	55.9	28.005	0	27.4878	27.8979	26.8894	27.1227	23.3727	22.1501	20.754	22.0407	26.4799	26.6095	26.9013	26.3901	25.7756	25.564	26.1971	25.741	27.1231	26.8043	26.8529	26.8483	26.0147	27.024	26.3283	27.1534	26.8118	27.3207	26.5067	26.506	27.3494	22.0794	26.5952	25.8194	26.9071	26.6301	26.7863	0.440833	1.07017	0.223037	0.268295	0.145614	0.547371	0.38427	0.0161185
Q9I6H6	PA0315	PA0315	6	62.1	15.463	0	28.2126	28.5705	27.8763	28.4082	21.5946	22.3181	23.2	24.2139	27.227	27.0993	27.6659	26.8196	26.6462	23.5287	26.1821	25.7949	28.2849	28.05	27.722	27.2619	26.0093	27.3434	26.7619	27.9316	27.0219	28.4488	26.4192	26.9513	28.2669	22.8317	27.2029	25.538	27.8297	27.0115	27.2103	0.298712	1.13144	0.352417	1.38397	0.443351	0.821273	0.868399	0.0105675
Q9I6H5	serA	PA0316	25	79.2	44.216	0	31.578	31.3605	31.2202	31.3155	31.7396	31.5533	31.1629	31.2458	31.4913	31.4696	31.5862	31.3114	31.541	31.3798	31.3074	31.5302	31.021	30.8444	31.0923	30.8317	31.4719	31.4299	31.4271	31.3842	31.047	30.8739	30.8522	31.1579	31.3686	31.4254	31.4646	31.4396	30.9473	31.4283	30.9828	0.1514	0.268496	0.114003	0.11479	0.129611	0.0358302	0.145726	0.0048265
Q9I6H4	PA0317	PA0317	21	53	51.286	0	29.9606	29.9523	29.7657	29.8397	29.7787	29.8017	29.6969	29.6407	29.7845	29.7589	29.8343	29.6029	29.83	29.6746	29.6628	29.626	29.5196	29.3296	29.4288	29.4405	29.8133	29.9627	29.784	29.6875	29.3074	29.3855	29.439	29.3267	29.8796	29.7295	29.7452	29.6984	29.4296	29.8119	29.3647	0.0938044	0.0743699	0.0998407	0.0901912	0.0779388	0.113982	0.0596713	0.00313942
Q9I6H3	PA0318	PA0318	10	55.7	23.843	0	27.5724	28.1138	28.0807	28.2456	27.8701	28.2992	28.4827	28.3777	28.2846	28.1653	28.304	28.4095	28.2608	28.5322	28.2417	28.3361	27.5514	28.2251	28.2534	28.3479	28.3446	28.0121	28.4761	28.1618	27.3121	28.4902	28.376	28.1467	28.0031	28.2574	28.2908	28.3427	28.0944	28.2487	28.0812	0.295854	0.268901	0.100092	0.132743	0.365793	0.203651	0.5323	0.010565
Q9I6H2	PA0319	PA0319	9	38.3	36.358	0	24.4804	24.2197	24.5032	24.349	21.8464	24.0941	21.4349	23.8543	24.0301	24.1946	24.5852	24.655	21.659	24.5118	24.3436	24.5818	23.3282	24.403	24.3823	24.5686	24.6088	24.2865	24.5384	24.34	22.0738	23.4263	24.442	20.8245	24.3881	22.8074	24.3662	23.7741	24.1705	24.4434	22.6917	0.131204	1.36125	0.302094	1.41357	0.567683	0.154584	1.57812	0.00537985
Q9I6G3	PA0328	PA0328	7	14.4	70.362	0	22.4042	24.218	24.2155	23.3174	25.2993	25.1691	25.0156	24.9773	22.6971	24.6259	24.1166	24.2651	24.7553	24.5661	25.0736	25.0437	24.9821	24.8858	24.773	24.5884	24.6187	24.8103	25.0232	24.6686	25.0478	24.4388	24.6815	25.4337	23.5388	25.1153	23.9262	24.8597	24.8073	24.7802	24.9005	0.867109	0.148012	0.846863	0.242696	0.169144	0.181182	0.434805	0.0368375
Q9I6G2	PA0329	PA0329	7	60	11.773	0	26.6794	26.514	25.5888	26.2578	27.6255	27.4842	27.0924	27.3728	27.131	27.2093	26.8355	27.5066	26.4957	26.4284	26.0934	26.6994	28.1744	28.428	27.6215	28.1124	26.8316	27.4357	27.0803	27.6937	27.6736	27.3848	27.6994	28.0574	26.26	27.3938	27.1706	26.4292	28.0841	27.2603	27.7038	0.479922	0.225934	0.275842	0.251774	0.337259	0.380681	0.275531	0.0182758
Q9I6G1	rpiA	PA0330	13	70.9	23.721	0	28.6505	28.7209	28.7438	28.9529	27.9876	28.1875	28.2275	28.6079	27.9762	28.1928	28.2165	28.4383	27.9575	28.0666	28.3528	28.1516	27.8079	27.8775	28.0649	28.6298	27.9041	28.1688	28.1976	28.2602	27.4265	28.2356	28.4337	27.9658	28.767	28.2526	28.2059	28.1321	28.095	28.1327	28.0154	0.130095	0.259061	0.188894	0.167177	0.372669	0.157089	0.436939	0.00452235
Q9I6G0	ilvA1	PA0331	26	65.1	55.351	0	29.5321	29.5522	29.4143	29.3103	29.8254	29.4098	29.4171	29.4294	29.5976	29.555	29.5312	29.3929	29.6005	29.6211	29.2886	29.4702	29.1006	28.7592	28.8902	28.9244	29.3674	29.6006	29.3692	29.322	28.8094	29.2364	28.9279	29.133	29.4523	29.5204	29.5192	29.4951	28.9186	29.4148	29.0267	0.112467	0.20351	0.0885555	0.153036	0.140712	0.125763	0.193425	0.00381863
Q9I6F6	PA0335	PA0335	14	89.4	24.385	0	27.6838	27.7212	27.5626	27.6401	28.0075	27.9722	27.9574	27.9683	27.4474	27.4502	27.4431	27.815	27.3709	27.2341	27.2207	27.2048	27.7035	27.486	27.8966	27.7859	27.4167	27.4802	27.2312	27.7669	27.5188	27.705	27.6129	27.6837	27.6519	27.9763	27.5389	27.2576	27.718	27.4737	27.6301	0.0681481	0.0216884	0.184078	0.0764892	0.173732	0.222159	0.0839959	0.0024645
Q9X4P2	rppH	PA0336	8	66	18.758	0	26.2376	25.801	25.9579	25.2939	26.3447	26.0137	26.119	26.2609	25.8746	25.903	26.1086	26.0529	26.2566	26.3303	26.3828	26.3198	25.6794	25.6265	25.3139	25.3453	26.2214	26.1999	25.7722	26.2304	26.3402	25.5993	25.8437	26.0767	25.8226	26.1846	25.9848	26.3224	25.4913	26.106	25.965	0.396059	0.147143	0.113738	0.0518085	0.188342	0.222879	0.317123	0.0153377
G3XD36	ptsP	PA0337	35	61.4	83.606	0	28.0372	28.1365	28.2874	28.508	29.0706	29.0743	28.8412	28.5923	28.8119	29.1555	29.0441	28.9172	29.0446	29.1262	28.9441	28.8423	28.4794	28.7396	28.8824	28.4388	28.7214	29.0009	29.0219	28.8562	28.672	28.8501	28.6766	28.913	28.2423	28.8946	28.9822	28.9893	28.6351	28.9001	28.7779	0.204868	0.229131	0.149557	0.123074	0.212007	0.140068	0.122375	0.00725397
Q9I6F2	lgt	PA0341	3	18	29.847	0	25.7449	25.9474	26.1665	26.1767	26.4098	26.1526	26.0097	25.5151	25.7905	25.9524	26.0438	26.1901	26.2904	25.7851	25.8051	25.8272	26.2475	26.0689	26.4715	26.0259	26.155	26.0418	25.738	26.3767	26.5192	25.8087	26.0543	25.7893	26.0089	26.0218	25.9942	25.927	26.2035	26.0778	26.0429	0.205351	0.37619	0.167392	0.24292	0.202805	0.265869	0.339659	0.00789542
Q9I6F1	thyA	PA0342	11	59.5	30.016	0	27.4959	27.7824	27.7046	27.5202	27.6144	27.3895	27.2509	27.0451	27.2831	27.4007	27.254	27.1771	27.5767	27.2347	27.0692	27.254	27.1399	27.2245	26.8975	27.2403	27.4376	27.4071	27.2358	27.1942	26.6855	27.3126	27.0372	25.4121	27.6258	27.325	27.2788	27.2836	27.1255	27.3187	26.6118	0.139946	0.239252	0.0927997	0.212227	0.158309	0.121537	0.83998	0.00506578
Q9I6E8	PA0345	PA0345	13	36	49.628	0	21.9003	25.9349	22.5874	22.1967	21.549	25.2859	22.6929	25.7955	25.8463	25.5192	21.8637	25.7113	25.6031	26.1134	23.5038	21.3755	21.8935	20.4092	22.9435	24.4388	26.0585	24.9755	22.8747	23.2136	21.8305	22.7642	23.865	26.1512	23.1549	23.8308	24.7351	24.1489	22.4212	24.2806	23.6527	1.8746	2.0395	1.91899	2.16656	1.7	1.50096	1.86167	0.0809595
Q9I6E3	folA	PA0350	5	48.8	18.203	0	23.3048	25.2552	25.2035	25.6395	24.1232	24.6498	25.0026	24.5693	24.4383	24.1053	24.4799	24.0412	23.6758	24.6084	24.2131	24.2811	24.7992	26.162	24.8184	26.4153	24.2957	24.6618	24.9129	24.7101	23.7491	25.0911	25.2667	24.1346	24.8508	24.5862	24.2662	24.1946	25.5487	24.6451	24.5604	1.04883	0.361497	0.224969	0.386509	0.860653	0.257132	0.734837	0.0422052
Q9I6E0	ilvD	PA0353	27	68.3	65.159	0	29.5984	29.4635	29.4495	29.3568	29.7939	29.7533	29.6676	29.5944	29.7176	29.7792	29.685	29.6539	29.702	29.7839	29.6309	29.6642	29.4873	29.4438	29.616	29.6282	29.6764	29.8396	29.6431	29.6982	29.3269	29.1982	29.2462	29.7319	29.4671	29.7023	29.7089	29.6953	29.5438	29.7143	29.3758	0.0995839	0.0891513	0.0535596	0.0658522	0.0922338	0.0865266	0.243268	0.0033795
Q9I6D9	PA0354	PA0354	17	52.8	43.77	0	28.3662	28.2256	28.1248	28.3518	27.6186	27.3641	27.2731	27.6829	27.5758	27.7886	27.9952	27.7233	27.7724	27.7488	27.7562	27.8269	26.6251	25.4994	26.5963	27.103	27.8178	27.5704	27.9272	27.6723	25.7174	27.4019	27.1528	26.1416	28.2671	27.4847	27.7707	27.7761	26.456	27.7469	26.6034	0.113963	0.197077	0.17412	0.0352985	0.678706	0.157326	0.803671	0.00403166
Q9I6D8	pfpI	PA0355	11	83.2	19.245	0	23.4476	25.6359	26.1972	25.5073	23.7279	25.2652	26.565	24.9615	26.2738	26.7722	26.1974	26.7817	25.6031	26.2176	26.3167	26.4991	24.4667	26.714	26.2691	26.1777	25.9215	26.3825	26.2463	27.1553	23.3838	26.2628	26.3677	24.698	25.197	25.1299	26.5063	26.1591	25.9069	26.4264	25.1781	1.20411	1.16503	0.314113	0.388567	0.988286	0.522986	1.41914	0.0477879
Q9I6D7	PA0356	PA0356	11	73	30.392	0	26.9769	26.742	26.6402	26.7535	26.7696	26.4021	26.2559	26.5773	26.4592	26.53	26.5319	26.409	26.293	26.1873	26.3741	26.2904	26.4748	26.176	26.2575	26.1331	26.4182	26.3684	26.2781	26.2882	26.6862	26.3318	26.2026	26.4197	26.7782	26.5012	26.4825	26.2862	26.2603	26.3382	26.4101	0.141975	0.222015	0.0595667	0.0765187	0.152004	0.0668606	0.204536	0.00530188
Q9L7T2	mutM	PA0357	7	29.6	30.046	0	25.6066	25.7157	26.2178	25.487	25.3634	25.2677	25.6754	25.1605	24.0466	25.2534	25.1146	24.241	25.3967	25.3981	25.6542	25.0318	23.5296	25.5971	24.9442	22.9163	24.9551	25.4087	25.4286	25.5336	25.4524	25.4178	25.3115	24.722	25.7568	25.3668	24.6639	25.3702	24.2468	25.3315	25.2259	0.321214	0.221789	0.608424	0.256022	1.23748	0.25685	0.341253	0.0124711
Q9I6D5	PA0359	PA0359	2	21.9	11.593	0	26.5708	25.7244	25.8362	25.4492	26.5435	26.5076	25.893	26.0836	25.8041	25.491	25.289	25.7805	26.0646	25.6959	25.6672	25.5004	26.761	26.3882	26.1887	26.1506	26.1563	25.4114	25.6235	25.3967	26.2182	25.6159	25.8156	26.1552	25.8952	26.2569	25.5911	25.732	26.3722	25.647	25.9512	0.478911	0.32015	0.24664	0.23787	0.279415	0.35502	0.285071	0.0184942
Q9I6D4	PA0360	PA0360	3	17.7	35.884	0	22.8557	23.5733	23.8632	23.4665	22.2209	23.4897	23.7363	23.5152	23.0865	23.4568	23.8802	23.5199	23.7173	24.1996	24.0074	23.5236	22.3621	23.0652	22.1968	23.6367	23.4859	23.4448	23.5266	22.9526	21.8512	21.7524	21.5582	22.9385	23.4397	23.2405	23.4858	23.862	22.8152	23.3525	22.0251	0.423838	0.688737	0.325053	0.300312	0.664577	0.268693	0.620984	0.0180821
Q9I6D3	PA0361	PA0361	8	28.1	62.061	0	22.202	23.2999	23.5252	23.5387	22.4958	21.5905	23.7211	24.094	21.167	21.758	23.4203	23.5601	22.3112	22.4865	23.698	23.566	22.1385	23.4952	23.0127	24.6087	22.5434	22.4199	23.6005	23.4574	22.3109	23.6428	23.2301	23.3115	23.1414	22.9753	22.4764	23.0154	23.3138	23.0053	23.1238	0.635814	1.14824	1.19668	0.717579	1.02983	0.609557	0.570598	0.0274751
Q9I6D1	coaD	PA0363	12	86.8	17.771	0	28.7214	28.5567	28.2156	28.224	28.7736	28.7617	28.3367	28.3227	28.5824	28.8736	28.7007	28.4289	28.6349	28.6312	28.4377	28.5713	27.8619	27.9208	28.179	27.9916	28.6588	28.7104	28.6493	28.5826	28.3081	28.5791	28.2449	28.2661	28.4295	28.5487	28.6464	28.5688	27.9883	28.6503	28.3495	0.251243	0.252969	0.187982	0.0921431	0.137719	0.0525038	0.155279	0.00883741
Q9I6C8	calB	PA0366	26	57.4	52.875	0	20.8353	20.029	22.6044	23.152	22.405	23.5063	22.9265	20.7116	22.7154	22.6642	21.285	24.517	23.2782	22.3485	23.3286	22.0244	23.2985	23.7976	23.2518	23.5371	23.6095	20.3551	24.5331	23.8165	20.0988	23.1571	23.7423	24.1061	21.6552	22.3874	22.7954	22.7449	23.4712	23.0786	22.7761	1.46717	1.2043	1.32526	0.658646	0.250885	1.85827	1.82717	0.0677514
Q9I6C7	PA0367	PA0367	4	40.5	24.54	0	22.9495	25.2135	22.971	26.0893	21.4868	26.0192	21.8678	25.0288	24.8758	25.641	24.991	24.6978	25.7561	24.6012	20.71	22.5991	22.6192	22.0351	22.4204	25.8368	25.6768	24.9599	25.5938	24.4898	24.4894	21.2622	22.3203	21.3773	24.3058	23.6007	25.0514	23.4166	23.2279	25.1801	22.3623	1.59435	2.26276	0.411146	2.22641	1.75612	0.560599	1.49515	0.0655955
Q9I6C4	PA0370	PA0370	7	58.1	21.748	0	24.8905	26.2739	26.3791	26.4734	24.7028	26.3191	26.6273	26.2234	26.0154	26.0325	26.2516	26.0876	25.7001	26.5859	26.8696	25.7994	25.2602	25.9226	25.506	26.4537	25.9818	25.6078	26.2352	25.7325	24.2828	26.0903	26.3079	25.4784	26.0042	25.9682	26.0968	26.2388	25.7856	25.8893	25.5398	0.74696	0.860983	0.107752	0.577832	0.522592	0.278125	0.908645	0.0287246
Q9I6C3	PA0371	PA0371	24	64.2	53.14	0	28.3446	28.4076	28.2444	27.9402	28.3009	28.339	28.1169	28.2557	28.5123	28.6587	28.656	28.5284	28.5899	28.6785	28.5559	28.4084	28.1291	27.8386	27.3579	27.6395	28.47	28.6131	28.4161	28.5234	28.047	27.7913	27.9874	27.4348	28.2342	28.2531	28.5888	28.5582	27.7413	28.5056	27.8151	0.207232	0.0969914	0.0793889	0.11243	0.325158	0.0839495	0.276054	0.00733976
Q9I6C2	PA0372	PA0372	26	65.6	51.975	0	28.3336	28.2104	28.132	28.3128	28.6187	28.4145	28.2058	28.2613	28.8313	28.7155	28.6964	28.6215	28.704	28.7477	28.7273	28.641	28.1356	28.1501	28.3859	28.2255	28.5526	28.6359	28.6788	28.4246	28.1026	27.9464	28.1323	28.1266	28.2472	28.3751	28.7162	28.705	28.2243	28.573	28.077	0.0937803	0.184859	0.0868044	0.0462415	0.114726	0.111907	0.0879985	0.00331999
Q9I6C1	ftsY	PA0373	24	64.6	48.391	0	29.0852	29.1974	29.2043	29.1537	29.0134	28.9399	29.017	28.8726	28.9641	28.8559	28.9965	29.148	29.0187	28.8606	28.9129	29.1027	28.382	28.9707	28.5992	28.6574	29.025	29.0112	29.005	29.0302	28.762	28.8769	28.7415	27.8887	29.1602	28.9607	28.9911	28.9737	28.6523	29.0179	28.5673	0.0547389	0.0686867	0.120641	0.108231	0.243059	0.0117169	0.456299	0.00187718
Q9I6C0	ftsE	PA0374	13	72.2	24.612	0	29.9355	29.6805	29.3168	29.8403	30.1415	29.6342	29.6748	29.4956	29.9468	29.8406	29.8173	29.6716	29.8739	29.5601	29.623	30.0352	29.6653	29.5289	29.9136	29.5472	30.0108	29.8183	29.8508	29.8402	29.4863	29.2766	29.4276	29.6779	29.6933	29.7365	29.8191	29.7731	29.6637	29.88	29.4671	0.272125	0.28067	0.113327	0.221185	0.177168	0.0882165	0.16599	0.00916453
Q9I6B9	ftsX	PA0375	11	39.4	36.929	0	26.8096	26.4079	26.3197	26.3011	26.3565	26.4802	26.2375	26.0775	26.2962	26.3486	26.3115	26.3348	26.1457	26.412	26.2161	26.4092	26.7427	26.537	26.0809	26.3339	26.1918	26.3511	26.5178	26.2662	25.8425	25.7171	25.7031	26.0686	26.4596	26.2879	26.3228	26.2958	26.4236	26.3317	25.8329	0.237933	0.171741	0.0234097	0.135704	0.282932	0.140096	0.169215	0.00899233
Q9I6B7	mtgA	PA0378	6	34.9	26.546	0.0003655	24.9345	22.2014	25.2524	23.8112	20.7644	23.5318	23.4814	23.1939	23.7258	24.7137	23.8122	23.8564	24.3099	23.7347	24.1413	23.8502	23.108	22.9637	21.5954	24.0094	23.2486	23.5272	22.9825	24.465	22.4143	23.3144	23.0051	21.6233	24.0499	22.7429	24.027	24.009	22.9192	23.5558	22.5893	1.37868	1.32737	0.460975	0.26362	0.996423	0.645632	0.744416	0.0573259
Q9I6B5	PA0380	PA0380	2	51.5	7.0579	0	23.8135	25.3247	25.9252	22.4449	24.5944	25.1741	25.8074	26.0897	25.0578	21.8474	25.2368	25.7728	25.0167	22.0652	25.5957	25.3013	22.8131	25.2303	24.884	25.8875	25.2645	19.7972	25.0967	25.4422	22.373	25.4153	26.2788	25.5512	24.3771	25.4164	24.4787	24.4947	24.7037	23.9002	24.9046	1.56479	0.668494	1.7803	1.63684	1.32734	2.73891	1.72977	0.0641911
Q9I6B4	thiG	PA0381	18	85.3	28.234	0	28.8864	28.9182	28.687	28.8939	29.063	28.9559	28.9152	28.85	28.8668	28.7373	28.7103	28.9001	28.8003	28.7907	28.7222	28.9226	28.3396	28.4209	28.3988	28.5745	28.8099	28.9027	28.8508	28.813	28.4999	28.7117	28.5357	28.5679	28.8464	28.946	28.8036	28.809	28.4334	28.8441	28.5788	0.107095	0.0893501	0.0938202	0.0833769	0.100113	0.0432977	0.092828	0.00371261
Q9I6B3	trmB	PA0382	12	63.5	27.595	0	28.3319	28.5787	28.5192	28.5548	27.0076	27.6888	27.5782	27.8597	28.2303	28.3145	28.3673	28.0923	28.2336	28.305	28.0377	28.2352	28.1424	27.6892	27.8308	28.2514	27.9469	27.9106	27.9804	28.3408	27.551	28.2563	28.5592	28.0136	28.4962	27.5336	28.2511	28.2029	27.9785	28.0447	28.095	0.112189	0.369259	0.119968	0.115005	0.262582	0.199451	0.42588	0.00393698
Q9I6A8	PA0387	PA0387	8	67.5	21.242	0	29.0034	28.8345	29.1826	29.1237	28.4799	28.4945	28.9777	28.837	28.4536	28.3988	28.38	28.6585	28.241	28.2696	28.4076	28.6227	28.5278	28.5057	28.6816	28.9301	28.4338	28.3034	28.5841	28.8105	28.3076	28.7273	28.9307	28.7012	29.036	28.6973	28.4727	28.3852	28.6613	28.533	28.6667	0.15364	0.249344	0.127724	0.174224	0.19553	0.217706	0.260418	0.00529135
Q9I6A7	PA0388	PA0388	6	64	15.302	0	27.8051	28.0762	27.838	27.8741	23.5927	23.4604	24.2324	24.934	26.8978	27.0349	27.1971	26.5355	26.3406	23.9733	26.5789	25.3081	27.5702	28.1956	27.5667	27.6702	26.342	27.5063	26.7667	27.3997	27.7441	28.2622	27.7344	27.4646	27.8984	24.0549	26.9163	25.5502	27.7507	27.0037	27.8013	0.121868	0.676119	0.281842	1.18717	0.300477	0.548755	0.333427	0.0043683
Q9I6A6	PA0389	PA0389	10	76.7	23.773	0	26.0132	26.5909	26.8416	26.8818	27.0542	26.5795	26.9848	26.6651	26.198	26.5079	27.1167	26.2604	26.3176	26.772	26.8306	26.8763	26.0812	26.245	26.7925	26.5606	27.0966	26.5273	26.2631	26.9132	26.6645	26.6647	26.9937	26.0359	26.5819	26.8209	26.5208	26.6991	26.4198	26.7001	26.5897	0.400362	0.23373	0.419254	0.257932	0.318325	0.375687	0.400475	0.0150615
P57714	metX	PA0390	13	53.3	41.834	0	28.2863	28.2852	28.2201	28.308	28.3287	28.2735	28.3289	27.954	28.2522	28.4297	28.5099	28.5291	28.7314	28.413	28.4986	28.5221	28.3576	28.0321	28.3214	27.7218	28.5575	28.616	28.3971	28.2974	28.015	27.6153	27.6296	27.7286	28.2749	28.2213	28.4302	28.5413	28.1082	28.467	27.7471	0.0380363	0.180079	0.126228	0.135121	0.295945	0.14611	0.185533	0.00134523
P25254	PA0392	PA0392	3	10.7	21.745	0	25.6978	25.9851	25.4902	26.1896	26.2064	25.2938	25.7004	25.3479	26.227	26.3049	26.1241	25.3706	26.0139	25.5942	25.789	26.4353	22.9337	22.1228	22.1298	22.889	26.2123	25.9458	25.8272	26.2587	22.1408	21.8364	22.6325	21.9971	25.8407	25.6371	26.0067	25.9581	22.5188	26.061	22.1517	0.308657	0.420182	0.430449	0.361438	0.453586	0.208099	0.343798	0.0119446
P22008	proC	PA0393	12	66.3	28.094	0	29.4229	28.9467	28.9754	28.981	28.7545	28.8297	28.9326	28.9075	28.7542	28.8242	29.0388	28.7236	28.6133	28.753	28.7373	28.6952	28.6681	28.8212	28.6802	28.9129	28.9106	28.7758	28.7553	28.7818	27.9208	28.9991	28.8879	28.6152	29.0815	28.8561	28.8352	28.6997	28.7706	28.8059	28.6058	0.228096	0.0806727	0.142103	0.0625312	0.117591	0.07074	0.484289	0.00784333
P24562	PA0394	PA0394	8	40.4	24.505	0	26.5109	26.1143	26.3618	26.4526	26.5047	26.5708	26.6622	26.476	26.0424	26.3552	26.371	26.6303	26.5711	26.4144	25.9075	26.2406	26.4178	26.4634	26.4878	26.0041	26.3421	26.6019	26.3435	26.7146	26.1921	26.4208	26.2217	25.9598	26.3599	26.5534	26.3497	26.2834	26.3433	26.5005	26.1986	0.174824	0.0826765	0.240602	0.284637	0.227955	0.187874	0.188816	0.0066322
P24559	pilT	PA0395	16	57	38.02	0	22.6639	22.9245	26.4893	23.342	25.0409	24.1124	26.4242	26.2777	22.0586	25.2218	22.7302	21.6702	24.3186	21.8837	23.8983	21.3074	23.6945	23.3766	23.6827	22.9519	21.8502	25.2012	24.2505	23.6655	22.5343	23.0543	25.0819	23.8487	23.8549	25.4638	22.9202	22.852	23.4265	23.7418	23.6298	1.77833	1.09389	1.59569	1.47973	0.3489	1.41097	1.10873	0.0745475
G3XCX3	pilU	PA0396	13	51	42.532	0	25.2428	24.6235	24.6884	25.6061	23.7131	24.5138	24.6076	25.1398	24.4756	23.8201	24.4735	24.5437	23.8314	24.6495	24.0618	25.3099	24.4658	26.3305	26.2255	26.0465	24.3471	23.8884	24.3858	24.6039	24.5823	25.3008	25.5845	26.4918	25.0402	24.4936	24.3282	24.4632	25.7671	24.3063	25.4899	0.468568	0.588814	0.340338	0.661295	0.875426	0.300687	0.789983	0.0187126
Q9I6A1	PA0399	PA0399	27	73.5	49.17	0	28.5653	28.7817	28.7723	28.4554	29.6843	29.8336	29.9415	29.4857	28.919	29.0541	28.9379	29.0004	29.052	29.2112	29.1373	28.8277	30.3158	30.5547	30.4874	29.7183	28.9238	28.9155	29.0002	28.9637	30.2279	30.1278	30.0066	30.0922	28.6437	29.7363	28.9779	29.0571	30.2691	28.9508	30.1136	0.1604	0.197559	0.0615732	0.166149	0.380679	0.0390698	0.0915892	0.00559985
Q9I6A0	PA0400	PA0400	17	71.1	42.786	0	29.1125	29.2022	29.2983	29.3421	29.2216	29.4966	29.9898	30.0475	29.191	29.3201	29.5765	29.7302	28.9021	29.2516	29.7058	29.7137	29.3387	30.3172	30.2651	29.9719	29.3299	28.929	29.6177	29.4595	29.4287	29.9803	30.0363	29.9056	29.2387	29.6889	29.4544	29.3933	29.9732	29.334	29.8377	0.102468	0.397726	0.243852	0.392274	0.449474	0.29456	0.27787	0.00350454
Q51551	pyrC'	PA0401	17	66.2	44.15	0	29.1751	29.1058	28.8888	28.9384	29.5415	29.4137	29.3213	29.2419	29.2818	29.239	29.1493	29.2112	29.4741	29.0476	28.9939	29.2677	28.9581	28.9982	29.1708	28.9913	29.2042	29.4742	29.3229	29.0638	29.1269	29.0554	29.1583	29.5059	29.027	29.3796	29.2203	29.1958	29.0296	29.2663	29.2116	0.135561	0.12875	0.0555288	0.22009	0.0957583	0.174446	0.200827	0.00467016
Q59653	pyrB	PA0402	18	73.4	36.629	0	29.3044	28.9656	28.8462	28.8802	29.2683	29.3531	29.2494	29.1814	29.1408	29.2611	29.0144	29.0123	29.1472	29.3302	28.8587	29.1113	29.1652	29.342	29.2546	29.3378	29.0285	29.265	29.1389	29.0234	29.2461	29.1877	29.217	29.7129	28.9991	29.2631	29.1072	29.1118	29.2749	29.114	29.3409	0.209639	0.0706839	0.118948	0.194102	0.083481	0.113904	0.249129	0.00722915
Q9X6W6	pyrR	PA0403	12	80	18.676	0	28.0103	28.2103	28.5983	28.419	28.9796	29.1401	28.7725	29.1182	28.6161	28.7965	28.7905	28.9811	28.4269	28.6699	28.531	28.7615	27.58	28.0185	28.525	28.1282	28.7407	28.9645	28.8366	28.7657	27.5347	28.3373	28.4337	28.6747	28.3095	29.0026	28.7961	28.5973	28.0629	28.8269	28.2451	0.254787	0.169067	0.149053	0.147946	0.388571	0.100318	0.494388	0.00900005
Q9I698	tonB3	PA0406	8	30.7	35.375	0	24.3557	24.3194	22.0471	24.737	22.5325	23.7965	22.2064	24.7512	24.1459	22.0208	25.3541	24.6012	24.6194	22.1866	22.384	23.8513	23.9294	23.873	23.119	23.8406	24.7664	24.7273	24.9157	24.7515	24.3076	25.6581	25.7614	21.4838	23.8648	23.3216	24.0305	23.2603	23.6905	24.7902	24.3027	1.22644	1.17412	1.42946	1.17148	0.382763	0.0851884	1.99257	0.051391
Q9I697	gshB	PA0407	20	71	35.705	0	28.7454	28.6206	28.4277	28.3627	28.8574	28.8564	28.4667	28.5789	28.8856	28.7593	28.8325	28.7654	28.7601	29.0102	28.6725	28.903	28.8641	28.9306	28.896	28.6695	28.7839	28.6932	28.7068	28.7351	28.7251	28.8033	28.7776	28.9371	28.5391	28.6899	28.8107	28.8364	28.84	28.7297	28.8108	0.175813	0.198258	0.0599179	0.149828	0.116905	0.0401174	0.090276	0.00616041
P46384	pilG	PA0408	9	69.6	14.718	0	27.9941	27.8589	27.5707	27.8439	28.0128	28.1426	27.8673	27.8859	27.4469	27.4314	27.2975	27.6688	26.9157	26.7443	26.8162	27.0952	27.7681	27.8121	27.8748	27.8597	27.5036	27.3577	27.2429	27.6287	27.3945	27.4062	27.5134	27.8267	27.8169	27.9771	27.4612	26.8928	27.8287	27.4332	27.5352	0.177513	0.127845	0.153835	0.152091	0.0484234	0.168398	0.201543	0.00638149
P43501	pilH	PA0409	8	76	13.273	0	29.5914	29.3688	29.4045	29.3549	29.7861	29.7668	29.4571	29.7573	28.9057	28.7329	28.9032	29.3494	28.6589	28.2676	28.3336	28.4025	29.5021	29.5997	29.6986	29.7099	28.9477	28.8656	28.8908	29.3484	29.164	29.527	29.3532	29.7055	29.4299	29.6918	28.9728	28.4157	29.6276	29.0131	29.4374	0.109672	0.156939	0.26378	0.171254	0.0971854	0.226164	0.232173	0.00372656
P43502	pilI	PA0410	3	23	19.934	0	24.1202	23.7938	24.4102	24.9337	22.4411	23.2524	25.0331	25.1061	23.1752	23.7384	24.8464	25.2072	23.0555	24.2679	25.2279	24.7746	24.4246	23.3924	24.4363	25.0329	23.0508	24.2637	24.4993	25.2163	24.2833	23.7093	25.1325	24.1042	24.3145	23.9581	24.2418	24.3315	24.3216	24.2575	24.3073	0.483532	1.32575	0.946682	0.936699	0.681439	0.900738	0.60012	0.0198866
P42257	pilJ	PA0411	23	43.7	72.527	0	29.8741	29.4164	29.5789	29.3961	30.1993	30.1535	29.9683	29.9989	29.9977	29.853	29.6287	29.8956	29.8251	29.8146	29.7577	29.7337	30.0116	30.3365	30.1636	29.9784	29.9541	29.77	29.8611	29.7377	29.8522	29.4868	29.655	30.2657	29.5664	30.08	29.8437	29.7828	30.1225	29.8307	29.815	0.220871	0.113573	0.155695	0.0441509	0.163856	0.0974413	0.335579	0.00747034
Q9I696	chpA	PA0413	74	42.3	268.57	0	29.1783	29.3138	29.369	29.5804	29.7184	29.8251	29.9232	29.9129	29.7933	29.6844	29.7004	29.7196	29.4188	29.6699	29.8873	29.7009	28.4978	29.3963	29.436	29.6508	29.6709	29.7043	29.7596	29.6327	28.5051	29.4717	29.6394	29.5622	29.3604	29.8449	29.7244	29.6692	29.2452	29.6919	29.2946	0.167145	0.0951274	0.0481445	0.192592	0.510687	0.053796	0.530764	0.00569288
G3XD63	chpB	PA0414	3	14	37.237	0	22.2942	25.0034	24.9242	26.2666	26.7705	25.9205	25.6816	25.4824	25.3121	24.6569	25.2896	25.5152	25.5919	25.2782	24.7545	25.2903	25.3916	25.5087	25.0614	25.3187	25.6452	25.2327	25.7567	24.9668	25.1115	24.5874	24.7565	21.6211	24.6221	25.9638	25.1934	25.2287	25.3201	25.4004	24.0191	1.66935	0.56687	0.371818	0.347869	0.189396	0.366516	1.61353	0.0677987
G3XD95	chpC	PA0415	8	77.4	17.625	0	25.5432	26.0494	26.5916	26.0442	26.068	26.6364	26.7203	26.5589	26.4308	26.5293	26.3107	26.2685	26.2341	26.4086	26.7204	26.6315	25.7754	26.1873	26.094	26.2236	26.3995	26.2141	26.0983	26.2222	25.7053	25.9713	26.4742	26.0061	26.0571	26.4959	26.3848	26.4986	26.0701	26.2335	26.0392	0.428187	0.292785	0.118342	0.219763	0.203877	0.124263	0.319574	0.0164326
Q9I695	PA0418	PA0418	13	36.9	52.172	0	25.8885	25.5107	25.8507	25.4782	25.5904	24.8886	25.627	25.245	25.0512	25.9192	25.6204	25.3186	25.7398	26.8352	25.2344	25.8557	25.1284	24.9761	24.755	25.2391	26.1793	25.9348	26.709	25.9205	25.2577	25.1307	25.6886	24.9152	25.682	25.3377	25.4773	25.9163	25.0246	26.1859	25.2481	0.217577	0.345389	0.375301	0.669368	0.2096	0.368385	0.325963	0.00847197
Q9I694	PA0419	PA0419	11	74.2	26.468	0	27.0013	27.1049	27.0923	27.3067	27.1379	27.0526	27.1856	26.8964	27.0356	27.1005	27.2342	27.0932	27.1731	27.088	26.8829	27.2799	27.0241	26.8465	26.9292	27.0553	26.9786	27.0626	26.9615	27.0519	27.0509	26.8022	26.9048	26.6302	27.1263	27.0681	27.1158	27.106	26.9638	27.0136	26.847	0.128808	0.126991	0.0840437	0.168207	0.094806	0.0510206	0.176955	0.00474844
Q9I693	bioA	PA0420	30	81.8	52.477	0	29.5199	29.298	29.3437	29.3538	29.4416	29.0547	29.2151	29.1972	29.5522	29.0226	29.3095	29.2945	29.3558	29.234	29.1055	29.3254	29.1129	28.6367	29.0786	29.0577	29.2206	29.1223	29.1718	29.2911	28.9817	29.1334	29.0005	28.9418	29.3789	29.2271	29.2947	29.2552	28.9715	29.2015	29.0144	0.0971423	0.159978	0.216496	0.112413	0.224356	0.0720037	0.0830174	0.00330654
Q9I692	PA0421	PA0421	27	68.3	54.207	0	29.1409	29.0674	28.8892	29.0846	29.2765	29.1315	28.8041	28.9705	29.3118	29.2413	29.2551	29.0419	29.4372	29.1897	28.9878	29.2054	28.4828	28.3217	28.1576	28.5496	29.0391	29.2502	29.1361	29.2159	28.2656	28.3967	28.0896	27.2704	29.0455	29.0457	29.2125	29.205	28.3779	29.1603	28.0056	0.108848	0.203861	0.117802	0.183777	0.175276	0.0938791	0.505993	0.00374749
Q9I690	PA0423	PA0423	14	84.8	20.776	0	31.4755	31.2807	31.2041	30.9949	29.3878	29.2114	29.7357	30.1257	31.3411	31.1153	31.5795	30.8635	31.2114	30.5948	31.1124	30.9698	32.3708	32.523	32.4311	31.57	30.6302	31.1862	31.1941	31.6448	31.4499	32.0748	31.3113	31.3715	31.2388	29.6152	31.2248	30.9721	32.2237	31.1638	31.5519	0.19871	0.404104	0.30651	0.270377	0.440269	0.415335	0.353205	0.00636101
P52003	mexR	PA0424	11	81.6	16.964	0	21.9408	23.3406	23.6224	23.1479	22.2355	22.8035	25.86	25.4434	21.6062	23.0414	24.1726	24.0281	23.4546	23.8308	23.6247	24.7108	23.8103	23.507	25.7079	25.479	21.5533	21.8222	23.9753	24.4657	22.7347	25.0799	24.043	24.5404	23.0129	24.0856	23.2121	23.9052	24.6261	22.9541	24.0995	0.740816	1.83109	1.1827	0.558628	1.1278	1.48	1.00359	0.0321913
P52477	mexA	PA0425	16	69.5	40.969	0	30.8345	30.711	30.3883	30.5647	30.8116	30.4417	30.4981	30.4154	30.7316	30.5832	30.784	30.6108	30.7894	30.498	30.6016	30.7268	30.9692	30.9839	30.9624	30.8225	30.6748	30.6766	30.6777	30.7032	30.8742	30.7235	30.7163	30.7944	30.6246	30.5417	30.6774	30.6539	30.9345	30.6831	30.7771	0.192283	0.183213	0.0959258	0.130015	0.0751821	0.0134783	0.0736761	0.00627872
P52002	mexB	PA0426	38	45.7	112.79	0	30.4735	30.1317	30.1177	30.2023	29.0973	30.0803	29.9342	29.8592	30.2019	30.1571	30.1556	30.3161	29.3692	30.2621	30.1169	29.4263	29.5844	29.3356	29.4818	29.2314	30.2101	30.3577	30.1977	30.2024	30.4792	28.9772	30.2167	29.3376	30.2313	29.7428	30.2077	29.7937	29.4083	30.242	29.7527	0.16567	0.440017	0.0754249	0.461548	0.155984	0.0773297	0.711094	0.00548009
Q51487	oprM	PA0427	29	70.5	52.598	0	30.6237	30.5407	30.376	30.4203	30.7995	30.4594	30.5757	30.3954	30.7028	30.6058	30.6876	30.6319	30.7325	30.6085	30.6841	30.7284	30.9679	30.7841	30.9843	30.8088	30.7363	30.6522	30.6203	30.6931	30.8106	30.4196	30.5902	30.7401	30.4901	30.5575	30.657	30.6884	30.8863	30.6754	30.6401	0.112978	0.177772	0.0457923	0.0575807	0.104417	0.0503311	0.173383	0.00370538
Q9I689	rhlE	PA0428	37	65.1	70.111	0	31.7172	31.5126	31.3819	31.4443	31.2426	30.9321	30.7366	30.7431	31.0219	30.8342	30.8323	30.9587	31.028	30.84	30.7126	30.9202	31.3534	30.9302	31.0101	31.4013	30.9954	30.7874	30.9013	30.8372	31.1809	30.9588	30.9862	30.7425	31.514	30.9136	30.9118	30.8752	31.1738	30.8803	30.9671	0.145601	0.237354	0.0943083	0.132963	0.238132	0.0897461	0.179459	0.00462021
Q9I688	PA0429	PA0429	9	37.4	40.872	0	27.3845	26.9711	26.9394	27.0459	26.1051	26.2077	26.417	26.4469	26.5692	26.2139	26.5541	25.5428	26.5675	26.6827	26.4385	26.3866	27.2307	26.3198	26.8722	27.1813	26.34	26.4676	26.5617	26.2627	26.8428	26.9634	26.8975	26.5013	27.0853	26.2942	26.22	26.5188	26.901	26.408	26.8013	0.204437	0.164945	0.480371	0.133118	0.418685	0.132813	0.205961	0.00754792
Q9I687	metF	PA0430	14	67.9	32.228	0	30.3441	30.3635	30.0737	30.1521	29.6821	29.6103	29.4378	29.3412	29.4522	29.4754	29.5378	29.3349	29.4593	29.4158	29.3783	29.5392	30.0892	29.8387	30.0384	30.11	29.4973	29.5502	29.4651	29.4753	29.8956	30.1284	29.7362	30.027	30.2333	29.5178	29.4501	29.4482	30.0191	29.497	29.9468	0.142959	0.156125	0.0848704	0.0691081	0.123951	0.0379574	0.16971	0.00472852
Q9I686	PA0431	PA0431	2	25.5	20.639	0	21.8493	23.4442	24.5465	22.8024	22.1296	23.0436	22.8382	23.2071	22.6434	23.3915	22.5416	23.0059	22.6726	23.5372	22.8027	23.2214	22.5185	23.4804	23.5871	23.951	23.399	23.5377	23.1408	23.1337	22.3594	23.8306	24.7933	21.1809	23.1606	22.8046	22.8956	23.0585	23.3843	23.3028	23.0411	1.13268	0.474662	0.386003	0.395811	0.611309	0.199373	1.5936	0.0489057
Q9I685	ahcY	PA0432	38	86.6	51.399	0	33.1128	33.0453	33.0362	32.9983	32.193	32.2593	32.2881	32.1487	32.1902	32.0266	32.2334	32.225	32.2643	32.0804	32.156	32.2214	32.9883	33.1054	32.9786	33.1861	32.2272	32.0379	32.1432	32.1777	33.0452	33.1848	33.1514	33.1596	33.0481	32.2223	32.1688	32.1805	33.0646	32.1465	33.1353	0.0476493	0.0631969	0.0966258	0.0802222	0.099396	0.0801742	0.061674	0.00144181
Q9I681	PA0436	PA0436	3	21.8	23.718	0	22.0014	21.1892	23.731	24.0071	22.0539	23.1046	24.62	23.6837	24.3529	24.3414	23.658	23.8729	24.495	23.3806	23.983	23.5615	22.9593	23.6158	23.4257	23.9443	23.4972	23.3101	23.992	23.7814	23.3098	23.5452	24.2031	22.9776	22.7322	23.3655	24.0563	23.855	23.4863	23.6451	23.5089	1.35865	1.07448	0.347165	0.495696	0.411465	0.301665	0.518043	0.059768
Q9I680	codA	PA0437	15	55.6	47.074	0	27.3899	27.5092	27.1033	27.2323	27.6072	27.1064	26.9957	27.1257	27.2914	27.1483	27.2455	27.1902	27.3168	27.1923	26.91	27.086	26.6883	26.5255	26.7842	26.6306	27.1803	27.0178	27.2898	27.1895	26.865	26.6103	26.816	26.7729	27.3087	27.2088	27.2189	27.1263	26.6572	27.1694	26.7661	0.177781	0.271717	0.0626475	0.172315	0.108224	0.112579	0.110433	0.00651006
Q9I672	PA0446	PA0446	22	85.7	43.846	0	28.158	27.9644	28.3827	28.556	26.019	27.3917	28.1505	27.9855	28.6962	28.4303	29.1525	28.9703	28.6755	28.5899	28.7508	29.1201	28.2947	28.6031	29.1133	28.7857	28.7204	28.6489	28.9176	29.139	28.344	28.6598	28.8779	29.1177	28.2653	27.3867	28.8123	28.7841	28.6992	28.8565	28.7498	0.258414	0.968285	0.316303	0.233477	0.342434	0.21997	0.328892	0.00914245
Q9I671	gcdH	PA0447	21	74.3	43.311	0	30.6761	30.6883	30.685	30.8579	29.4565	29.8467	30.3105	30.0525	31.2511	31.2859	31.4009	31.1194	31.0533	31.1602	31.1859	31.308	31.1092	31.7651	32.0372	31.3914	31.1079	31.2061	31.3704	31.4818	31.3814	31.6276	31.6855	32.2006	30.7269	29.9166	31.2643	31.1769	31.5757	31.2915	31.7238	0.0875405	0.360637	0.115901	0.104589	0.408443	0.166767	0.344134	0.00284899
Q9I669	PA0449	PA0449	9	62	19.839	0	28.0445	28.3596	27.7646	27.8154	28.4413	28.527	28.3339	28.356	28.8095	28.6412	28.9254	28.7588	28.6214	28.4772	28.6312	28.7487	29.6642	30.0827	29.8999	29.9484	28.7144	28.6212	28.67	28.822	28.7283	28.7617	28.634	29.2074	27.996	28.4145	28.7837	28.6196	29.8988	28.7069	28.8328	0.271235	0.0881239	0.117852	0.111158	0.174466	0.085645	0.255503	0.00968835
Q9I663	dbpA	PA0455	18	65.5	49.784	0	28.0537	27.6488	27.7418	27.7817	27.7413	27.6188	27.8667	27.48	27.8723	27.4269	27.7985	27.8285	27.4685	27.6798	27.6591	27.7806	27.6757	27.9244	27.8011	27.9524	27.988	27.7661	27.6132	27.9711	26.9657	27.7138	27.5146	27.4729	27.8065	27.6767	27.7315	27.647	27.8384	27.8346	27.4167	0.173947	0.165639	0.205356	0.130317	0.126849	0.178794	0.318579	0.00625562
Q9I662	PA0456	PA0456	3	52.2	7.7066	0	33.1428	32.8769	32.7483	32.9691	32.2285	31.6727	31.5193	32.4082	31.9368	31.6795	32.2048	32.1354	31.7938	31.3397	31.701	31.0102	32.3157	32.2657	32.6897	32.6231	31.7417	31.933	32.0418	32.0351	32.4405	33.0144	32.5807	32.4294	32.9343	31.9572	31.9891	31.4612	32.4736	31.9379	32.6163	0.165903	0.42806	0.235573	0.358833	0.213837	0.139958	0.274202	0.0050374
Q9I659	PA0459	PA0459	52	67.6	94.174	0	28.8134	29.2717	28.8469	29.2542	29.2526	30.2364	29.5368	29.4807	30.304	30.3972	30.0692	30.0556	30.0679	30.3342	30.2584	29.9362	30.4845	31.3094	30.8825	30.9239	30.026	30.4272	30.1592	30.0024	30.7166	30.9154	30.4911	31.5622	29.0465	29.6266	30.2065	30.1492	30.9001	30.1537	30.9214	0.250372	0.424682	0.170803	0.180844	0.33721	0.194974	0.461079	0.00861969
Q9I658	PA0460	PA0460	7	74	18.727	0	27.1106	27.0605	26.7012	26.8002	26.3839	26.382	25.8774	26.8751	27.6032	27.8242	27.9965	27.1169	27.2024	26.958	27.2689	26.9403	27.4415	27.7114	27.2252	27.4629	26.9846	28.306	27.4143	28.1737	27.2047	27.7356	27.1109	27.1226	26.9181	26.3796	27.6352	27.0924	27.4602	27.7196	27.2935	0.198562	0.40736	0.381164	0.167763	0.198917	0.628084	0.297731	0.00737652
Q9I657	PA0461	PA0461	7	25.1	34.31	0	23.7188	24.0032	24.7527	25.2994	26.1496	26.2219	25.9107	25.8208	26.8076	27.0529	27.2216	27.0519	26.7586	26.7652	26.9669	27.8637	26.1404	25.4857	26.6538	25.5754	26.9594	26.7904	27.3184	26.8454	26.2662	25.0099	25.589	25.9542	24.4435	26.0258	27.0335	27.0886	25.9638	26.9784	25.7049	0.718162	0.190664	0.170415	0.525705	0.543639	0.237326	0.539651	0.0293805
Q9I656	PA0462	PA0462	4	17.5	26.262	0	22.9847	21.9779	22.567	22.8115	23.3948	22.3029	22.9388	22.6287	21.5962	21.9358	23.8339	22.3415	22.4262	22.2961	23.1971	21.0999	24.5628	24.8078	24.7913	23.4846	22.244	24.1735	22.5815	23.7822	23.6831	24.4948	23.4895	24.3225	22.5853	22.8163	22.4268	22.2548	24.4116	23.1953	23.9975	0.439674	0.464915	0.986302	0.866561	0.628074	0.927917	0.486431	0.0194673
Q9I655	creB	PA0463	5	30.6	25.573	0	23.6078	23.2819	23.2743	23.3462	23.7017	23.8617	23.9568	23.8415	22.9758	23.5623	24.179	23.957	23.0911	24.0184	22.4668	24.2955	22.7975	23.1034	23.6416	23.107	23.7641	23.6173	24.1977	25.0062	22.216	23.253	23.5264	23.3631	23.3776	23.8404	23.6685	23.4679	23.1624	24.1463	23.0896	0.156869	0.105275	0.527552	0.843023	0.350886	0.623977	0.593131	0.00671022
Q9I654	creC	PA0464	6	19.2	52.302	0	23.3369	22.045	23.6189	29.2737	22.5587	23.118	21.9463	29.2031	22.5855	30.4201	30.8381	21.0671	22.2543	25.8243	29.9098	29.6081	23.0828	21.8788	22.8698	22.3209	22.4523	21.2854	30.0903	30.4237	21.8806	24.269	21.7751	22.3981	24.5686	24.2065	26.2277	26.8991	22.5381	26.0629	22.5807	3.21066	3.36527	5.12278	3.61168	0.544218	4.86818	1.15801	0.130682
Q9I653	creD	PA0465	18	37.4	50.55	0	21.3602	20.9447	24.0365	23.8448	21.0767	21.1581	21.5548	22.7029	20.8368	22.5658	21.8393	23.5509	21.4351	20.1613	23.4045	19.917	23.1672	23.1412	22.8599	23.2425	22.3763	21.4644	22.1339	21.9866	22.5933	23.0136	22.0363	21.8491	22.5466	21.6232	22.1982	21.2295	23.1027	21.9903	22.3731	1.62057	0.749523	1.14701	1.59548	0.167444	0.385646	0.531272	0.0718768
Q9I651	PA0467	PA0467	7	44.7	23.301	0	24.1456	23.7937	24.5338	24.7716	24.3086	23.7104	24.9702	25.117	24.6203	24.3331	24.231	24.9493	24.4605	23.9965	25.1424	24.7623	21.8707	24.007	24.4855	24.706	24.2263	23.503	24.3277	25.1356	24.0965	24.4461	24.9499	24.3586	24.3112	24.5266	24.5334	24.5904	23.7673	24.2981	24.4628	0.430772	0.64782	0.322531	0.484373	1.29766	0.668217	0.357121	0.0177191
Q9I649	PA0469	PA0469	20	80.4	32.137	0	27.6248	27.865	27.1403	27.2028	27.6707	27.8368	27.5996	27.5342	27.6298	27.5313	27.6381	27.8551	27.5085	27.3053	27.1562	27.6634	27.7053	27.6324	27.769	27.5214	27.5159	27.9289	27.522	27.6555	27.3551	27.5928	27.3608	28.241	27.4582	27.6603	27.6636	27.4083	27.657	27.6555	27.6374	0.346201	0.130189	0.13659	0.223032	0.106257	0.19326	0.417362	0.0126083
Q9I648	fiuA	PA0470	21	39.3	88.212	0	26.1221	26.792	27.329	27.4707	26.4701	26.5266	27.479	27.2822	26.4447	27.2589	27.0866	26.5244	27.1954	27.5385	26.6551	26.1737	27.9844	26.9861	27.7586	28.8844	26.8246	27.075	26.0115	26.1384	27.6123	26.258	27.0395	28.6867	26.9285	26.9395	26.8286	26.8907	27.9034	26.5124	27.3991	0.611918	0.516186	0.404825	0.600553	0.781325	0.517934	1.02224	0.0227238
Q9I645	PA0473	PA0473	12	63.5	28.326	0	25.8952	26.2508	24.9801	25.2009	26.9952	26.8771	26.5484	25.8262	26.8039	26.837	26.5483	26.3467	26.7334	26.9276	26.5343	26.5172	25.6964	25.431	25.9458	24.2096	26.7115	27.0652	26.3656	26.7231	25.7058	24.652	25.1901	27.0677	25.5817	26.5617	26.634	26.6781	25.3207	26.7163	25.6539	0.592413	0.525531	0.230908	0.193137	0.769983	0.285643	1.0361	0.0231577
Q9I639	PA0479	PA0479	4	23.4	34.649	0	22.0848	22.5676	22.7331	22.7042	22.0716	22.0648	22.7036	22.8437	22.3993	22.2151	22.6435	22.865	21.8041	22.0991	22.575	22.1509	23.6938	22.4098	22.6867	22.8185	23.4353	22.3726	22.6796	21.4598	21.6914	23.4248	22.6921	21.3512	22.5224	22.4209	22.5308	22.1573	22.9022	22.4868	22.2899	0.30055	0.411302	0.283635	0.317612	0.554561	0.817404	0.946769	0.0133445
Q9I636	glcB	PA0482	51	83.6	78.659	0	30.8688	31.0132	30.8837	31.0146	31.4064	31.5013	31.2759	31.3919	31.3709	31.3962	31.4621	31.3361	31.2856	31.4017	31.3063	31.4588	30.902	31.3709	31.3194	31.0722	31.3134	31.4383	31.3203	31.3595	30.9251	31.25	31.0194	31.6695	30.9451	31.3939	31.3913	31.3631	31.1661	31.3579	31.216	0.0797301	0.0924184	0.0532279	0.0813954	0.219126	0.05735	0.331687	0.0025765
Q9I632	PA0486	PA0486	13	61.4	36.968	0	25.7559	26.2549	27.0756	26.4812	26.8443	26.7724	26.632	26.6911	25.9512	26.4022	26.9627	26.1397	25.9108	27.1219	26.5849	26.6019	25.5255	26.5308	24.3848	28.9023	25.7253	26.1343	25.7265	26.2536	23.1032	25.9567	27.2278	27.743	26.3919	26.735	26.3639	26.5549	26.3358	25.9599	26.0077	0.547336	0.0928918	0.439925	0.496453	1.92253	0.274571	2.07675	0.0207388
Q9I631	PA0487	PA0487	7	39.7	26.948	0	22.7554	25.3762	26.5129	25.669	23.8632	25.0972	25.8804	25.9829	25.1781	25.6582	25.8916	24.9259	24.794	25.3847	26.0752	24.9639	24.2296	25.6043	25.5616	25.0644	25.3574	25.4348	25.6629	25.1133	24.6989	25.905	26.3852	25.4108	25.0784	25.2059	25.4134	25.3045	25.115	25.3921	25.6	1.62191	0.97867	0.440319	0.570695	0.639086	0.226624	0.720485	0.0646736
Q9I624	PA0494	PA0494	8	34.7	50.07	0	23.7098	24.472	25.0998	25.1528	25.0042	25.0535	25.2421	25.8277	24.7325	25.454	25.1295	25.4172	24.2643	25.5212	25.6037	25.4498	23.6494	25.0744	25.5593	25.1543	24.9282	25.0927	25.0823	25.0153	22.3496	24.6022	25.2993	22.4295	24.6086	25.2819	25.1833	25.2098	24.8593	25.0296	23.6701	0.674276	0.378053	0.3337	0.633412	0.834082	0.0758399	1.50621	0.0274
Q9I622	PA0496	PA0496	8	40.6	34.635	0	22.6496	21.979	25.6495	25.5066	25.2712	25.5484	25.2452	25.7777	25.2346	26.3705	25.1107	25.2619	24.9733	25.787	24.9921	25.3287	22.9011	22.4262	22.7198	25.5685	22.3146	25.5029	25.2574	24.8403	24.6233	24.7967	26.0102	24.3448	23.9462	25.4606	25.4944	25.2703	23.4039	24.4788	24.9438	1.90498	0.252001	0.58775	0.38121	1.45627	1.46853	0.734938	0.0795526
Q9I618	bioB	PA0500	17	68.5	39.113	0	29.8265	29.7381	29.4357	29.7767	29.3549	28.8739	29.0152	28.9333	28.4843	28.5611	28.5856	27.8029	28.5003	28.469	28.329	28.3674	29.0629	28.4507	28.4529	29.3279	28.2457	28.357	28.468	28.023	28.9472	29.286	28.9273	27.9409	29.6942	29.0443	28.3585	28.4164	28.8236	28.2734	28.7753	0.176146	0.215006	0.372877	0.0813415	0.442747	0.190054	0.58012	0.00593197
Q9I617	bioF	PA0501	12	61.6	42.237	0	25.2653	24.9609	24.6857	24.2797	23.8127	23.7697	24.4922	24.6031	23.726	22.2016	21.4458	22.0616	25.4276	23.6176	25.3059	22.3018	22.6125	22.862	23.3935	22.2985	23.7373	23.3017	21.6985	22.0047	21.2296	23.1329	22.2473	23.6838	24.7979	24.1694	22.3588	24.1632	22.7916	22.6855	22.5734	0.418819	0.439413	0.968805	1.49075	0.462779	0.987211	1.07366	0.0168893
Q9I616	PA0502	PA0502	8	54.6	26.494	0	23.8978	24.2587	23.5691	24.1377	24.4322	24.0659	23.8413	23.3002	24.2912	22.2864	23.4161	23.0506	23.5737	23.0694	21.3148	22.6844	24.1383	24.1231	24.4955	23.8322	24.137	25.0048	21.9446	23.554	24.0102	24.865	24.3585	25.0961	23.9658	23.9099	23.2611	22.6606	24.1473	23.6601	24.5824	0.304064	0.473852	0.832585	0.968267	0.271522	1.28969	0.490337	0.0126874
Q9I615	bioC	PA0503	11	52.2	29.712	0	26.0648	26.313	26.2423	26.3944	22.8046	23.1928	25.6114	25.2729	26.2333	25.0316	25.5622	26.1511	25.2512	25.8179	25.3391	25.4208	25.6378	25.802	24.4031	25.1167	26.0609	25.8263	25.3422	25.9064	25.6267	25.9466	25.3564	25.0419	26.2536	24.2205	25.7446	25.4572	25.2399	25.7839	25.4929	0.140374	1.42632	0.561466	0.250201	0.629695	0.310175	0.38546	0.00534683
Q9I614	bioD	PA0504	11	69.3	23.337	0	22.052	24.8797	22.8123	24.8115	25.4218	23.4288	24.2287	24.8053	24.1957	23.9235	24.6432	24.0367	24.9633	25.1263	23.1103	22.6451	23.3335	23.8994	23.1561	23.4723	23.8112	24.3233	23.5574	25.051	23.078	24.1005	22.6738	22.4137	23.6389	24.4711	24.1998	23.9613	23.4653	24.1857	23.0665	1.42784	0.848648	0.315986	1.26724	0.317011	0.658964	0.741543	0.0604024
Q9I612	PA0506	PA0506	27	63.4	65.358	0	30.0696	29.8878	29.6397	29.7144	29.7976	29.7424	29.3373	29.495	29.7951	29.7693	29.8912	29.7164	29.9724	29.7869	29.7269	29.8673	30.3871	29.8985	30.3884	30.2027	29.7863	29.8238	29.8477	29.9134	30.8273	29.7494	30.0018	30.7992	29.8279	29.5931	29.793	29.8384	30.2192	29.8428	30.3444	0.191747	0.215371	0.0732169	0.106283	0.230904	0.0534291	0.551179	0.00642845
Q9I611	PA0507	PA0507	13	33.8	64.349	0	22.0269	24.3675	21.2879	24.5275	25.4598	25.4357	24.9626	25.3512	25.2824	25.253	24.9224	26.1361	25.2371	25.2584	25.7189	24.938	22.7189	24.5668	25.4821	22.4852	24.6031	24.2454	25.1763	25.5307	21.3255	24.3357	23.1807	24.2165	23.0525	25.3023	25.3985	25.2881	23.8133	24.8889	23.2646	1.64019	0.231227	0.518132	0.322296	1.45076	0.574524	1.39286	0.0711504
Q9I610	PA0508	PA0508	24	65	63.628	0	27.2917	27.4241	27.2532	27.3791	27.4119	27.6223	27.4293	27.8785	27.9826	27.8345	27.8417	27.7047	27.9171	27.6102	27.7427	27.9699	27.9947	27.4956	28.1727	27.8283	27.6492	27.9353	27.693	27.8555	28.2638	27.5909	27.5635	28.1621	27.337	27.5855	27.8409	27.81	27.8729	27.7832	27.8951	0.0783632	0.217361	0.113516	0.164816	0.288133	0.13474	0.369562	0.00286656
G3XD80	PA0510	PA0510	9	55.6	29.654	0	22.2327	31.4415	30.9104	31.5766	31.0381	30.8038	31.0701	30.8776	30.8348	30.8678	30.6142	30.6498	30.362	30.7933	30.5886	30.5231	15.3916	28.9918	27.4473	17.3492	30.6116	30.8454	30.6085	30.4243	28.9565	29.793	29.0641	16.3446	29.0403	30.9474	30.7417	30.5668	22.295	30.6224	26.0395	4.54751	0.127522	0.12814	0.178524	6.91644	0.172486	6.47398	0.156593
G3XD10	nirJ	PA0511	12	40.1	43.952	0	21.8927	23.9935	25.9337	25.8758	27.7641	29.2818	29.5832	29.1771	25.9498	29.0292	25.8794	25.4959	25.2194	27.7718	26.944	26.3027	21.8955	24.17	25.5384	25.6314	26.1133	27.9628	26.6882	25.6473	22.0752	24.8085	25.8731	25.1088	24.4239	28.9515	26.5886	26.5595	24.3088	26.6029	24.4664	1.91311	0.810131	1.63927	1.07691	1.74209	1.00158	1.65594	0.0783295
P95414	nirG	PA0513	3	32.7	16.552	0.0027128	21.6083	22.7161	24.3336	24.0287	24.384	23.7886	24.3796	24.4715	23.1261	24.2829	25.1683	25.8746	23.2114	23.1662	22.3352	25.6396	22.0982	21.81	23.1614	24.5915	23.338	23.1092	23.3776	25.9272	22.2816	21.545	26.5796	22.2161	23.1717	24.2559	24.613	23.5881	22.9153	23.938	23.1556	1.25648	0.314433	1.18602	1.42576	1.25955	1.33139	2.30684	0.0542247
P95413	nirL	PA0514	3	21.3	20.21	0	22.6731	22.3714	24.3865	22.5012	24.9148	27.0308	21.0639	24.25	22.1839	22.6175	23.2209	24.2349	22.172	22.025	21.1055	22.8279	24.5442	24.2218	22.6805	22.6003	23.2685	22.2649	20.8766	22.0464	22.2907	21.9812	22.5441	22.6418	22.983	24.3149	23.0643	22.0326	23.5117	22.1141	22.3644	0.943767	2.47045	0.888733	0.709832	1.01519	0.981751	0.295257	0.0410636
P95412	nirD	PA0515	3	24.7	17.017	0	23.3753	24.0232	22.9567	23.592	24.0091	24.4296	23.9672	23.7465	23.011	22.8279	23.2907	22.5404	22.7391	22.9159	22.2845	22.2233	22.6114	21.6108	24.1337	22.0522	22.3369	23.1714	22.4655	21.5581	23.2668	22.3302	22.309	22.589	23.4868	24.0381	22.9175	22.5407	22.602	22.383	22.6238	0.444326	0.285265	0.315305	0.339878	1.10014	0.661057	0.447226	0.0189181
Q51480	nirF	PA0516	15	55.4	43.338	0	23.1039	21.2015	22.3821	22.0483	28.8938	29.086	27.9937	29.0533	28.0308	27.8377	25.6588	25.1271	26.9606	28.8835	27.1771	24.878	22.165	24.724	20.889	23.2519	26.9285	29.1263	27.0721	24.5878	22.7968	22.9987	23.7482	25.2036	22.184	28.7567	26.6636	26.9748	22.7575	26.9287	23.6868	0.789328	0.51555	1.48529	1.64121	1.62828	1.85562	1.09086	0.035581
P00099	nirM	PA0518	3	50	10.967	0	23.8983	22.3495	24.1275	21.1881	22.8413	24.3401	22.7902	24.6864	24.9263	23.2701	22.0774	24.4397	22.2549	22.3299	23.9088	20.2504	24.955	24.8029	25.4966	23.7289	24.7766	25.5411	22.6765	24.4385	24.5776	24.2591	24.713	21.3288	22.8908	23.6645	23.6784	22.186	24.7459	24.3582	23.7196	1.38285	0.99041	1.27367	1.49892	0.740491	1.21231	1.60518	0.0604106
P24474	nirS	PA0519	34	73.1	62.653	0	27.8362	28.7735	29.1371	27.8506	32.4929	32.7789	32.2942	32.4767	31.5435	32.1325	29.9917	29.7206	31.1737	32.2651	31.8262	29.5386	29.658	30.5426	30.1424	30.0558	31.31	32.1202	31.3573	29.772	30.2943	29.67	30.398	31.2995	28.3993	32.5107	30.8471	31.2009	30.0997	31.1398	30.4154	0.658927	0.200233	1.17444	1.19547	0.362869	0.984617	0.671394	0.0232022
Q51481	nirQ	PA0520	16	74.6	28.904	0	22.1379	24.7385	24.2969	24.7197	27.6801	28.6473	27.2074	28.6264	26.5152	27.0844	24.2499	24.4965	26.4891	27.5615	26.8431	24.4074	21.781	21.6289	24.1435	24.7426	25.2449	26.6295	25.702	24.2631	23.5063	23.0335	22.7807	26.3749	23.9732	28.0403	25.5865	26.3253	23.074	25.4599	23.9238	1.24045	0.715424	1.4237	1.35421	1.60087	0.984049	1.66149	0.0517432
Q59646	norC	PA0523	4	45.2	16.343	0	22.2093	23.9032	25.6978	25.7249	25.4619	25.7016	25.9268	25.9853	25.3009	25.6735	25.303	24.6587	25.0856	25.4126	26.0183	24.8132	21.3854	25.2807	25.2061	25.578	25.189	25.9788	25.6654	24.46	23.2096	24.4916	25.6316	25.3827	24.3838	25.7689	25.234	25.3324	24.3625	25.3233	24.6789	1.6817	0.238415	0.421649	0.518743	1.99128	0.660836	1.09498	0.0689681
Q59647	norB	PA0524	3	7.9	52.336	0	23.1846	23.1256	22.3057	22.2889	25.9165	26.1353	25.1819	25.7656	24.9675	25.4138	22.065	22.1031	25.066	25.5418	25.0882	22.9084	23.0508	23.6948	22.6113	22.8413	25.0333	25.4269	24.4955	23.3377	23.0774	21.0357	23.2037	22.7635	22.7262	25.7498	23.6374	24.6511	23.0495	24.5733	22.5201	0.495875	0.407914	1.8029	1.18232	0.466099	0.90792	1.00676	0.0218195
G3XCW6	dnr	PA0527	6	37.9	25.933	0	24.9072	23.7755	24.7891	23.5156	26.4715	26.2091	26.4837	26.3323	26.2828	26.0062	25.8807	25.8592	25.5528	26.0711	26.2132	25.6081	21.691	22.0835	22.9183	22.3849	25.8211	25.2665	25.977	25.5915	22.8711	22.203	21.8002	22.0919	24.2468	26.3741	26.0072	25.8613	22.2694	25.664	22.2415	0.704043	0.12972	0.194805	0.330202	0.517506	0.308702	0.452788	0.0290365
Q9I602	PA0534	PA0534	18	59	47.849	0	25.5769	23.2596	23.5388	25.5855	23.6371	25.3777	22.3446	26.408	25.4901	25.653	26.8023	26.3597	25.9292	26.4689	26.7309	26.4353	28.297	26.5324	28.6215	25.848	26.5387	25.405	26.6979	26.1561	28.2285	25.243	27.8138	27.3917	24.4902	24.4418	26.0763	26.3911	27.3247	26.1994	27.1692	1.26492	1.80625	0.613793	0.335061	1.34601	0.576376	1.32884	0.0516502
Q9I600	PA0536	PA0536	9	46.3	35.55	0	22.3786	20.4087	21.7026	25.5577	22.3945	24.0956	24.4455	24.0627	24.1763	24.884	24.7558	24.1684	25.1731	25.2692	24.6018	25.1385	24.2207	22.3554	22.8033	23.8108	21.4206	25.2174	25.4719	24.587	22.3063	21.8006	22.913	25.1533	22.5119	23.7496	24.4961	25.0457	23.2976	24.1742	23.0433	2.18888	0.919847	0.377535	0.30103	0.865574	1.87302	1.47836	0.0972321
Q9I5Z9	PA0537	PA0537	13	73.3	22.18	0	28.9104	28.4993	28.6214	28.4551	29.293	29.2098	29.1784	29.2427	29.1527	29.3585	28.9886	29.0005	29.2816	29.2981	29.5085	29.2274	28.7099	28.3142	28.6109	28.2669	29.0881	29.3243	29.2986	29.0015	27.8449	27.2023	27.3243	26.6859	28.6215	29.231	29.1251	29.3289	28.4755	29.1781	27.2644	0.205025	0.048971	0.172642	0.123512	0.218201	0.158311	0.475783	0.00716329
Q9I5Z5	PA0541	PA0541	5	37.5	17.122	0	26.2727	25.9287	25.7387	25.9366	26.4948	26.3798	26.3704	26.0749	25.832	25.6374	25.7448	25.6295	25.6215	25.8689	25.4414	25.7373	26.103	26.0854	26.3472	25.9702	25.5804	25.4336	25.72	25.7052	25.861	25.6137	25.672	26.167	25.9692	26.33	25.711	25.6673	26.1265	25.6098	25.8284	0.222058	0.179235	0.0963471	0.181348	0.158511	0.133086	0.249203	0.00855083
Q9I5Z4	PA0542	PA0542	5	35.3	14.767	0	27.053	27.1484	26.4026	27.2593	21.4507	24.3031	22.9436	21.415	26.3603	26.4654	26.5705	22.4051	22.0055	23.109	20.6708	21.6729	26.896	26.9528	26.6863	26.0695	23.2696	26.6516	26.2333	26.1972	25.4901	25.0326	26.3278	26.4271	26.9658	22.5281	25.4503	21.8645	26.6512	25.5879	25.8194	0.384824	1.38119	2.03196	1.00503	0.404329	1.55922	0.672114	0.0142708
Q9I5Z0	metK	PA0546	25	84.3	42.709	0	32.3778	32.2997	32.1077	32.2092	31.7433	31.4082	31.2841	31.4272	31.7853	31.5477	31.6249	31.8213	31.6293	31.5225	31.3148	31.7032	31.758	31.4044	31.4836	31.6195	31.6825	31.5781	31.6079	31.7465	31.7128	31.6663	31.4408	31.6134	32.2486	31.4657	31.6948	31.5424	31.5663	31.6537	31.6083	0.116513	0.195621	0.130029	0.168933	0.155599	0.0758348	0.118806	0.00361297
Q9I5Y9	PA0547	PA0547	6	35.7	36.103	0	26.5322	26.5168	26.0062	26.2117	26.05	22.6226	23.0163	22.0982	26.3909	23.1201	25.7184	21.6535	26.2911	21.4672	22.8314	26.3979	25.6756	22.189	21.3534	26.5001	26.6539	23.3434	22.4263	22.3062	25.7995	22.8736	23.3415	26.6622	26.3167	23.4468	24.2207	24.2469	23.9295	23.6825	24.6692	0.254272	1.77575	2.21771	2.48568	2.53787	2.03439	1.8472	0.009662
Q9I5Y8	tktA	PA0548	40	74.7	72.219	0	32.1493	32.0306	31.8849	31.8775	31.8718	31.7342	31.5162	31.57	31.7738	31.6346	31.7324	31.7249	31.7105	31.5648	31.4538	31.7268	31.4109	31.2367	31.1875	31.4465	31.7558	31.6565	31.6504	31.6174	31.3795	31.4897	31.3088	31.3959	31.9856	31.6731	31.7164	31.614	31.3204	31.67	31.3935	0.129964	0.161745	0.0586566	0.129233	0.127494	0.0597245	0.0744852	0.00406321
Q9I5Y6	PA0550	PA0550	4	22.3	29.834	0	20.8252	22.6187	23.8062	23.6974	20.8132	22.5637	25.5388	22.6214	24.5509	24.9484	21.7195	24.3026	23.2619	20.7994	24.5557	24.1997	23.1054	23.0288	22.301	22.9844	21.7282	23.9136	21.7825	22.7139	23.2538	21.4796	22.5775	21.5095	22.7369	22.8843	23.8803	23.2042	22.8549	22.5345	22.2051	1.38256	1.95852	1.46491	1.69352	0.372664	1.02464	0.865798	0.060807
Q9I5Y5	epd	PA0551	15	64.9	38.743	0	25.8379	26.1359	25.7456	26.0077	26.4641	26.1014	26.2521	25.8792	26.1958	26.0945	26.2917	26.1777	26.0867	26.2151	26.0029	26.0333	25.4657	22.3385	25.9035	25.5687	25.8223	26.2874	25.8149	26.0471	26.0308	25.34	25.3156	26.0966	25.9318	26.1742	26.1899	26.0845	24.8191	25.9929	25.6958	0.174068	0.24658	0.0809371	0.093698	1.66426	0.223913	0.425833	0.00671254
Q9I5Y4	pgk	PA0552	25	81.4	40.404	0	31.1054	31.1406	31.0361	31.1611	31.0176	30.9708	31.0648	31.116	30.6812	30.7853	30.7115	31.0933	30.4897	30.5081	30.4938	30.7138	30.7018	30.3837	30.561	30.817	30.7019	30.7641	30.7532	31.0134	30.4452	30.7127	30.7181	30.4057	31.1108	31.0423	30.8178	30.5513	30.6159	30.8081	30.5704	0.0548552	0.062337	0.188791	0.108605	0.186872	0.139493	0.168189	0.00176322
Q9I5Y1	fba	PA0555	26	73.4	38.573	0	32.0641	31.9026	31.6781	31.8282	31.9626	31.8098	31.6013	31.6027	31.951	31.8683	31.9547	31.8683	32.0455	31.8051	31.8694	31.8657	31.2584	30.9293	31.396	31.1581	32.0117	32.0231	31.8523	31.7376	31.2401	31.334	31.034	31.1897	31.8682	31.7441	31.9106	31.8964	31.1854	31.9062	31.1994	0.160526	0.175528	0.0488343	0.103678	0.19663	0.136808	0.125459	0.00503719
Q9I5X8	PA0558	PA0558	8	41.2	27.986	0.00035855	21.3385	20.1311	22.61	22.7714	24.0799	25.0283	24.1347	24.1834	24.4031	25.3011	23.7987	25.0874	21.6461	24.2832	24.8694	25.2165	22.017	25.0296	25.5015	24.2976	24.8259	25.3527	25.237	21.9528	22.0016	22.4253	22.2627	26.2224	21.7127	24.3566	24.6476	24.0038	24.2114	24.3421	23.228	1.2339	0.449774	0.683361	1.61834	1.54452	1.6088	2.00386	0.0568286
Q9I5X4	PA0562	PA0562	9	60.3	24.232	0	24.7183	24.3817	24.4365	23.2723	24.8946	22.2774	23.5066	22.7759	22.7015	24.1088	22.1436	24.1334	21.8839	21.9512	22.6657	23.6008	24.311	23.6412	23.2601	24.0816	23.8948	23.1673	22.6657	24.1981	24.6241	23.9821	23.9173	24.0222	24.2022	23.3637	23.2719	22.5254	23.8235	23.4815	24.1364	0.637238	1.13863	1.00681	0.79947	0.46723	0.694872	0.327972	0.0263298
Q9I5X3	PA0563	PA0563	3	38.5	13.294	0	26.0786	24.2324	25.6465	25.6137	26.1253	24.9604	26.1862	25.9912	25.6946	25.6398	25.652	25.731	26.1577	26.4819	26.1586	26.2987	25.96	25.2496	26.2768	25.835	25.9535	25.9447	26.0199	25.7597	26.2518	25.5947	25.9155	26.5413	25.3928	25.8158	25.6793	26.2742	25.8303	25.9194	26.0758	0.802109	0.576075	0.0416988	0.153483	0.42952	0.111639	0.410185	0.0315881
Q9I5X1	PA0565	PA0565	8	72.3	11.759	0	21.8975	23.7226	22.6898	22.0243	22.5298	23.5248	23.6118	22.4118	25.2426	24.9126	24.1665	21.4058	22.5816	22.2718	21.7853	24.9063	24.8378	25.0402	22.9007	20.4783	21.3462	21.261	22.6462	22.5898	22.5938	22.42	22.5156	23.9808	22.5836	23.0195	23.9319	22.8862	23.3143	21.9608	22.8776	0.835065	0.63647	1.74318	1.386	2.12242	0.760006	0.73889	0.0369767
P26480	rpoD	PA0576	36	63	69.643	0	32.0995	32.3161	32.1386	32.1589	32.175	31.9681	31.7511	31.7969	32.0467	31.9459	31.8875	31.8801	32.0635	32.0419	31.9843	31.897	31.6311	31.691	31.6579	31.7586	32.0816	31.8947	31.8636	31.9405	31.9967	32.1986	32.1306	31.5749	32.1783	31.9228	31.9401	31.9967	31.6847	31.9451	31.9752	0.0951491	0.192364	0.0769247	0.0743748	0.0550241	0.0963395	0.27975	0.00295694
Q9I5W0	dnaG	PA0577	18	34.6	74.175	0	25.5916	26.028	26.2129	26.4019	25.6407	25.7979	25.9079	26.3581	25.9106	25.7257	25.8121	25.9764	25.4613	25.6209	26.0587	26.1411	25.5964	25.8282	26.2136	26.3853	25.8591	25.7047	25.7143	25.8016	25.8383	26.5905	26.7083	26.0071	26.0586	25.9262	25.8562	25.8205	26.0059	25.7699	26.2861	0.34672	0.308118	0.110141	0.330889	0.358866	0.0736935	0.427897	0.0133054
Q9I5V9	PA0578	PA0578	5	45	16.842	0	26.1358	25.908	25.7772	26.0175	25.3177	25.3512	25.0309	25.1891	25.0554	24.4248	24.9435	25.351	24.8806	23.4986	21.7731	24.9322	24.8127	25.1068	25.2388	25.4239	24.4162	24.722	24.7431	25.2553	26.2807	26.2917	26.1624	25.5882	25.9597	25.2222	24.9437	23.7712	25.1456	24.7841	26.0808	0.153123	0.145458	0.38626	1.48832	0.257185	0.347823	0.333518	0.00589851
Q9I5V8	rpsU	PA0579	6	45.1	8.4848	0	32.086	31.7288	31.2699	31.1352	31.5715	30.9516	31.0969	30.5854	31.2384	31.1331	30.8644	30.8667	31.0081	30.6226	30.6311	30.9386	31.9621	31.5933	31.5104	31.8926	30.9634	30.8857	30.9503	31.0962	32.2229	32.1458	32.2907	31.623	31.555	31.0513	31.0257	30.8001	31.7396	30.9739	32.0706	0.435809	0.408096	0.189807	0.202073	0.221238	0.0883066	0.304236	0.0138111
Q9I5V7	tsaD	PA0580	11	39.9	36.561	0	26.505	26.7519	26.4252	26.5774	26.0246	26.1042	25.867	25.927	25.8223	25.9128	26.014	25.8155	25.7724	25.972	25.762	26.1232	25.8798	25.2066	26.1002	26.1688	25.9177	26.1022	25.8182	25.8603	26.3337	26.2643	26.1786	25.2295	26.5649	25.9807	25.8911	25.9074	25.8389	25.9246	26.0015	0.139288	0.104902	0.0931603	0.17331	0.439191	0.125238	0.518577	0.00524333
Q9I5V4	PA0583	PA0583	3	24.4	20.091	0	24.4519	24.4656	26.0698	25.0293	21.8226	23.861	24.477	24.8628	23.1353	24.3357	21.8937	25.2528	24.0355	23.6254	22.1283	23.3204	24.2424	25.3113	23.878	24.8553	24.2082	24.6622	22.5982	24.0388	24.2886	24.8985	25.0504	23.8321	25.0042	23.7559	23.6544	23.2774	24.5718	23.8768	24.5174	0.759678	1.35328	1.45929	0.820194	0.636944	0.892143	0.563103	0.0303821
Q9I5V1	PA0586	PA0586	19	42.9	60.814	0	23.911	24.5574	26.3107	25.9969	25.4759	26.4655	26.4613	26.5925	26.3444	27.1041	26.2927	26.5736	25.1001	26.7958	27.0888	26.448	26.964	27.4998	27.2708	27.4909	26.3282	26.5315	26.5385	26.3324	27.0973	27.1377	27.2596	28.0542	25.194	26.2488	26.5787	26.3582	27.3064	26.4326	27.3872	1.14649	0.51883	0.370938	0.878665	0.251636	0.118252	0.450009	0.0455066
Q9I5V0	PA0587	PA0587	15	46.1	48.742	0	21.5573	22.203	21.812	22.7956	21.5287	23.3873	22.8672	24.65	24.5199	26.2752	25.9163	25.5556	24.9197	25.9011	25.1387	24.8637	26.3189	27.0807	27.0317	26.3246	25.7895	25.8812	24.6005	25.4886	26.502	26.8872	26.9778	28.1306	22.092	23.1083	25.5667	25.2058	26.689	25.44	27.1244	0.539009	1.29202	0.757218	0.478475	0.42451	0.584208	0.70181	0.0243984
Q9I5U9	PA0588	PA0588	44	67.5	73.722	0	29.5167	29.8874	29.5222	29.4724	29.5304	30.4146	29.7964	29.7703	30.7219	31.011	30.5917	30.5789	30.3698	30.9011	30.5979	30.6394	31.1547	31.993	31.758	31.2863	30.4487	30.9449	30.6212	30.7053	31.5212	31.456	31.1102	32.2107	29.5997	29.8779	30.7259	30.6271	31.548	30.68	31.5745	0.19312	0.377265	0.200757	0.217764	0.393824	0.20635	0.46088	0.00652439
Q9I5U7	apaH	PA0590	14	57.6	32.018	0	22.8228	28.8619	28.3327	29.0564	27.838	28.4783	28.3063	28.1636	27.9148	28.5749	28.8901	28.256	27.673	28.8828	28.1572	28.2866	27.9176	28.8828	28.091	27.9661	28.1991	29.4459	28.67	28.8097	28.4008	28.4734	27.7378	27.494	27.2685	28.1966	28.409	28.2499	28.2144	28.7812	28.0265	2.97951	0.271433	0.418939	0.497764	0.451558	0.514415	0.485331	0.109266
Q9I5U6	apaG	PA0591	4	56.3	13.622	0	26.4446	25.8442	25.8236	25.7139	26.2663	25.6982	25.261	25.7788	25.0083	24.6192	25.2247	25.8309	24.5181	24.0049	23.895	24.6185	25.9989	25.4069	25.3184	25.6444	25.0887	24.7106	24.4013	25.8392	25.504	25.5495	25.5768	25.3132	25.9565	25.7511	25.1708	24.2591	25.5922	25.0099	25.4859	0.330323	0.411984	0.506421	0.362148	0.304089	0.620184	0.118988	0.012726
Q9I5U5	rsmA	PA0592	10	50.4	30.058	0	27.5235	27.6943	27.4022	27.6484	27.1275	27.2663	27.1957	27.1726	27.1836	27.1907	27.3085	27.1871	27.1671	27.2822	27.0821	27.0673	27.0109	27.1025	27.0453	27.5642	26.8706	27.3172	27.2303	27.1153	26.9502	27.23	27.2871	26.9143	27.5671	27.1906	27.2175	27.1497	27.1807	27.1333	27.0954	0.131501	0.0579221	0.0607797	0.0986933	0.258415	0.193718	0.1904	0.00477021
Q9I5U4	pdxA1	PA0593	12	56.1	34.923	0	24.352	25.4484	25.5814	25.251	24.6933	25.6311	25.907	25.4268	25.5798	25.5517	25.7987	25.8965	25.5456	25.5355	25.5628	25.2228	24.6287	25.3238	25.2391	25.6246	25.1495	25.3663	25.6801	25.2295	24.649	25.2823	26.014	25.0001	25.1582	25.4146	25.7067	25.4667	25.204	25.3564	25.2364	0.554354	0.519535	0.167976	0.162976	0.417723	0.233655	0.57956	0.0220347
Q9I5U3	surA	PA0594	25	69.8	46.953	0	30.2552	30.2042	29.9509	29.9734	29.1921	29.3153	28.8292	29.7148	29.3679	29.0246	29.2364	28.8009	29.5886	29.3605	29.5978	29.0731	29.8946	29.694	29.7559	29.781	28.9997	29.3567	29.0614	29.5414	29.642	29.7621	29.475	29.5818	30.0959	29.2628	29.1075	29.405	29.7813	29.2398	29.6152	0.156147	0.365205	0.248552	0.247006	0.0838656	0.254375	0.119824	0.00518833
Q9I5U2	lptD	PA0595	54	70.2	104.27	0	30.5249	30.3966	30.4582	30.5685	30.511	30.3836	30.401	30.3492	30.314	30.1841	30.3463	30.2219	30.2879	30.1641	30.2877	30.3146	31.0708	30.7565	30.9276	30.8134	30.2277	30.1747	30.2987	30.1357	30.8732	30.4042	30.5481	30.6439	30.487	30.4112	30.2666	30.2636	30.8921	30.2092	30.6174	0.0754303	0.069914	0.0761314	0.0675108	0.138773	0.0705713	0.196987	0.00247418
Q9I5U1	PA0596	PA0596	13	53.8	38.185	0	26.6218	27.7645	28.1691	28.235	26.5085	27.8086	28.3204	28.1248	27.5202	27.7647	27.795	27.8734	27.2598	27.6576	28.2401	27.7225	27.353	27.7745	27.9163	28.2548	27.5738	27.4443	27.7748	27.7971	26.8867	28.1302	28.1663	27.8779	27.6976	27.6906	27.7383	27.72	27.8246	27.6475	27.7653	0.746733	0.815804	0.152469	0.402565	0.373455	0.168622	0.599604	0.0269602
Q9I5U0	PA0597	PA0597	3	25.4	24.149	0.0026991	24.8471	23.9397	23.4996	24.2099	23.8817	23.7466	23.795	23.4462	22.0642	23.1266	22.7173	24.1944	23.7772	22.8404	21.6639	22.642	21.632	23.6461	23.2521	22.8772	23.017	23.318	23.1178	24.0252	23.7863	23.1228	23.5485	23.9922	24.1241	23.7174	23.0256	22.7309	22.8519	23.3695	23.6124	0.56394	0.18922	0.893624	0.86662	0.871725	0.45469	0.373414	0.0233767
Q9I5T6	PA0602	PA0602	3	10.2	37.833	0.0003651	22.4081	22.8581	22.3249	22.7253	22.9224	22.6282	22.8814	24.246	23.3473	22.8903	22.837	22.5584	20.7561	21.4651	22.5811	22.3614	21.9212	22.1385	21.778	22.9153	22.8127	22.0542	23.0601	21.273	22.1927	22.8628	22.5663	22.6201	22.5791	23.1695	22.9082	21.7909	22.1882	22.3	22.5605	0.253684	0.729379	0.326915	0.842007	0.506828	0.807428	0.277018	0.0112353
Q9I5T5	PA0603	PA0603	25	80.8	40.655	0	29.0802	28.8035	28.5887	28.8794	24.7659	26.2668	26.6722	23.7988	27.3659	26.7409	27.5341	27.5938	27.4049	27.2121	27.5258	27.6742	28.5194	28.1434	27.8383	28.9332	25.3059	26.9544	26.5187	27.5911	27.5958	28.1686	27.801	27.1084	28.838	25.3759	27.3087	27.4542	28.3586	26.5925	27.6684	0.203073	1.33336	0.390654	0.195461	0.473634	0.96418	0.442213	0.00704187
Q9I5T4	PA0604	PA0604	15	69.5	38.167	0	29.7274	28.8641	29.1675	29.4436	25.7224	21.9474	25.6907	25.3883	25.9503	25.4737	27.063	24.3318	25.3566	21.9178	25.4441	24.6451	28.8539	28.0514	27.8575	29.0871	22.2371	25.3775	23.5568	26.9008	27.5181	28.2936	27.5061	26.8495	29.3007	24.6872	25.7047	24.3409	28.4625	24.5181	27.5418	0.370088	1.83272	1.13188	1.65454	0.599527	2.04473	0.590597	0.0126307
Q9I5T3	PA0605	PA0605	16	39.3	45.925	0	26.7371	25.4859	25.8609	26.3038	21.7192	23.2341	22.3026	22.1524	21.2462	23.8335	24.2276	23.7159	22.8074	22.9532	23.4464	23.5436	24.6906	25.1726	24.3771	25.3998	22.7122	22.5691	23.4337	24.0283	23.8187	23.777	23.7071	25.654	26.0969	22.3521	23.2558	23.1876	24.91	23.1858	24.2392	0.542156	0.637914	1.35751	0.362053	0.462232	0.677231	0.94432	0.0207747
Q9I5T1	rpe	PA0607	10	80.8	24.095	0	28.2083	27.8207	28.1635	28.1272	28.4033	27.9672	28.0153	27.9652	27.8156	28.0581	28.1342	28.2881	27.9313	28.0807	28.3728	28.0871	28.1389	27.8151	27.9947	28.3797	27.8397	27.8249	27.8111	27.5415	28.4592	28.2072	28.3514	28.0229	28.0799	28.0878	28.074	28.118	28.0821	27.7543	28.2602	0.175977	0.211623	0.197061	0.184499	0.238567	0.142349	0.188881	0.006267
Q9S586	gph1	PA0608	3	18.4	29.812	0.00035587	23.7536	24.8271	24.9583	24.4615	23.7521	24.0799	24.9926	24.8408	24.5839	24.6598	24.4078	22.5982	24.7211	24.5263	24.5703	24.0323	25.0244	24.4536	24.5352	24.9432	24.3894	24.143	24.3774	24.2854	24.8054	25.573	21.8913	23.5671	24.5001	24.4163	24.0624	24.4625	24.7391	24.2988	23.9592	0.540272	0.596301	0.98184	0.298697	0.286457	0.113794	1.6073	0.0220518
P20580	trpE	PA0609	31	76.2	54.555	0	28.0861	28.0733	27.9629	28.0152	28.4122	28.4381	28.3114	28.26	28.5956	28.4592	28.6513	28.6163	28.5961	28.468	28.4596	28.6865	28.1755	28.2572	28.3384	28.0718	28.3568	28.5827	28.6143	28.5545	28.111	28.199	28.013	28.3919	28.0344	28.3554	28.5806	28.5525	28.2107	28.5271	28.1787	0.0567682	0.0838815	0.0841602	0.10897	0.113992	0.116096	0.161135	0.00202495
Q06553	prtR	PA0611	8	44.5	28.112	0	23.5982	25.7347	26.5776	26.4285	25.2736	25.8179	26.751	26.4923	26.1332	26.1909	26.2021	26.9373	25.7593	26.1691	26.814	26.525	25.1049	26.8136	25.7507	26.9286	26.0431	26.2351	23.6788	24.7973	25.4239	26.0537	26.741	26.0038	25.5848	26.0837	26.3659	26.3169	26.1494	25.1886	26.0556	1.37435	0.668103	0.38215	0.455751	0.875295	1.19133	0.538961	0.0537177
G3XDA6	ptrB	PA0612	4	68.2	7.2691	0	22.6505	23.4445	21.9274	23.9534	22.0137	23.0872	22.7626	21.8302	22.0786	24.5236	23.3583	22.4861	23.2905	21.8501	22.7531	20.835	28.7652	29.2987	29.2963	29.0916	21.6986	22.4357	23.9711	23.7557	20.6918	21.2134	23.0981	21.2148	22.994	22.4234	23.1116	22.1822	29.113	22.9653	21.5545	0.890517	0.598743	1.08212	1.07697	0.251335	1.08342	1.05809	0.0387283
G3XD86	PA0613	PA0613	5	61.3	13.361	0	22.1195	22.8343	21.3102	22.8563	21.768	24.0255	25.2612	22.4821	22.2929	22.1485	21.7798	21.6536	22.769	22.468	24.3166	23.3097	25.4237	27.3451	27.4868	26.8858	21.8957	21.4721	21.7462	21.7588	23.5798	22.1863	22.78	22.1651	22.2801	23.3842	21.9687	23.2158	26.7854	21.7182	22.6778	0.731564	1.56633	0.301332	0.812285	0.943308	0.177511	0.665455	0.0328349
G3XD82	PA0615	PA0615	7	65.5	18.95	0	21.7514	25.2575	24.6307	24.7067	25.817	23.7523	23.8535	25.5084	23.1387	23.5183	22.9191	22.7044	21.2105	21.6005	25.4114	25.8521	26.7083	28.8867	28.6536	27.9153	21.3209	23.8411	23.1739	21.8655	22.1498	20.6755	22.8216	21.7574	24.0866	24.7328	23.0701	23.5186	28.041	22.5503	21.8511	1.58164	1.08195	0.347414	2.45183	0.980176	1.1598	0.898539	0.065665
G3XCT9	PA0616	PA0616	4	42.2	19.422	0	22.1194	21.8854	22.3744	21.987	21.2003	22.4997	22.9179	22.5455	21.722	22.6896	20.5444	21.3413	22.9052	21.6961	22.8706	23.8731	25.7637	26.459	26.4676	26.4553	21.5236	21.1073	22.5818	21.268	22.7237	23.5731	22.0267	22.5799	22.0915	22.2908	21.5743	22.8363	26.2864	21.6202	22.7258	0.211483	0.75073	0.890815	0.890869	0.348494	0.663617	0.639766	0.00957301
G3XD42	PA0617	PA0617	6	50.9	11.847	0	22.7125	22.0924	22.5405	23.8873	20.9793	21.5482	22.0956	24.4317	23.9267	22.9366	23.4817	21.7113	21.1161	22.7338	22.1107	20.9467	26.3302	27.4462	27.2728	28.7816	23.5384	21.8427	22.8183	21.6506	23.456	21.2966	22.7934	21.817	22.8082	22.2637	23.0141	21.7268	27.4577	22.4625	22.3408	0.765416	1.5155	0.958242	0.845147	1.00967	0.880842	0.968332	0.0335589
G3XCX5	PA0618	PA0618	13	74.2	31.958	0	22.295	23.1175	24.1566	23.3026	22.0325	23.2355	25.5391	25.1503	22.8419	23.386	24.5943	24.6932	26.6283	23.803	25.1916	24.3793	30.1855	31.2629	30.8765	30.277	22.7047	23.1078	25.1728	24.4156	22.2809	22.955	25.3847	24.0111	23.2179	23.9893	23.8788	25.0005	30.6505	23.8502	23.6579	0.763795	1.64793	0.911609	1.22556	0.510489	1.14486	1.35361	0.0328968
G3XD92	PA0619	PA0619	6	43.5	19.987	0	22.4266	23.6131	22.7401	22.667	24.1219	25.5066	25.4589	24.9743	21.328	21.6493	22.571	22.1623	21.3406	22.9736	20.836	22.1437	27.1369	28.1316	27.1147	27.7079	22.4422	23.2272	22.3748	21.8824	22.7424	22.2189	21.872	20.9733	22.8617	25.0154	21.9276	21.8235	27.5228	22.4816	21.9516	0.518525	0.642378	0.54952	0.93694	0.490017	0.556165	0.743926	0.0226809
G3XD71	PA0620	PA0620	24	52.5	72.292	0	22.2993	22.1714	23.0377	22.808	24.4603	24.6275	26.129	25.7276	22.3403	24.2785	21.9672	22.4011	23.7393	23.9534	25.2713	23.8324	30.725	31.7563	31.658	31.5349	21.8182	24.188	23.625	21.92	21.6882	21.1785	22.3536	21.3637	22.5791	25.2361	22.7468	24.1991	31.4186	22.8878	21.646	0.411175	0.818773	1.039	0.720172	0.471158	1.19926	0.516658	0.0182104
G3XD08	PA0621	PA0621	9	84.9	17.562	0	24.8265	24.7893	25.4664	25.0213	25.1941	25.4785	26.9165	26.1297	24.3307	24.3193	24.2705	24.1994	24.8969	24.2246	26.1623	23.9692	30.2534	30.777	30.6633	30.5224	24.7897	24.0901	25.3246	24.2339	25.2714	24.6884	24.2598	23.4851	25.0259	25.9297	24.28	24.8132	30.554	24.6096	24.4262	0.310815	0.765615	0.059746	0.980782	0.225858	0.56415	0.752011	0.0124198
G3XD39	PA0622	PA0622	22	76.2	41.209	0	22.5813	26.6549	28.2346	28.2904	28.1267	29.7313	30.5785	29.2658	26.024	26.8435	27.8422	27.5691	27.2357	29.0103	29.3822	27.9339	33.375	34.3786	33.9998	33.7243	26.602	27.6716	28.4027	27.412	24.2253	27.1217	27.8883	27.9614	26.4403	29.4256	27.0697	28.3905	33.8694	27.5221	26.7992	2.68207	1.02231	0.814635	0.984816	0.424952	0.74308	1.75743	0.101439
Q9I5S9	PA0623	PA0623	11	79	17.939	0	24.5399	26.7878	27.8689	28.3548	27.1581	29.6882	30.4837	29.8527	26.9381	27.7148	28.2633	27.4323	27.8713	28.5141	29.985	28.3665	32.7529	33.6866	33.5273	33.2098	27.6809	27.4847	28.4381	27.4528	23.0415	26.8533	27.3246	26.699	26.8878	29.2956	27.5871	28.6842	33.2942	27.7641	25.9796	1.69678	1.46571	0.553387	0.909686	0.411646	0.460518	1.97673	0.0631058
G3XCX2	PA0624	PA0624	8	73.7	12.523	0	22.976	23.1109	22.0562	21.4351	22.7045	22.4792	22.1958	20.5998	23.2186	21.2938	22.1627	22.171	23.8396	22.0863	21.7644	22.4923	30.7445	31.4595	31.173	30.8089	21.3628	23.2551	18.0541	21.7561	22.6216	21.4311	21.4283	19.2597	22.3946	21.9948	22.2115	22.5456	31.0465	21.1071	21.1852	0.792918	0.953033	0.787516	0.912597	0.333748	2.19249	1.40123	0.0354067
G3XD83	PA0625	PA0625	18	35.6	77.648	0	23.1903	22.8261	23.5281	22.2342	22.1704	22.9934	22.5235	22.0715	20.255	22.6607	25.1697	21.3784	22.6739	21.0994	22.3291	20.8599	29.2462	29.5839	29.3856	28.8571	21.3344	22.0509	22.5385	23.4586	22.4664	22.1496	22.1615	23.1677	22.9447	22.4397	22.366	21.7406	29.2682	22.3456	22.4863	0.55366	0.417002	2.1118	0.895211	0.30713	0.891707	0.477349	0.0241302
G3XD65	PA0626	PA0626	11	43.8	31.291	0	21.2909	21.9641	21.7361	23.2357	21.2932	21.7341	23.4514	18.2846	23.4385	23.6221	23.0198	22.8257	23.1226	22.041	23.2434	22.1423	24.5815	28.7395	28.1393	28.63	20.2841	22.1751	21.8322	21.8692	22.6279	21.9106	22.4213	23.1512	22.0567	21.1908	23.2265	22.6373	27.5226	21.5402	22.5278	0.834223	2.14959	0.367306	0.633358	1.97798	0.851355	0.513425	0.0378218
G3XCU8	PA0628	PA0628	14	59.6	35.87	0	22.491	18.691	19.0818	19.4572	17.5648	18.395	18.9362	19.2386	18.3648	17.8159	18.9709	18.9718	18.8241	18.3937	19.1912	19.0847	28.7903	29.8881	29.3276	29.2888	18.4739	18.4986	18.5511	19.1054	23.626	18.4801	22.7156	20.7604	19.9302	18.5337	18.5309	18.8734	29.3237	18.6572	21.3955	1.73562	0.734153	0.555822	0.355063	0.448803	0.300505	2.28187	0.0870845
G3XD75	PA0629	PA0629	12	73.2	23.003	0	23.8559	21.5515	21.847	21.4071	21.7797	22.9264	21.8105	21.51	20.9779	23.497	21.9763	22.287	22.501	21.6375	22.5697	22.958	27.8017	28.5155	28.3086	29.9084	22.2906	21.1202	20.3929	21.8066	27.073	23.0353	23.4796	23.4958	22.1654	22.0067	22.1846	22.4166	28.6336	21.4026	24.2709	1.1418	0.627827	1.038	0.556961	0.901237	0.826827	1.88018	0.0515127
G3XD06	PA0630	PA0630	4	50.8	12.598	0	22.1673	21.4088	22.2836	22.7988	22.0248	21.3361	21.9512	21.4553	20.7541	21.7907	22.3512	22.5483	21.7317	21.0037	22.0781	22.1724	27.1147	28.0035	27.6804	26.6381	22.6422	21.2811	20.9957	23.3986	23.6974	23.3734	23.024	21.9203	22.1646	21.6918	21.861	21.7465	27.3591	22.0794	23.0038	0.573789	0.346695	0.804749	0.530215	0.60498	1.13558	0.772899	0.0258876
G3XD38	PA0633	PA0633	5	52.4	17.538	0	24.8615	20.4606	22.0593	20.3616	23.8732	23.7565	23.5696	25.3892	20.3703	20.6624	19.7589	19.8496	20.2301	19.4341	22.3552	20.0394	31.163	32.0753	31.6758	31.3852	20.1851	20.9468	21.8687	20.1377	23.9073	23.9287	23.2436	21.5725	21.9358	24.1472	20.1603	20.5147	31.5748	20.7846	23.163	2.09995	0.837432	0.429662	1.27307	0.394199	0.812288	1.107	0.0957316
G3XD68	PA0634	PA0634	10	85.2	12.87	0	22.0876	22.771	21.8508	21.9375	22.1131	23.2339	22.1562	23.6358	23.8659	23.347	23.5086	22.7471	22.8563	22.525	23.1038	22.4466	31.2246	31.9238	31.4758	31.301	21.5623	21.3782	22.2073	23.6935	23.4614	25.4511	23.2859	21.9368	22.1617	22.7847	23.3671	22.7329	31.4813	22.2103	23.5338	0.417829	0.768591	0.466777	0.304378	0.313198	1.05075	1.44835	0.0188536
G3XD57	PA0636	PA0636	20	49.9	63.716	0	21.8053	21.7885	25.0924	22.8692	21.2693	20.8895	21.1009	21.9103	21.5541	20.9238	23.3612	22.0631	24.3547	21.5865	23.3841	21.199	27.118	29.5777	30.0832	27.5525	23.245	23.1239	21.881	22.5081	23.8667	21.8012	22.3907	22.1655	22.8888	21.2925	21.9756	22.6311	28.5829	22.6895	22.556	1.5536	0.440183	1.03461	1.49219	1.46607	0.628188	0.906934	0.0678757
G3XCW1	PA0637	PA0637	4	63.7	12.684	0	22.4969	20.8053	21.0494	21.6889	20.9199	21.778	21.9864	21.2738	21.806	21.7956	21.3248	23.8324	22.549	23.4355	24.5637	22.5553	26.8497	27.179	26.8413	27.1918	23.2654	21.1181	20.7283	21.6645	23.1621	21.761	22.8672	22.0179	21.5101	21.4895	22.1897	23.2759	27.0155	21.6941	22.452	0.756057	0.483456	1.1179	0.954242	0.196325	1.11569	0.66895	0.0351489
Q9I5S8	PA0638	PA0638	9	67.5	25.269	0	21.2411	22.5189	22.3852	22.4403	21.783	21.5168	23.0286	23.489	22.6111	22.6477	21.4516	21.6786	22.1081	22.7758	23.5484	22.0107	28.645	29.2308	29.1693	28.8793	22.9498	22.6849	22.9721	23.0095	20.9972	24.3735	22.0896	20.5298	22.1464	22.4543	22.0972	22.6108	28.9811	22.9041	21.9975	0.605977	0.953926	0.621598	0.711589	0.27146	0.148152	1.71356	0.0273623
Q9I5S7	PA0639	PA0639	4	22.7	28.922	0.00035386	21.9292	23.1865	22.6164	21.6775	23.5787	24.4415	21.1858	23.1339	24.726	24.525	23.3437	22.4998	22.6014	22.6094	21.6001	24.3482	23.5037	23.8107	24.4444	23.7888	22.5028	21.6232	22.1985	23.7656	22.5295	22.2416	22.9054	22.9311	22.3524	23.085	23.7736	22.7898	23.8869	22.5225	22.6519	0.683139	1.37758	1.04545	1.14195	0.397084	0.905394	0.32943	0.0305622
Q9I5S6	PA0640	PA0640	6	42.5	21.244	0	21.9067	22.112	21.6011	22.5985	22.5746	23.0003	22.1704	22.7497	22.0963	23.2233	21.9839	22.6165	22.7462	21.3034	21.3042	23.7354	27.094	27.5183	27.2441	27.2906	22.0809	21.2389	21.9021	22.8517	23.5827	22.9832	22.5233	22.3115	22.0545	22.6237	22.48	22.2723	27.2867	22.0184	22.8502	0.418988	0.3491	0.567003	1.18901	0.175689	0.663166	0.563131	0.0189978
Q9I5S5	PA0641	PA0641	38	42.8	130.79	0	20.0837	22.9133	22.1458	22.104	21.4767	23.4722	20.9984	24.8614	22.8796	23.6296	23.6913	23.0443	25.5193	23.0988	22.9623	24.7689	29.5712	30.3923	29.7903	29.844	22.555	23.0956	22.9604	23.5237	22.0981	23.1743	22.6522	21.6065	21.8117	22.7022	23.3112	24.0873	29.8995	23.0337	22.3828	1.21061	1.79441	0.409608	1.25933	0.349125	0.399365	0.678904	0.0555027
Q9I5S4	PA0642	PA0642	5	26.7	28.424	0.00036153	21.3774	21.4636	23.1497	21.6169	22.6693	24.2747	25.6059	25.0316	22.818	22.1789	22.2052	21.468	21.4355	20.9815	25.4704	23.6025	26.339	27.118	26.8267	26.9811	22.7543	22.301	21.8111	22.9104	22.4395	22.2291	21.7245	22.1969	21.9019	24.3954	22.1675	22.8725	26.8162	22.4442	22.1475	0.837753	1.27329	0.55197	2.07547	0.339648	0.494898	0.301847	0.0382502
Q9I5S3	PA0643	PA0643	4	14.9	38.675	0.00036643	22.9797	22.6568	22.4607	22.2701	23.3071	22.2946	26.6815	21.9368	22.4197	22.295	22.1292	21.3916	23.0735	21.0358	21.8917	22.9819	27.3881	27.7347	27.817	27.3434	21.7952	23.1493	21.7623	22.8982	23.5291	22.9568	23.4173	21.6261	22.5918	23.555	22.0589	22.2457	27.5708	22.4013	22.8823	0.30296	2.16361	0.460514	0.968904	0.239825	0.726213	0.873318	0.0134102
Q9I5S2	PA0644	PA0644	6	64.9	12.826	0	22.9978	21.552	23.7261	22.408	22.0307	22.1757	22.6691	21.4772	20.1411	23.6482	21.8595	23.5921	23.3871	23.0299	21.6786	22.2684	25.3051	29.2276	28.591	26.5376	21.4273	24.0338	21.601	22.6971	23.1394	22.0896	23.1179	22.2828	22.671	22.0882	22.3102	22.591	27.4153	22.4398	22.6574	0.920378	0.490484	1.6675	0.766577	1.81567	1.20219	0.549913	0.0405972
Q9I5S0	PA0646	PA0646	8	37.7	36.885	0	23.4167	22.8407	23.2419	22.6923	23.2294	22.2265	22.9314	21.7303	22.2695	22.3562	21.9745	21.3391	23.3691	24.2388	22.0307	21.0553	21.2767	22.3298	23.4739	23.052	23.2521	23.6275	22.7523	23.0427	25.4394	22.214	24.6351	22.3119	23.0479	22.5294	21.9849	22.6735	22.5331	23.1687	23.6501	0.338169	0.678712	0.460457	1.41019	0.961616	0.368182	1.63552	0.0146725
Q9I5R8	PA0648	PA0648	3	43.4	8.9901	0	22.272	22.8951	22.3476	23.1259	22.2054	24.3998	22.5877	23.3545	21.6895	22.7152	21.6487	23.2865	21.7237	22.2379	22.5323	22.3684	27.3081	27.2287	27.1674	27.3196	21.2011	21.7869	21.2926	23.025	22.4729	22.2853	23.6073	22.1441	22.6601	23.1369	22.335	22.2156	27.2559	21.8264	22.6274	0.416535	0.968081	0.803673	0.349327	0.0715415	0.839487	0.666975	0.0183818
P20576	trpG	PA0649	6	58.2	22.046	0	25.1116	26.5173	26.916	26.8961	26.5062	27.387	27.6705	26.8146	26.529	27.0073	27.8232	27.8387	26.6013	26.6009	25.9284	27.2937	26.8548	26.5486	26.854	26.4807	26.9477	26.6683	26.5063	27.4976	25.733	26.0117	27.1784	26.7945	26.3603	27.0946	27.2996	26.6061	26.6845	26.905	26.4294	0.852412	0.529712	0.643967	0.557411	0.198102	0.435132	0.671743	0.032337
P20574	trpD	PA0650	12	59	37.383	0	26.5926	26.9877	27.2269	26.9995	25.8344	26.5906	26.6395	26.6641	27.2752	26.8089	27.5719	27.3694	26.8158	27.3679	27.1783	26.7869	26.554	27.2653	27.4043	26.9486	27.1805	27.1423	27.3357	27.7074	26.2899	26.334	26.3795	26.1219	26.9517	26.4322	27.2564	27.0372	27.0431	27.3415	26.2813	0.263475	0.399666	0.322944	0.283397	0.37768	0.257887	0.112414	0.00977584
P20577	trpC	PA0651	16	54.3	30.347	0	27.8974	27.7813	27.5216	27.4751	27.8539	27.7875	27.6579	27.5699	27.9915	27.9189	28.1605	28.3964	27.8295	27.5999	27.4675	28.0619	27.5349	27.6561	27.973	27.5292	27.8195	28.0569	28.055	28.439	27.3715	27.5464	27.2152	27.3848	27.6688	27.7173	28.1168	27.7397	27.6733	28.0926	27.3795	0.203407	0.127606	0.21209	0.261745	0.208189	0.256465	0.135305	0.00735148
P55222	vfr	PA0652	12	53.7	24.225	0	29.5491	29.4121	29.0894	29.6155	29.7711	29.7657	29.5438	29.6654	29.3183	29.6888	29.5467	29.1004	29.3008	29.6499	29.3367	29.1805	29.8446	29.729	29.8319	29.4501	29.3585	29.6871	29.4562	29.1963	29.4113	29.5907	29.4341	29.9012	29.4165	29.6865	29.4136	29.367	29.7139	29.4245	29.5843	0.233928	0.106829	0.258588	0.200077	0.183327	0.205236	0.22582	0.00795227
G3XDA4	PA0653	PA0653	8	55	15.236	0	26.0992	26.4412	26.3075	26.3966	26.3919	26.4446	26.055	26.3545	26.2381	26.5822	26.3776	26.4891	26.4633	26.5558	26.2283	26.636	21.9019	26.1654	26.0726	26.1124	26.0501	26.6331	26.3849	26.5697	22.4718	25.1077	25.5354	26.1479	26.3111	26.3115	26.4217	26.4709	25.0631	26.4094	24.8157	0.151808	0.174945	0.148285	0.176422	2.10777	0.261712	1.61985	0.00576971
Q9I5R7	speD	PA0654	10	61	30.478	0	29.1587	28.8387	29.0189	28.9609	28.0104	27.962	27.5337	27.9872	27.7504	28.0782	27.9126	28.2752	27.8512	27.9355	27.9397	27.9703	28.451	27.5841	27.6838	28.3362	28.0298	27.3743	28.1985	28.3869	28.3403	28.7951	28.3894	27.5451	28.9943	27.8733	28.0041	27.9242	28.0138	27.9974	28.2675	0.132858	0.227275	0.224884	0.0510525	0.442974	0.440275	0.522923	0.00458219
Q9I5R6	coq7	PA0655	10	54.4	23.644	0	27.7061	27.3228	27.3748	27.3439	28.0417	28.0406	27.796	27.6046	27.5351	27.3562	27.0586	27.257	27.2829	27.4873	27.4934	27.1816	27.892	28.2422	27.8281	27.6789	27.5464	27.2477	27.3926	26.9837	27.5352	27.7527	27.3073	27.6348	27.4369	27.8707	27.3017	27.3613	27.9103	27.2926	27.5575	0.180726	0.21176	0.198791	0.154653	0.238595	0.23934	0.189019	0.00658696
Q9I5R5	PA0656	PA0656	5	46.4	12.724	0.0027155	21.5425	22.321	22.4901	23.8298	20.4891	24.0009	24.0405	21.5701	23.7259	22.2478	21.8229	22.0685	20.9593	22.593	20.3201	21.4591	24.2155	24.5791	23.8211	24.5069	23.0267	21.8315	22.2276	21.5487	24.6052	23.9516	23.936	25.0865	22.5459	22.5252	22.4663	21.3329	24.2806	22.1586	24.3948	0.950229	1.78249	0.857598	0.96075	0.344297	0.642202	0.556692	0.0421465
Q9I5R3	PA0658	PA0658	9	57.9	29.174	0	26.1018	26.9378	27.6605	25.3978	25.6687	25.7785	25.9889	26.1341	25.0639	27.3724	25.4845	25.9604	27.0797	25.8485	25.9182	26.2701	26.1887	25.4966	25.5149	25.7574	25.9203	25.6357	25.7393	26.3952	24.565	24.6773	26.6449	24.5242	26.5245	25.8926	25.9703	26.2791	25.7394	25.9227	25.1028	0.98479	0.208751	1.0039	0.564703	0.322265	0.336285	1.03004	0.0371276
Q9I5R2	PA0659	PA0659	9	55.3	37.664	0	27.3705	26.5445	26.7447	26.6175	27.909	27.3348	27.481	27.0838	27.6371	27.3787	27.2506	27.6922	28.0585	28.2598	27.8196	28.114	27.997	27.6801	27.3648	24.9759	28.1899	27.5861	27.6895	27.499	27.5366	26.7907	25.875	26.8033	26.8193	27.4522	27.4896	28.063	27.0044	27.7411	26.7514	0.376664	0.345949	0.209917	0.18314	1.37679	0.309137	0.680397	0.0140445
Q9I5R1	PA0660	PA0660	12	56.8	34.814	0	27.4302	27.1893	27.3155	27.023	27.8634	27.8273	27.8469	27.7007	27.6017	27.9803	27.6877	27.2694	27.5751	27.704	27.627	27.5362	28.075	28.2526	28.4469	28.0843	27.4131	27.7475	27.5158	27.6731	27.591	28.1153	27.8199	28.1708	27.2395	27.8095	27.6348	27.6106	28.2147	27.5874	27.9242	0.174704	0.0740619	0.292591	0.0725568	0.174997	0.151093	0.270332	0.00641362
Q9I5Q9	argC	PA0662	22	83.7	36.684	0	29.6269	29.4627	29.4949	29.6387	29.5031	29.5436	29.5709	29.4818	29.6019	29.5457	29.6667	29.6769	29.4832	29.6349	29.6411	29.5424	29.3712	29.3846	29.5496	29.6059	29.4277	29.4225	29.5599	29.6441	29.6735	29.5589	29.6316	29.3958	29.5558	29.5248	29.6228	29.5754	29.4778	29.5135	29.565	0.0899988	0.0399747	0.0611732	0.0762574	0.117811	0.1078	0.122294	0.00304504
Q9I5Q8	PA0663	PA0663	3	12.1	27.198	0	23.5699	22.1438	23.1933	23.1294	21.4386	22.8637	23.6071	24.6861	22.4743	24.6441	21.7933	25.0127	24.7633	24.7935	24.3645	24.7103	24.2839	22.3478	24.3382	24.5167	22.5526	24.6167	24.6353	24.7829	22.6109	21.8322	22.7083	23.7839	23.0091	23.1489	23.4811	24.6579	23.8717	24.1469	22.7338	0.608719	1.36374	1.5875	0.198632	1.02074	1.06543	0.802357	0.0264556
Q9I5Q7	PA0664	PA0664	5	45.7	14.822	0	26.7847	26.2752	26.2567	26.2045	26.2797	25.881	25.9401	25.5143	25.9388	25.733	25.8916	25.7501	25.7635	25.7846	25.8	25.679	26.4873	26.0437	26.2172	26.2867	25.941	26.0428	25.6769	25.8318	26.0036	26.0738	26.3212	25.9671	26.3803	25.9038	25.8284	25.7568	26.2587	25.8731	26.0914	0.271278	0.313478	0.102317	0.0539715	0.183446	0.156669	0.159428	0.0102834
Q9I5Q6	erpA	PA0665	4	64.7	12.484	0	26.4812	27.339	27.556	27.3086	23.9199	26.2314	26.7562	26.8442	26.4554	27.7548	26.4091	27.2536	26.4161	26.1618	26.1506	26.3303	26.934	26.8425	26.681	27.1552	26.9974	26.3444	26.7189	27.0104	26.5815	27.8081	27.2166	26.5358	27.1712	25.9379	26.9682	26.2647	26.9032	26.7678	27.0355	0.473037	1.37229	0.65211	0.130176	0.197917	0.312635	0.601564	0.0174095
Q9I5Q3	tyrS2	PA0668	30	84	44.129	0	31.1288	31.1781	31.087	31.1177	31.0515	30.9715	30.9361	30.8293	31.1026	31.1107	31.0639	31.0133	31.1221	31.0282	31.1522	31.017	30.9371	30.8016	30.7875	31.0089	31.1399	30.8329	30.9819	31.0199	30.9426	31.1256	31.0139	30.7518	31.1279	30.9471	31.0726	31.0799	30.8838	30.9936	30.9585	0.0378314	0.0922154	0.0445157	0.0674373	0.107242	0.126557	0.157031	0.00121535
Q9I5Q1	PA0670	PA0670	5	13.4	53.055	0.0079444	25.7577	25.5841	25.3032	26.819	26.2937	26.2165	26.5627	24.9771	25.2929	25.9579	25.4204	25.5404	25.5029	25.7721	25.6844	25.2143	24.3473	25.8607	26.1107	25.0386	25.35	24.8569	25.9465	25.3176	24.2498	24.8518	25.768	26.1214	25.866	26.0125	25.5529	25.5435	25.3393	25.3678	25.2478	0.662333	0.706045	0.288273	0.246381	0.804452	0.446768	0.853741	0.0256063
G3XCZ8	hemO	PA0672	12	71.2	21.953	0	24.7616	21.9123	25.2885	25.3293	23.806	23.7691	22.6997	24.345	24.7711	22.7561	23.0168	20.6055	22.3942	23.3649	22.8644	24.5203	27.9094	27.2327	28.4308	27.3253	24.4068	23.4188	22.0089	22.3236	27.4617	25.6574	27.6103	28.4293	24.3229	23.6549	22.7874	23.2859	27.7245	23.0395	27.2897	1.62777	0.689052	1.70776	0.9134	0.558068	1.09361	1.1684	0.0669233
Q9I5M1	migA	PA0705	8	35.8	34.358	0	25.8743	25.833	25.4955	25.6012	25.82	25.7125	25.8403	25.2345	25.5298	25.3883	25.5291	25.2385	25.6252	25.7319	25.7347	25.4294	25.8564	25.6175	25.8841	25.5607	25.7632	25.5629	25.4707	25.3935	25.7122	25.8304	25.5111	25.4607	25.701	25.6518	25.4214	25.6303	25.7297	25.5476	25.6286	0.182248	0.283824	0.138933	0.143321	0.164395	0.159576	0.172915	0.00709107
Q9I5L3	PA0715	PA0715	10	48.1	36.589	0	25.7986	24.0992	23.8627	24.6329	25.3943	26.16	26.0719	25.1269	26.7693	25.9773	27.1697	25.9281	26.5615	25.5957	26.2675	24.813	25.9578	25.83	25.6693	24.9724	25.6939	25.7389	26.0983	25.8602	26.3075	25.9241	25.3619	25.5983	24.5983	25.6883	26.4611	25.8094	25.6074	25.8479	25.7979	0.862589	0.507038	0.609694	0.77758	0.439458	0.181157	0.410525	0.035067
Q9I5L2	PA0716	PA0716	4	10	49.872	0.0027322	21.1113	22.7658	22.8541	22.9093	24.1446	23.8712	23.9001	23.6189	23.4056	23.7968	23.1056	23.2346	23.5207	23.9785	23.46	23.1614	22.155	23.696	22.8834	23.0717	23.433	23.679	24.1452	22.7355	22.5306	22.9712	22.2371	21.9148	22.4101	23.8837	23.3857	23.5302	22.9515	23.4982	22.4134	0.867893	0.214975	0.300381	0.337649	0.634493	0.588005	0.448896	0.0387277
Q9I5J4	PA0735	PA0735	4	17.7	30.821	0	20.6244	22.0584	22.7662	23.3564	21.2342	22.7899	20.7555	22.493	24.4704	21.6591	23.7143	22.7246	23.4911	24.4663	24.2631	24.6315	21.3115	22.9474	23.179	21.6444	24.6352	23.0924	24.371	24.165	23.5329	22.9673	22.4287	23.0487	22.2013	21.8181	23.1421	24.213	22.2706	24.0659	22.9944	1.17759	0.978097	1.21999	0.504322	0.930066	0.67693	0.452289	0.0530416
Q9I5J3	PA0736	PA0736	4	11.2	40.019	0.0027304	24.7171	22.5574	21.174	22.0508	21.6564	22.2694	23.2668	23.6638	24.2753	21.5579	24.242	21.1026	22.213	24.6892	24.2899	22.0381	23.0868	22.7785	23.7854	23.4353	21.0899	24.478	24.0314	24.1344	22.0838	22.8418	22.5432	22.6723	22.6248	22.7141	22.7945	23.3075	23.2715	23.4334	22.5352	1.50737	0.917232	1.70094	1.37644	0.435127	1.57397	0.324865	0.0666245
Q9I5I8	PA0741	PA0741	4	28.6	22.686	0	24.0689	22.9078	22.7372	23.4715	21.3335	21.9139	23.3924	23.9929	22.0161	21.9672	22.9769	23.1005	21.6529	21.7561	23.3561	22.7994	21.2567	22.6433	23.0746	23.4859	21.2662	21.771	22.9297	23.3254	22.3111	23.1448	23.5281	23.2218	23.2964	22.6582	22.5151	22.3911	22.6151	22.3231	23.0515	0.603048	1.24222	0.606933	0.825848	0.968771	0.965117	0.520596	0.0258859
Q9I5I5	PA0744	PA0744	24	86.4	40.589	0	26.4956	27.1096	27.0857	27.7737	28.5021	28.9678	28.4191	28.4698	28.2084	28.8536	28.3424	28.4851	28.0802	28.928	28.4738	28.5228	27.9786	28.4323	28.3407	28.4954	28.5654	28.6742	28.1673	28.4339	28.274	28.2264	27.9968	28.7855	27.1162	28.5897	28.4724	28.5012	28.3117	28.4602	28.3207	0.522313	0.254365	0.278162	0.346693	0.230978	0.218601	0.332691	0.0192621
Q9I5I4	PA0745	PA0745	24	82.7	29.904	0	28.3641	28.4046	27.8284	27.9589	29.9184	30.2769	29.7782	29.8893	29.8493	30.0661	29.8902	29.7203	29.6652	30.1198	29.7169	29.6999	29.3559	29.9411	29.5158	29.1738	29.72	30.1511	29.8257	29.6483	29.8585	29.7264	29.2931	30.1709	28.139	29.9657	29.8815	29.8004	29.4967	29.8363	29.7622	0.288747	0.216064	0.142804	0.213989	0.327599	0.222159	0.364076	0.0102614
Q9I5I3	PA0746	PA0746	12	42.6	42.553	0	21.3744	22.8133	21.864	22.0635	27.6671	27.9506	27.7636	27.5794	27.6827	27.8707	27.5998	27.4715	27.5077	27.8275	27.5635	27.5551	25.4623	26.964	27.3381	26.5274	27.3666	27.8138	27.7593	27.4875	27.3714	26.7877	26.6298	27.7056	22.0288	27.7402	27.6562	27.6135	26.5729	27.6068	27.1236	0.597763	0.159187	0.167328	0.144781	0.811178	0.214491	0.502273	0.0271355
Q9I5I2	PA0747	PA0747	10	26.5	54.564	0	22.6381	25.1284	25.0768	25.047	21.5666	25.4793	24.7654	24.9843	23.8821	25.5341	24.3446	24.3774	22.7312	26.0649	25.555	24.1558	23.2696	24.3384	21.8019	25.3422	24.5677	25.2413	24.6684	24.9072	23.7787	25.1856	24.8915	25.785	24.4726	24.1989	24.5346	24.6267	23.688	24.8461	24.9102	1.22346	1.78011	0.703682	1.49942	1.51568	0.299413	0.840984	0.0499929
Q9I5H9	ung	PA0750	13	72.3	26.009	0	27.6998	28.1466	28.1451	28.1683	28.1021	28.1103	28.2724	28.1854	28.3916	28.1745	28.4181	28.4967	28.1525	28.2053	28.3242	28.1779	27.8075	28.0184	27.7995	27.7317	28.2198	28.0729	28.0684	28.2494	27.8652	28.1122	27.9079	27.9954	28.04	28.1675	28.3702	28.215	27.8393	28.1526	27.9702	0.227051	0.0792998	0.137908	0.0759564	0.12419	0.0954613	0.109077	0.00809742
Q9I5H5	PA0754	PA0754	14	57.8	34.918	0	27.519	27.4787	27.2896	27.4087	25.5857	25.2906	24.8943	26.104	26.9926	26.6458	26.9226	25.999	26.9027	25.618	26.3735	23.8752	26.8579	26.1937	26.1361	26.5412	26.03	26.8676	26.6346	27.2955	25.2847	26.6885	25.9912	26.2226	27.424	25.4687	26.64	25.6923	26.4322	26.7069	26.0468	0.100543	0.509545	0.452826	1.32115	0.335504	0.527812	0.584936	0.00366626
Q9I5H4	opdH	PA0755	12	42.4	46.975	0	23.665	23.4054	25.475	25.1824	24.9325	24.3934	24.868	25.2625	24.6356	24.7058	25.5756	25.0201	25.2541	22.9381	24.6635	25.451	22.0668	22.0695	23.0375	22.3532	24.7713	22.9357	24.9706	24.8154	23.6265	22.7429	22.7188	22.5519	24.4319	24.8641	24.9843	24.5767	22.3818	24.3732	22.91	1.04772	0.358236	0.428206	1.14251	0.457356	0.962174	0.485155	0.0428832
Q9I5H3	PA0756	PA0756	6	39.9	24.431	0	25.0192	24.9767	24.329	24.3038	24.8773	20.9889	23.6909	22.8656	24.9622	24.3917	24.8028	24.2351	24.5204	21.7663	23.5496	25.6116	24.5756	20.224	24.4626	22.2135	24.1769	24.9932	20.879	24.3612	21.4564	24.777	23.962	23.2266	24.6572	23.1057	24.598	23.862	22.8689	23.6026	23.3555	0.394004	1.63499	0.341018	1.63138	2.07187	1.84905	1.41558	0.0159793
Q9I5H1	PA0758	PA0758	12	57.9	30.875	0	28.1942	28.4664	28.0981	28.2199	28.2604	27.863	27.9813	28.1406	27.1775	27.724	27.8217	27.7634	27.283	27.5473	27.5483	27.7653	28.0962	27.8372	27.6394	28.1389	27.1815	27.2723	27.4285	27.8875	27.7094	28.0162	27.8906	28.2509	28.2447	28.0613	27.6216	27.536	27.9279	27.4425	27.9668	0.156852	0.1748	0.298803	0.197374	0.234021	0.313751	0.227452	0.00555334
Q9I5H0	PA0759	PA0759	18	80.6	33.667	0	27.0653	27.8868	27.5212	27.4619	27.9365	28.1829	28.0564	28.0223	27.5292	28.2719	28.0955	27.8948	27.6056	27.7819	27.6729	27.6872	27.1948	27.9114	27.9162	27.8799	27.6047	27.7817	27.714	28.3105	27.2762	27.758	27.7149	28.193	27.4838	28.0495	27.9478	27.6869	27.7256	27.8527	27.7355	0.336383	0.102224	0.318792	0.0726536	0.354223	0.313764	0.374672	0.0122393
Q9I5G9	PA0760	PA0760	2	31	10.147	0	25.0467	24.9804	25.0228	24.5797	24.6003	25.495	24.9353	24.4769	23.8755	24.0182	23.4579	24.9065	24.2774	24.0467	23.6128	23.5718	25.7343	25.7842	25.3451	25.4094	23.5854	24.4212	23.7843	24.0261	26.0076	25.5053	25.1238	25.192	24.9074	24.8769	24.0645	23.8772	25.5683	23.9542	25.4572	0.22018	0.455362	0.609599	0.342555	0.223054	0.359674	0.4028	0.00883993
Q51363	nadB	PA0761	16	41.6	60.004	0	25.8553	25.5969	25.9354	25.5258	25.1999	25.3482	25.0818	25.1176	25.6615	25.5053	25.461	25.8443	25.4048	25.2997	25.5989	25.6559	25.5558	25.3101	25.6025	26.0216	25.9461	25.4935	25.3751	25.589	25.9374	25.7359	26.2364	25.8016	25.7284	25.1869	25.618	25.4898	25.6225	25.6009	25.9278	0.197729	0.11835	0.173647	0.16619	0.295389	0.24617	0.222188	0.00768527
Q06198	algU	PA0762	11	67.9	22.196	0	28.4317	28.5076	28.0996	28.2006	28.7927	28.7177	28.4217	28.2798	28.6164	28.4573	28.5837	28.484	28.4508	28.3963	28.2153	28.4505	27.7966	28.2302	28.1486	27.836	28.4534	28.9329	28.42	28.6197	28.1892	28.8575	28.0159	28.2419	28.3099	28.553	28.5353	28.3782	28.0029	28.6065	28.3261	0.191545	0.242545	0.0766496	0.111589	0.218552	0.234482	0.36717	0.00676602
P38107	mucA	PA0763	9	71.1	20.998	0	27.3214	27.4341	27.709	27.7332	27.7946	27.5906	27.9436	27.943	27.7462	27.7596	27.6738	27.4861	27.813	27.95	27.5132	27.7841	27.4097	27.3714	27.5674	27.1778	27.9311	27.8409	27.7717	27.301	26.4948	27.4572	26.9214	26.414	27.5494	27.818	27.6664	27.7651	27.3815	27.7112	26.8219	0.203731	0.166975	0.125987	0.182832	0.160158	0.281122	0.47852	0.00739511
P38108	mucB	PA0764	19	68	34.572	0	27.5976	27.6585	27.3942	27.5738	28.0122	27.8852	27.611	27.8795	28.039	28.2017	28.0555	27.9709	28.0323	27.974	27.8221	28.1092	28.0495	27.8783	27.8845	27.6979	27.866	28.4478	28.0723	27.9704	27.7892	27.9692	27.8046	27.6244	27.556	27.847	28.0668	27.9844	27.8776	28.0892	27.7969	0.11362	0.16882	0.0971136	0.121529	0.14364	0.253512	0.140902	0.00412323
G3XD20	mucD	PA0766	24	65.6	50.321	0	32.0245	32.1475	32.0961	32.3279	32.5724	32.7411	32.6197	32.6034	32.7893	32.5329	32.6767	32.7355	32.7112	32.5483	32.6588	32.6857	31.9641	31.957	32.2243	32.2564	32.6185	32.7478	32.548	32.6818	32.0659	32.4056	32.5252	32.148	32.149	32.6342	32.6836	32.651	32.1004	32.649	32.2862	0.129529	0.0739323	0.110479	0.0717374	0.162107	0.0855653	0.215245	0.00402901
Q9I5G8	lepA	PA0767	31	64.1	66.294	0	30.3811	30.3498	30.3216	30.4216	30.0349	29.7831	29.7609	29.7162	29.8578	29.7945	29.9406	29.8374	29.8885	29.8587	29.7866	29.8568	29.9923	29.6211	29.7677	29.9463	29.8906	29.8118	29.9262	29.7892	30.1336	30.1526	30.2502	29.8425	30.3686	29.8238	29.8576	29.8476	29.8318	29.8544	30.0947	0.0429179	0.143454	0.0612952	0.0432231	0.170658	0.064632	0.175732	0.00141324
Q9I5G7	lepB	PA0768	17	61.6	32.103	0	28.5777	28.4979	28.3283	28.4111	28.3474	27.8736	27.883	27.8299	28.0159	28.0086	28.1192	28.0542	28.1347	27.9007	27.9569	28.1239	28.8238	28.3115	28.7099	28.4517	27.9918	28.1627	28.0452	27.843	28.5929	28.1263	28.3013	28.1741	28.4538	27.9835	28.0495	28.029	28.5742	28.0107	28.2986	0.107776	0.24373	0.0506129	0.118081	0.234352	0.132642	0.209612	0.00378775
Q9XCX9	rnc	PA0770	11	51.5	25.506	0	27.0569	26.9569	26.6799	26.9593	26.3767	26.2674	26.3457	26.3203	26.4813	26.2913	26.2595	26.4642	26.6487	26.4145	26.3434	26.3524	26.9966	26.6549	26.3979	26.9696	26.472	26.2669	26.3053	26.3556	26.9733	27.3356	27.0013	26.6889	26.9133	26.3275	26.3741	26.4397	26.7547	26.3499	26.9998	0.162401	0.0462572	0.114891	0.14285	0.283992	0.0890893	0.264671	0.00603426
Q9XCX8	era	PA0771	14	57.7	34.549	0	28.6696	28.7168	28.5924	28.6168	28.2793	27.9903	28.0568	28.0346	28.0764	28.0042	28.0209	28.0124	28.2712	28.1294	27.8967	28.0993	28.2762	28.1185	28.0195	28.4799	27.9637	28.2148	28.0616	27.9348	28.1587	28.4712	28.3976	28.1791	28.6489	28.0903	28.0285	28.0992	28.2235	28.0437	28.3016	0.0555395	0.129019	0.0326564	0.154376	0.200976	0.126312	0.156464	0.00193863
Q9I5G5	pdxJ	PA0773	8	51.6	27.26	0	27.1794	27.0235	26.6345	26.813	27.4158	27.6371	26.9419	26.9757	26.9182	27.0569	27.1073	27.0198	27.2324	26.7497	26.5067	26.7905	27.5186	27.0971	27.0183	26.7451	27.2605	27.1435	27.0157	27.1252	27.7111	27.1438	27.1843	27.3653	26.9126	27.2426	27.0256	26.8198	27.0948	27.1362	27.3511	0.238564	0.340209	0.0800466	0.302253	0.320274	0.100229	0.258561	0.00886439
Q9I5G4	cmoB	PA0774	4	19.3	36.522	0.00070225	22.7716	25.2052	23.5083	25.5544	22.7414	23.0725	21.9337	24.7315	23.5828	21.3879	24.785	24.3654	25.059	25.4052	24.2958	22.0523	22.8125	22.3069	21.5057	22.7837	22.454	22.4792	21.8678	24.0519	22.0729	22.1075	25.0356	24.3927	24.2599	23.1198	23.5303	24.2031	22.3522	22.7132	23.4022	1.33535	1.17611	1.51266	1.50689	0.610142	0.93609	1.53756	0.0550436
Q9I5G3	cmoA	PA0775	10	45.1	27.64	0	26.631	26.6518	26.2095	26.3074	26.2599	25.4536	25.927	26.1046	26.0551	25.9021	25.8005	25.7392	25.7029	25.7643	25.6858	25.4468	26.2118	25.4658	23.4881	25.9283	26.1524	26.0319	25.54	25.2788	26.3224	25.8703	25.9462	25.8888	26.45	25.9363	25.8742	25.6499	25.2735	25.7508	26.0069	0.224843	0.349342	0.138052	0.139547	1.22932	0.411278	0.212761	0.00850068
Q9I5G0	icp	PA0778	3	35.8	14.607	0	24.7159	24.2575	24.2672	24.3095	24.6248	25.0485	25.0127	24.5879	24.6958	24.706	24.8206	25.3411	24.6217	24.8606	24.5443	24.8343	25.4089	24.7084	25.2605	24.5599	24.8611	24.5473	24.6181	25.0172	25.2062	24.7621	25.0798	24.9089	24.3875	24.8185	24.8909	24.7152	24.9844	24.7609	24.9892	0.220049	0.245834	0.305418	0.156285	0.413438	0.217397	0.194326	0.009023
Q9I5F9	lon	PA0779	46	75.8	88.574	0	30.5815	30.6533	30.5346	30.4836	31.0503	30.8934	30.9084	30.8473	31.0501	31.0417	31.0602	30.931	31.1357	31.0575	30.951	30.9682	31.0373	31.0074	30.9302	30.8767	31.0906	31.025	31.0517	30.8671	31.7868	31.8095	31.8168	30.9549	30.5632	30.9249	31.0207	31.0281	30.9629	31.0086	31.592	0.0721166	0.0875902	0.0603069	0.0855899	0.0730556	0.0980866	0.424935	0.00235959
Q9I5F6	putA	PA0782	81	80.9	115.63	0	33.5252	33.4864	33.2663	33.3046	33.9203	33.7358	33.5612	33.4736	33.0805	33.0812	32.9255	32.9158	33.1064	33.0882	32.9153	32.9145	33.2372	33.2695	33.1496	33.1047	33.0714	33.1398	33.0228	32.8467	33.0579	33.0357	33.0402	33.1004	33.3956	33.6727	33.0008	33.0061	33.1902	33.0202	33.0586	0.129168	0.197767	0.0925391	0.105559	0.0762878	0.125212	0.0295166	0.00386781
Q9I5F5	putP	PA0783	11	17.2	54.413	0	29.0492	28.78	28.7162	28.6748	29.177	28.9161	28.6362	28.6193	28.3027	28.2093	28.1536	28.0454	28.3543	28.4612	28.1159	28.1981	28.7936	28.3216	27.9054	28.2076	28.4043	28.1853	28.1187	28.1081	28.4309	28.0816	28.249	27.9981	28.805	28.8372	28.1777	28.2824	28.307	28.2041	28.1899	0.16842	0.264322	0.107571	0.154897	0.368833	0.137766	0.191553	0.00584689
Q9I5E6	prpD	PA0792	28	69.6	54.881	0	24.9193	22.0473	24.162	24.2142	22.4823	23.7061	26.1207	25.2029	22.5753	22.9497	23.7731	23.1915	22.6287	23.9667	26.138	23.4039	29.4455	28.6989	28.8358	28.4027	23.0976	25.8651	23.6361	25.983	28.1196	27.5746	27.6694	27.3331	23.8357	24.378	23.1224	24.0343	28.8457	24.6455	27.6742	1.24127	1.60859	0.502438	1.5059	0.438814	1.49348	0.328975	0.0520763
Q9I5E5	PA0793	PA0793	18	54.9	41.709	0	27.4353	27.1408	26.8035	26.8999	27.6148	27.6337	27.3294	27.2432	27.673	27.521	27.7307	27.74	27.7694	27.4351	27.2875	27.8574	27.0921	27.1852	27.1842	27.0355	27.5754	27.7588	27.6632	27.6734	25.9021	25.0706	26.6375	27.5785	27.0699	27.4552	27.6662	27.5873	27.1243	27.6677	26.2972	0.281905	0.198411	0.101233	0.270268	0.0735309	0.075018	1.06742	0.010414
Q9I5E4	PA0794	PA0794	50	69.1	94.89	0	29.6332	29.9555	29.9178	29.862	30.235	30.2804	30.2492	30.172	30.5132	30.4695	30.5477	30.6689	30.3968	30.3815	30.2866	30.5681	29.2978	29.5626	29.5302	29.5939	30.4783	30.3805	30.4601	30.5561	29.4868	29.8038	29.6099	30.1109	29.8421	30.2342	30.5498	30.4083	29.4961	30.4687	29.7528	0.144475	0.0455683	0.0855944	0.117186	0.134774	0.0720636	0.272017	0.0048413
Q9I5E3	prpC	PA0795	23	73.6	41.689	0	30.477	30.4689	30.3493	30.2307	31.0332	31.1303	30.8588	30.9265	31.1623	31.0409	31.084	31.0895	30.9997	30.9248	30.8531	31.1021	30.657	30.7764	30.7798	30.5767	31.1388	30.9349	30.9512	31.2315	30.7442	30.4512	30.2552	31.3284	30.3815	30.9872	31.0942	30.9699	30.6975	31.0641	30.6948	0.116257	0.119397	0.0503621	0.106506	0.0987219	0.144961	0.467788	0.00382659
Q9I5E2	prpB	PA0796	19	86.6	32.137	0	29.0581	29.3976	29.5274	29.2771	29.3813	29.5642	29.6237	29.5629	29.775	29.7274	29.6918	29.8389	29.4802	29.7042	29.7654	29.8363	29.1507	29.5894	29.6585	29.6606	29.5589	29.543	29.6339	30.0194	29.3727	29.5768	29.4287	29.6716	29.3151	29.533	29.7583	29.6965	29.5148	29.6888	29.5125	0.199501	0.105031	0.063639	0.153987	0.244946	0.223939	0.13665	0.00680542
Q9I5E1	PA0797	PA0797	10	47.9	27.264	0	22.409	24.3483	22.2472	24.0996	22.185	22.0163	22.6454	21.4855	21.3972	23.0256	22.0463	22.9916	22.3103	22.0241	21.8055	23.7308	24.2169	24.4326	22.5742	22.8458	22.7573	22.1029	22.9572	23.6735	24.1815	22.919	23.3482	22.968	23.276	22.0831	22.3652	22.4677	23.5174	22.8727	23.3542	1.10124	0.478965	0.788945	0.867059	0.942971	0.646593	0.583979	0.0473123
Q9I5D9	PA0799	PA0799	9	17.6	74.971	0	25.2197	24.7074	24.791	25.073	24.8361	24.5072	24.3604	24.9502	24.8389	24.9184	24.6594	24.7584	25.1923	24.7573	25.0701	24.701	24.7549	24.8636	24.7528	25.3222	24.9946	24.663	24.3623	24.5336	24.828	24.6583	24.6898	24.6802	24.9478	24.6635	24.7938	24.9302	24.9234	24.6384	24.7141	0.23943	0.275855	0.110853	0.238555	0.270875	0.267515	0.0771035	0.00959722
Q9I5D4	PA0804	PA0804	4	23.4	30.017	0	23.9698	21.0082	22.6579	23.2843	23.1559	23.5228	22.6282	23.4706	21.4463	23.7914	23.4427	23.4145	21.5102	23.5274	22.8936	23.8561	22.154	23.816	23.8513	23.7243	23.8615	23.3835	23.8223	23.5945	23.3349	22.1567	24.3232	25.3005	22.7301	23.1944	23.0237	22.9468	23.3864	23.6655	23.7788	1.26677	0.410753	1.06549	1.03776	0.823313	0.221805	1.34662	0.0557311
Q9I5D3	PA0805	PA0805	6	73.3	8.5276	0	21.5777	21.5932	22.1613	22.2105	21.7541	22.7266	22.6462	21.7348	21.7762	24.3985	22.5557	23.2135	21.2046	21.4979	22.0961	21.459	26.6428	24.4267	25.8039	26.1594	22.6762	22.5854	21.471	23.0032	26.0611	22.8574	24.0403	22.147	21.8857	22.2155	22.986	21.5644	25.7582	22.434	23.7765	0.3473	0.544875	1.10989	0.37759	0.951924	0.666556	1.71164	0.0158688
Q9I5D1	ampDh3	PA0807	18	76.9	28.72	0	22.3989	25.0633	27.0213	26.8021	25.9479	27.814	28.6173	27.4846	25.1642	26.7528	26.7826	24.546	26.9702	28.0641	28.5092	26.3338	30.2774	32.6358	32.6982	30.7384	26.5053	27.0926	27.1803	25.5587	17.7832	25.0705	27.1093	25.8969	25.3214	27.466	25.8114	27.4693	31.5874	26.5843	23.965	2.13617	1.11828	1.13278	0.995623	1.26093	0.746496	4.20536	0.0843622
Q9I5B9	PA0820	PA0820	5	25.9	30.068	0.00069979	24.3944	22.5506	23.7954	22.8206	22.3724	24.1588	24.0372	23.9512	23.95	21.6086	22.4099	21.3621	24.3007	24.4109	24.0026	24.3433	21.5195	23.1192	23.4694	21.8818	24.0484	24.3762	23.7909	23.6875	22.6846	22.3523	24.6086	21.2285	23.3903	23.6299	22.3326	24.2644	22.4975	23.9758	22.7185	0.85674	0.842673	1.16736	0.180311	0.942805	0.307083	1.40565	0.0366281
Q9I5A8	PA0832	PA0832	7	68.1	23.482	0	24.9702	25.6622	25.967	26.2462	25.7781	26.0059	26.0843	26.5127	25.9563	25.7397	25.8972	26.5835	25.6136	25.5514	26.0049	26.3531	22.9261	24.9257	24.0459	25.5649	25.5354	25.6705	25.9046	26.4866	23.3129	25.7683	25.8896	25.9681	25.7114	26.0952	26.0442	25.8807	24.3656	25.8993	25.2347	0.548703	0.307123	0.370976	0.373427	1.14403	0.420192	1.28388	0.0213409
Q9I5A7	PA0833	PA0833	13	75.1	24.713	0	29.468	29.3235	29.3763	29.2431	30.2064	30.037	29.9037	30.0288	30.5553	30.2177	30.3664	30.5857	30.4025	30.395	30.4106	30.4705	29.7807	29.8408	29.6282	29.378	30.4853	30.2946	30.4201	30.4456	29.8369	29.6029	29.6006	29.6021	29.3527	30.044	30.4313	30.4197	29.6569	30.4114	29.6606	0.0944019	0.124293	0.172287	0.0345029	0.206347	0.082352	0.117537	0.00321612
Q9I5A6	PA0834	PA0834	5	18.4	35.205	0	24.7075	25.16	24.4671	25.0338	24.6134	23.9668	23.8962	23.9548	23.4156	24.3489	24.0759	23.7693	24.1178	23.7536	24.0997	23.1929	24.8648	24.3899	24.8505	24.7667	24.3294	24.384	24.2078	24.3405	24.5765	24.347	24.601	25.1007	24.8421	24.1078	23.9024	23.791	24.718	24.3154	24.6563	0.314404	0.338453	0.401734	0.432525	0.222964	0.0754905	0.317569	0.0126561
Q9I5A5	pta	PA0835	27	47.2	75.696	0	27.8366	27.5195	27.3847	27.247	29.257	29.3585	28.9832	28.9924	28.9805	29.2207	28.8163	28.6926	29.1027	29.1544	28.8724	28.706	28.2983	28.3312	28.4789	28.045	28.9653	29.2917	29.0846	28.4467	28.4358	27.8315	28.1135	28.7634	27.4969	29.1478	28.9275	28.9588	28.2883	28.9471	28.2861	0.25229	0.189359	0.228266	0.208438	0.180251	0.3598	0.402764	0.00917519
Q9I5A4	ackA	PA0836	17	62.2	42.421	0	27.3479	28.0534	28.1114	27.4485	29.2122	29.2073	29.2379	29.1685	29.294	29.3477	28.9835	29.0085	29.4426	29.2564	29.2387	28.991	28.0602	28.2849	28.5629	28.4871	29.3203	29.4543	29.2542	28.8835	28.5595	28.1222	28.4999	29.1091	27.7403	29.2065	29.1584	29.2322	28.3488	29.2281	28.5727	0.397881	0.0286183	0.189087	0.185354	0.225337	0.244362	0.406656	0.0143431
Q9I5A3	slyD	PA0837	4	67.1	17.01	0	28.6429	28.0761	28.3319	28.2074	28.6575	28.3346	28.3875	28.3096	28.3334	28.0569	28.0706	28.2469	28.1388	28.0116	27.5093	28.1774	26.9413	26.5993	26.5065	26.6473	28.0937	28.1021	27.8879	28.7459	26.5638	27.4594	26.5825	26.099	28.3145	28.4223	28.1769	27.9593	26.6736	28.2074	26.6762	0.242517	0.16015	0.135511	0.308218	0.187799	0.372413	0.567999	0.0085651
Q9I5A2	PA0838	PA0838	6	56.9	17.263	0	26.4474	26.5436	26.7021	25.972	26.4156	26.731	26.2864	25.6033	25.7994	26.1839	26.008	26.4321	25.6732	21.8682	25.3728	22.6262	26.7662	26.7418	27.1932	26.4051	26.0052	26.5215	25.479	26.7347	26.5849	26.7009	26.3405	27.2261	26.4163	26.2591	26.1058	23.8851	26.7766	26.1851	26.7131	0.314267	0.475428	0.268347	1.92037	0.32293	0.56161	0.373547	0.0118967
Q9I5A0	PA0840	PA0840	19	64.3	40.333	0	27.1971	27.0194	26.834	26.5861	26.9184	27.0269	27.382	27.0313	26.8989	26.5668	26.2621	27.0521	27.0977	26.9363	26.6991	26.5876	26.2047	26.7655	26.5113	26.8984	27.3053	26.5556	26.6224	26.8252	26.6267	26.4493	26.6411	26.3314	26.9091	27.0897	26.695	26.8302	26.595	26.8271	26.5121	0.261479	0.201788	0.352548	0.230094	0.305751	0.338783	0.148747	0.00971709
Q9I595	cysZ	PA0846	4	21.1	27.964	0	27.5959	27.3932	27.3214	26.7374	21.5294	28.0308	27.2578	21.0856	25.3161	27.1847	25.2596	27.2128	27.5038	27.3743	27.3828	26.0092	25.7051	25.461	25.4372	26.7204	24.6141	27.3496	27.2943	27.1078	25.7613	26.2098	25.8309	26.0625	27.262	24.4759	26.2433	27.0675	25.8309	26.5914	25.9661	0.368541	3.6766	1.10357	0.708003	0.605199	1.32229	0.207271	0.0135185
Q9I594	PA0847	PA0847	8	16.3	82.647	0.0076514	23.8068	22.7563	23.5097	23.5081	23.2218	23.0663	23.6394	24.695	22.9679	22.8578	21.1908	22.4129	23.937	23.5346	24.6037	21.1695	23.5724	23.5878	21.5869	22.3326	23.5922	22.8534	20.7346	22.3496	23.7158	23.7834	23.7485	22.5888	23.3952	23.6556	22.3574	23.3112	22.7699	22.3824	23.4591	0.448488	0.73396	0.813886	1.49431	0.983855	1.21129	0.580858	0.0191701
Q9I593	PA0848	PA0848	11	72.9	21.814	0	23.2347	24.4558	26.6409	25.9338	26.0519	26.331	27.134	27.0269	26.2867	25.9172	25.7974	26.4896	25.7047	26.5327	27.1785	26.6632	29.8134	30.2334	30.3489	30.1959	26.3144	25.2581	26.4975	26.4409	26.4652	25.3643	26.7659	25.0356	25.0663	26.6359	26.1227	26.5198	30.1479	26.1277	25.9077	1.52307	0.527547	0.321232	0.610708	0.232316	0.584783	0.837278	0.0607617
Q9I592	trxB2	PA0849	12	79.4	33.481	0	23.036	24.8993	25.8407	26.1651	24.7475	25.5458	27.0335	26.8798	24.8519	25.0623	25.8375	25.5266	25.1089	25.4913	26.8377	25.9795	28.0039	28.5666	29.4001	29.0809	25.2555	25.1436	25.9501	25.7379	23.746	25.3679	25.9559	25.4113	24.9853	26.0517	25.3196	25.8544	28.7629	25.5218	25.1203	1.40601	1.09644	0.445736	0.746157	0.611482	0.38478	0.954438	0.0562735
Q9I590	PA0851	PA0851	2	11.9	34.024	0	21.9945	21.5609	21.4699	22.4129	21.8917	19.9964	22.3626	23.8686	23.4984	24.3675	23.7137	22.4299	20.75	24.1978	24.3459	23.2601	22.7633	23.8443	23.71	24.3733	23.8634	24.5645	22.9491	24.2276	21.0239	20.8197	23.9904	21.7192	21.8596	22.0298	23.5024	23.1384	23.6727	23.9012	21.8883	0.434167	1.59643	0.804848	1.66329	0.67052	0.696283	1.45335	0.0198616
Q9I589	cbpD	PA0852	20	71.7	41.916	0	21.8512	23.1221	22.0585	22.4756	23.5723	22.8263	21.978	21.2036	25.9531	21.9814	23.6792	21.9285	24.5384	22.1683	22.2116	21.7495	20.5491	28.1925	24.5975	22.2954	21.4486	20.2228	22.3001	21.173	22.3958	25.3677	22.0537	26.5264	22.3769	22.395	23.3856	22.667	23.9086	21.2861	24.0859	0.560588	1.02719	1.89501	1.26488	3.30226	0.855975	2.20495	0.0250521
Q9I588	PA0853	PA0853	6	41.1	23.485	0	22.1825	23.0435	22.0709	22.8734	23.4248	24.3361	21.9896	23.7158	24.2387	23.6532	24.6864	23.0266	23.865	24.2795	22.5693	24.853	21.1935	22.7872	21.6623	23.1298	21.5612	24.3356	21.9273	23.1286	23.0735	22.9094	21.8105	23.7681	22.5426	23.3666	23.9012	23.8917	22.1932	22.7382	22.8904	0.487333	0.993514	0.720381	0.970198	0.914942	1.2579	0.810423	0.0216183
Q9I587	fumC2	PA0854	22	76.3	49.121	0	26.6687	27.5094	28.2639	28.1074	28.5579	28.7736	28.5708	28.5679	28.9615	29.0465	28.7943	28.8155	28.7944	28.9691	28.8817	28.8382	28.5721	28.9546	28.7215	28.8393	28.81	29.0509	29.0544	28.8309	28.2772	28.7034	28.7772	29.0192	27.6374	28.6176	28.9044	28.8708	28.7719	28.9366	28.6942	0.722992	0.104161	0.120377	0.0745555	0.163695	0.134326	0.309029	0.02616
Q9I585	PA0856	PA0856	8	44	19.998	0	29.3021	29.0456	28.7902	28.7096	27.1828	27.3515	26.5738	27.2675	28.2454	28.3307	28.6674	27.6851	28.4309	27.753	28.3366	27.7494	28.903	28.4959	28.2488	28.3204	28.0251	28.5178	28.075	28.6529	28.3712	28.5564	28.321	27.3696	28.9619	27.0939	28.2322	28.0674	28.492	28.3177	28.1546	0.268239	0.353524	0.407672	0.367227	0.293023	0.31461	0.532992	0.0092618
Q9I584	bolA	PA0857	4	82.2	11.179	0	27.0172	26.6203	26.454	26.747	27.2243	27.2204	26.3396	26.7344	26.5005	26.7791	26.7162	26.7523	26.5838	26.6748	25.9928	26.5473	26.1642	26.2614	25.7646	26.296	26.7648	26.939	26.7085	27.3174	26.0874	26.0192	26.0987	25.5096	26.7096	26.8797	26.687	26.4497	26.1215	26.9324	25.9287	0.237584	0.427241	0.126978	0.309265	0.244419	0.274783	0.281607	0.00889507
Q9I583	PA0858	PA0858	18	73.4	35.42	0	27.9865	28.29	28.267	28.0241	27.0679	26.9752	27.3971	27.5464	26.4442	27.0255	26.8751	27.0951	26.7824	26.8287	27.0466	26.9477	28.1647	27.6613	27.5721	28.4345	26.9709	26.6726	26.5484	26.7238	28.2245	28.6724	28.4753	27.4987	28.1419	27.2466	26.86	26.9013	27.9582	26.7289	28.2177	0.158801	0.269608	0.29198	0.119239	0.410987	0.177337	0.513209	0.00564285
Q9I582	PA0859	PA0859	6	55	21.466	0	23.5406	25.2337	25.6963	25.0167	23.3679	24.4305	25.2449	25.3868	24.4606	24.546	24.5047	24.4845	24.3242	24.7967	26.2346	24.8224	24.3386	25.2874	24.7628	25.2907	25.5681	24.2677	24.8363	24.5954	24.258	25.5191	25.301	24.8052	24.8719	24.6075	24.499	25.0445	24.9199	24.8169	24.9708	0.931651	0.927655	0.0361561	0.825805	0.460112	0.552368	0.56131	0.037458
Q9I579	PA0862	PA0862	4	24.2	29.877	0	23.0541	21.8576	24.0863	24.0583	21.9735	22.5349	23.5585	24.491	23.7236	23.0646	23.8243	24.7367	22.9772	22.3838	22.3688	23.7515	23.4931	23.2169	23.1873	24.4577	22.8187	23.1628	23.6761	23.8156	23.7874	23.7784	24.3149	24.8251	23.2641	23.1395	23.8373	22.8703	23.5887	23.3683	24.1764	1.05344	1.11461	0.687748	0.652227	0.595456	0.46155	0.49992	0.0452818
Q9I576	hpd	PA0865	24	77.6	39.912	0	31.2183	31.1433	31.1057	31.0023	32.4413	32.2336	32.2754	32.2223	32.5739	32.3684	32.6022	32.6405	32.4023	32.4023	32.1826	32.7457	31.0057	30.5315	30.559	30.1694	32.4783	32.3956	32.3965	32.8119	30.523	30.243	29.8982	30.9242	31.1174	32.2931	32.5463	32.4332	30.5664	32.5206	30.3971	0.0898896	0.10136	0.121661	0.232625	0.342489	0.198045	0.434462	0.00288873
Q9I574	mliC	PA0867	8	66.9	13.695	0	28.5217	28.033	28.4538	27.9271	28.9431	29.007	28.8072	28.6523	28.9775	29.0841	28.6904	28.8134	29.2536	29.0302	28.8974	28.8134	29.4692	29.3679	29.2201	28.7878	28.9867	29.1418	28.9906	28.7759	29.3535	28.6868	28.9613	28.8906	28.2339	28.8524	28.8913	28.9987	29.2113	28.9738	28.973	0.297589	0.157265	0.174184	0.191988	0.300245	0.15038	0.279057	0.0105401
P72161	pbpG	PA0869	11	52.3	34.046	0	26.2243	26.231	22.1766	25.9838	24.2559	21.218	23.7666	23.304	24.552	24.8575	21.7431	21.9817	25.8042	25.0968	25.7083	25.2254	24.562	22.3184	23.8481	24.9544	24.7192	25.6809	25.6467	25.6219	23.6109	23.7559	24.0187	24.4827	25.1539	23.1361	23.2836	25.4587	23.9207	25.4172	23.967	1.98823	1.33652	1.64865	0.349807	1.16227	0.465943	0.382943	0.0790427
P43336	phhC	PA0870	26	86	43.273	0	30.5286	30.5011	30.3085	30.2031	31.4103	31.377	31.1876	31.269	31.2781	31.2907	31.2692	31.136	31.2415	31.2961	31.026	31.2133	31.0683	31.1105	31.2634	30.8522	31.1928	31.3374	31.2084	31.2285	30.8386	30.8596	30.3262	31.4462	30.3853	31.311	31.2435	31.1942	31.0736	31.2418	30.8677	0.156031	0.10202	0.0722049	0.117275	0.169721	0.0653833	0.457815	0.00513508
P43335	phhB	PA0871	9	82.2	13.333	0	30.4138	30.1089	29.9106	29.8648	31.2227	31.3355	31.0933	31.3685	30.7495	30.6826	30.6485	31.0956	30.2675	30.2324	29.9171	30.6663	30.7199	30.9715	30.8051	30.4006	30.5073	30.9423	30.4669	31.0998	30.5234	30.4646	30.0146	30.9606	30.0745	31.255	30.794	30.2708	30.7243	30.7541	30.4908	0.249756	0.124606	0.205366	0.307124	0.239752	0.315332	0.386936	0.00830457
P43334	phhA	PA0872	10	58.4	30.321	0	27.6728	27.3419	27.5079	27.5732	29.4377	29.7494	29.3025	29.5836	28.5192	28.9553	28.7878	29.3702	28.4537	28.3774	28.1764	28.934	27.7358	27.2955	27.8801	27.5234	28.507	29.0383	28.9272	29.3418	27.538	27.6457	27.745	28.4449	27.5239	29.5183	28.9081	28.4854	27.6087	28.9536	27.8434	0.139013	0.192122	0.356598	0.321123	0.255062	0.34543	0.409798	0.00505064
Q9I572	phhR	PA0873	9	32.2	56.877	0	23.9883	24.1004	22.5783	20.6697	26.4231	25.0687	25.2882	26.9174	24.7802	24.1997	25.2099	25.846	24.8496	25.754	21.0866	24.5098	24.4633	24.57	23.0019	20.8212	24.8631	22.6158	24.0375	24.3207	21.8129	25.0658	25.9232	21.9516	22.8342	25.9243	25.0089	24.05	23.2141	23.9593	23.6884	1.6006	0.889156	0.694783	2.04417	1.74833	0.95889	2.11545	0.0700969
Q9I569	PA0876	PA0876	7	31.5	34.449	0.0010464	22.666	22.3433	21.4945	23.6683	23.2591	23.9919	23.1151	23.4565	23.3038	23.9865	23.8478	23.6685	23.4356	23.5873	23.5315	23.9828	24.4422	23.3894	23.8812	23.8332	23.3077	23.8031	23.5513	23.5757	24.1858	23.879	23.9441	24.0266	22.543	23.4556	23.7016	23.6343	23.8865	23.5595	24.0089	0.898276	0.3839	0.29544	0.240634	0.43155	0.202542	0.132488	0.0398472
Q9I558	acsA1	PA0887	35	70.2	71.762	0	30.2035	30.0368	29.9562	30.0177	31.4556	31.5506	31.2174	31.2169	30.9476	30.9113	31.032	30.7488	30.7753	30.8012	30.5634	30.9326	30.402	29.8791	30.4069	29.868	30.7286	30.8695	30.7083	31.0179	30.3211	29.7273	29.8836	30.6447	30.0535	31.3601	30.9099	30.7681	30.139	30.8311	30.1442	0.105728	0.169618	0.118715	0.152865	0.30656	0.1437	0.417746	0.003518
G3XD47	aotJ	PA0888	17	71	28.01	0	30.4082	30.5253	30.173	30.358	27.2268	27.7754	27.0344	28.1462	29.1462	29.1357	29.6474	28.7331	28.9048	28.0909	28.7416	28.1728	30.4812	30.3521	30.2792	30.0575	28.4205	29.6083	29.0571	29.6428	29.7391	30.5204	29.8354	29.8397	30.3661	27.5457	29.1656	28.4776	30.2925	29.1822	29.9836	0.146627	0.508719	0.374399	0.40604	0.177522	0.574336	0.360827	0.00482862
Q9I557	aotQ	PA0889	5	26.6	25.098	0	25.9302	26.2852	25.9804	26.2366	25.5326	25.0805	25.8336	25.6609	25.689	25.9076	25.8033	25.5992	25.8985	25.3413	25.866	25.8484	26.2357	25.9865	25.5643	25.6562	26.2005	25.2567	25.9128	25.489	26.0184	25.9797	26.3125	25.5548	26.1081	25.5269	25.7498	25.7385	25.8607	25.7148	25.9663	0.178739	0.322109	0.13431	0.265658	0.308798	0.42266	0.312046	0.00684612
G3XCZ4	PA0891	PA0891	9	37.3	40.213	0	25.5933	27.2089	27.3042	27.5449	25.6472	26.8153	27.2699	27.057	27.0562	26.9813	27.3324	27.114	26.7904	26.7539	27.3985	26.8723	25.7944	26.6263	27.0945	27.3409	26.8595	26.8673	27.08	27.0352	26.0635	27.1644	27.3416	26.8746	26.9128	26.6974	27.121	26.9538	26.714	26.9605	26.861	0.890941	0.7243	0.151036	0.30059	0.680942	0.11366	0.565466	0.0331047
O30506	aotP	PA0892	14	59.4	27.956	0	28.4113	28.1084	27.8746	28.1275	28.3038	28.0098	27.4228	27.6281	27.8196	28.0115	27.7176	27.9738	28.0048	27.8562	27.8622	28.0054	27.8629	27.3141	27.0687	27.7272	27.9519	27.7051	27.808	27.8008	27.9043	27.6885	27.8721	27.5293	28.1304	27.8411	27.8806	27.9322	27.4932	27.8164	27.7486	0.219758	0.392801	0.136791	0.0842691	0.366848	0.101773	0.174345	0.00781212
G3XCU2	argR	PA0893	8	42.2	36.854	0	24.1719	25.8663	26.0728	25.9605	24.3809	25.0105	26.2552	25.5914	25.0471	25.5865	25.5634	25.7952	24.9236	25.6049	25.9429	25.7136	25.4278	26.0249	25.5414	25.8124	24.9891	25.1039	25.6461	25.3761	25.0651	26.1542	26.0959	25.3261	25.5179	25.3095	25.498	25.5463	25.7016	25.2788	25.6603	0.901286	0.801153	0.318167	0.438356	0.269202	0.293774	0.547636	0.0353198
O30508	aruC	PA0895	28	88.7	43.747	0	31.087	30.9768	30.9791	30.9998	31.6306	31.6954	31.5444	31.4595	31.8085	31.8173	31.8907	31.7994	31.6808	31.8805	31.6706	31.7842	30.8875	30.8192	30.9544	30.8757	31.8307	31.9738	31.858	31.8311	30.7542	30.8799	30.7709	31.1346	31.0107	31.5825	31.829	31.754	30.8842	31.8734	30.8849	0.0519054	0.102709	0.0418107	0.0987119	0.0554779	0.0681561	0.175532	0.00167379
P80357	astA	PA0896	10	37.9	36.93	0	26.7107	26.5793	26.2107	26.489	27.0647	26.8184	26.6846	26.7314	27.1852	27.4257	27.3009	27.208	27.017	26.9091	27.2085	27.2068	26.4356	26.6747	26.5112	26.4838	27.1426	27.207	27.1746	27.2893	26.8224	26.5364	26.6911	27.2102	26.4974	26.8248	27.28	27.0853	26.5263	27.2034	26.815	0.211723	0.169264	0.10933	0.147938	0.103713	0.0630275	0.288202	0.00799032
P80358	aruG	PA0897	16	66.8	37.245	0	28.1963	28.1866	28.0374	28.2246	28.6594	28.6477	28.6186	28.5679	29.0353	29.0343	29.1594	29.0186	28.9125	28.8651	28.9373	28.8898	28.0362	27.9667	28.2137	27.9724	28.8347	29.0553	29.142	29.0965	28.054	28.067	28.1629	28.2493	28.1612	28.6234	29.0619	28.9012	28.0473	29.0321	28.1333	0.0841094	0.0407851	0.0654247	0.030919	0.115367	0.136298	0.0913051	0.00298671
O50174	astD	PA0898	25	71.9	51.379	0	28.3837	28.6534	28.6874	28.5675	29.1493	29.1166	29.0396	28.85	29.3973	29.1253	29.2879	29.1871	29.3028	29.2498	28.923	29.3291	28.363	28.2838	28.4721	28.5443	29.3366	29.3455	29.3169	29.3125	28.3946	28.4486	28.5938	28.7435	28.573	29.0389	29.2494	29.2012	28.4158	29.3279	28.5451	0.135893	0.13405	0.119226	0.188373	0.115303	0.0157483	0.156713	0.004756
O50175	astB	PA0899	20	61.2	48.874	0	28.4712	28.3238	28.0394	28.0571	29.2	29.0278	28.7666	28.7219	29.1299	29.2347	29.0666	29.277	29.1775	29.155	29.017	29.1232	28.2789	28.1618	27.7718	28.1267	29.3071	29.1977	29.1374	29.098	28.1388	27.942	27.8271	28.1107	28.2229	28.9291	29.1771	29.1182	28.0848	29.185	28.0047	0.210572	0.225463	0.0961387	0.0710157	0.218566	0.0911445	0.14684	0.00746104
G3XCX8	PA0900	PA0900	2	31.2	10.641	0	26.2198	26.1893	26.3464	25.9988	26.4149	26.5204	26.4677	26.1238	26.7296	26.3639	26.5186	26.7332	26.5574	26.4864	26.5343	26.6342	26.4309	26.3093	26.2561	26.2508	26.6717	26.5949	26.3692	26.6449	26.6429	26.4175	26.6465	26.4026	26.1886	26.3817	26.5863	26.5531	26.3118	26.5702	26.5274	0.14366	0.17723	0.179035	0.0616492	0.0837136	0.137702	0.13565	0.00548558
O50177	astE	PA0901	14	50.3	36.908	0	28.3243	27.4225	27.4361	27.5674	27.7459	27.9277	27.3565	27.3871	28.9566	27.5848	27.8598	27.7804	26.9812	27.5463	27.6508	27.2989	27.1303	27.2545	27.3348	27.3839	27.6197	28.0633	27.7932	27.9126	27.8329	27.4723	27.0956	27.7019	27.6876	27.6043	28.0454	27.3693	27.2758	27.8472	27.5257	0.429497	0.278826	0.618363	0.297859	0.110735	0.187659	0.323165	0.0155123
G3XD13	PA0902	PA0902	16	75.1	35.462	0	26.5301	26.6036	26.3862	26.5084	27.3684	27.2254	27.2661	27.0254	27.2303	27.1416	27.0064	26.9321	27.1339	27.4414	26.8202	27.2104	24.646	26.1534	25.8454	26.3954	27.134	27.0058	27.1591	27.072	25.1148	25.8114	25.3973	24.8839	26.5071	27.2213	27.0776	27.1515	25.76	27.0927	25.3019	0.0902774	0.143824	0.133737	0.256645	0.776072	0.068541	0.399351	0.00340578
Q9I553	alaS	PA0903	40	58.7	94.701	0	31.6429	31.4807	31.437	31.4407	31.2265	31.1343	31.1244	30.9873	31.3292	31.061	31.2178	31.2925	31.3334	31.1044	31.1089	31.1891	31.0493	30.5857	30.7637	31.163	31.3482	31.1064	31.2169	31.1461	31.2667	31.1629	31.1652	30.8184	31.5003	31.1181	31.2251	31.1839	30.8904	31.2044	31.1033	0.0971096	0.098573	0.11881	0.106966	0.263637	0.10622	0.196008	0.00308281
O69077	lysC	PA0904	24	75.5	44.388	0	30.6652	30.5504	30.3879	30.4554	30.5972	30.2922	30.3624	30.22	30.5534	30.4477	30.5138	30.3475	30.6679	30.4074	30.341	30.4228	30.5268	30.1695	30.1701	30.3306	30.5911	30.3726	30.467	30.5856	30.6845	30.596	30.488	30.2079	30.5147	30.3679	30.4656	30.4598	30.2993	30.5041	30.4941	0.120422	0.163512	0.090007	0.14322	0.169601	0.104666	0.207005	0.00394637
O69078	csrA	PA0905	2	50.8	6.9089	0	23.0357	20.9494	25.0694	24.8401	21.9771	22.7291	25.9356	24.7003	24.0833	22.7825	21.7456	22.9266	22.8756	21.6517	24.8758	23.0133	25.9029	26.9548	26.8808	24.9035	22.4568	22.626	22.7002	22.9698	25.261	25.8946	26.6186	26.8644	23.4736	23.8355	22.8845	23.1041	26.1605	22.6882	26.1597	1.91289	1.81069	0.956809	1.33025	0.965429	0.213591	0.726909	0.0814908
Q9I550	PA0907	PA0907	4	32.4	20.239	0.00271	22.6204	23.3473	23.9094	23.7016	22.589	24.3815	25.174	24.6569	21.77	23.9893	23.4937	21.7107	23.5883	24.0249	26.0918	23.3719	25.8185	25.9081	26.7852	27.2616	21.9201	23.4916	21.9368	23.6588	22.055	22.1229	23.8369	22.6945	23.3947	24.2004	22.7409	24.2692	26.4433	22.7518	22.6773	0.565924	1.12335	1.17321	1.24503	0.698401	0.953214	0.824535	0.0241903
Q9I547	PA0910	PA0910	7	71.3	17.933	0	22.5494	19.7099	22.9979	22.9987	19.4373	22.7137	23.9322	21.7939	22.9315	18.9184	22.7442	21.4775	21.8334	20.2643	22.5936	22.9525	28.1541	30.0659	29.9417	28.6332	20.5599	22.4736	22.5427	22.4643	21.3359	22.6478	21.2164	22.2186	22.064	21.9693	21.5179	21.9109	29.1987	22.0101	21.8547	1.58357	1.90166	1.84946	1.1928	0.951322	0.967429	0.692366	0.0717715
Q9I544	mgtE	PA0913	21	60.2	53.82	0	26.9799	27.1475	27.1868	27.2799	26.2215	25.8893	25.9578	26.1506	26.9456	26.5772	27.1727	27.1489	26.8686	27.0056	26.9611	27.4365	26.8939	26.6349	26.2653	26.8345	26.8636	26.7894	26.8147	27.1019	26.4348	26.6939	26.8045	26.3552	27.1485	26.0548	26.9611	27.068	26.6571	26.8924	26.5721	0.125396	0.156832	0.275508	0.252248	0.283763	0.143013	0.211954	0.00461889
Q9I542	PA0915	PA0915	5	50.3	17.514	0	24.59	24.1207	24.1731	24.6234	22.9706	23.3732	22.5391	23.7823	22.9155	21.8137	23.2814	23.4298	24.0268	22.3162	21.6741	22.2018	22.568	22.3027	23.985	24.5933	23.4253	22.821	23.7394	23.277	23.5846	23.9533	23.4914	23.3213	24.3768	23.1663	22.8601	22.5547	23.3622	23.3157	23.5877	0.266694	0.533521	0.730308	1.02044	1.10403	0.382008	0.267042	0.0109405
Q9I541	rimO	PA0916	20	71.4	48.96	0	28.938	28.7483	28.7458	28.7117	27.8733	27.8483	27.9407	28.0015	28.075	28.0808	28.0323	28.0185	27.9677	27.851	28.0272	27.9846	28.2887	27.3633	27.5455	28.367	28.3363	28.1184	27.9427	27.8717	28.1425	28.6307	28.2634	27.5916	28.7859	27.9159	28.0516	27.9576	27.8911	28.0673	28.157	0.10272	0.0690856	0.0309002	0.0753571	0.510776	0.207189	0.430372	0.0035684
Q9I540	kup	PA0917	6	12	68.734	0	22.203	24.7989	25.0308	24.1445	21.6921	24.4173	24.2968	24.1903	24.1436	24.6485	24.0243	24.2414	24.5999	24.5591	24.3791	24.4513	24.8646	24.4925	24.1703	24.7523	24.5232	24.2057	23.6799	20.3632	23.9441	24.5083	24.7554	24.1501	24.0443	23.6491	24.2644	24.4974	24.5699	23.193	24.3395	1.28362	1.30795	0.270995	0.100689	0.308663	1.91831	0.362264	0.0533856
Q9I539	PA0918	PA0918	3	22	20.611	0.007659	21.9009	23.6505	23.2106	23.22	24.2949	24.1894	21.851	23.0256	23.0188	24.0436	23.7807	23.8198	24.1907	24.7485	23.8883	23.4416	23.0154	20.0866	22.6969	23.8486	24.5027	24.5212	24.3391	22.2383	22.4609	21.7303	22.9114	23.435	22.9955	23.3402	23.6657	24.0673	22.4119	23.9003	22.6344	0.758056	1.14736	0.446556	0.548571	1.62447	1.11105	0.7223	0.0329654
Q9I538	PA0919	PA0919	17	66	46.653	0	24.9766	25.1377	25.751	24.8246	26.6596	26.6404	26.1632	26.0823	26.7608	26.5761	26.5297	26.529	26.9095	26.4858	26.4308	26.7392	25.1647	26.7125	26.3232	26.3898	26.5444	26.6204	26.3649	26.4558	25.8989	26.257	26.5084	26.5831	25.1725	26.3864	26.5989	26.6413	26.1476	26.4964	26.3119	0.40631	0.306318	0.110155	0.223633	0.676922	0.110518	0.308588	0.0161411
Q9I537	PA0920	PA0920	13	19.9	95.861	0	24.3582	24.9186	22.4646	24.2316	25.3701	24.9948	25.4901	25.0393	23.7938	21.8643	23.2228	25.2048	25.1894	24.8332	24.5812	24.0272	25.7054	25.2956	24.0184	25.9404	25.3632	24.2643	24.4554	24.1843	25.8701	24.9926	25.1695	24.3379	23.9933	25.2236	23.5214	24.6577	25.24	24.5668	25.0925	1.06191	0.244151	1.38362	0.488849	0.856828	0.542968	0.629808	0.0442587
Q9I535	PA0922	PA0922	5	45.2	12.257	0	21.952	21.7767	22.8264	22.8704	21.4884	22.0409	22.7951	22.5406	22.2781	21.5187	20.9726	23.1696	22.2166	21.7275	20.2461	21.6765	25.4157	23.6318	24.8373	25.2578	21.4922	21.7007	22.0638	23.2378	22.7672	22.5939	23.1806	22.4469	22.3564	22.2162	21.9848	21.4667	24.7857	22.1236	22.7471	0.572875	0.577592	0.954237	0.84936	0.807057	0.779413	0.317262	0.0256247
Q9I532	PA0925	PA0925	5	46.7	14.999	0	22.9788	22.8141	25.7885	25.6894	26.1322	26.2428	26.1714	25.8336	26.0732	25.8642	26.0794	25.6718	25.8768	26.0788	25.7668	25.8309	25.0267	22.8313	26.2771	26.0423	25.7138	26.1604	25.9141	25.8177	23.3624	24.1657	25.6356	23.8496	24.3177	26.095	25.9222	25.8883	25.0444	25.9015	24.2533	1.64299	0.180192	0.194553	0.134746	1.572	0.191009	0.978943	0.0675636
Q9I531	PA0926	PA0926	7	55.3	15.829	0	25.2856	25.0467	25.0609	25.2403	25.1101	24.8585	24.4691	24.6944	24.5523	24.6676	24.7607	25.1413	24.3455	24.6935	23.9213	24.7929	24.7952	22.7137	25.3056	25.044	24.5103	25.131	24.87	24.897	24.7976	24.975	24.7985	21.7198	25.1584	24.783	24.7805	24.4383	24.4646	24.8521	24.0727	0.122284	0.270214	0.255188	0.394437	1.18573	0.256215	1.57082	0.00486057
Q9I530	ldhA	PA0927	5	24	35.756	0	24.013	23.8952	24.6275	23.7847	24.3054	21.8118	25.0783	24.5617	24.2933	24.1406	22.1148	23.9217	24.2554	24.8467	24.7596	24.3581	24.2372	22.4206	22.7461	25.248	24.3948	24.7898	25.3105	22.0649	25.1313	24.6845	24.7188	24.849	24.0801	23.9393	23.6176	24.5549	23.663	24.14	24.8459	0.376633	1.45432	1.0134	0.291791	1.31986	1.43331	0.203032	0.0156409
G3XD98	gacS	PA0928	21	37.7	101.05	0	25.4593	24.5768	26.1564	25.4495	25.1316	25.2952	25.3571	25.1226	25.0899	25.6136	25.2791	25.5127	25.5927	25.6088	25.163	25.2525	25.5818	25.2455	25.5914	25.7361	25.3002	25.0432	24.5727	24.8758	25.298	25.626	25.2716	24.0995	25.4105	25.2266	25.3738	25.4042	25.5387	24.948	25.0738	0.646858	0.117759	0.23545	0.22996	0.207834	0.305066	0.669236	0.0254564
Q9I527	pirA	PA0931	20	48	80.907	0	21.9531	22.6093	26.1298	23.1099	26.9983	23.5359	22.978	22.9337	26.1855	26.2086	26.2704	22.0369	25.588	25.9912	26.5774	26.0806	28.4626	28.6067	28.1833	26.4721	26.4523	26.3455	26.2586	21.3987	27.5026	25.5019	24.8461	26.5931	23.4505	24.1115	25.1753	26.0593	27.9312	25.1138	26.1109	1.84793	1.94398	2.09262	0.406492	0.988478	2.47799	1.1747	0.0788011
Q9I526	cysM	PA0932	15	66.6	32.448	0	28.7859	28.4541	28.2372	28.4345	28.469	28.2814	28.2479	28.2095	28.4986	28.6218	28.334	28.373	28.2843	28.4336	28.0679	28.4827	27.966	27.9522	27.5134	27.7887	28.3073	28.5162	28.4522	28.5653	27.843	28.2635	27.8906	27.7031	28.4779	28.3019	28.4569	28.3172	27.8051	28.4602	27.925	0.22751	0.115172	0.130481	0.186335	0.210441	0.111979	0.23926	0.00798898
Q9I525	rlmD	PA0933	15	46.2	49.07	0	25.1881	26.7115	26.9172	26.722	25.4225	26.0967	26.3864	26.5663	26.4207	26.4722	26.5121	26.448	26.0638	26.4921	26.8545	26.3645	25.7744	26.4735	26.1355	26.6638	26.2795	26.3102	26.2563	26.1203	25.555	26.6413	26.8178	26.0763	26.3847	26.118	26.4632	26.4437	26.2618	26.2416	26.2726	0.803296	0.502385	0.0387661	0.327476	0.391557	0.0838111	0.573482	0.0304455
Q9I524	relA	PA0934	41	64.5	83.815	0	29.3545	28.9677	28.8721	28.9652	29.5026	29.4839	29.4397	29.3342	29.8736	29.6404	29.8106	29.813	29.8564	29.755	29.657	29.9093	29.6632	29.2339	29.3131	28.9104	29.7573	29.876	29.794	29.6915	29.3083	29.2328	29.2028	29.5777	29.0399	29.4401	29.7844	29.7944	29.2801	29.7797	29.3304	0.214394	0.0753609	0.100313	0.111783	0.309126	0.0769413	0.170737	0.00738274
Q9I523	PA0935	PA0935	8	40.2	31.25	0	25.2724	26.231	26.947	25.9928	25.5093	26.5508	26.5353	26.4103	26.3444	26.6312	26.4594	26.4622	26.2831	26.7287	26.3435	26.681	24.1283	25.3731	27.3077	26.438	26.3434	27.0045	26.3412	26.5997	24.8687	25.5524	26.5082	25.3186	26.1108	26.2514	26.4743	26.5091	25.8118	26.5722	25.562	0.69054	0.498726	0.118127	0.228227	1.37318	0.312707	0.6917	0.0264465
Q9I522	lpxO2	PA0936	16	67.3	35.759	0	27.0016	26.5411	26.7148	26.8782	27.4079	27.4744	27.2659	27.2148	27.0127	27.5122	27.2197	27.146	26.8405	27.3083	26.8916	27.1774	26.8957	26.5044	26.1251	26.6776	27.1271	26.9421	27.1757	26.3155	26.7317	26.0674	26.0347	27.554	26.7839	27.3407	27.2226	27.0544	26.5507	26.8901	26.5969	0.200018	0.1209	0.211225	0.224974	0.325782	0.396061	0.714298	0.00746785
Q9I521	PA0937	PA0937	10	46.4	20.789	0	28.7686	28.5986	28.507	28.5342	28.6675	28.4445	28.3548	28.4149	28.5584	28.543	28.53	28.4677	28.5962	28.6081	28.3808	28.6699	27.9897	27.8821	27.6005	28.0888	28.5993	28.5291	28.5282	28.4224	28.0661	28.1378	27.85	27.487	28.6021	28.4704	28.5247	28.5637	27.8903	28.5197	27.8852	0.117461	0.1366	0.0397863	0.126142	0.210848	0.0729496	0.29231	0.00410674
Q9I520	PA0938	PA0938	21	54.1	49.266	0	28.7351	28.5891	28.5838	28.6478	28.8729	28.6526	28.4519	28.1714	28.5205	28.5107	28.6168	28.3946	28.7744	28.7389	28.6861	28.7108	29.2522	29.0572	29.4369	28.4685	28.6892	28.5309	28.6848	28.327	28.8877	28.1812	28.0645	28.1605	28.6389	28.5372	28.5106	28.7275	29.0537	28.558	28.3235	0.0703483	0.298383	0.0909819	0.0379793	0.419795	0.170685	0.379603	0.00245638
Q9I515	PA0943	PA0943	12	47.1	27.183	0	28.844	28.6994	28.5692	28.6229	27.6499	27.5626	27.3074	27.6849	27.5943	27.6312	27.6873	27.2168	27.4192	27.1285	27.3617	26.7398	27.8259	28.0673	26.8675	27.8569	27.1292	27.8923	27.1698	27.8535	27.6403	28.178	27.4352	27.5051	28.6839	27.5512	27.5324	27.1623	27.6544	27.5112	27.6896	0.11937	0.170491	0.21387	0.308418	0.535458	0.418292	0.336506	0.00416157
Q9I514	purN	PA0944	5	25.2	24.734	0.0027146	22.3253	25.0895	25.1397	25.2847	24.8342	24.6784	24.4889	24.4955	24.0708	24.3092	24.1407	24.6658	24.6123	24.4164	24.4521	24.2634	22.2638	24.4299	24.7498	25.4208	24.5855	24.5459	24.4078	25.0223	23.9407	24.8713	25.1052	24.9642	24.4598	24.6242	24.2966	24.436	24.2161	24.6404	24.7203	1.42539	0.165225	0.2657	0.143185	1.36542	0.265774	0.528562	0.0582749
Q9I513	purM	PA0945	19	58.1	37.122	0	30.7047	30.538	30.6064	30.6284	30.4301	30.2524	30.1938	30.1771	30.1397	30.0515	30.0561	30.1022	30.1009	30.1037	29.9956	30.0402	30.2245	29.8063	29.8013	30.1944	30.3535	30.2446	30.1377	30.2458	30.0508	30.0137	30.0184	29.9921	30.6194	30.2633	30.0874	30.0601	30.0066	30.2454	30.0187	0.0686965	0.115769	0.0417137	0.0520175	0.234498	0.0881023	0.0242167	0.00224357
Q9I512	PA0946	PA0946	12	70.4	36.776	0	28.3192	28.2466	28.2929	28.1702	28.4981	28.4138	28.5713	28.2483	28.5828	28.6126	28.7207	28.6201	28.6638	28.6579	28.7039	28.5511	28.3752	28.545	28.3019	28.5467	28.5974	28.6057	28.6039	28.6375	28.2001	28.4034	28.3926	28.4367	28.2572	28.4329	28.6341	28.6442	28.4422	28.6111	28.3582	0.0653143	0.138877	0.0599804	0.0653085	0.123392	0.0179611	0.107047	0.00231142
Q9I511	PA0947	PA0947	9	50.4	26.843	0	25.3937	25.8203	25.8585	26.0647	25.0982	25.468	26.0606	26.167	25.5572	25.2584	25.6223	25.7251	25.254	25.6777	25.7003	25.5688	26.2292	26.1741	26.2053	26.644	25.7618	25.2372	25.7998	25.5625	25.9001	26.1037	26.3578	25.784	25.7843	25.6985	25.5408	25.5502	26.3131	25.5903	26.0364	0.281656	0.504708	0.200529	0.205666	0.221743	0.257407	0.251756	0.0109235
Q9I509	PA0949	PA0949	7	45.5	20.762	0	24.5133	27.0739	26.8664	27.0183	26.6075	26.8295	26.6378	26.6886	26.8577	26.6195	26.6436	26.6913	26.8533	26.8206	26.7167	26.8971	26.2421	26.7598	26.57	26.6443	26.7744	26.7613	26.696	26.6835	25.851	26.7666	26.6935	26.5091	26.368	26.6909	26.703	26.8219	26.5541	26.7288	26.4551	1.23957	0.0983081	0.107347	0.0768265	0.222115	0.0456834	0.417027	0.0470103
Q9I508	PA0950	PA0950	6	60.7	12.79	0	28.8812	29.069	28.7772	28.7997	29.0954	28.8731	28.6286	28.7206	28.3176	28.0955	28.2626	28.6743	28.0134	27.7804	27.6368	27.9803	29.0453	28.8565	29.0116	29.0221	28.4118	28.5655	28.1725	28.5553	28.9797	28.8481	28.7423	29.0544	28.8818	28.8294	28.3375	27.8527	28.9839	28.4263	28.9061	0.132536	0.204003	0.243604	0.176968	0.0860936	0.183175	0.138546	0.00458892
Q9I507	PA0951	PA0951	2	8.5	46.201	0.00036724	23.0704	23.2382	23.5062	23.4193	22.3831	22.3458	22.844	24.9939	24.2526	24.8186	24.6143	24.8602	21.8617	24.4432	24.6614	24.0729	22.9886	22.6917	24.8768	25.3656	24.8885	22.1023	22.43	24.6316	21.7864	24.8217	22.3705	24.3767	23.3086	23.1417	24.6364	23.7598	23.9807	23.5131	23.3388	0.194071	1.25541	0.277549	1.2885	1.33747	1.44986	1.4859	0.00832618
Q9I505	PA0953	PA0953	5	35.1	16.895	0	25.4843	22.4075	25.7269	25.9031	26.7199	26.2398	26.1209	25.0127	25.4636	26.6566	26.3659	25.9764	26.0389	26.3599	25.975	21.7723	26.637	26.3228	26.4457	25.9826	26.1432	26.7087	23.2613	22.2891	26.1771	26.1268	25.8523	26.2016	24.8805	26.0233	26.1156	25.0365	26.347	24.6006	26.0895	1.65756	0.721786	0.516351	2.18267	0.27522	2.15722	0.161167	0.0666209
Q9I503	PA0955	PA0955	10	39.6	35.8	0	25.4384	26.3297	26.6017	26.9108	25.64	25.5728	26.6527	26.7299	26.2514	26.0633	26.1491	26.9336	26.1617	26.2788	26.7688	26.2168	26.297	26.2679	26.3545	26.7576	26.4191	25.7966	26.4324	26.523	26.4944	26.2561	26.6645	26.2615	26.3202	26.1489	26.3493	26.3565	26.4192	26.2928	26.4191	0.633971	0.627727	0.39703	0.278948	0.228434	0.333986	0.197752	0.0240869
Q9I502	proS	PA0956	36	77.1	63.103	0	31.3372	31.2552	31.2002	31.2434	31.2888	31.2119	31.1017	31.1595	31.0776	31.1121	31.1921	31.1884	31.0477	31.2249	31.1733	31.1408	30.9684	30.6922	30.8199	31.1297	31.0663	31.1572	31.1816	31.0392	30.9662	31.0105	31.0526	30.9735	31.259	31.1905	31.1426	31.1467	30.9026	31.1111	31.0007	0.0572264	0.0795164	0.0568612	0.0745209	0.188866	0.0689443	0.0396778	0.00183072
P32722	oprD	PA0958	23	70.4	48.36	0	32.3441	32.4168	32.5819	32.327	33.1311	33.2542	33.1584	33.2405	32.9433	32.8416	32.7536	32.6813	32.9976	32.9607	32.8951	32.7007	33.2217	32.7828	32.9137	32.6906	33.0828	32.7113	32.8013	32.675	33.0515	32.4286	32.5984	33.0863	32.4175	33.196	32.805	32.8885	32.9022	32.8176	32.7912	0.116329	0.0605525	0.113157	0.132208	0.231851	0.184569	0.328369	0.00358848
Q9I500	PA0959	PA0959	12	73.7	23.069	0	28.1539	27.9286	28.0157	27.699	27.7566	27.7009	27.674	27.6698	27.6733	27.7992	27.689	28.0398	27.7	27.3901	26.9986	27.7671	27.6249	27.8198	27.9536	27.3105	27.4666	28.1335	27.5688	28.0193	27.9552	28.1895	27.8841	28.5258	27.9493	27.7003	27.8003	27.464	27.6772	27.7971	28.1386	0.190923	0.0399683	0.169183	0.351006	0.279234	0.328562	0.289196	0.00683103
Q9I4Z9	slyX	PA0960	5	78.3	7.8206	0	22.4513	22.3917	24.0912	24.5096	22.3042	24.499	21.3414	23.4701	22.6419	23.1691	21.9196	24.0117	22.6829	24.6971	22.3431	23.4624	21.9578	22.7562	22.415	22.8981	21.8199	20.6984	23.4855	23.5248	21.3377	23.6314	23.8509	22.0213	23.3609	22.9037	22.9356	23.2964	22.5068	22.3822	22.7103	1.09844	1.37427	0.881479	1.04477	0.418382	1.37529	1.22587	0.0470203
Q9I4Z8	PA0961	PA0961	7	74.6	7.2812	0	27.6077	27.4659	27.3104	27.4347	27.4107	26.9237	26.9569	26.8593	27.5051	27.4577	26.8605	27.3217	27.3542	27.4231	27.1965	27.3683	27.809	27.773	27.6922	27.4755	27.1326	27.6282	27.4925	27.081	27.7073	27.7798	27.8141	27.5278	27.4547	27.0377	27.2863	27.3355	27.6874	27.3336	27.7072	0.122149	0.251972	0.294284	0.0973408	0.149519	0.268473	0.127669	0.00444913
Q9I4Z7	PA0962	PA0962	10	62.2	17.493	0	30.8138	30.7758	30.414	30.43	32.0243	32.1318	31.8619	31.7212	32.2302	32.2696	32.021	31.9496	32.137	32.2203	32.0992	32.0398	32.1416	32.8282	32.745	32.3287	32.1433	32.3292	32.2447	31.9321	31.9005	31.8959	31.5627	32.4464	30.6084	31.9348	32.1176	32.1241	32.5109	32.1623	31.9514	0.215906	0.18053	0.156339	0.0756152	0.329182	0.171259	0.365965	0.00705382
Q51422	aspS	PA0963	38	80.4	66.207	0	31.9343	31.8125	31.7577	31.716	31.7546	31.602	31.4161	31.4027	31.5942	31.5395	31.5433	31.4452	31.5506	31.4957	31.5018	31.552	31.7386	31.341	31.4902	31.6152	31.5755	31.546	31.5344	31.4465	31.5696	31.5736	31.531	31.6373	31.8051	31.5439	31.5306	31.525	31.5463	31.5256	31.5779	0.094754	0.167377	0.0621248	0.0304454	0.170325	0.0554847	0.0440492	0.0029792
Q51423	pmpR	PA0964	6	49.2	26.556	0	28.2498	28.0107	28.2867	28.0878	27.628	27.741	27.4682	27.6903	27.4439	27.2731	27.3464	27.629	27.3708	27.6364	27.4041	27.3338	28.0693	27.5332	27.6551	28.0666	27.6259	27.2224	27.4282	27.7826	27.813	27.6696	27.6881	27.4869	28.1587	27.6319	27.4231	27.4363	27.8311	27.5148	27.6644	0.131165	0.118498	0.154046	0.136462	0.278034	0.242939	0.134392	0.00465806
Q51424	ruvC	PA0965	3	26.4	18.556	0	21.8984	22.2486	23.2045	23.7091	21.2587	22.2739	23.0518	24.2503	21.8615	22.0733	22.8731	22.989	21.9719	22.9142	23.66	23.2297	21.8193	22.5795	23.0505	23.8007	22.658	22.153	23.2117	23.658	21.7291	22.7596	23.703	22.7041	22.7652	22.7087	22.4492	22.944	22.8125	22.9201	22.724	0.837113	1.26306	0.56501	0.716502	0.831487	0.654906	0.806216	0.0367717
Q51425	ruvA	PA0966	7	50.7	21.959	0	25.9713	26.1039	26.2745	26.3744	26.5197	26.3683	25.9773	26.2341	26.4669	26.4643	25.8884	26.1554	26.2368	27.3674	26.1857	25.9297	26.2076	24.8904	25.5409	25.395	26.0158	26.4234	26.3571	26.5613	26.1231	25.6029	26.2758	25.403	26.181	26.2748	26.2438	26.4299	25.5085	26.3394	25.8512	0.178942	0.230128	0.278388	0.639298	0.543067	0.23191	0.415032	0.0068348
Q51426	ruvB	PA0967	8	37.2	38.932	0	25.2267	24.4866	24.8016	24.2947	24.8901	24.1081	24.6558	24.7604	24.7852	24.7696	21.8268	24.1448	25.166	24.3625	24.5922	24.9991	23.8081	22.4816	22.5973	24.3949	24.5455	24.3703	24.489	24.4705	24.0746	22.5003	21.7327	22.6015	24.7024	24.6036	23.8816	24.7799	23.3205	24.4688	22.7273	0.407241	0.343966	1.40194	0.36816	0.934326	0.0730116	0.978422	0.0164859
Q9I4Z5	PA0968	PA0968	2	25.7	16.672	0	25.8953	26.6127	26.5134	25.4406	25.4477	26.1823	26.4215	26.1973	25.1536	25.7754	25.781	25.1764	25.5067	26.4589	25.5813	26.0118	25.8887	26.277	26.1591	25.7968	25.3184	26.357	25.5311	23.7763	26.3275	27.1019	26.7706	25.5742	26.1155	26.0622	25.4716	25.8897	26.0304	25.2457	26.4436	0.550631	0.424006	0.354146	0.43997	0.225076	1.07716	0.660698	0.0210844
P50598	tolQ	PA0969	10	36.4	25.282	0	29.6744	29.5463	29.19	29.3219	29.5353	29.3049	29.1681	29.044	29.1936	29.169	29.1893	29.1024	29.311	29.134	29.1516	29.1668	30.3436	30.1885	30.4266	29.8783	29.1411	29.1516	29.0971	28.9847	30.1092	29.5814	29.7301	30.0173	29.4331	29.2631	29.1636	29.1908	30.2093	29.0936	29.8595	0.217952	0.210452	0.0421756	0.0812154	0.241711	0.0763798	0.245879	0.00740498
P50599	tolR	PA0970	8	67.8	15.788	0	27.9048	27.7785	27.9291	28.1567	27.8772	27.8462	27.9193	27.8168	27.5633	27.7077	27.6459	27.8689	27.3847	27.6698	27.8504	27.9753	28.1982	28.3386	28.2778	28.1536	27.6068	27.6212	27.7526	27.8451	27.8727	27.7129	27.9666	27.9109	27.9423	27.8649	27.6964	27.72	28.2421	27.7064	27.8658	0.157443	0.0438738	0.129289	0.25634	0.0823484	0.113362	0.108981	0.00563459
P50600	tolA	PA0971	10	25.6	37.935	0	26.4477	26.2382	25.8704	26.1919	26.5343	26.2281	26.0332	25.7841	26.0226	26.3462	25.9404	26.1074	26.078	26.0486	25.8651	26.0443	26.6174	26.2813	26.4572	26.515	26.1985	26.4047	26.0402	26.459	26.2529	26.2868	26.1998	26.4	26.1871	26.1449	26.1041	26.009	26.4677	26.2756	26.2849	0.238633	0.316888	0.175162	0.0970806	0.140841	0.192898	0.0847199	0.00911261
P50601	tolB	PA0972	31	80.3	47.752	0	30.4427	30.496	30.2637	30.3555	30.4892	30.4605	30.1178	30.2903	30.4631	30.4686	30.4448	30.3574	30.4885	30.4842	30.3964	30.598	30.4908	30.6066	30.5716	30.4786	30.3003	30.5178	30.4695	30.4487	30.1685	30.3808	30.2325	30.4589	30.3895	30.3395	30.4335	30.4918	30.5369	30.4341	30.3102	0.101902	0.171878	0.0517273	0.0825383	0.0621919	0.0937501	0.133155	0.00335319
Q9I4Z4	pal	PA0973	10	69.6	17.925	0	32.4266	31.8377	31.7884	31.8748	32.128	31.5389	31.714	31.9866	32.129	31.3023	31.3679	31.8244	31.8452	31.4505	31.5384	31.6937	32.6042	32.8133	32.5495	32.3866	31.6835	31.22	31.5486	31.7027	32.8956	32.432	32.5004	32.6586	31.9819	31.8419	31.6559	31.632	32.5884	31.5387	32.6217	0.298591	0.265207	0.39166	0.174119	0.176139	0.223284	0.205816	0.00933624
G3XDB2	PA0974	PA0974	9	52.2	29.097	0	29.0722	28.9351	28.7806	28.7427	28.7066	28.6322	28.4066	28.5589	28.8618	28.4184	28.5225	28.5986	28.7778	28.6871	28.4546	28.6515	28.9179	28.978	28.9548	28.9786	28.6458	28.7519	28.3965	28.6266	28.8683	28.8758	28.7125	28.8818	28.8826	28.5761	28.6004	28.6427	28.9573	28.6052	28.8346	0.151299	0.128082	0.189317	0.136255	0.0284996	0.149629	0.0815899	0.0052384
Q9I4Z2	queC	PA0976	7	48.2	23.9	0	26.0496	25.8592	25.2764	25.011	24.5066	23.8698	23.0456	24.0502	24.3208	23.9243	24.0795	23.7442	23.9011	23.7201	24.0631	24.2608	24.6638	22.6534	24.2736	25.0026	24.2514	23.5504	21.9659	23.5799	24.4922	25.5319	24.3748	25.0231	25.549	23.868	24.0172	23.9863	24.1483	23.3369	24.8555	0.486669	0.610298	0.244419	0.230473	1.04022	0.969635	0.531868	0.0190484
Q9I4Y4	pyoS5	PA0985	16	37.3	56.074	0	22.8864	23.3435	23.1367	22.4155	22.7268	23.0933	21.1376	22.2052	22.9182	22.1074	20.8389	21.0919	22.9603	22.8601	23.2754	22.1702	26.4815	28.1263	26.202	26.8785	22.7178	22.8795	21.8091	22.4669	22.4963	23.1997	23.2247	19.0213	22.9455	22.2907	21.7391	22.8165	26.9221	22.4683	21.9855	0.399734	0.850736	0.958337	0.465789	0.849445	0.471124	2.00477	0.017421
Q9I4X3	pqsA	PA0996	25	61.3	56.607	0	23.641	23.3422	23.4904	22.9985	23.765	21.7955	24.0302	21.8006	22.6169	23.7681	21.5708	23.4048	21.8533	22.1297	23.0257	23.8115	22.4086	23.1386	22.6494	23.5394	22.1266	21.7466	22.6336	23.1348	22.2113	22.1295	23.0748	24.2538	23.368	22.8478	22.8402	22.705	22.934	22.4104	22.9174	0.274895	1.21699	0.973124	0.891355	0.505109	0.604365	0.988257	0.0117637
Q9I4X2	pqsB	PA0997	14	71.4	30.5	0	26.2346	27.387	26.025	27.0841	24.609	27.5339	27.8821	27.1212	23.2557	22.5025	23.3724	21.0391	25.0844	25.162	26.6866	25.7304	29.583	29.8543	30.2634	29.4459	25.1471	25.7431	24.9722	24.0314	29.3624	29.0279	29.1765	29.6893	26.6827	26.7865	22.5424	25.6659	29.7867	24.9735	29.314	0.655861	1.48462	1.07379	0.738922	0.360273	0.709473	0.285145	0.02458
Q9I4X1	pqsC	PA0998	16	63.8	38.238	0	26.4113	25.5106	26.2693	26.5676	24.2327	25.3797	27.9737	27.5748	22.58	22.0118	23.9321	24.3493	22.5123	22.9374	26.0081	25.2599	29.3449	29.5047	29.6495	29.3238	23.0984	24.5318	24.5187	23.3952	29.2495	29.0321	28.7784	29.0444	26.1897	26.2902	23.2183	24.1794	29.4557	23.886	29.0261	0.468832	1.78387	1.10329	1.71594	0.152351	0.748018	0.192902	0.0179014
P20582	pqsD	PA0999	21	84.3	36.378	0	24.6175	26.0795	25.5133	25.7295	21.9671	25.877	25.6957	26.1595	24.0397	22.7294	23.4591	23.3801	21.4613	23.5103	24.4765	25.3059	28.8038	29.3178	29.5679	28.8776	21.0274	22.0738	22.6435	23.8003	29.0162	29.016	28.9363	29.8011	25.485	24.9248	23.4021	23.6885	29.1418	22.3862	29.1924	0.623622	1.98106	0.536258	1.6562	0.363585	1.15609	0.407544	0.0244702
P20581	PA1000	PA1000	13	63.8	34.306	0	22.793	22.7041	22.1687	23.7633	21.7355	21.6079	22.5784	22.2734	22.8915	22.8403	23.9426	23.1666	22.3403	22.7886	22.6826	23.8542	24.3885	23.034	23.8796	25.2777	22.3687	22.3084	20.7441	22.765	24.091	24.7505	25.1676	27.531	22.8573	22.0488	23.2103	22.9164	24.145	22.0466	25.385	0.663969	0.455851	0.508814	0.653811	0.939371	0.891641	1.49774	0.0290485
Q9I4W9	nadA	PA1004	12	61.9	38.418	0	27.7292	28.0734	28.2882	28.2837	27.6008	27.8879	28.0083	28.0092	27.607	27.7471	27.7915	28.1362	27.7902	27.6842	27.6153	27.8749	27.5183	27.5302	27.6813	28.0686	27.9163	27.6385	27.5542	28.0142	27.7209	28.0482	28.2606	27.5128	28.0936	27.8766	27.8205	27.7412	27.6996	27.7808	27.8856	0.262814	0.192459	0.224729	0.114543	0.256956	0.219417	0.333213	0.00935494
Q9I4W8	PA1005	PA1005	16	39	52.994	0	27.1982	26.5082	25.9762	26.4413	24.9928	26.7514	26.7316	26.0747	26.4057	25.9494	25.9113	25.6403	26.8519	26.6592	25.4093	26.5959	24.7173	25.5653	26.6699	25.803	26.8244	26.0784	25.612	26.2581	26.0254	25.8889	22.1789	25.053	26.531	26.1376	25.9767	26.3791	25.6889	26.1932	24.7865	0.50381	0.825441	0.317413	0.655624	0.803052	0.501224	1.7908	0.0189895
Q9I4W5	bcp	PA1008	13	82.8	17.352	0	29.7275	29.5213	29.1648	29.3358	29.4347	29.1864	28.9376	29.2804	28.8815	28.7719	28.9118	29.2364	28.8063	28.7549	28.3783	28.8643	29.3894	29.0658	28.792	29.0719	29.0702	28.8308	28.7108	29.1803	28.9909	29.1079	28.5748	28.8862	29.4373	29.2098	28.9504	28.701	29.0798	28.948	28.89	0.242116	0.208328	0.199929	0.21972	0.244237	0.215174	0.228806	0.00822479
Q9I4W4	PA1009	PA1009	5	35.7	20.585	0	26.5511	26.8736	26.7312	27.0768	25.8595	25.65	26.4024	26.8126	26.8411	26.4816	26.4272	26.874	26.5786	26.6384	26.7255	26.6853	26.358	26.4661	26.9508	27.3036	26.7277	25.9761	26.5063	26.8593	26.3242	27.3224	26.9291	28.0376	26.8082	26.1811	26.656	26.6569	26.7696	26.5173	27.1533	0.222476	0.527041	0.23418	0.0631916	0.439525	0.389135	0.718389	0.0082988
Q9I4W3	dapA	PA1010	20	69.2	31.449	0	30.5715	30.6238	30.3162	30.4801	30.685	30.4951	30.4644	30.499	30.2907	30.4456	30.3322	30.3892	30.3293	30.3891	30.0439	30.3314	30.2715	30.2192	30.4904	30.4454	30.3327	30.4582	30.4809	30.4629	30.1041	30.4747	30.1946	30.4772	30.4979	30.5359	30.3644	30.2734	30.3566	30.4336	30.3127	0.134889	0.100628	0.0675213	0.155507	0.131535	0.0680258	0.192145	0.00442289
Q9I4W2	PA1011	PA1011	24	80.3	43.055	0	30.8165	30.6103	30.5539	30.5533	30.7861	30.6898	30.603	30.5969	30.6803	30.5921	30.5917	30.6438	30.6331	30.6285	30.575	30.5983	30.8229	30.7476	30.6222	30.617	30.6829	30.5162	30.6403	30.6058	30.6058	30.6254	30.6484	30.5926	30.6335	30.669	30.627	30.6087	30.7024	30.6113	30.6181	0.124908	0.0888848	0.0431232	0.0272983	0.100478	0.0708025	0.0242852	0.0040775
Q9I4W0	purC	PA1013	19	80.5	26.83	0	30.8587	30.7213	30.8431	30.7209	30.8157	30.8253	30.6507	30.5607	30.4753	30.6148	30.7418	30.6503	30.6244	30.6659	30.5478	30.6286	30.7745	30.6118	30.7251	30.7198	30.6522	30.7119	30.563	30.5896	30.548	30.5971	30.513	30.7373	30.786	30.7131	30.6205	30.6167	30.7078	30.6292	30.5988	0.075206	0.129419	0.110645	0.0496006	0.0685472	0.0666132	0.0985491	0.00244286
Q9I4V9	PA1014	PA1014	8	26.7	37.355	0	26.2542	27.215	27.1824	27.4611	25.7656	27.2177	26.7915	26.8209	26.9287	27.0713	26.9837	26.6695	26.8708	26.6814	27.2136	26.7272	27.1343	27.0039	27.4917	26.9488	26.7141	26.8818	26.6824	26.6276	27.0664	27.2584	27.0562	26.4502	27.0282	26.6489	26.9133	26.8732	27.1447	26.7265	26.9578	0.53077	0.620136	0.172813	0.240854	0.244095	0.109548	0.350949	0.0196377
Q9I4V8	PA1015	PA1015	7	32	28.853	0	24.5997	24.0478	22.9609	23.9302	22.2917	24.7469	24.3764	23.9881	24.4878	21.8853	24.5674	24.7714	24.6131	23.5945	24.1696	23.9701	24.4966	23.886	24.3273	23.7102	23.4768	21.7916	23.5674	22.5495	24.8063	22.2309	23.9764	23.2126	23.8846	23.8508	23.928	24.0868	24.105	22.8463	23.5565	0.68151	1.08459	1.36701	0.424201	0.368146	0.840242	1.09752	0.0285334
Q9I4V1	PA1023	PA1023	9	36.7	32.821	0	22.4457	25.0916	22.4045	25.0395	25.7877	25.7727	25.6415	25.496	25.6342	25.9663	25.3098	25.5842	25.8622	25.4198	25.6113	25.8149	24.6127	25.4791	25.0939	25.1419	25.6675	25.4501	25.3854	25.7705	24.9514	25.1042	23.9767	25.3363	23.7453	25.6745	25.6236	25.6771	25.0819	25.5684	24.8421	1.5247	0.135922	0.269304	0.203131	0.356704	0.180872	0.598299	0.0642104
Q9I4U2	quiP	PA1032	29	52.8	94.069	0	26.5809	26.6294	26.5647	26.7085	26.5532	26.4007	26.4431	26.6559	26.5438	26.3969	25.5627	26.4629	25.8333	25.0593	26.8339	26.4268	26.6134	26.4611	25.3443	27.3374	26.3822	26.679	26.7767	26.0071	25.5536	24.3447	26.6554	25.2494	26.6209	26.5132	26.2416	26.0383	26.4391	26.4612	25.4508	0.0645325	0.114831	0.456537	0.771208	0.823885	0.346099	0.953181	0.00242413
Q9I4U1	PA1033	PA1033	9	75.6	24.527	0	22.3882	20.3501	22.3983	22.5764	19.1946	21.7671	22.8011	23.104	22.0603	20.4021	23.7492	23.92	25.4646	24.792	24.3416	24.5985	25.0409	25.6018	26.1442	24.6712	24.7163	22.6499	25.0683	24.7299	24.9776	24.4549	25.4322	26.4918	21.9283	21.7167	22.5329	24.7992	25.3645	24.2911	25.3391	1.05562	1.77614	1.64996	0.480451	0.645407	1.1062	0.865989	0.0481399
Q9I4T8	PA1036	PA1036	5	29	19.537	0	24.826	22.7399	23.914	22.4348	24.5782	24.7581	24.096	24.2429	24.3837	23.9415	24.347	24.5455	24.0734	24.5544	23.1826	24.1572	24.5488	24.6984	24.7768	24.531	24.1403	24.2799	24.4533	24.6215	24.6348	24.0711	24.2389	24.9131	23.4787	24.4188	24.3044	23.9919	24.6388	24.3738	24.4645	1.10155	0.303133	0.256884	0.578891	0.118771	0.208958	0.381178	0.0469168
Q9I4T5	PA1039	PA1039	3	27.4	17.189	0	23.0501	24.0727	24.0434	23.568	21.9101	24.508	23.9888	23.9196	23.9845	24.1084	23.9797	23.9326	23.9392	24.6904	23.32	23.7735	22.4938	24.513	24.632	24.1788	23.8548	24.1271	24.2734	24.2314	24.0798	24.3981	24.1451	24.7392	23.6835	23.5816	24.0013	23.9308	23.9544	24.1217	24.3406	0.481505	1.14489	0.0751376	0.57004	0.992427	0.188245	0.299138	0.0203308
Q9I4T3	PA1041	PA1041	8	44.8	21.747	0	26.1949	26.9321	27.3267	26.3346	22.9959	27.273	27.4241	26.9023	27.5163	27.8078	27.5007	27.342	27.2982	27.5502	27.24	27.606	27.8783	29.3297	29.0268	28.3844	27.4807	27.6717	27.3311	27.5564	27.5392	28.3049	28.1029	29.15	26.6971	26.1488	27.5417	27.4236	28.6548	27.51	28.2742	0.527642	2.11335	0.194087	0.181426	0.650621	0.142789	0.667724	0.019764
Q9I4T1	PA1043	PA1043	10	51.3	27.275	0	25.332	24.1748	24.7284	24.6705	25.1294	24.7471	24.9108	24.8164	25.2933	25.1689	24.8348	24.6706	25.2797	25.0105	25.229	24.7932	24.492	23.4702	22.3089	24.4282	25.3199	24.4804	25.0058	24.6491	24.4694	23.6526	21.5281	23.9805	24.7264	24.9009	24.9919	25.0781	23.6748	24.8638	23.4077	0.474065	0.166447	0.288702	0.222976	1.02353	0.374734	1.29717	0.0191724
Q9I4T0	PA1044	PA1044	4	29.2	16.936	0	24.2319	26.7155	23.0279	26.3774	24.6966	24.4657	23.1348	27.3757	24.1524	24.1806	27.0819	24.5594	24.4905	24.7616	24.3564	24.5058	25.07	21.6973	23.3702	24.2531	26.8057	24.6695	27.3785	23.9312	24.4329	22.1227	22.3137	25.4824	25.0882	24.9182	24.9936	24.5286	23.5976	25.6962	23.5879	1.75955	1.77704	1.40455	0.169205	1.4446	1.65635	1.64048	0.0701347
Q9I4S9	PA1045	PA1045	10	21.1	78.955	0	23.9685	24.6195	25.0361	25.0842	24.512	23.8932	25.2138	24.8642	24.2975	24.1116	24.6752	25.2465	24.1959	24.3772	25.0476	24.7951	24.8522	24.2264	24.5694	25.2322	24.5684	24.3873	24.63	24.7993	23.9519	24.2782	25.2978	24.2701	24.6771	24.6208	24.5827	24.6039	24.7201	24.5962	24.4495	0.516419	0.563363	0.500822	0.387867	0.426668	0.170075	0.585585	0.0209271
Q9I4S7	PA1047	PA1047	12	46.2	42.335	0	22.4805	24.1003	24.1158	24.8464	22.6825	23.095	24.6452	25.0475	24.0501	23.7369	24.796	24.5358	23.2621	23.5302	24.4618	24.6928	23.0916	23.0919	23.3613	24.034	24.0143	23.4116	24.0807	24.5819	23.3079	24.4623	24.0953	23.3475	23.8858	23.8676	24.2797	23.9867	23.3947	24.0221	23.8032	0.999419	1.15444	0.475912	0.697062	0.444731	0.47944	0.569408	0.0418416
Q9I4S6	PA1048	PA1048	16	55.3	31.509	0	26.4211	26.3292	26.0497	26.2364	21.6676	21.6315	22.1864	22.6066	22.8781	22.6115	22.7902	21.9	23.1396	24.2895	21.8251	24.1336	25.8374	22.1595	24.0177	26.5734	21.7291	21.2505	23.4722	22.1369	23.5343	23.8211	22.4237	21.7188	26.2591	22.023	22.545	23.3469	24.647	22.1472	22.8745	0.158695	0.464364	0.444036	1.13522	1.97582	0.954745	0.978129	0.00604345
Q9I4S5	pdxH	PA1049	14	65.1	24.86	0	27.9353	27.5725	27.3414	27.363	28.7588	28.844	28.3567	28.4955	28.2665	28.4513	27.9626	28.0373	28.1423	28.2575	27.9011	27.9042	28.0734	28.3622	28.6733	28.0931	28.216	28.657	28.4087	27.9321	27.8989	27.9847	27.6848	29.0378	27.553	28.6137	28.1794	28.0513	28.3005	28.3035	28.1515	0.275313	0.226646	0.222621	0.177974	0.281298	0.306388	0.604155	0.00999212
Q9I4S1	PA1053	PA1053	7	62.3	15.649	0	30.8988	30.723	30.5711	30.6548	30.9486	30.7618	30.6649	30.7974	30.928	30.7694	31.0182	30.7464	31.0278	30.6959	30.7077	31.0254	31.2955	31.4278	31.3917	31.2003	30.8154	30.7869	30.8341	30.8306	31.551	30.9995	31.2917	31.6108	30.7119	30.7932	30.8655	30.8642	31.3288	30.8167	31.3632	0.139211	0.117757	0.129932	0.18759	0.102239	0.0214949	0.279275	0.00453282
Q9I4R7	PA1057	PA1057	4	16.7	19.306	0.0027073	22.4074	23.6726	22.4109	23.2654	23.1796	23.4899	22.5363	22.918	23.8769	21.2871	22.2844	21.6699	22.3706	23.4613	23.3545	21.1682	24.6622	23.9289	23.8482	23.4697	21.914	23.3102	23.3978	23.8964	23.5733	22.9851	22.2768	21.0587	22.9391	23.031	22.2796	22.5887	23.9773	23.1296	22.4735	0.634111	0.40424	1.14138	1.06663	0.498573	0.850537	1.08192	0.0276433
Q9I4R3	PA1061	PA1061	12	51.5	39.952	0	25.2387	25.848	25.6656	25.9123	24.535	25.6171	26.2443	25.8384	25.5753	25.5829	26.2809	25.8383	25.9124	25.477	26.3516	25.9996	25.4199	26.5216	26.2072	26.5655	25.7093	25.453	25.9188	25.8178	25.8061	26.2333	26.1283	26.6751	25.6662	25.5587	25.8194	25.9352	26.1785	25.7247	26.2107	0.303507	0.730218	0.331084	0.35964	0.530328	0.20033	0.358995	0.0118252
Q9I4R0	PA1064	PA1064	14	71.9	24.172	0	28.213	27.6427	27.4608	27.651	28.3309	28.1717	27.9503	27.8527	28.0159	28.0162	27.9044	28.0823	28.3016	28.0049	28.0894	27.99	28.4754	28.1236	28.2172	27.888	28.1467	27.9636	27.9379	27.9113	28.4384	27.7186	27.9648	27.9142	27.7419	28.0764	28.0047	28.0965	28.176	27.9899	28.009	0.326094	0.215873	0.0737966	0.143604	0.242923	0.106726	0.3053	0.0117546
Q9I4Q8	PA1066	PA1066	4	24.8	23.375	0	21.9994	23.8759	23.009	22.7846	24.5656	24.3138	23.1469	22.8442	22.4884	22.0714	21.2917	22.9264	22.79	22.3227	23.0401	22.6946	23.553	23.6539	22.9854	23.3502	22.591	23.4565	22.0599	22.8792	22.2126	23.7146	22.4721	23.6112	22.9172	23.7176	22.1945	22.7119	23.3856	22.7466	23.0026	0.771867	0.849164	0.695751	0.297552	0.29518	0.58234	0.770902	0.0336806
Q9I4Q6	PA1068	PA1068	28	57.9	70.691	0	27.2107	26.3805	26.8704	26.8157	28.5111	27.7173	27.8126	27.7048	27.8135	27.9376	27.9683	27.9658	28.5752	28.81	28.116	28.3937	26.9195	26.0344	26.7577	26.1965	28.3773	28.2167	28.0931	27.6471	25.8813	26.0489	26.4624	26.6264	26.8193	27.9365	27.9213	28.4737	26.477	28.0835	26.2548	0.340755	0.386137	0.0732028	0.293124	0.427834	0.31336	0.347886	0.0127056
Q9I4Q5	PA1069	PA1069	44	80.2	86.114	0	29.761	29.0857	29.6724	29.4326	30.5668	30.1893	30.4991	30.1358	30.6165	30.651	30.611	30.4673	31.145	31.3844	31.1643	31.1697	29.4483	29.0581	29.3702	29.4648	30.8701	30.848	30.7944	30.393	29.4106	29.5325	29.6492	29.3446	29.4879	30.3478	30.5865	31.2158	29.3354	30.7264	29.4842	0.30189	0.21676	0.0813744	0.112856	0.189381	0.224491	0.134736	0.0102377
P21630	braG	PA1070	12	61.8	25.591	0	26.2888	26.5793	26.299	26.3979	28.2827	28.3555	27.7907	28.1537	27.8566	27.8657	27.5621	27.3786	27.7157	27.9064	27.2198	27.2278	26.9252	26.3447	26.6403	25.4387	27.5195	27.9825	27.6003	27.2882	26.3278	26.8175	26.91	27.8141	26.3912	28.1457	27.6657	27.5175	26.3372	27.5976	26.9674	0.134692	0.2509	0.237781	0.347869	0.644199	0.288651	0.619601	0.00510365
P21629	braF	PA1071	10	56.1	28.283	0	27.0291	26.831	26.9176	26.8458	28.3914	28.3079	28.1563	28.2829	27.448	27.7563	27.3475	27.3673	27.6481	27.8463	27.7425	27.413	27.5406	27.4885	27.5904	27.1366	27.6389	27.8261	27.5446	27.3433	27.3556	26.4099	26.6878	27.5552	26.9059	28.2846	27.4798	27.6625	27.439	27.5882	27.0021	0.0904375	0.0973108	0.189433	0.184984	0.205859	0.200869	0.541709	0.00336126
P21628	braE	PA1072	4	13.7	45.561	0	24.2846	24.8396	24.396	23.1847	25.1906	25.6165	21.8381	25.3129	24.9162	25.6257	24.4417	24.6458	25.2212	24.6671	24.9294	25.1357	24.2703	24.5393	26.1797	23.705	25.1247	25.8282	25.5127	25.2273	21.2414	22.716	23.425	25.2704	24.1762	24.4895	24.9073	24.9884	24.6736	25.4233	23.1632	0.703133	1.77669	0.516834	0.246698	1.06255	0.315966	1.67353	0.0290837
P21175	braC	PA1074	16	66	39.769	0	30.584	30.5036	30.5107	30.4158	28.9948	29.0582	28.8809	30.4324	29.7845	29.9215	30.1415	29.3027	29.5775	28.8714	29.534	28.9133	30.4615	30.5023	30.4759	30.4541	29.2799	30.2994	29.5614	30.2677	30.0062	30.2671	29.8868	30.415	30.5035	29.3416	29.7876	29.224	30.4734	29.8521	30.1438	0.0688478	0.730909	0.355112	0.38381	0.0212619	0.511464	0.240619	0.00225705
Q9I4Q4	PA1075	PA1075	4	61	11.337	0	22.2392	23.5046	23.928	24.3128	22.0569	23.227	23.7869	24.0056	22.8175	23.1424	23.7086	23.6164	22.6037	23.0025	23.9815	23.1874	22.7804	23.5899	23.2207	24.1155	22.6508	23.298	23.6084	22.8931	22.8909	24.0321	23.6027	23.4594	23.4961	23.2691	23.3212	23.1938	23.4266	23.1126	23.4963	0.900646	0.872085	0.41748	0.578878	0.566032	0.424916	0.471282	0.0383316
Q9I4Q3	PA1076	PA1076	5	58.3	13.743	0	27.7002	27.1292	27.1426	26.9297	28.1941	28.0559	27.8416	28.0254	27.5428	27.0721	27.1878	27.8495	27.0526	26.4211	26.734	26.3901	27.6619	28.1402	28.4069	27.8512	27.2679	27.7028	27.3858	27.6125	27.745	27.6613	27.3772	28.0174	27.2254	28.0292	27.4131	26.6495	28.015	27.4922	27.7002	0.331177	0.145065	0.353201	0.31041	0.326959	0.200395	0.263638	0.0121643
Q9I4Q0	flgD	PA1079	3	19.8	24.85	0	23.3865	20.4474	23.1411	22.3165	23.1034	21.7485	21.8245	22.2407	21.4004	22.2752	21.7426	23.0834	20.8313	21.2877	22.4128	21.7668	22.4044	22.5389	23.1697	22.1174	22.7052	22.7886	22.4237	22.0575	21.9596	22.0103	23.3589	23.0843	22.3229	22.2293	22.1254	21.5747	22.5576	22.4937	22.6033	1.33144	0.621613	0.7331	0.676866	0.444324	0.330109	0.723016	0.0596445
Q9I4P9	flgE	PA1080	8	39.8	48.335	0	26.1898	26.477	26.9963	27.3326	26.1028	26.6309	26.9751	26.9618	25.2973	25.4314	25.5104	25.8335	25.246	25.2021	25.7369	25.3816	26.0292	26.1749	26.3554	26.6171	21.6335	25.6293	25.6939	25.8686	25.3644	25.9382	26.2416	25.7456	26.7489	26.6676	25.5182	25.3917	26.2941	24.7063	25.8225	0.512661	0.408849	0.227933	0.242491	0.253302	2.05105	0.367338	0.0191657
Q9I4P7	flgG	PA1082	3	16.9	27.703	0	24.1439	21.5168	23.6415	23.7001	24.0521	23.9853	24.0156	24.201	21.4709	24.1857	23.9317	21.279	23.8386	24.0332	23.8686	23.471	23.226	23.5568	23.6989	23.9117	23.9026	23.9391	23.9122	23.6013	23.7783	22.6052	23.7791	15.7004	23.2506	24.0635	22.7168	23.8028	23.5984	23.8388	21.4657	1.17742	0.0956349	1.55492	0.237214	0.287882	0.159108	3.88317	0.0506406
Q9I4P5	flgI	PA1084	7	32	38.18	0	23.9883	24.9846	25.3193	25.1232	23.5748	24.6858	25.1094	25.0833	24.1875	24.7108	24.1951	24.1304	24.1834	24.7195	24.6238	24.1481	24.3565	25.0103	24.6262	25.0049	24.2189	24.5408	24.0822	24.1262	24.1273	25.216	24.9571	23.9121	24.8539	24.6133	24.306	24.4187	24.7495	24.242	24.5531	0.59314	0.71895	0.271426	0.295059	0.317765	0.207165	0.631074	0.0238651
Q9I4P3	flgK	PA1086	5	13	71.732	0	23.5256	25.1734	23.4567	24.9943	24.3947	23.4303	23.65	24.3805	24.0136	24.9694	23.9366	22.4349	24.7184	22.5512	21.1317	21.7047	24.4702	22.7997	23.0891	24.9039	23.9365	23.4817	23.9321	21.6432	23.9033	24.7672	24.1448	23.2802	24.2875	23.9639	23.8386	22.5265	23.8157	23.2484	24.0239	0.922839	0.497481	1.0471	1.57329	1.02841	1.09117	0.615045	0.0379965
Q9I4P1	PA1088	PA1088	7	47.4	28.8	0	22.0686	22.2531	22.6997	23.0118	23.6959	23.5816	23.9725	23.6228	23.0735	23.9797	23.7578	23.7494	22.7609	24.0655	24.0442	23.1929	23.3077	23.7014	23.3853	23.9649	23.5684	23.4048	23.5582	22.9428	22.9412	22.2377	23.4906	23.5343	22.5083	23.7182	23.6401	23.5159	23.5899	23.3686	23.051	0.427632	0.175974	0.392479	0.646931	0.30251	0.293529	0.605619	0.0189989
Q9I4P0	PA1089	PA1089	4	31.5	22.503	0.0076616	23.0258	23.4229	22.45	24.7166	25.366	24.81	24.4832	21.7076	23.3888	22.5934	23.9518	22.4291	22.1446	21.0257	23.1006	24.2565	23.0837	23.6334	28.2172	21.384	21.073	24.1624	21.023	22.0307	23.8121	22.6249	24.1924	23.5751	23.4038	24.0917	23.0908	22.6319	24.0796	22.0723	23.5511	0.962027	1.63066	0.71072	1.37553	2.9199	1.46854	0.667793	0.0411055
Q9I4N9	PA1090	PA1090	3	15.9	24.735	0.00036232	24.2854	22.2237	23.5139	23.9372	24.9103	24.58	24.5866	24.6492	24.1889	24.3523	24.0292	24.3729	24.2096	23.8923	24.5509	23.0476	23.788	23.1875	24.3836	21.9207	23.5826	24.7121	23.9343	23.7938	22.6511	22.8665	23.216	20.9323	23.49	24.6815	24.2358	23.9251	23.3199	24.0057	22.4165	0.901253	0.155668	0.160456	0.643883	1.0529	0.492621	1.01644	0.0383674
Q9I4N8	fgtA	PA1091	33	29.6	187.15	0	27.7975	28.5402	28.9039	29.1201	28.8029	28.6183	29.5524	28.8341	28.4891	28.7822	28.4575	28.4585	28.3178	28.776	28.67	28.8179	28.7026	29.0888	28.2872	29.4402	28.9093	28.9769	28.4696	29.0058	26.7257	28.5501	28.9707	24.3261	28.5904	28.9519	28.5468	28.6454	28.8797	28.8404	27.1432	0.580249	0.411491	0.157589	0.227116	0.496755	0.250468	2.1158	0.0202952
P72151	fliC	PA1092	25	62.5	49.242	0	33.2041	32.8493	32.9403	32.817	33.9282	33.8361	33.6152	33.6592	32.7001	32.7003	32.2961	32.4892	32.4719	32.179	32.3458	32.2052	33.5215	33.818	33.681	33.1777	32.7615	32.4909	32.4214	32.4178	33.105	32.9251	32.8621	33.5676	32.9527	33.7597	32.5464	32.3005	33.5496	32.5229	33.115	0.175542	0.147442	0.194264	0.13574	0.275932	0.162615	0.318844	0.0053271
Q9I4N7	PA1093	PA1093	5	52	13.033	0	23.0899	24.783	24.9849	24.9757	23.8548	24.6607	24.4257	24.5151	24.1149	24.0628	24.1092	24.2116	23.4183	24.8276	24.6552	24.4525	22.4752	23.3565	24.7074	23.4765	23.8738	23.8304	23.3852	22.6849	23.3279	25.0584	24.4891	23.7918	24.4584	24.3641	24.1246	24.3384	23.5039	23.4435	24.1668	0.917076	0.353065	0.0624767	0.63227	0.918162	0.551896	0.762286	0.0374954
Q9K3C5	fliD	PA1094	25	67.1	49.449	0	26.4592	27.4157	27.6179	27.6595	27.8829	28.2311	27.9463	27.9068	27.7927	28.1808	27.7811	27.8054	27.729	27.9248	27.8522	27.5548	26.6382	26.8746	27.449	26.8943	27.7969	28.3465	27.9988	27.5526	23.1565	26.9786	26.9974	24.7215	27.2881	27.9918	27.89	27.7652	26.964	27.9237	25.4635	0.562732	0.161687	0.19413	0.161904	0.343608	0.335763	1.87273	0.0206219
Q9I4N6	fliS	PA1095	6	64.3	13.84	0	24.9035	25.476	26.1827	26.4355	25.1462	26.0188	26.5178	26.3833	24.939	25.4256	25.7065	26.0931	24.8891	24.934	26.264	25.9711	24.9821	25.7425	26.2995	26.2414	24.9307	25.3181	25.7004	25.9461	25.2682	25.0496	25.3182	25.7734	25.7494	26.0165	25.5411	25.5145	25.8164	25.4738	25.3524	0.694953	0.617334	0.485798	0.706712	0.60977	0.444829	0.303984	0.0269891
Q9I4N5	PA1096	PA1096	5	83.7	10.913	0	24.8586	25.9487	26.2834	26.368	25.9143	25.9234	26.4087	25.992	26.2959	26.3933	25.7986	26.4722	26.1076	26.2111	26.2706	25.7569	24.9205	25.7224	25.8526	25.3396	26.0362	25.8948	25.6566	25.8347	23.3814	25.8256	26.9135	23.987	25.8647	26.0596	26.24	26.0866	25.4588	25.8556	25.0269	0.694704	0.235282	0.302952	0.229852	0.419735	0.157233	1.63159	0.0268592
G3XCV0	fleQ	PA1097	29	71.2	55.276	0	29.516	29.6209	29.7398	29.766	29.556	29.7601	29.8844	30.062	29.8864	29.8552	29.921	29.9348	29.8084	29.8112	29.9687	29.8635	29.4625	29.6448	29.711	29.8746	29.8264	29.7513	29.917	29.7812	29.5655	29.8584	29.8227	29.8637	29.6607	29.8156	29.8993	29.863	29.6732	29.819	29.7776	0.115247	0.212845	0.0357868	0.074916	0.170499	0.0722535	0.142549	0.00388551
Q9I4N4	fleS	PA1098	7	29.9	43.871	0	23.6237	22.7119	24.5059	24.5084	23.8054	23.1644	23.8478	24.4092	22.9084	23.1794	24.0716	24.1592	22.7511	24.4649	24.1945	23.4298	23.9829	23.4589	24.0556	24.4953	24.5627	23.3974	23.8013	23.7077	22.4725	23.8612	23.8704	23.5013	23.8375	23.8067	23.5796	23.7101	23.9981	23.8673	23.4263	0.858197	0.509038	0.629445	0.775197	0.42484	0.494695	0.65872	0.036002
Q9I4N3	fleR	PA1099	15	41.4	51.234	0	21.497	25.4067	26.3341	26.3719	25.7555	25.1734	25.9185	26.4865	24.9451	25.3328	24.6074	25.4734	25.0201	25.6104	25.549	25.2145	25.4409	25.9693	26.024	25.8372	24.8341	25.339	25.2293	25.6765	25.3	23.2824	26.4709	25.0143	24.9024	25.8335	25.0897	25.3485	25.8179	25.2697	25.0169	2.31374	0.540196	0.391519	0.279659	0.263258	0.347236	1.31691	0.0929122
Q51463	fliF	PA1101	16	38	64.049	0	26.7517	26.0584	26.3032	26.4573	25.7473	25.7609	26.7738	26.8006	25.8394	25.5102	25.5662	25.939	24.2646	25.2866	26.3702	26.0834	24.077	25.9043	25.8471	26.3638	25.0891	25.1938	25.7725	26.2388	22.4741	24.8762	26.0779	25.772	26.3926	26.2707	25.7137	25.5012	25.5481	25.5736	24.8001	0.290313	0.596568	0.207967	0.943263	1.00761	0.535726	1.63232	0.0109998
Q51464	fliG	PA1102	10	36.7	37.007	0	25.4902	26.1294	26.4528	26.1503	26.7739	26.6584	26.6043	26.2936	25.9044	26.1081	26.1223	25.8541	25.7764	25.9289	26.137	25.5652	25.909	25.418	25.748	26.1012	25.9674	26.1969	26.0417	25.4132	23.7754	26.0152	26.2639	24.0713	26.0557	26.5825	25.9972	25.8519	25.7941	25.9048	25.0314	0.404909	0.205231	0.137868	0.24159	0.289322	0.341373	1.28925	0.0155401
Q9I4N2	PA1103	PA1103	9	45.1	30.05	0	23.5431	24.5253	23.9548	23.9631	24.1933	24.163	24.0998	23.974	24.6591	23.7453	24.213	24.4764	24.4724	23.9983	24.0236	24.1563	21.9419	23.7668	23.1578	23.6393	24.5518	24.2528	24.2307	23.9502	23.8305	22.6963	23.8371	23.6264	23.9966	24.1075	24.2735	24.1627	23.1264	24.2464	23.4976	0.40336	0.0971338	0.396872	0.217804	0.832102	0.245827	0.543062	0.0168091
Q9I4M3	PA1112	PA1112	8	43.7	41.413	0	21.7468	21.7742	23.3724	23.2439	26.1122	25.8386	25.9308	25.962	25.9169	26.0031	22.7181	21.2139	26.1895	25.9805	25.9582	22.0074	25.0343	24.5071	23.6244	24.8245	25.9886	20.7142	25.9968	22.4796	25.7481	22.484	22.4136	23.7753	22.5343	25.9609	23.963	25.0339	24.4976	23.7948	23.6052	0.895166	0.113643	2.38657	2.02036	0.62112	2.6383	1.55972	0.0397246
Q9I4L9	PA1116	PA1116	6	30.5	31.308	0.00036483	21.1913	22.4605	23.0777	25.1041	25.673	27.0134	26.6258	25.706	23.1499	21.9656	25.0809	22.0959	22.3168	22.7972	22.4259	25.988	27.4598	25.2916	25.2549	26.1903	19.8926	22.3223	22.2686	25.0956	22.5805	22.5938	20.8073	24.396	22.9584	26.2545	23.0731	23.382	26.0491	22.3948	22.5944	1.63184	0.671496	1.43975	1.74946	1.03517	2.12732	1.4651	0.071078
Q9I4L8	PA1117	PA1117	5	63.7	13.589	0.0010406	22.6023	23.5795	22.1314	23.2278	23.271	22.2026	23.3335	22.8069	22.5329	21.4597	20.7433	22.7626	22.9668	22.898	22.074	22.0048	22.3929	22.119	23.8278	23.7827	21.6175	23.1503	23.2316	23.1326	24.1864	23.5234	23.4279	21.2886	22.8852	22.9035	21.8746	22.4859	23.0306	22.783	23.1066	0.644901	0.522994	0.944079	0.517138	0.90165	0.778173	1.25802	0.0281798
Q9I4L6	yfiB	PA1119	8	47.6	18.41	0	26.7946	26.2596	25.9825	26.2775	26.8967	26.8153	26.5147	26.1133	26.3176	26.229	26.1152	26.035	25.6484	26.3258	26.1313	26.3979	26.3814	26.9143	26.502	25.911	26.6542	26.3885	26.5756	26.1642	26.831	26.4728	27.1105	27.2562	26.3286	26.585	26.1742	26.1258	26.4272	26.4456	26.9176	0.338786	0.354776	0.124387	0.337611	0.412914	0.218221	0.345053	0.0128676
Q9I4L5	tpbB	PA1120	5	20.5	47.513	0	22.3601	25.7598	26.2621	24.4581	22.8964	26.1133	26.0496	24.9725	23.5703	26.8157	26.5909	26.0138	25.4148	25.3796	26.1475	26.568	23.1742	25.0167	25.9737	25.7166	21.9365	26.9845	25.7683	25.5286	23.8673	25.5364	26.2281	26.3374	24.71	25.0079	25.7477	25.8775	24.9703	25.0545	25.4923	1.74131	1.50187	1.49034	0.580689	1.26383	2.17418	1.13991	0.0704698
Q9I4L3	PA1122	PA1122	4	39.5	16.288	0	24.425	24.7231	24.1585	24.6616	25.3482	25.4381	22.9144	25.7968	25.7172	24.7306	24.9008	26.0088	25.0696	26.0848	25.2733	25.4797	25.6099	25.8415	25.5836	25.9099	25.2554	25.8908	26.255	25.8095	25.4393	25.4336	24.6922	26.7517	24.492	24.8744	25.3393	25.4769	25.7362	25.8027	25.5792	0.256797	1.32093	0.620191	0.438522	0.163804	0.413083	0.856808	0.0104849
Q9I4L2	PA1123	PA1123	5	60.4	12.167	0	21.9977	25.9995	26.6171	25.0429	27.475	27.7007	27.7502	27.9874	26.2927	26.3844	25.4099	24.7083	26.4383	26.5692	26.4922	25.3896	23.2118	25.1075	25.1413	23.4525	26.3191	26.8417	26.2083	24.4063	22.2535	26.223	26.2622	25.1895	24.9143	27.7283	25.6988	26.2223	24.2283	25.9439	24.982	2.04943	0.210188	0.793134	0.55775	1.0395	1.06158	1.88565	0.0822591
Q9I4L1	dgt	PA1124	6	16.5	56.741	0	22.3117	22.8516	22.4001	21.7966	24.4439	24.4384	24.4025	24.2386	24.4175	24.2495	24.482	23.8409	25.029	24.5414	23.9833	24.1587	24.2933	23.747	24.8184	24.3517	24.1445	24.2489	24.0622	24.2725	24.6021	23.8152	22.3806	24.438	22.34	24.3808	24.2475	24.4281	24.3026	24.182	23.809	0.432601	0.0966204	0.288237	0.463452	0.438636	0.0973369	1.01078	0.0193644
Q9I4K8	PA1127	PA1127	16	76	36.474	0	27.4851	27.6415	27.9946	27.6609	27.7672	28.0195	27.8833	27.9381	27.7775	27.8376	27.6974	27.8421	27.7425	27.8531	27.4974	27.7972	27.7081	28.0093	27.8963	27.6953	27.7172	27.9417	27.6718	27.7302	27.501	27.8969	27.5005	27.9789	27.6955	27.902	27.7886	27.7225	27.8273	27.7652	27.7193	0.214373	0.105898	0.0675952	0.156729	0.152233	0.120287	0.254566	0.00774034
Q9I4K7	PA1128	PA1128	3	18.2	33.496	0.00070299	23.8765	24.5097	24.5824	24.4996	24.0326	24.4367	24.6597	24.236	24.6954	24.308	24.2295	24.2307	24.2393	24.343	25.077	24.4778	24.5597	24.945	24.392	24.2528	24.7272	23.8901	24.4033	24.5756	24.2768	24.9728	24.7682	23.9996	24.3671	24.3412	24.3659	24.5343	24.5374	24.3991	24.5044	0.329102	0.268832	0.222726	0.374763	0.299319	0.364183	0.445574	0.013506
Q9I4K3	PA1132	PA1132	9	45.4	26.093	0	22.2003	24.4705	22.776	24.7381	24.9795	21.32	22.7055	22.0184	22.4444	23.05	24.7088	23.5389	23.519	23.7418	23.6094	21.5627	23.4967	22.2928	22.2253	24.0448	22.6037	21.794	22.9294	21.7782	22.0922	24.8094	23.2291	22.2867	23.5463	22.7559	23.4355	23.1082	23.0149	22.2763	23.1043	1.24895	1.58667	0.95965	1.03438	0.901419	0.581504	1.2404	0.0530425
Q9I4K0	hchA	PA1135	8	52.9	31.898	0	25.94	25.8223	25.9013	25.7453	25.1118	25.9933	26.031	25.6078	25.9557	26.3899	25.6223	25.7378	25.8015	26.1981	25.6701	25.6318	26.58	27.2246	27.0044	26.4704	25.6846	26.4697	25.6259	25.6771	25.8681	26.1919	26.1474	27.4326	25.8522	25.686	25.9264	25.8254	26.8199	25.8643	26.41	0.0865034	0.427913	0.338521	0.258889	0.354733	0.404437	0.696639	0.00334607
Q9I4J8	PA1137	PA1137	10	31.1	34.731	0.0092287	22.782	29.1008	26.6971	27.2893	28.9481	27.3228	28.0346	27.9563	23.7651	28.1608	28.2737	23.796	28.4653	28.4228	28.1351	27.7871	21.4075	21.4352	21.3773	22.6319	27.8541	28.2812	27.1283	27.4383	25.7434	21.2096	28.8632	27.6218	26.4673	28.0655	25.9989	28.2026	21.713	27.6755	25.8595	2.66114	0.669216	2.56197	0.313449	0.613091	0.501508	3.35473	0.100544
Q9I4J5	PA1140	PA1140	7	42.8	31.614	0	25.7644	25.9964	25.5467	26.1931	26.846	26.4042	26.4441	26.2441	26.7339	26.1589	26.4593	26.346	26.449	26.268	26.2645	26.292	25.0561	26.4675	26.4794	26.2047	26.4623	26.3473	26.5083	26.0882	25.0152	26.419	26.5012	26.7361	25.8751	26.4846	26.4245	26.3184	26.0519	26.3516	26.1679	0.280411	0.255983	0.240585	0.0879235	0.675888	0.188156	0.780084	0.0108371
Q06584	pys2	PA1150	25	44	73.853	0	21.3595	22.9754	23.5083	21.1641	22.6158	21.2082	21.2173	24.0403	22.9084	21.8529	21.6009	21.6536	22.1618	22.1211	21.2932	21.6408	28.6119	29.5581	28.5162	28.6325	21.7625	22.1898	22.3858	23.8366	22.0918	22.1572	21.4203	20.7806	22.2518	22.2704	22.0039	21.8042	28.8297	22.5437	21.6125	1.16643	1.35263	0.612661	0.414772	0.488264	0.900395	0.646889	0.0524196
Q06579	imm2	PA1151	7	66.7	10.039	0	28.0204	27.6532	27.7457	27.6242	28.141	27.8625	27.7998	28.0868	27.1234	26.6043	26.978	27.6682	26.5754	26.0181	25.9618	26.137	28.2046	28.4122	28.4867	27.9024	26.9122	27.0887	26.9338	27.6444	27.3794	27.7279	27.6344	28.1811	27.7609	27.9725	27.0935	26.173	28.2515	27.1448	27.7307	0.180606	0.16672	0.441139	0.277988	0.261524	0.342256	0.33445	0.00650577
Q9I4I2	nrdB	PA1155	31	80	47.386	0	31.6902	31.5044	31.5797	31.6232	32.1351	32.1513	32.0138	32.0674	31.4266	31.4534	31.1583	31.1274	31.3947	31.5195	31.4112	31.0627	31.467	31.7282	31.7435	31.6641	31.4987	31.5103	31.4138	30.9512	30.9459	31.3834	31.3634	31.2347	31.5994	32.0919	31.2914	31.347	31.6507	31.3435	31.2319	0.0779407	0.063477	0.172367	0.197467	0.127215	0.265058	0.201701	0.00246653
Q9I4I1	nrdA	PA1156	58	68.8	107.11	0	33.3724	33.1765	33.0872	33.0897	33.2114	32.999	32.9714	32.9319	32.777	32.7498	32.6701	32.6346	32.7921	32.7606	32.6719	32.6738	33.0738	33.2018	33.1331	33.0918	32.8245	32.7658	32.7926	32.6039	32.7902	32.8059	32.8425	32.6785	33.1815	33.0284	32.7079	32.7246	33.1251	32.7467	32.7793	0.133918	0.125053	0.0666751	0.0611	0.0568153	0.0981733	0.070664	0.00403593
Q9I4H8	PA1159	PA1159	8	69.6	7.7246	0	30.6465	30.0222	29.9495	30.2699	31.1428	30.8914	30.4924	31.4664	30.7702	30.4443	30.6742	30.6629	30.5829	30.4561	30.4188	30.5394	29.5871	30.1732	30.486	29.3102	30.7006	30.6603	30.5248	30.6329	29.706	29.8212	29.4238	30.45	30.222	30.9982	30.6379	30.4993	29.8891	30.6296	29.8502	0.314468	0.411256	0.137755	0.0751373	0.536439	0.0752272	0.433306	0.0104052
Q9I4H7	PA1160	PA1160	3	52.8	14.042	0	25.8095	25.2676	25.3745	25.637	26.0534	26.0831	25.4501	25.9799	25.8225	25.9373	25.4426	26.1421	26.0087	25.3078	25.3231	25.5396	24.7805	25.0378	24.9439	24.8413	25.9628	25.7905	25.9467	25.8998	21.2113	25.8926	25.4499	25.1112	25.5222	25.8916	25.8361	25.5448	24.9009	25.9	24.4163	0.246545	0.297516	0.293758	0.326859	0.113498	0.077688	2.16046	0.00966003
Q9I4H6	rrmA	PA1161	10	52.1	29.644	0	23.888	24.2586	24.5358	25.0603	22.0841	23.4568	23.6773	24.9682	24.1862	23.8687	24.1649	24.8675	23.2789	22.0394	24.6458	24.4692	24.5101	24.6487	26.2309	25.5795	24.0279	23.0004	24.2448	24.7368	25.0302	23.8639	24.4198	24.598	24.4357	23.5466	24.2718	23.6083	25.2423	24.0025	24.478	0.493798	1.18113	0.422696	1.20932	0.812277	0.730932	0.482976	0.0202081
Q9I4H5	dapE	PA1162	14	60.1	41.077	0	27.8044	27.581	27.6435	27.4512	27.7752	27.0991	27.6134	27.3273	27.1371	26.9773	27.18	27.382	26.9483	27.1471	27.3226	27.3203	27.4204	27.5261	27.6291	27.4626	27.3278	27.2866	27.123	27.2476	27.3952	27.5076	27.4366	27.78	27.62	27.4538	27.1691	27.1845	27.5095	27.2462	27.5298	0.146701	0.300348	0.166614	0.177684	0.0907842	0.0884689	0.173118	0.0053114
Q9I4H3	PA1164	PA1164	6	35.6	28.898	0	24.3881	23.7576	23.7859	23.6573	24.1143	23.5913	23.3506	23.3927	24.0293	23.2258	23.614	23.3206	23.5462	23.2577	23.4184	24.0341	23.6266	23.6299	24.1608	23.9351	23.7375	23.9186	23.8967	23.9823	23.5504	23.1678	23.5838	23.3677	23.8972	23.6122	23.5474	23.5641	23.8381	23.8838	23.4174	0.331882	0.350777	0.361298	0.334855	0.259274	0.104078	0.191624	0.0138879
Q9I4H2	pcpS	PA1165	13	62	26.715	0	24.7749	25.5176	26.1045	26.1442	25.3541	25.0972	26.0936	24.4639	25.2049	26.0065	25.0271	25.8903	25.8389	23.3538	25.8024	23.6571	23.1194	25.5116	21.8891	25.0383	23.3013	25.3921	23.7076	25.4225	23.4255	24.0658	26.4645	25.9071	25.6353	25.2522	25.5322	24.663	23.8896	24.4559	24.9657	0.641179	0.674243	0.488364	1.34249	1.68778	1.11115	1.45085	0.0250115
Q9I4G7	PA1170	PA1170	3	14.8	26.316	0.00036617	24.2153	23.916	23.601	24.1925	22.1927	22.7186	21.1229	22.4297	22.824	22.5832	21.8708	22.5374	22.0402	23.2798	21.8036	22.0541	23.0621	21.1741	20.9838	21.5957	21.4105	21.338	22.4811	22.6623	21.4822	21.6114	22.982	20.3912	23.9812	22.116	22.4539	22.2944	21.7039	21.973	21.6167	0.287636	0.696103	0.408506	0.666903	0.940877	0.695914	1.06209	0.0119942
Q9I4G6	PA1171	PA1171	17	54.5	42.682	0	28.1537	27.7636	27.4099	27.6125	25.1721	22.9939	25.1641	26.2689	27.2604	27.1554	27.6705	26.6553	27.5284	26.4771	26.9799	26.501	27.9334	27.6961	27.5512	27.4524	27.0683	27.6566	27.219	27.631	27.295	27.3215	27.0109	27.1847	27.7349	24.8998	27.1854	26.8716	27.6583	27.3937	27.203	0.314543	1.37245	0.417506	0.495352	0.208938	0.295463	0.141092	0.0113411
Q9I4G3	napA	PA1174	12	25.3	92.974	0	22.1762	23.0992	21.8537	23.3869	22.655	20.9888	22.7468	22.4785	20.8353	21.2379	23.4733	23.1683	22.5	21.383	23.0877	22.6947	21.6698	24.1204	24.1676	24.3417	21.4623	21.6547	22.606	21.5758	23.8217	21.5555	21.7502	26.8221	22.629	22.2173	22.1787	22.4163	23.5749	21.8247	23.4874	0.730662	0.826542	1.3348	0.73096	1.27359	0.526831	2.44829	0.0322887
G3XD11	oprH	PA1178	10	61	21.574	0	28.4192	28.2816	28.1305	28.1942	28.0785	28.16	28.0327	28.2002	28.5064	28.4815	28.2034	27.6411	28.0924	28.0771	27.9985	28.1212	29.6469	28.9053	29.0886	28.721	28.3476	28.5837	28.4518	28.0489	29.2733	28.2856	28.8892	28.6809	28.2564	28.1179	28.2081	28.0723	29.0904	28.358	28.7822	0.124999	0.0760606	0.402202	0.052492	0.400196	0.227603	0.412116	0.00442374
Q9I4F9	phoP	PA1179	9	57.3	25.65	0	25.3601	22.7868	24.9517	25.396	24.9313	25.951	25.7397	25.5213	25.7342	25.7715	26.1186	25.9198	25.1499	25.6915	25.516	25.6352	26.5829	25.823	26.206	25.8539	25.7857	25.8973	25.7311	25.7776	26.7684	26.7682	26.1163	26.6154	24.6236	25.5358	25.886	25.4982	26.1165	25.7979	26.5671	1.24104	0.439553	0.17456	0.243433	0.356191	0.0705107	0.309044	0.0504005
Q9I4F7	PA1181	PA1181	21	26	124.72	0	22.0033	22.1742	22.0487	22.3185	20.7138	23.8943	22.2378	22.0595	22.0366	21.1567	21.2134	23.5902	23.8887	21.9138	22.5747	24.4133	23.2384	23.0452	22.6674	24.7666	21.5129	22.7257	22.6693	22.0547	23.6704	24.7738	22.8348	23.9712	22.1362	22.2264	21.9992	23.1976	23.4294	22.2407	23.8126	0.141381	1.30356	1.1343	1.15351	0.922449	0.572503	0.801126	0.00638689
Q9I4F5	dctA2	PA1183	7	21.6	45.993	0	26.8257	26.3603	26.3457	26.2929	25.9253	25.5615	26.0456	25.7817	25.5891	25.507	25.5609	25.7439	25.7205	25.4855	25.7615	25.8428	28.0718	27.0496	26.9111	27.8987	25.4847	25.4076	25.4625	25.8092	26.2572	26.657	26.3361	25.7478	26.4561	25.8285	25.6002	25.7026	27.4828	25.541	26.2495	0.248047	0.208134	0.101675	0.15339	0.587194	0.181733	0.37655	0.00937579
Q9I4E6	ttcA	PA1192	14	59.5	31.26	0	26.9448	26.959	26.6992	26.6395	26.4891	25.9862	26.1203	26.2838	26.0247	26.2237	26.1965	26.0686	26.1406	26.0903	25.9312	26.033	26.5432	25.3923	26.0091	26.5018	26.3597	26.1678	26.0957	26.0001	26.5929	26.2936	26.649	26.0342	26.8106	26.2199	26.1284	26.0488	26.1116	26.1558	26.3924	0.165056	0.216857	0.0966867	0.0898527	0.53741	0.152307	0.28524	0.00615636
Q9I4E1	cobB2	PA1197	5	32	27.686	0.0017259	22.0213	21.5995	24.0853	22.811	24.4756	23.8584	24.0626	20.744	23.7324	24.574	24.1517	24.9892	24.1996	24.4643	23.8739	24.7374	22.7586	23.5974	23.8198	22.0728	23.7414	24.1164	22.9969	23.6569	22.5529	22.7675	24.4266	23.8894	22.6293	23.2852	24.3618	24.3188	23.0622	23.6279	23.4091	1.09286	1.71346	0.541295	0.369011	0.802371	0.465653	0.896424	0.0482941
Q9I4D8	PA1200	PA1200	9	53.6	24.597	0	25.5709	24.9895	24.5696	25.6136	21.9849	23.6614	24.277	24.5313	24.6503	21.419	23.6955	24.3801	24.8075	23.9444	24.0927	24.4916	24.7103	25.2045	24.9188	25.5876	25.1206	23.4206	25.1472	24.3101	25.0593	25.0106	24.6549	22.1229	25.1859	23.6137	23.5362	24.334	25.1053	24.4996	24.2119	0.499845	1.14559	1.46755	0.391158	0.380047	0.817549	1.40431	0.0198462
Q9I4D7	PA1201	PA1201	8	41.1	33.974	0	25.3366	24.9318	24.9629	24.3679	23.3786	22.7523	24.6027	24.3983	24.2857	24.6181	22.354	25.3176	22.8625	25.7988	22.2422	23.4609	25.0193	22.2995	24.6996	24.755	22.9969	25.4449	24.4197	24.8849	25.2954	21.4913	22.6961	24.7739	24.8998	23.783	24.1439	23.5911	24.1933	24.4366	23.5642	0.399471	0.871078	1.26836	1.55366	1.27026	1.04735	1.78054	0.0160432
Q9I4D6	PA1202	PA1202	10	66.3	22.471	0	26.8492	28.2434	28.6382	28.4869	28.2912	29.0643	29.1137	28.8609	28.459	29.24	29.0661	29.1374	28.9162	28.8341	29.0466	29.0986	28.5729	29.0192	28.7854	29.0745	28.4965	29.0224	28.6407	28.9633	28.5629	28.8794	28.8208	29.6112	28.0544	28.8325	28.9756	28.9739	28.863	28.7807	28.9686	0.819752	0.377078	0.351742	0.12068	0.230456	0.253063	0.449927	0.0292201
Q9I4D5	PA1203	PA1203	6	57.8	14.681	0	25.876	25.5133	25.6925	25.9756	26.8765	26.9565	26.3728	26.7888	26.1621	26.2889	26.3753	26.5148	26.0823	26.4751	25.4712	26.5241	25.835	26.7645	25.2825	25.9662	26.2031	26.2235	26.3325	26.6705	25.537	24.867	25.8059	26.5418	25.7643	26.7487	26.3353	26.1382	25.962	26.3574	25.6879	0.204344	0.259744	0.148279	0.486629	0.611495	0.216306	0.692723	0.00793126
Q9I4D4	PA1204	PA1204	6	55.7	20.224	0	24.9263	26.1467	27.3553	26.0228	26.0576	27.1898	26.6349	26.6761	27.2895	27.6946	27.0334	26.7759	27.0242	27.1836	27.3603	27.0039	24.944	26.4334	25.276	26.1471	26.7917	27.2788	26.9229	27.0026	24.7697	25.9461	26.5138	26.6139	26.1128	26.6396	27.1983	27.143	25.7001	26.999	25.9608	0.993446	0.462895	0.391664	0.165677	0.704519	0.205817	0.846821	0.0380445
Q9I4D3	PA1205	PA1205	5	19.4	34.455	0	21.2359	22.6368	22.3029	23.7428	21.9263	24.462	22.8862	24.1976	22.6419	21.7833	22.1008	21.4723	22.4696	20.9604	23.8159	23.003	23.6104	21.2515	23.124	23.8207	24.3154	24.0449	24.3964	23.7114	22.1793	23.2042	22.6492	21.6991	22.4796	23.368	21.9996	22.5622	22.9516	24.117	22.4329	1.03251	1.1826	0.499199	1.2028	1.17039	0.309383	0.644093	0.045931
Q9I4D2	PA1206	PA1206	10	70.7	17.69	0	26.1784	26.1811	26.2861	26.2844	26.6492	25.7712	25.7942	25.6432	25.1908	25.7396	25.8856	26.2877	26.4352	26.3341	25.5601	25.8347	25.8326	25.7144	25.2844	25.4775	25.8764	25.8253	25.6519	26.278	22.0539	26.0425	25.9367	25.2622	26.2325	25.9644	25.7759	26.041	25.5772	25.9079	24.8238	0.0609371	0.46134	0.453749	0.414348	0.244748	0.264786	1.87866	0.00232296
Q9I4D1	kefB	PA1207	9	21.7	66.338	0	24.6869	24.0032	24.1189	24.6333	23.8636	22.5569	24.1271	24.2593	24.4406	23.6532	23.1893	23.8481	24.3493	22.2747	24.4375	23.1741	24.4966	24.1312	23.7733	24.2096	24.5674	24.1575	22.1711	24.4796	23.9883	24.0065	24.4383	23.3756	24.3606	23.7017	23.7828	23.5589	24.1527	23.8439	23.9522	0.349772	0.780733	0.51831	1.0318	0.297712	1.12902	0.437047	0.0143581
Q9I4B6	PA1222	PA1222	19	70.6	41.896	0	25.9295	27.4125	27.2968	27.0773	25.9547	25.8898	27.3105	27.5434	26.5085	26.605	27.175	27.3011	25.378	26.8546	27.0252	27.2972	27.0379	27.1212	27.3955	27.7854	26.0515	26.7869	27.1624	27.5715	26.8504	26.2317	27.7923	27.151	26.929	26.6746	26.8974	26.6387	27.335	26.8931	27.0064	0.680695	0.87434	0.398668	0.86005	0.336918	0.646074	0.648856	0.0252773
Q9I4B3	PA1225	PA1225	8	47.6	22.551	0	22.1459	23.7406	22.5643	21.793	22.783	23.9363	23.6443	21.5599	22.8062	21.8155	23.6683	22.3404	21.4291	25.1003	24.9807	20.8393	24.2395	21.7076	23.7856	23.901	20.9652	22.9867	23.1131	24.1612	23.6416	23.4939	24.6298	22.5366	22.561	22.9809	22.6576	23.0873	23.4084	22.8066	23.5755	0.847251	1.06634	0.785993	2.26868	1.15011	1.33568	0.856726	0.0375539
Q9I4B2	PA1226	PA1226	12	78.7	22.308	0	23.3953	22.2029	21.4167	21.8163	22.6998	24.2904	22.8367	23.9991	22.413	23.3067	23.1593	23.4885	23.2918	24.2747	23.534	23.3156	23.2936	22.3695	22.5974	23.4382	22.743	23.0593	23.3554	23.3427	22.9419	23.0912	22.4526	23.2307	22.2078	23.4565	23.0919	23.604	22.9247	23.1251	22.9291	0.85428	0.805534	0.472167	0.460205	0.521245	0.289091	0.338819	0.0384675
Q9I4B0	PA1228	PA1228	5	54.3	12.362	0	27.9068	27.3694	27.3471	27.3418	26.5368	25.9888	25.482	26.0076	26.5536	26.1114	25.9987	26.2982	26.4073	25.7647	25.749	26.0156	26.7637	25.6491	25.1164	26.6757	26.5436	25.8341	26.1048	26.2009	26.1583	26.2092	25.8094	24.7966	27.4913	26.0038	26.2405	25.9841	26.0512	26.1708	25.7434	0.277265	0.430756	0.242586	0.307409	0.802744	0.293019	0.655701	0.0100855
Q9I4A4	PA1234	PA1234	4	56.9	18.46	0.00035448	21.5916	22.5255	24.2461	24.2167	23.1394	23.2238	24.2104	24.1739	22.5585	22.9682	23.9471	24.7648	23.0677	22.9115	23.9649	24.0957	21.835	23.5264	23.8615	24.2455	23.0204	21.7993	23.8952	24.7464	24.6094	24.7507	24.0669	24.6513	23.145	23.6869	23.5596	23.51	23.3671	23.3653	24.5196	1.3112	0.584629	0.99238	0.606583	1.06283	1.25955	0.307576	0.0566517
Q9I494	PA1244	PA1244	5	61.9	12.758	0	23.4293	25.3775	26.4002	25.9104	26.2344	27.044	26.9309	26.9657	26.0751	26.3431	25.8334	25.9426	25.1604	26.4381	26.5746	26.0193	26.1067	27.4297	26.7771	27.2565	25.6543	26.1124	26.0895	26.1366	24.9704	26.0944	26.1694	25.9695	25.2794	26.7937	26.0485	26.0481	26.8925	25.9982	25.8009	1.30216	0.375888	0.219834	0.637218	0.592142	0.230048	0.5598	0.0515108
Q9I473	PA1271	PA1271	17	42.7	67.567	0	25.8548	25.7304	26.0377	25.852	25.4364	26.0381	25.3441	25.8032	25.6293	25.727	25.036	25.3696	26.2621	24.8532	25.8953	24.5811	26.7789	25.8336	26.05	26.0795	26.0588	25.5949	25.5997	25.7243	26.4945	25.362	25.7653	24.7424	25.8687	25.6555	25.4405	25.3979	26.1855	25.7444	25.591	0.12669	0.323103	0.30896	0.807881	0.410524	0.217955	0.734652	0.00489742
Q9I472	cobO	PA1272	8	43.3	22.292	0	27.0975	27.2015	26.468	26.7025	27.1594	26.717	26.5795	26.629	26.7666	26.8303	26.7077	26.8002	27.0946	26.6939	26.3706	26.8811	27.0103	26.5983	26.8287	26.4615	26.8887	26.6388	27.0011	26.5997	25.6329	26.3621	26.4505	26.3821	26.8674	26.7712	26.7762	26.76	26.7247	26.7821	26.2069	0.342182	0.264989	0.0525577	0.306922	0.243326	0.194172	0.384505	0.012736
Q9I471	cobB	PA1273	10	32.9	46.508	0	21.3686	21.8571	23.3175	22.3814	23.5113	23.1658	22.1085	24.2551	21.5449	23.0953	21.0548	22.3643	24.2268	24.1013	23.9854	24.1971	21.6892	21.3729	23.3413	23.0602	21.5769	21.9604	24.0415	23.2373	22.2811	22.85	22.7508	23.656	22.2311	23.2602	22.0148	24.1276	22.3659	22.704	22.8845	0.834016	0.892226	0.900352	0.108933	0.97935	1.13969	0.571065	0.0375156
Q9I469	cobD	PA1275	6	21.5	33.873	0.0003574	24.1287	24.472	23.2494	24.1935	22.4869	22.7453	22.1949	23.7667	23.4796	23.2415	23.6235	23.101	23.7994	22.8491	23.8075	22.968	23.5297	23.5387	22.95	23.287	22.7204	23.4289	23.1154	23.4527	22.9103	23.3635	21.3205	21.0925	24.0109	22.7985	23.3614	23.356	23.3264	23.1794	22.1717	0.529076	0.683519	0.234417	0.518963	0.27665	0.342434	1.13358	0.0220348
Q9I465	cobT	PA1279	7	38.7	36.531	0	23.9559	23.1161	24.1368	22.0856	22.3955	24.6571	25.6087	26.1248	25.0034	20.8424	26.2326	22.866	26.4154	23.5359	25.82	24.8158	21.8427	24.4297	24.7552	24.3279	25.2229	23.6569	24.7814	21.8202	24.8345	22.7347	21.9589	24.6226	23.3236	24.6965	23.7361	25.1468	23.8389	23.8704	23.5377	0.937521	1.65009	2.37833	1.26057	1.34319	1.51745	1.41374	0.0401962
Q9I457	PA1287	PA1287	7	45.1	20.217	0	22.169	22.3963	22.8007	22.5637	21.0528	23.0342	23.5075	21.5404	22.0388	20.9968	21.2148	22.7226	23.0418	23.5545	21.4408	21.9782	22.6035	22.212	21.4252	21.8463	21.9818	21.1418	20.6071	21.109	23.0717	21.5552	22.6519	20.7182	22.4824	22.2837	21.7432	22.5038	22.0218	21.2099	21.9992	0.266801	1.17312	0.79221	0.966045	0.503709	0.569785	1.06681	0.0118671
Q9I456	PA1288	PA1288	19	51.9	45.561	0	31.7922	31.6627	31.6259	31.6682	31.6543	31.5729	31.9684	31.9452	31.9938	31.7486	31.851	31.8677	32.0487	31.5756	31.8791	31.8149	31.8772	31.4969	31.5884	31.4592	31.7559	31.6775	31.9452	31.8137	31.6256	31.1138	31.3656	31.5651	31.6873	31.7852	31.8653	31.8296	31.6054	31.7981	31.4175	0.0724313	0.201141	0.10056	0.195974	0.189127	0.112857	0.23093	0.00228582
Q9I452	sseA	PA1292	12	66.2	30.597	0	27.8803	27.5387	27.3621	27.2982	27.9144	28.0549	27.7848	27.9135	27.718	27.3491	27.4425	27.8391	27.384	27.176	27.0647	27.4585	27.4099	27.8467	27.4554	27.3684	27.549	27.6946	27.4618	28.029	27.0645	27.4059	26.9959	27.6375	27.5198	27.9169	27.5872	27.2708	27.5201	27.6836	27.2759	0.260963	0.110321	0.229645	0.182148	0.220622	0.249481	0.300408	0.00948272
Q9I451	PA1293	PA1293	26	80.7	38.794	0	27.5007	28.1086	28.0887	28	27.429	28.307	27.8443	27.9801	28.2353	28.0921	28.5944	28.4999	28.6445	28.3884	28.2816	28.5126	28.2062	27.8935	28.0962	27.9811	28.669	28.2133	28.2626	28.6246	27.847	27.703	28.1645	27.8731	27.9245	27.8901	28.3554	28.4568	28.0443	28.4424	27.8969	0.286466	0.363569	0.23218	0.156768	0.136218	0.237622	0.193429	0.0102586
Q9I450	rnd	PA1294	16	57.8	43.098	0	26.2729	27.1197	27.5316	27.2695	26.5371	26.6711	26.984	26.9502	27.1066	27.2568	26.9383	27.1156	27.0789	27.3732	27.2095	26.7277	26.7054	26.9426	27.1248	27.4766	27.0167	27.0252	26.9933	26.8158	26.8098	27.3187	27.4168	26.8039	27.0484	26.7856	27.1043	27.0973	27.0624	26.9628	27.0873	0.544331	0.217021	0.130317	0.27426	0.325194	0.0988887	0.326299	0.0201243
Q9I449	PA1295	PA1295	3	56.7	11.361	0	22.4049	24.6504	26.2926	26.0487	23.0223	25.6554	26.0273	26.3583	22.6178	25.0766	25.608	25.5173	24.3135	24.8544	26.7162	24.9718	24.2591	24.4322	24.8358	25.9777	24.038	24.1569	25.0921	25.3551	23.5842	25.0065	26.0849	25.2477	24.8491	25.2658	24.7049	25.214	24.8762	24.6605	24.9808	1.78291	1.523	1.41066	1.04172	0.77306	0.660767	1.03947	0.0717492
Q9I448	PA1296	PA1296	5	33.2	33.729	0	24.7406	22.6448	24.3706	24.0141	25.8105	23.6018	23.9273	24.6998	24.5961	25.2176	22.1005	24.6054	24.3159	24.5008	23.7496	24.5445	24.5892	24.6974	24.6425	24.5163	24.2693	21.9948	22.4467	24.8446	25.4587	24.6248	24.8959	23.812	23.9425	24.5099	24.1299	24.2777	24.6113	23.3888	24.6978	0.914592	0.981768	1.38384	0.365734	0.0772112	1.38148	0.68514	0.0381995
Q9I446	PA1298	PA1298	2	39.6	10.023	0	22.4517	22.0539	22.9925	22.5976	21.7568	22.6553	22.1641	22.33	21.7561	22.6221	22.5297	22.5804	22.0344	22.5454	22.33	21.8003	21.1843	21.6626	21.003	21.5216	21.894	21.5051	22.0021	22.2501	21.1747	22.2909	21.9714	20.0273	22.5239	22.2266	22.3721	22.1775	21.3429	21.9128	21.3661	0.387779	0.373749	0.412398	0.32728	0.302677	0.310023	1.00841	0.0172163
Q9I440	PA1304	PA1304	18	33.1	75.881	0	26.6155	26.694	26.465	26.4857	26.3882	26.3172	26.0946	26.4003	26.4131	26.1805	26.4068	26.5829	26.3785	26.1851	26.3854	26.2262	25.7012	24.934	24.4837	26.0017	26.368	25.8804	26.2673	26.1756	25.3668	25.2527	24.4264	23.7719	26.5651	26.3001	26.3958	26.2938	25.2802	26.1728	24.7045	0.108791	0.141821	0.165126	0.103198	0.695703	0.210176	0.749734	0.00409527
Q9I439	PA1305	PA1305	3	17.8	18.23	0	23.5087	24.1538	23.4244	22.5381	23.2544	23.0797	24.0916	24.4341	23.8422	23.3627	23.9428	24.3288	23.9075	24.0102	24.0686	23.7752	23.004	22.9031	24.1468	23.1904	23.5844	23.8268	23.852	24.1871	24.13	23.0915	23.5601	21.3366	23.4063	23.7149	23.8691	23.9403	23.3111	23.8626	23.0295	0.664163	0.651859	0.397485	0.1287	0.569715	0.247738	1.20588	0.0283754
Q9I437	PA1307	PA1307	9	39.7	28.544	0	24.3178	25.125	25.668	26.2297	24.9718	25.0886	25.9705	26.1072	25.6812	25.3141	26.1031	26.1256	25.501	25.3739	26.0762	26.018	25.1681	25.8619	25.8748	26.0017	25.5155	25.6784	25.8575	26.0413	24.8841	25.5613	26.089	26.1473	25.3351	25.5345	25.806	25.7423	25.7266	25.7732	25.6704	0.814501	0.586961	0.386437	0.356592	0.377653	0.226832	0.586747	0.0321491
Q9I429	PA1315	PA1315	5	40.2	22.408	0	22.0115	23.524	23.7361	24.169	21.1456	24.4705	24.3386	24.5547	24.551	24.1565	24.1893	23.9082	24.4364	24.0775	24.9874	24.7453	24.5265	23.9242	21.6035	23.5728	24.2087	23.4269	23.9002	23.6254	23.8404	24.0087	24.6728	24.1407	23.3602	23.6273	24.2013	24.5617	23.4067	23.7903	24.1656	0.938289	1.6569	0.264808	0.393731	1.26499	0.339783	0.359728	0.0401662
Q9I427	cyoA	PA1317	6	31.7	36.623	0	27.4803	26.9325	26.6947	27.3192	23.208	21.3002	22.1406	24.1433	21.4814	21.4591	24.5388	22.1653	25.2182	24.5192	24.9568	27.0184	25.9837	25.5594	25.7684	25.7324	24.872	22.2167	24.8053	21.8979	26.7273	26.3361	26.6811	22.3635	27.1067	22.698	22.4111	25.4281	25.761	23.448	25.527	0.358167	1.24009	1.45581	1.0987	0.174308	1.61133	2.11621	0.0132132
Q9I426	cyoB	PA1318	5	8.7	73.934	0	25.5879	25.3505	25.3891	25.3542	25.6959	25.3297	25.4726	25.2778	25.5856	25.4049	25.3888	25.3015	25.5351	25.4929	25.3395	25.2987	26.0368	25.2347	25.2748	25.7715	25.3884	25.7633	25.5422	25.2852	25.9152	25.3537	25.6852	25.0129	25.4204	25.444	25.4202	25.4166	25.5794	25.4948	25.4917	0.112981	0.187059	0.119287	0.115054	0.390638	0.207825	0.393773	0.0044445
Q9I421	PA1323	PA1323	3	42.7	11.586	0	21.9135	24.4401	22.6188	24.3531	22.2703	23.0187	23.8762	23.6569	21.2951	23.0569	21.4024	23.8326	21.7387	21.9734	22.9014	22.9111	23.8482	25.0309	24.9761	23.9335	22.4568	21.0675	21.726	22.6771	21.7349	25.6679	22.1152	23.853	23.3314	23.2055	22.3968	22.3812	24.4472	21.9818	23.3428	1.26379	0.721799	1.25161	0.613898	0.643717	0.732696	1.8036	0.0541668
Q9I420	PA1324	PA1324	9	51.8	18.303	0	21.5435	22.5332	22.885	22.724	25.6957	25.8839	25.7243	25.6866	27.1925	28.0027	27.6044	27.4038	27.4974	28.3145	27.2325	27.4765	26.4068	27.9487	26.7995	25.3622	27.1346	27.6978	27.2539	27.3317	23.673	26.5157	24.002	25.21	22.4214	25.7476	27.5509	27.6302	26.6293	27.3545	24.8502	0.602722	0.0922647	0.34499	0.471765	1.06846	0.242814	1.29207	0.0268815
Q9I414	PA1330	PA1330	3	20.1	28.852	0	23.2203	21.6402	22.3348	22.3091	22.2099	23.2751	22.8067	23.1211	23.2603	23.1027	23.4823	23.0759	22.9981	23.4354	23.0103	23.3624	22.6981	22.0247	23.3966	23.8111	23.2041	22.8436	23.3986	23.628	22.9523	23.2178	24.4305	23.1138	22.3761	22.8532	23.2303	23.2016	22.9826	23.2686	23.4286	0.648153	0.47112	0.18667	0.229881	0.786631	0.33208	0.676826	0.0289663
Q9I413	PA1331	PA1331	12	23.3	57.368	0	23.1254	20.8381	23.6913	22.9748	22.6314	23.6353	22.9109	22.9355	22.5939	23.0843	22.3328	21.7852	22.0346	24.4018	22.5071	22.0462	24.2122	25.4988	23.9719	25.3358	22.5265	22.488	21.0554	21.7404	21.7335	23.6448	22.089	23.0424	22.6574	23.0283	22.4491	22.7474	24.7547	21.9526	22.6274	1.25149	0.427529	0.541219	1.12464	0.774234	0.699056	0.874902	0.0552354
Q9I411	PA1333	PA1333	4	77.9	7.4885	0.0076565	22.7208	26.5639	26.2942	26.4992	21.8225	21.0241	26.215	26.193	26.4808	26.4978	26.2862	22.0804	20.114	26.4992	26.2074	26.2634	23.7639	22.5966	27.1008	26.6728	22.5545	26.457	26.5041	25.9383	22.852	21.5433	24.41	26.678	25.5195	23.8137	25.3363	24.771	25.0335	25.3635	23.8708	1.86935	2.77934	2.1727	3.10725	2.19935	1.89009	2.20805	0.0732516
Q9I407	ansB	PA1337	21	73.8	38.644	0	30.0776	30.1057	30.0137	29.8916	31.6746	31.6769	31.5731	31.6026	31.7918	31.9061	31.6094	31.486	31.7314	31.8693	31.782	31.5296	31.2016	31.4038	31.5447	30.8725	31.703	31.908	31.6334	31.4448	31.194	31.1074	31.0608	31.5684	30.0222	31.6318	31.6983	31.7281	31.2556	31.6723	31.2326	0.0952048	0.0521301	0.186994	0.144064	0.291687	0.19129	0.230558	0.00317115
Q9I406	ggt	PA1338	25	49.9	59.873	0	28.0128	28.1281	28.0104	28.0028	25.3108	26.3144	26.4848	28.3632	27.4516	27.6598	28.2453	27.0893	27.5999	26.7255	28.2095	26.748	28.2455	27.8397	28.6994	27.8725	26.6811	28.3043	27.5429	28.2313	27.3409	27.5674	27.4654	27.8531	28.0385	26.6183	27.6115	27.3207	28.1643	27.6899	27.5567	0.0598687	1.27336	0.483818	0.718834	0.401437	0.754977	0.218221	0.00213523
Q9I405	PA1339;PA4192	PA1339;PA4192	8	38.1	26.916	0	28.5928	28.4781	28.4941	28.4519	29.7947	29.6667	29.5334	29.4369	30.1553	29.979	30.0204	30.0441	29.8333	30.3454	29.9449	30.0384	29.1999	28.8311	28.7357	28.5512	30.1874	30.1424	30.0702	30.0415	28.762	28.2214	28.7788	28.4835	28.5042	29.6079	30.0497	30.0405	28.8295	30.1104	28.5614	0.0615916	0.156148	0.0753939	0.21988	0.272923	0.0666116	0.264044	0.00216079
Q9I404	PA1340	PA1340	3	18.5	24.596	0	25.1574	24.7418	24.4142	24.7705	25.9608	25.6383	25.9462	25.8242	26.6225	26.6023	26.6915	26.3929	26.5577	26.4004	26.3569	26.3083	25.9613	25.2174	26.0531	25.1566	26.2207	26.8618	26.7879	26.4202	25.8339	24.628	25.4437	25.9238	24.771	25.8424	26.5773	26.4058	25.5971	26.5727	25.4573	0.30412	0.149165	0.128724	0.108047	0.475691	0.303895	0.590896	0.0122773
Q9I403	PA1341	PA1341	6	37.5	27.593	0	24.8682	27.2712	27.9858	28.6459	26.2214	27.35	28.4549	28.8112	27.8244	27.7904	28.6323	28.4751	27.1026	27.7136	28.8672	28.2555	26.5352	27.4904	27.9937	28.932	27.172	27.9311	28.5304	28.4545	26.5489	27.8045	28.7867	28.1939	27.1928	27.7094	28.1805	27.9847	27.7378	28.022	27.8335	1.64828	1.17093	0.435855	0.753592	0.999878	0.626196	0.946827	0.0606145
Q9I402	PA1342	PA1342	23	71.2	33.054	0	30.537	30.476	30.2684	30.2253	28.9045	28.4295	28.6194	29.4419	30.9288	30.9464	31.2752	30.3884	30.3682	29.5186	30.3316	29.7142	30.8026	30.6734	30.6346	29.8312	30.1463	31.302	30.6382	31.367	30.191	30.543	30.0285	30.1803	30.3767	28.8488	30.8847	29.9831	30.4854	30.8634	30.2357	0.153014	0.440957	0.367207	0.431197	0.442052	0.580526	0.217861	0.00503722
Q9I400	PA1344	PA1344	14	72	27.397	0	24.2643	25.1862	26.4237	26.0315	26.3069	26.9321	27.5206	26.8627	26.7703	27.5336	27.0083	26.98	26.5262	27.4514	27.3217	27.2802	27.4746	28.0093	28.1808	28.0454	26.7582	27.3284	27.2408	27.1136	27.5314	27.6446	27.4206	28.3454	25.4764	26.9056	27.073	27.1449	27.9275	27.1103	27.7355	0.958974	0.496376	0.32486	0.418839	0.310851	0.250712	0.416778	0.0376416
Q9I3Z9	PA1345	PA1345	4	8.5	59.663	0	21.5522	21.8042	22.8355	22.1542	23.8373	22.5893	22.6846	22.1381	23.0764	23.4777	23.2804	23.1408	22.9513	23.2568	23.4153	22.4219	22.8351	23.5152	22.6503	23.7227	22.9228	23.6363	23.2792	23.0158	23.64	22.168	22.6857	22.2991	22.0865	22.8123	23.2438	23.0113	23.1808	23.2135	22.6982	0.556989	0.723708	0.177624	0.437601	0.518459	0.319743	0.665222	0.0252185
Q9I3Y3	pmpM	PA1361	4	14.3	50.87	0	22.9775	23.3017	22.9256	22.4589	23.2491	24.183	22.6262	22.1552	22.7308	21.4968	22.5532	22.6432	22.1793	22.5968	22.9146	22.4331	23.1159	22.0027	22.9792	22.4321	22.4981	22.3751	22.9018	21.8338	23.2822	22.028	21.5788	23.6234	22.9159	23.0534	22.356	22.5309	22.6325	22.4022	22.6281	0.347168	0.876285	0.577388	0.308065	0.513361	0.440666	0.979703	0.0151496
Q9I3X9	PA1365	PA1365	10	21.5	89.127	0	24.3673	25.6238	25.1138	24.9968	24.7518	26.04	26.7783	26.5392	24.9803	26.8812	24.1781	24.8819	25.4984	25.4028	27.057	22.563	26.6143	26.8137	27.3862	26.2643	25.5409	24.7572	25.0283	26.4281	26.2769	24.8873	25.1612	25.9954	25.0254	26.0273	25.2304	25.1303	26.7696	25.4386	25.5802	0.516362	0.904266	1.1571	1.87199	0.469614	0.735351	0.661661	0.0206335
Q9I3X7	PA1367	PA1367	3	28.4	29.789	0.00036697	21.0141	20.6632	23.1739	20.2235	22.8328	26.5904	20.245	25.8865	19.8401	25.7241	21.0742	26.2015	21.8499	27.6221	26.9977	22.894	21.6205	22.5392	23.2709	22.7419	26.9477	20.9069	21.5673	21.8579	23.2146	22.0015	21.8798	22.5074	21.2687	23.8887	23.2099	24.8409	22.5432	22.8199	22.4008	1.31066	2.92581	3.22428	2.89388	0.688085	2.78046	0.606743	0.061624
Q9I3X2	PA1372	PA1372	24	45.6	79.82	0	27.7351	27.9021	28.5592	27.8743	28.3705	28.5225	28.5509	28.4883	28.1466	28.3388	28.1915	28.4146	28.2703	28.2868	28.5544	28.116	28.1083	28.5985	28.3116	28.695	28.1841	28.3082	28.3353	28.3578	28.2645	28.7056	28.714	28.7801	28.0177	28.4831	28.2729	28.3069	28.4284	28.2964	28.616	0.368344	0.0792838	0.125164	0.182044	0.268396	0.0775539	0.236716	0.0131468
Q9I3X1	fabF2	PA1373	14	67.5	43.485	0	24.7328	26.2235	25.6544	26.4042	25.0414	25.1141	25.9046	25.8979	24.9696	25.4197	26.2981	25.9222	25.304	26.0318	25.7916	25.8461	24.2757	24.3426	25.2905	26.1855	24.9812	25.7076	25.6864	25.7859	24.7418	24.3761	24.6839	25.8542	25.7537	25.4895	25.6524	25.7434	25.0236	25.5403	24.914	0.751848	0.476379	0.580261	0.31046	0.902675	0.375181	0.647019	0.0291938
Q9I3W9	pdxB	PA1375	7	24.2	41.001	0	25.2899	26.1227	25.8161	25.5598	25.3497	25.6523	25.7575	25.4255	26.0818	25.4802	25.5664	25.9069	25.9153	25.6585	25.4288	25.6511	25.147	24.9735	25.511	25.9769	25.7813	25.4123	25.9466	26.2337	25.07	26.7966	25.9066	24.7127	25.6971	25.5462	25.7588	25.6634	25.4021	25.8435	25.6215	0.355878	0.190685	0.283359	0.198894	0.443834	0.342869	0.929574	0.0138489
Q9I3W8	aceK	PA1376	9	21.7	66.76	0	25.9059	25.9312	25.7053	26.1444	25.2422	26.1144	25.0571	25.4121	25.6791	26.4974	25.3134	24.9574	25.1838	25.0649	25.3759	25.0637	25.4814	24.9655	25.2189	25.2989	25.1427	25.2747	25.0746	25.2483	25.2453	25.3456	25.1061	24.6263	25.9217	25.4564	25.6118	25.172	25.2412	25.1851	25.0808	0.179574	0.461966	0.65981	0.1471	0.214088	0.0931621	0.318506	0.00692757
Q9I3W7	PA1377	PA1377	6	35	20.068	0.0082645	22.8598	25.0968	24.9108	22.2578	24.6535	24.5384	24.6516	21.596	24.852	24.4834	22.7141	24.5606	25.3285	25.3237	24.6477	24.7823	23.654	25.3949	24.5123	23.9074	23.7773	24.4319	23.6649	24.5441	22.24	23.0519	23.6321	21.256	23.7813	23.8599	24.1525	25.0205	24.3671	24.1045	22.545	1.43485	1.51023	0.971987	0.357061	0.773988	0.447484	1.03174	0.0603354
Q9I3U2	PA1402	PA1402	4	23.5	23.753	0.00036778	22.3095	23.7717	21.8303	23.8573	22.4263	20.4057	23.5045	21.8193	23.3437	21.729	21.0559	22.0753	22.9274	24.309	22.2156	23.3456	22.85	22.4385	25.203	24.6729	24.0464	22.3589	21.6137	22.3524	25.329	25.0851	21.2036	24.9501	22.9422	22.039	22.0509	23.1994	23.7911	22.5929	24.1419	1.02668	1.29275	0.960133	0.874525	1.3523	1.03025	1.96515	0.0447506
Q9I3S7	PA1417	PA1417	12	41.3	57.29	0	24.3643	24.3872	23.0398	25.1487	21.0424	21.8551	25.3591	24.6301	24.493	26.122	25.0708	25.2324	24.8404	24.8724	26.3822	24.8001	22.902	25.9548	26.2801	25.0267	25.1958	24.5109	24.5889	24.8226	24.7625	25.1511	25.5345	25.1657	24.235	23.2217	25.2295	25.2238	25.0409	24.7796	25.1534	0.876198	2.09514	0.674365	0.772879	1.52162	0.307469	0.315243	0.0361542
Q9I3S6	PA1418	PA1418	4	18.6	48.957	0	22.7014	22.2626	23.5497	21.8348	21.6583	22.9245	21.8551	23.0511	23.9616	22.1665	23.6449	22.756	22.4105	22.4886	23.3574	22.5353	21.7123	23.2531	21.6806	24.9459	23.5081	22.8084	23.7404	22.8103	22.2967	22.7461	23.5606	21.8995	22.5871	22.3723	23.1323	22.698	22.898	23.2168	22.6257	0.73279	0.71717	0.821576	0.442643	1.55007	0.479919	0.712746	0.0324428
Q9I3S3	gbuA	PA1421	10	36.7	34.727	0	27.7432	27.6098	27.7421	27.4967	27.3571	27.0121	27.0421	27.0566	28.5588	28.5474	28.3035	28.1046	28.2838	28.2833	28.6229	28.0643	27.4934	27.9791	27.3237	27.563	28.3398	28.6281	28.6	27.663	23.392	26.8998	28.3528	27.7827	27.648	27.117	28.3786	28.3136	27.5898	28.3077	26.6068	0.118718	0.161138	0.217285	0.230664	0.278329	0.449008	2.22498	0.0042939
Q9I3R5	PA1429	PA1429	22	34.7	96.969	0	22.4536	22.6383	21.6735	23.3056	26.3092	26.6984	26.2583	26.3529	26.605	26.3135	26.111	26.1788	26.8731	25.9723	26.1217	26.1784	24.2716	25.2177	26.2016	26.0288	26.5028	26.3856	26.2262	25.7894	25.2281	24.4611	24.2242	25.9534	22.5178	26.4047	26.3021	26.2864	25.4299	26.226	24.9667	0.671363	0.199587	0.21877	0.400727	0.883378	0.312344	0.785046	0.0298148
P25084	lasR	PA1430	9	51	26.618	0	23.0304	21.8897	24.2371	23.5634	24.3426	24.6868	23.8416	25.3831	25.7074	25.4134	22.2137	24.0885	25.4592	25.4792	25.6674	26.314	24.8432	22.6122	26.1075	23.0984	24.6384	23.5687	25.7875	24.8576	21.9234	23.6867	25.6086	24.1977	23.1802	24.5635	24.3558	25.73	24.1653	24.713	23.8541	0.991933	0.647254	1.59221	0.400513	1.61059	0.911114	1.52228	0.0427923
Q9I3R4	PA1433	PA1433	8	18.3	71.975	0	23.2045	23.102	24.3556	23.7564	22.9947	22.062	21.5913	23.8059	22.2219	22.5707	22.3328	23.3049	22.9408	23.8032	23.7348	22.8219	24.2249	24.8874	22.9285	24.7578	23.1292	22.2909	22.5228	22.5771	23.251	22.8257	24.3761	24.0005	23.6046	22.6135	22.6076	23.3252	24.1996	22.63	23.6133	0.577276	0.985929	0.487135	0.515567	0.894614	0.355173	0.703187	0.0244561
Q9I3Q7	PA1440	PA1440	7	54.4	22.382	0	27.9938	28.0259	28.3298	28.1102	27.771	27.5755	28.1123	28.1236	27.6992	27.9562	28.3232	28.221	27.9498	28.1357	27.9147	28.1527	27.0196	27.4802	27.3576	27.5492	27.8286	28.3032	28.1379	28.0683	27.3002	27.7371	28.0916	27.8583	28.1149	27.8956	28.0499	28.0382	27.3516	28.0845	27.7468	0.151431	0.268901	0.280299	0.123391	0.235149	0.197022	0.332126	0.00538616
Q9I3Q5	PA1442	PA1442	5	45.7	18.76	0	25.3459	25.4167	25.303	25.4759	25.4309	25.4635	24.9531	25.3214	25.3414	25.3504	25.3035	24.9916	25.1859	25.3274	25.8148	25.2904	24.6471	25.4089	24.9767	25.9517	24.9794	25.2515	24.8422	24.6839	25.0268	26.036	25.1112	25.0963	25.3854	25.2922	25.2467	25.4046	25.2461	24.9393	25.3176	0.0764067	0.234111	0.171311	0.279936	0.564413	0.240638	0.480371	0.00300987
Q51465	fliM	PA1443	13	53.6	36.281	0	27.4383	28.5818	28.3059	28.2668	28.6804	28.0736	28.1058	28.3689	27.3502	28.4147	26.9681	28.0567	28.0685	27.1934	28.6024	27.7657	28.9183	28.6569	29.817	28.6775	27.7161	26.9441	27.1103	27.5786	29.4653	29.3702	29.3372	29.5763	28.1482	28.3072	27.6974	27.9075	29.0174	27.3373	29.4373	0.493602	0.281798	0.657287	0.588476	0.546098	0.368717	0.107442	0.0175358
Q51466	fliN	PA1444	3	22.9	16.62	0	26.8389	26.8989	26.8362	26.6378	27.0376	27.0526	26.8093	26.767	26.9438	27.168	26.8265	26.734	27.2252	26.9517	27.192	26.9625	26.7917	26.9162	26.9568	26.6375	27.3013	27.0196	26.8327	26.5362	27.0788	26.8644	26.9172	27.1077	26.8029	26.9166	26.9181	27.0828	26.8255	26.9224	26.992	0.113818	0.149469	0.18741	0.145894	0.143684	0.321577	0.119423	0.00424646
Q51467	fliO	PA1445	3	23.3	15.786	0.0017182	23.0512	23.9788	21.9341	24.2617	22.4099	23.2977	24.3431	24.2875	21.6991	24.3266	24.0843	24.3853	22.8634	21.8162	24.4352	21.8412	22.9012	22.4905	23.9492	24.5349	20.6407	22.9067	25.0903	24.4234	23.3801	22.0427	21.7965	22.7547	23.3065	23.5846	23.6238	22.739	23.4689	23.2653	22.4935	1.05088	0.918617	1.28974	1.23157	0.939244	1.97388	0.717279	0.0450895
Q51468	fliP	PA1446	2	9.8	27.598	0.0017235	23.9118	23.0753	22.2618	23.6023	22.4476	21.6201	23.7351	21.9132	22.118	20.9592	23.0687	23.4991	22.117	23.3149	24.4016	22.812	22.6834	23.0839	23.4293	23.1372	22.3622	19.7817	22.5982	22.0002	22.4888	22.2393	21.6996	21.5094	23.2128	22.429	22.4113	23.1614	23.0834	21.6856	21.9843	0.721955	0.93571	1.12697	0.961696	0.306852	1.29287	0.456823	0.0311016
Q9I3Q1	PA1450	PA1450	3	11.5	44.536	0	23.1966	22.2245	22.902	21.6068	23.2417	21.2325	22.3037	22.5344	21.8553	22.9228	21.8336	23.3377	23.2364	22.6533	22.1659	23.2151	24.3614	22.3012	20.7582	22.535	22.4652	22.6366	21.6535	22.2688	20.3678	21.1717	21.1599	22.2557	22.4825	22.3281	22.4873	22.8177	22.4889	22.256	21.2388	0.711628	0.832284	0.761488	0.511591	1.47637	0.428854	0.775328	0.0316525
Q9I3P9	flhA	PA1452	10	20.7	75.878	0	22.6078	24.2697	25.2016	25.2724	23.0273	24.1297	25.248	25.0966	23.9126	23.5769	24.2008	24.5006	23.7414	24.3094	24.7756	24.0146	23.2387	24.4499	24.3937	24.6775	24.1346	23.5458	24.4819	24.1443	23.0685	24.9631	25.186	24.1724	24.3379	24.3754	24.0477	24.2102	24.1899	24.0766	24.3475	1.24057	1.02625	0.395161	0.44255	0.645904	0.388981	0.957175	0.0509727
G3XD64	fleN	PA1454	12	50.7	30.037	0	27.9096	27.4724	27.3275	27.6353	28.1103	27.8003	27.4814	27.4292	27.5696	27.6497	27.4941	27.5797	27.5918	27.515	27.57	27.5029	28.0616	27.6052	27.5111	27.4015	27.7042	27.6579	27.5861	27.5884	27.5998	27.4539	27.3003	27.694	27.5862	27.7053	27.5733	27.5449	27.6448	27.6341	27.512	0.249601	0.315942	0.0636536	0.0427422	0.290033	0.0574036	0.172249	0.00904802
P29248	fliA	PA1455	10	58.7	27.522	0	24.8415	25.6497	26.4714	26.515	25.7404	26.157	26.6532	26.9027	25.8493	26.2045	26.3226	26.6034	25.6282	26.0466	26.6518	26.5313	24.1817	25.601	25.947	26.5502	25.4131	26.0238	26.654	26.7929	23.0192	25.7452	26.3406	26.2237	25.8694	26.3633	26.245	26.2145	25.57	26.221	25.3322	0.792471	0.518168	0.312357	0.47032	1.0052	0.634072	1.56336	0.0306335
Q51455	cheY	PA1456	8	40.3	13.902	0	27.9843	27.8077	27.6649	27.6742	28.2338	27.864	27.6911	27.8809	27.7191	27.4421	27.4876	27.7243	27.7147	27.4078	27.0522	27.5965	27.0325	26.9765	26.9579	26.7949	27.6704	27.8511	27.4621	27.619	27.3061	27.3396	27.0704	27.0454	27.7828	27.9175	27.5933	27.4428	26.9405	27.6507	27.1904	0.149346	0.227704	0.149462	0.289461	0.102104	0.160361	0.153909	0.00537549
Q51434	cheZ	PA1457	13	74	25.709	0	26.9116	26.7872	26.7958	26.8375	27.0913	27.0605	26.8125	26.8643	27.1121	26.7717	26.8661	27.1225	27.0798	26.9994	26.7719	26.6024	26.5608	26.7689	26.8445	26.8869	27.2741	26.7249	26.9439	26.9464	26.8771	27.018	27.0827	26.8114	26.833	26.9572	26.9681	26.8634	26.7653	26.9723	26.9473	0.0568143	0.139331	0.176597	0.217399	0.144779	0.226376	0.124808	0.00211733
G3XCT6	PA1458	PA1458	30	60	79.737	0	29.4733	29.4791	29.4022	29.2394	30.102	29.9365	29.6874	29.6518	29.5021	29.6321	29.4889	29.6621	29.4932	29.5372	29.3597	29.5399	29.3069	29.8109	29.7631	29.8312	29.5309	29.4492	29.544	29.4198	29.6774	29.4575	29.4752	29.7129	29.3985	29.8444	29.5713	29.4825	29.678	29.486	29.5808	0.111679	0.213367	0.0885409	0.0846092	0.249065	0.0608849	0.133089	0.0037988
O87125	cheB1	PA1459	15	66	39.004	0	28.3763	28.4754	28.3538	28.4641	29.1602	29.1488	28.9552	29.0761	28.7335	28.6228	28.4927	28.7294	28.6761	28.6291	28.4382	28.4205	28.6083	28.8811	28.7722	28.5583	28.657	28.5791	28.4847	28.6977	27.7325	28.3803	28.2465	29.0226	28.4174	29.0851	28.6446	28.541	28.705	28.6046	28.3455	0.0613397	0.0942822	0.113499	0.13053	0.148755	0.0938992	0.53079	0.00215853
G3XD73	motC	PA1460	6	27.6	25.959	0	22.8603	21.5849	23.5375	24.7295	23.8235	23.2223	22.7371	24.6054	23.4589	23.9081	23.5656	23.2785	22.4311	23.4928	23.1465	22.5225	21.9782	24.5581	24.0514	24.822	23.4143	23.4462	23.9406	22.8312	24.1108	23.0779	23.396	24.0289	23.1781	23.5971	23.5528	22.8982	23.8524	23.408	23.6534	1.31342	0.805813	0.264863	0.508091	1.28978	0.453825	0.499213	0.0566667
G3XD90	motD	PA1461	6	36.1	32.127	0	22.9834	23.4593	21.745	23.7348	24.9203	24.4146	24.418	24.3324	24.1136	23.7648	23.7595	22.7073	24.7882	23.8207	23.1932	24.7084	22.9302	23.0106	21.9207	24.1369	22.7393	23.4106	24.1654	23.893	23.0034	23.1379	24.3547	22.4633	22.9806	24.5213	23.5863	24.1276	22.9996	23.5521	23.2398	0.880277	0.268904	0.608954	0.761784	0.905957	0.625314	0.798394	0.0383052
G3XCW7	PA1462	PA1462	5	28.6	28.407	0	24.5939	25.0584	25.3991	25.5455	25.0838	25.5409	25.843	25.3958	25.0273	25.2279	24.9945	25.0416	24.9908	24.9886	25.4202	25.0023	24.6604	25.0746	24.8668	25.7729	24.903	24.7356	24.91	25.1487	24.3081	25.3539	25.1032	25.204	25.1492	25.4659	25.0728	25.1005	25.0936	24.9243	24.9923	0.42276	0.315558	0.10524	0.213252	0.483368	0.169907	0.467633	0.0168101
G3XD72	PA1464	PA1464	12	98.1	17.536	0	30.0351	29.8828	29.818	29.8156	30.2781	30.268	29.9642	30.0513	29.8158	29.6096	29.2637	29.7052	29.5686	29.4739	29.2841	29.4689	29.9981	30.2047	29.8458	30.0185	29.7635	29.6759	29.4098	29.6192	29.9496	29.9977	29.8168	30.1305	29.8879	30.1404	29.5986	29.4489	30.0168	29.6171	29.9736	0.102992	0.157298	0.238633	0.119049	0.147067	0.150417	0.129571	0.00344593
Q9I3P6	PA1466	PA1466	7	39.5	25.477	0	24.0577	22.7529	23.5088	25.5897	21.2673	24.3452	25.3342	25.6398	24.9585	24.9898	25.0644	25.2924	24.537	24.8895	25.858	25.1669	27.6249	28.4833	28.244	27.9733	24.6343	24.7955	25.0476	25.0246	25.9963	25.3605	24.1044	23.6326	23.9773	24.1466	25.0763	25.1129	28.0814	24.8755	24.7735	1.20069	1.9975	0.150792	0.55968	0.368781	0.196996	1.09384	0.0500763
Q9I3N8	PA1474	PA1474	6	18.3	52.688	0	21.8003	24.502	25.2179	26.0723	23.7403	24.8329	25.3714	24.7515	24.518	24.8137	24.6668	23.7183	24.0777	24.845	24.6912	24.7906	23.2975	24.3581	25.8381	25.4224	23.9732	23.8362	24.6181	24.4246	23.2515	24.541	25.3548	24.6148	24.3981	24.674	24.4292	24.6011	24.729	24.2131	24.4405	1.84705	0.680547	0.489067	0.354697	1.13983	0.368916	0.873733	0.0757045
Q9I3N7	ccmA	PA1475	10	70	24.995	0	24.5861	24.7378	25.2634	25.618	24.8423	24.6501	25.7085	25.3197	24.8668	24.6936	25.2686	25.3095	24.81	24.9698	25.4569	25.4366	25.0017	25.5885	25.6253	25.9164	24.9107	24.705	25.1045	25.614	25.2007	25.0004	25.7575	25.4284	25.0513	25.1301	25.0346	25.1683	25.533	25.0836	25.3467	0.476397	0.477399	0.302615	0.328154	0.383319	0.389443	0.324888	0.0190168
Q9I3N3	ccmE	PA1479	6	42	17.238	0	21.4937	24.3706	25.3336	21.7028	24.7979	25.2438	23.5883	24.3625	23.4941	22.2409	24.2643	22.0543	23.7868	25.1104	21.7494	24.0688	24.4967	21.1048	23.9729	24.1404	21.5011	24.294	23.1073	24.2563	23.2549	22.2835	24.6131	24.4028	23.2252	24.4981	23.0134	23.6788	23.4287	23.2897	23.6386	1.92121	0.705268	1.05081	1.40663	1.56462	1.31343	1.08278	0.0827212
Q9I3N2	ccmF	PA1480	8	13.7	71.665	0	25.434	25.8047	24.9073	25.6091	25.561	24.9737	25.1525	25.3516	23.6942	25.3254	25.2663	24.986	25.2389	23.9266	24.9821	22.4618	23.7096	23.9619	25.6095	24.8075	24.0434	23.4553	25.1576	24.3144	25.4602	25.1934	24.6472	24.7398	25.4388	25.2597	24.818	24.1524	24.5221	24.2427	25.0102	0.385287	0.253307	0.763649	1.26203	0.863691	0.707551	0.383377	0.0151457
Q9I3N1	dsbE	PA1481	10	58.9	20.122	0	25.8406	25.7949	25.7384	25.8595	26.3176	26.3959	26.3471	25.7295	26.3296	25.9347	25.9083	25.9958	26.0193	26.0127	25.7661	25.7918	26.7398	26.6581	25.9021	26.2102	25.9905	26.3799	26.0428	26.0124	26.9549	25.8794	26.2925	26.4553	25.8084	26.1975	26.0421	25.8975	26.3776	26.1064	26.3955	0.0539391	0.313677	0.195149	0.137301	0.393289	0.183611	0.444782	0.00208999
Q9I3N0	ccmH	PA1482	7	42.6	17.445	0	24.9601	25.9083	25.435	25.7579	26.6058	25.6754	25.9023	25.7133	25.963	25.6438	25.5792	25.6204	25.8163	25.8635	25.5013	25.4883	26.4274	26.5134	26.2641	26.0852	25.2629	25.6625	25.4972	25.4122	26.2727	26.2216	25.86	26.2347	25.5153	25.9742	25.7016	25.6674	26.3225	25.4587	26.1473	0.419543	0.432619	0.176295	0.200242	0.188998	0.166845	0.192723	0.0164428
Q9I3M9	cycH	PA1483	25	74.4	43.294	0	27.7731	28.1634	27.9901	28.0938	28.1544	28.0091	28.1151	27.9319	28.1496	28.2706	28.0656	27.9555	28.1686	27.9449	28.0086	27.861	28.2338	28.2766	28.0806	28.2374	28.1102	28.2751	28.0268	27.9121	27.9366	28.419	28.2014	28.0216	28.0051	28.0526	28.1103	27.9958	28.2071	28.081	28.1446	0.170266	0.101199	0.133166	0.1301	0.0865226	0.152752	0.213619	0.00607983
Q9I3L9	cysP	PA1493	16	66	36.517	0	27.952	27.7039	27.4569	28.5561	26.8035	26.0883	26.0218	27.6709	27.2159	26.9242	27.6332	26.626	26.9933	25.5882	26.2739	25.5251	27.9553	28.0092	27.7645	27.3121	26.1375	27.9211	26.993	27.5692	27.489	27.8957	27.0906	26.8635	27.9172	26.6461	27.0998	26.0951	27.7603	27.1552	27.3347	0.471418	0.769411	0.429439	0.688161	0.316717	0.778899	0.454672	0.0168863
Q9I3L8	PA1494	PA1494	23	61	60.65	0	26.4969	26.3723	24.8638	26.5109	27.0106	27.8288	27.1165	27.2197	27.4401	27.3963	27.2593	27.1027	27.4646	27.5979	27.5026	27.4252	26.5071	26.6127	27.0549	27.2893	27.1499	27.5378	27.4367	26.7847	26.3167	26.9113	26.6835	28.2656	26.061	27.2939	27.2996	27.4976	26.866	27.2273	27.0443	0.80055	0.36667	0.152184	0.0739783	0.368689	0.337706	0.850259	0.0307184
Q9I3K8	PA1504	PA1504	8	49.1	24.179	0	25.275	24.6618	24.972	24.6661	24.8305	25.0918	24.896	24.8574	25.2193	25.0047	24.9073	25.0476	25.2808	24.9048	24.8961	25.1387	25.1218	24.7054	24.8356	24.7885	24.7958	25.0564	25.0008	24.8939	24.7515	24.7491	24.3893	25.0127	24.8937	24.9189	25.0447	25.0551	24.8628	24.9367	24.7256	0.292755	0.11837	0.130348	0.187788	0.180863	0.115677	0.256075	0.0117602
Q9I3K3	PA1509	PA1509	6	19.2	42.364	0	23.3328	23.852	25.2642	22.0485	25.0921	22.2582	25.8688	24.0241	21.4446	23.3462	22.0679	22.0584	23.1555	25.5302	25.6167	26.6334	25.1288	21.86	26.7532	26.1864	21.3492	23.8139	21.7944	24.8899	21.8705	22.4157	26.3959	25.2179	23.6243	24.3108	22.2293	25.234	24.9821	22.9619	23.975	1.33032	1.56344	0.799696	1.47338	2.18752	1.67403	2.18066	0.0563113
Q9I3J6	PA1517	PA1517	14	63.3	35.664	0	22.4035	22.0389	21.9932	21.9707	24.4239	22.6242	23.7402	22.7114	24.6812	20.9679	24.3915	23.6953	22.7877	22.6542	21.9643	23.2143	22.8835	21.6488	23.7335	22.8229	22.443	24.5331	21.3844	21.9225	24.0576	23.3832	22.2779	24.5648	22.1016	23.3749	23.434	22.6551	22.7722	22.5708	23.5709	0.203265	0.863664	1.69533	0.518824	0.856534	1.37777	0.988568	0.00919685
Q9I3J5	PA1518	PA1518	4	55.6	13.974	0	21.2329	24.5286	23.5958	23.7566	22.4495	22.0891	25.4004	23.9995	24.4975	24.3088	22.8635	25.4331	22.016	22.6905	24.1658	24.8487	21.5255	24.4375	24.6717	24.3295	24.0996	24.7839	25.2819	25.7906	24.6068	24.6197	21.9222	23.8673	23.2785	23.4846	24.2757	23.4302	23.7411	24.989	23.754	1.4232	1.52252	1.06211	1.30389	1.48392	0.721439	1.27083	0.0611382
Q9I3J3	PA1520	PA1520	13	71	28.646	0	28.3378	28.1042	28.0604	28.3285	28.4886	28.5042	28.4244	28.1799	28.3434	28.3034	28.1588	28.3402	28.3139	28.3502	28.1849	28.493	28.3313	28.1327	28.3547	27.9189	28.3955	28.4375	28.2089	28.3539	29.1798	28.6237	28.2391	28.3775	28.2077	28.3993	28.2864	28.3355	28.1844	28.349	28.605	0.145949	0.15029	0.086998	0.126718	0.203121	0.0994031	0.414876	0.00517409
Q9I3J2	PA1521	PA1521	14	53	48.311	0	22.0191	22.6892	24.9777	25.778	22.9486	23.8827	24.6743	24.4158	22.0071	24.4395	24.1867	25.1946	22.0706	23.0469	23.6909	23.9268	23.7728	21.8629	25.2356	25.166	21.8793	23.2799	23.6933	24.5088	23.0017	22.5639	24.0295	22.3306	23.866	23.9803	23.957	23.1838	24.0093	23.3403	22.9814	1.79697	0.76273	1.36861	0.830105	1.58161	1.09972	0.752067	0.0752944
Q9I3J0	xdhB	PA1523	14	21.7	87.663	0	24.0715	25.1837	24.8702	26.0574	23.3362	20.8547	25.2012	22.7131	26.0642	22.1401	25.6317	25.1369	25.2359	26.1892	25.8076	25.9486	22.7623	22.7366	20.9057	25.2924	23.8709	25.844	22.7314	25.4396	25.6777	25.7594	22.9822	23.9225	25.0457	23.0263	24.7432	25.7953	22.9243	24.4715	24.5855	0.821074	1.7926	1.77629	0.404894	1.80223	1.43874	1.36395	0.032783
Q9I3I7	PA1526	PA1526	7	51.6	25.07	0	22.8976	25.2527	26.059	26.0465	24.7405	24.8311	25.9315	26.1147	24.9935	25.4373	25.9899	25.9792	25.1629	24.9868	25.9564	25.8235	24.2984	25.0977	25.3961	26.1512	24.8712	25.2169	25.9308	25.5439	24.1828	25.0495	25.8956	25.4714	25.0639	25.4045	25.6	25.4824	25.2359	25.3907	25.1498	1.49268	0.719219	0.479598	0.479125	0.766277	0.452841	0.731397	0.0595548
Q9I3I6	smc	PA1527	29	30.7	131.58	0	25.6613	25.3303	25.1928	26.5174	25.3636	24.9565	26.2311	25.5925	24.0336	24.7007	25.5315	25.7343	24.6059	21.9973	25.0952	25.7352	25.3569	25.2643	24.9615	25.5591	23.8665	24.2269	25.6645	25.1731	24.9385	24.9257	25.1522	25.4	25.6755	25.5359	25	24.3584	25.2854	24.7327	25.1041	0.594721	0.532881	0.784251	1.6406	0.248593	0.830323	0.222948	0.023163
Q9I3I5	zipA	PA1528	17	67.5	32.236	0	29.5062	29.4205	29.4603	29.4669	29.7756	29.9147	29.4556	29.4909	29.6572	29.7841	29.6958	29.6865	29.837	29.7525	29.725	29.7533	29.4125	29.87	29.7612	29.6732	29.7074	29.8891	29.7406	29.466	29.8799	29.6809	29.4802	29.893	29.4635	29.6592	29.7059	29.7669	29.6792	29.7008	29.7335	0.0351146	0.222593	0.0546898	0.0485138	0.195198	0.175308	0.194746	0.0011918
Q9I3I4	ligA	PA1529	36	52.9	86.767	0	30.0396	29.8689	29.8329	29.7011	29.3764	29.2613	29.231	29.4432	29.6765	29.5147	29.5457	29.6673	29.6418	29.5422	29.2307	29.5356	29.2642	29.0227	29.0137	29.2835	29.6568	29.5377	29.6128	29.607	27.3198	29.4254	29.4561	29.0702	29.8606	29.328	29.6011	29.4876	29.146	29.6036	28.8179	0.139392	0.0991168	0.0828886	0.178024	0.147871	0.0492283	1.01397	0.00466807
Q9I3I3	PA1530	PA1530	3	30.4	14.001	0.00035689	25.1906	27.1594	25.3622	25.2112	25.4048	21.0775	24.4947	26.4617	22.4859	25.7425	26.8582	22.6301	25.261	25.7918	20.9215	22.8452	25.2357	24.9142	21.7448	22.4737	26.6594	23.7878	23.1621	22.4976	25.1785	21.8929	26.8964	23.8955	25.7309	24.3596	24.4292	23.7049	23.5921	24.0267	24.4658	0.955441	2.33107	2.2089	2.25556	1.74283	1.83244	2.11038	0.0371321
Q9I3I1	dnaX	PA1532	27	47.3	73.309	0	28.8269	28.7863	28.4144	28.4579	28.8508	28.6361	28.5469	28.2174	28.7334	28.6469	28.5847	28.5637	28.762	28.4935	28.5438	28.5923	28.5701	28.2143	28.1491	28.5015	28.6811	28.7486	28.4668	28.493	28.539	28.5272	28.4743	28.1556	28.6214	28.5628	28.6322	28.5979	28.3588	28.5974	28.424	0.215252	0.263232	0.0761999	0.11658	0.208054	0.138824	0.181182	0.00752068
Q9I3I0	PA1533	PA1533	8	75	11.877	0	29.4765	29.5355	29.8956	29.6428	29.3541	29.3302	29.362	29.5378	29.3834	29.433	29.231	29.726	29.1619	29.5223	29.4826	29.4668	28.8871	29.4314	29.3501	29.4819	29.4008	29.4723	29.5727	29.4075	28.2917	29.2267	29.1439	29.0619	29.6376	29.396	29.4434	29.4084	29.2876	29.4633	28.9311	0.185276	0.0954501	0.207147	0.165973	0.272473	0.0797426	0.431512	0.00625137
Q9I3H9	recR	PA1534	7	72.7	21.173	0	26.0763	25.83	25.4026	25.9113	25.594	25.861	26.2373	25.5896	25.7203	25.1708	25.4994	25.3287	25.0835	25.7081	25.2557	24.6024	25.9038	24.7978	25.3918	25.4851	25.0056	26.0304	24.559	25.4622	26.1871	25.0986	24.799	24.7906	25.8051	25.8205	25.4298	25.1624	25.3946	25.2643	25.2188	0.287213	0.305489	0.235628	0.456939	0.455968	0.629933	0.661233	0.0111301
Q04633	apt	PA1543	8	54.9	19.804	0	26.4096	26.2156	26.4052	26.2686	26.4419	26.2418	26.3166	26.1853	26.4014	26.4885	26.4022	26.2032	26.6433	26.5763	26.4443	26.2725	26.0983	26.1992	26.3374	26.2988	26.3921	26.4211	26.3109	26.3689	26.1222	26.5812	26.4057	26.5333	26.3247	26.2964	26.3738	26.4841	26.2334	26.3733	26.4106	0.0978882	0.110945	0.120847	0.16352	0.107237	0.0467502	0.206052	0.00371849
P23926	anr	PA1544	11	48.8	27.129	0	28.2812	28.1693	27.7447	27.9709	28.2257	27.4147	27.3914	27.2371	27.5943	26.869	26.5638	27.7254	27.4077	27.1861	26.9665	27.7636	27.8589	26.5853	27.0099	26.9418	27.3076	26.0948	27.2032	28.0202	27.7682	27.5091	27.61	26.0114	28.0415	27.5672	27.1881	27.331	27.099	27.1565	27.2247	0.23585	0.446013	0.561345	0.340014	0.539724	0.795453	0.815879	0.00841073
Q04628	PA1545	PA1545	3	41.9	16.694	0.0092166	22.0648	22.4756	22.5583	23.5581	21.7066	22.022	22.6863	22.9261	22.6419	22.0912	22.5668	22.1937	21.8195	21.7802	22.6252	22.6995	20.9049	21.9323	21.9076	22.4048	21.99	22.1638	22.1306	22.2489	21.3087	22.3358	22.7813	22.1319	22.6642	22.3353	22.3734	22.2311	21.7874	22.1333	22.1394	0.633813	0.567337	0.271659	0.499148	0.631273	0.107761	0.616653	0.0279654
P77915	hemN	PA1546	22	61.3	52.488	0	27.5055	25.7807	27.2213	25.7588	30.8091	30.5783	30.2943	30.6232	30.6807	30.8242	29.4941	30.0598	30.1413	30.7384	30.7282	29.5663	26.1897	26.3782	27.6034	24.6763	30.1842	30.6761	30.5237	29.1389	25.5094	21.1898	26.235	28.1153	26.5666	30.5762	30.2647	30.2936	26.2119	30.1308	25.2624	0.927426	0.212861	0.611537	0.559418	1.20034	0.692479	2.92871	0.0349095
Q9I3G7	PA1550	PA1550	6	52	20.338	0	26.7116	27.0133	27.0628	26.676	27.6133	27.8909	27.9958	28.0107	27.3371	27.9072	26.8467	26.7856	27.3753	27.8067	27.4706	26.7375	27.8485	28.3473	28.0959	27.9224	27.0857	27.9221	27.2421	26.5219	27.885	27.579	27.6788	28.3164	26.8659	27.8777	27.2191	27.3475	28.0535	27.1929	27.8648	0.200303	0.184127	0.520893	0.446787	0.221604	0.576174	0.326918	0.00745564
Q9I3G6	PA1551	PA1551	19	39.1	53.62	0	27.3177	27.6691	27.2182	27.4979	28.9475	29.4841	29.0693	28.9909	28.1267	28.6449	27.8368	27.2873	28.1026	28.6176	28.2884	27.6594	27.7923	29.0339	29.0939	28.0966	28.0398	28.9686	28.1181	27.0948	28.3424	28.9612	28.4979	30.0789	27.4257	29.1229	27.9739	28.167	28.5042	28.0553	28.9701	0.199308	0.245963	0.566811	0.399859	0.658586	0.766163	0.784559	0.00726719
Q9I3G5	ccoP1	PA1552	12	56.6	34.644	0	30.9531	30.7393	30.5178	30.7533	30.4586	30.0845	30.1399	30.2696	30.4386	30.2656	30.4942	30.4813	30.6692	30.1535	30.407	30.4823	30.9399	30.2596	30.5681	30.5181	30.333	30.1934	30.4847	30.3866	30.6497	30.1095	30.446	30.5219	30.7409	30.2382	30.4199	30.428	30.5714	30.3494	30.4318	0.177934	0.166163	0.10557	0.213609	0.280416	0.121506	0.230702	0.00578818
E1JGJ7;E1JGJ6	ccoQ1;ccoQ2	PA1552.1;PA1555.1	2	29.5	6.7828	0	25.89	25.6496	25.6157	25.7433	26.8539	27.1274	26.9059	26.7804	26.2514	26.652	26.0161	25.8653	26.2422	26.5531	26.5649	25.6507	26.0162	26.0796	25.9493	25.9443	26.0777	26.5956	26.4725	25.7284	25.3897	25.2042	25.0006	25.5698	25.7246	26.9169	26.1962	26.2527	25.9973	26.2186	25.2911	0.122769	0.149474	0.342895	0.428253	0.0639015	0.394423	0.244508	0.00477244
Q9I3G4	ccoO1	PA1553	13	53.2	22.758	0	28.5315	28.8809	29.2124	29.2007	26.8304	28.1561	28.961	29.4397	28.0122	28.4529	28.8516	28.9947	28.1682	28.3259	29.3766	28.8277	27.4799	28.0694	28.687	29.1106	27.8367	28.1051	28.8072	28.9872	28.0018	28.4042	29.2815	28.6915	28.9564	28.3468	28.5778	28.6746	28.3367	28.4341	28.5947	0.322195	1.14127	0.44133	0.545989	0.7135	0.55084	0.538178	0.0111269
Q9I3G3	ccoN1	PA1554	5	13.1	53.108	0	29.2116	28.8112	28.7021	28.8388	28.0079	27.7945	28.2203	28.2525	28.6599	28.1009	27.967	28.2716	28.4632	27.8876	28.1899	28.1393	29.1191	27.9655	28.1369	28.5386	28.2521	27.9148	28.1574	28.2907	28.3551	27.7973	27.5496	27.7923	28.8909	28.0688	28.2499	28.17	28.44	28.1538	27.8736	0.221764	0.212609	0.300415	0.235998	0.512495	0.168839	0.341221	0.00767589
Q9I3G2	ccoP2	PA1555	15	62.3	33.812	0	29.0879	29.2101	29.0877	29.2792	31.1123	31.4216	31.2954	31.3927	30.8108	31.2182	30.6651	30.6413	30.7704	31.1672	31.2719	30.5081	30.8412	31.7769	31.4985	31.2676	30.6043	31.1193	31.0092	30.2847	31.1589	31.0695	31.1024	32.4564	29.1662	31.3055	30.8339	30.9294	31.346	30.7544	31.4468	0.0948696	0.139676	0.266995	0.354323	0.395778	0.383496	0.674073	0.00325272
Q9I3G1	ccoO2	PA1556	13	55.4	22.778	0	29.3097	30.2209	30.4106	30.5092	30.4037	30.9713	31.6571	31.6446	30.8265	31.287	31.0497	30.9891	30.5549	31.2301	31.6263	30.818	30.2392	31.2781	31.088	31.3431	30.635	31.0248	31.2007	30.7743	30.4098	31.0501	31.3532	31.7284	30.1126	31.1692	31.0381	31.0573	30.9871	30.9087	31.1354	0.548483	0.602565	0.190841	0.47023	0.510203	0.252776	0.557603	0.0182144
Q9I3G0	ccoN2	PA1557	7	23.4	53.09	0	27.4247	28.0972	27.601	27.8359	29.4194	29.2747	28.8013	28.9644	28.6688	29.2562	28.8766	28.6948	28.8108	29.2908	28.6954	28.107	27.4668	27.9939	27.8643	27.3519	28.7716	29.3221	28.5358	27.9352	27.7952	27.9841	27.9876	29.397	27.7397	29.1149	28.8741	28.726	27.6692	28.6412	28.291	0.291857	0.282416	0.270969	0.486575	0.308315	0.574514	0.742779	0.0105213
Q9I3F9	PA1558	PA1558	5	35.2	22.591	0	24.3898	20.8614	22.6178	23.7065	23.0712	21.948	23.6643	23.3047	21.5514	22.8535	23.2349	22.8438	22.4873	21.7179	23.1373	23.5807	22.5224	22.7569	22.3753	22.4813	23.2795	22.1606	23.1358	23.4929	23.0723	23.1533	23.2956	22.7748	22.8939	22.997	22.6209	22.7308	22.534	23.0172	23.074	1.53896	0.7407	0.7359	0.810932	0.161036	0.589598	0.219777	0.0672214
Q9I3F6	aer	PA1561	21	55.7	57.179	0	28.2403	27.7478	27.9032	27.6318	29.4363	28.9753	28.9437	28.8188	28.5095	28.5246	28.2896	28.3818	28.693	28.4525	28.4612	28.1537	28.2142	28.5096	28.3204	28.037	28.4687	28.6101	28.5312	28.2599	28.2924	27.8856	28.1435	28.6261	27.8808	29.0435	28.4264	28.4401	28.2703	28.4675	28.2369	0.264216	0.27041	0.111464	0.221036	0.19779	0.149995	0.309156	0.00947662
Q9I3F5	acnA	PA1562	47	67	99.147	0	29.3216	30.1425	30.3761	30.2353	30.4496	30.8652	30.5621	30.749	31.0685	31.3091	31.1532	31.1695	30.7601	30.9996	31.0694	31.0641	30.6876	31.3829	31.3189	31.4305	30.9505	31.2611	31.1521	31.2129	30.8637	30.9552	30.933	32.1495	30.0189	30.6565	31.1751	30.9733	31.205	31.1441	31.2254	0.474649	0.186012	0.0997202	0.145637	0.347911	0.136609	0.617336	0.0158117
Q9I3F4	rlmM	PA1563	8	30.1	40.156	0	23.9215	24.8298	23.8936	25.1216	25.0829	24.8828	24.2738	24.861	25.194	24.0941	25.1779	24.9562	25.1333	24.7739	24.1105	24.8672	22.0254	25.5544	25.8046	25.0976	24.5426	24.762	24.8354	24.8591	25.3451	23.1971	23.1135	25.6758	24.4416	24.7752	24.8556	24.7212	24.6205	24.7498	24.3329	0.628235	0.348817	0.5191	0.434686	1.75463	0.14416	1.36686	0.0257035
Q9I3F3	tusA	PA1564	4	55.7	8.8652	0.0027192	26.7698	26.6245	24.9145	25.1695	23.2508	24.2655	22.1027	24.7955	22.9572	22.0327	22.7144	21.8381	22.0526	23.7707	22.2016	23.1393	25.5605	21.9205	23.7027	24.2996	23.9264	22.1547	24.0549	24.0261	21.0117	24.6632	22.9367	22.5582	25.8696	23.6036	22.3856	22.7911	23.8708	23.5405	22.7925	0.963072	1.18823	0.535148	0.811105	1.51341	0.925546	1.49964	0.037228
Q9I3E7	PA1570	PA1570	4	16.7	32.381	0	23.6203	23.1583	22.8874	23.2202	23.3076	22.4485	22.5566	23.0739	22.7075	23.0608	23.3507	23.3202	23.3188	23.1498	22.5946	22.7626	23.1295	22.9118	24.062	23.4599	22.9232	23.0911	24.901	22.564	21.4687	22.5586	22.5185	22.4986	23.2215	22.8467	23.1098	22.9564	23.3908	23.3698	22.2611	0.302582	0.411009	0.298066	0.335278	0.501	1.04423	0.52886	0.0130302
Q9I3E6	PA1571	PA1571	3	54.2	6.7465	0	26.5869	26.2704	26.2546	26.0915	27.4858	27.1499	27.049	27.2983	26.8897	26.637	26.718	27.1007	26.7831	26.7193	26.5631	26.9114	25.4855	25.7373	26.3115	26.2019	26.6705	27.1301	26.8428	26.7433	25.6746	26.2509	25.1825	22.1965	26.3009	27.2457	26.8364	26.7442	25.934	26.8467	24.8261	0.207147	0.189999	0.205318	0.144748	0.38908	0.201708	1.80665	0.00787607
Q9I3E5	PA1572	PA1572	5	18.1	40.701	0.0017123	23.9809	23.6668	23.1237	24.1415	23.8896	23.5455	23.2565	21.8636	23.6657	23.0796	23.1049	23.5814	23.8093	24.121	23.1627	23.0956	24.9415	23.7716	22.8074	23.1563	23.5226	23.012	23.5303	23.2517	22.9746	23.0668	22.2972	23.1517	23.7282	23.1388	23.3579	23.5472	23.6692	23.3292	22.8726	0.44865	0.888637	0.308837	0.4999	0.937188	0.247981	0.39033	0.0189079
Q9I3E3	PA1574	PA1574	3	48.4	10.156	0	28.7628	28.6538	28.3726	28.5532	28.73	28.4423	28.1196	28.4269	27.6442	27.8621	27.5999	28.1867	27.2145	27.0751	26.8555	27.2928	28.5791	28.531	28.7022	28.3926	27.6068	27.9383	27.6585	28.3306	28.2805	28.247	28.1076	28.3235	28.5856	28.4297	27.8232	27.1095	28.5512	27.8836	28.2397	0.165829	0.249349	0.268039	0.191743	0.127998	0.33168	0.0934368	0.00580113
Q9I3E1	PA1576	PA1576	14	66	30.777	0	20.9091	23.6822	23.7313	25.4006	20.7174	23.7856	25.6966	25.4225	24.4669	23.1579	25.4808	25.6967	24.4521	24.7345	26.002	25.4542	25.5978	25.6243	25.7726	25.964	21.3665	25.0013	24.8757	25.7197	25.6009	25.0986	26.0758	26.2471	23.4308	23.9055	24.7006	25.1607	25.7397	24.2408	25.7556	1.86122	2.28676	1.15978	0.701848	0.168196	1.95193	0.516285	0.0794349
Q9I3D8	PA1579	PA1579	9	58.9	22.11	0	27.2859	27.0868	26.7155	26.965	25.0315	24.665	24.7402	25.5102	26.6505	26.582	26.9337	26.2295	26.4463	26.7129	25.7869	24.9927	27.0749	26.6363	26.4155	26.7218	25.6467	26.8281	26.418	26.9753	26.9146	27.3592	26.5816	26.7351	27.0133	24.9867	26.5989	25.9847	26.7121	26.467	26.8976	0.238523	0.383137	0.289525	0.767383	0.274139	0.595545	0.336455	0.00882985
P14165	gltA	PA1580	27	85.3	47.694	0	32.5733	32.4583	32.6475	32.5966	32.3836	32.3242	32.428	32.4448	32.482	32.4463	32.4848	32.5329	32.4543	32.3634	32.4737	32.6186	32.4122	32.4204	32.2061	32.4484	32.5043	32.3139	32.3939	32.5606	32.3653	32.4258	32.6609	32.496	32.5689	32.3952	32.4865	32.4775	32.3718	32.4432	32.487	0.0800255	0.0538706	0.0355685	0.105653	0.111523	0.110546	0.127653	0.00245711
Q9I3D7	sdhC	PA1581	6	45.3	13.77	0	30.7972	30.6788	30.9073	30.6325	30.3993	30.1809	30.0278	30.4736	30.101	29.9919	30.0068	29.9406	30.1992	30.3081	29.7492	30.1119	28.4611	28.7768	28.3155	29.2902	30.4902	30.2632	30.2923	29.7716	28.4804	29.2289	29.1128	28.8742	30.754	30.2704	30.01	30.0921	28.7109	30.2043	28.924	0.123542	0.203957	0.066936	0.242272	0.431515	0.305593	0.330591	0.00401709
Q9I3D6	sdhD	PA1582	3	16.4	13.727	0	27.6555	27.8326	27.6843	27.939	27.6038	27.5884	27.277	27.5345	27.7786	27.6349	27.7721	27.4269	27.8275	27.5088	27.381	27.6954	25.5622	25.0241	25.1702	25.5164	27.7445	27.8401	27.8483	27.4685	25.4167	25.9153	25.2632	25.1637	27.7778	27.5009	27.6531	27.6032	25.3182	27.7254	25.4397	0.132528	0.152186	0.164752	0.197549	0.262815	0.177629	0.333698	0.00477098
Q9I3D5	sdhA	PA1583	35	67.6	63.531	0	33.4107	33.2932	33.2041	33.1308	33.2283	33.0418	33.0369	33.1345	33.1731	33.0804	33.1806	33.1256	33.193	33.1425	33.1589	33.2685	33.1635	33.1984	33.0699	33.2212	33.1976	32.9659	33.1445	33.1745	33.0775	33.0241	33.0895	33.3823	33.2597	33.1104	33.1399	33.1907	33.1632	33.1206	33.1433	0.120599	0.0905543	0.0465557	0.0559425	0.0665812	0.105414	0.161799	0.00362599
Q9I3D4	sdhB	PA1584	19	82.1	26.155	0	32.4036	32.4014	32.1931	32.3523	32.492	32.1712	32.0267	32.134	32.3325	32.374	32.4065	32.2014	32.4669	32.3486	32.2861	32.2857	32.222	32.0231	32.2555	32.3041	32.4	32.3543	32.402	32.1992	31.9769	31.9185	31.9626	32.3768	32.3376	32.206	32.3286	32.3468	32.2012	32.3389	32.0587	0.0991879	0.200257	0.0900593	0.085335	0.123388	0.0956829	0.21352	0.00306726
Q9I3D3	sucA	PA1585	65	79	105.88	0	33.3332	33.2191	33.1941	33.2671	33.2338	33.1902	33.0069	33.0906	33.2857	33.1977	33.2109	33.2151	33.2288	33.2235	33.2408	33.2757	32.8236	32.9341	32.6745	33.0014	33.3012	33.1275	33.2331	33.1726	32.9267	32.9581	32.9575	33.0051	33.2534	33.1304	33.2274	33.2422	32.8584	33.2086	32.9619	0.0612321	0.101821	0.0395754	0.0235068	0.142859	0.0753649	0.0323481	0.00184138
Q9I3D2	sucB	PA1586	28	79.2	42.887	0	33.4678	33.411	33.3631	33.307	33.2172	33.2463	33.2033	33.2059	33.5816	33.3552	33.4007	33.3726	33.4862	33.3308	33.4417	33.1474	32.8769	33.0012	32.6791	33.0703	33.5504	33.5691	33.4134	33.313	33.1736	33.307	33.2372	32.9356	33.3872	33.2182	33.4275	33.3515	32.9069	33.4615	33.1633	0.0684979	0.0196907	0.104422	0.150924	0.171659	0.120911	0.161317	0.00205162
Q9I3D1	lpdG	PA1587	26	66.5	50.164	0	33.6901	33.6716	33.4139	33.5749	33.8181	33.6609	33.5625	33.5375	33.7082	33.7385	33.6998	33.7081	33.7974	33.7423	33.6335	33.7838	33.5252	33.6441	33.4863	33.5376	33.7947	33.7579	33.7304	33.5223	33.6791	33.6532	33.4948	33.8204	33.5876	33.6448	33.7136	33.7393	33.5483	33.7013	33.6619	0.12636	0.127253	0.0170502	0.0742821	0.0675067	0.122239	0.133455	0.00376209
P53593	sucC	PA1588	34	88.7	41.542	0	34.5644	34.4763	34.3761	34.3945	34.2826	34.1376	34.0571	34.042	34.2688	34.2835	34.2506	34.1644	34.3426	34.2533	34.2621	34.2484	34.061	33.9324	33.8792	34.1491	34.2884	34.3238	34.2123	34.1475	34.018	34.0631	34.0513	33.9867	34.4528	34.1298	34.2418	34.2766	34.0054	34.243	34.0298	0.0862214	0.110161	0.0533293	0.0443749	0.122466	0.0788448	0.0344946	0.00250259
Q51567	sucD	PA1589	22	90.8	30.266	0	33.7838	33.6727	33.4996	33.45	33.4687	33.2398	33.0688	33.1543	33.4555	33.375	33.3594	33.3896	33.4957	33.3882	33.2098	33.3833	33.1396	33.1878	32.9825	33.3727	33.5036	33.3746	33.339	33.4437	33.1236	33.2945	33.1903	33.356	33.6015	33.2329	33.3949	33.3693	33.1707	33.4152	33.2411	0.154534	0.172	0.042249	0.118273	0.160696	0.0732008	0.10397	0.00459901
Q9I3C5	htpG	PA1596	61	84.2	71.667	0	33.7428	33.6296	33.5025	33.469	34.1558	33.8808	33.8926	33.8137	34.1019	33.8918	33.7969	33.8098	33.9385	33.9434	33.8104	33.9189	33.5085	33.6725	33.6347	33.2789	34.0058	33.9595	33.8537	33.8046	34.6217	34.8359	34.7832	33.8004	33.586	33.9357	33.9001	33.9028	33.5237	33.9059	34.5103	0.125378	0.150762	0.140931	0.0625146	0.177595	0.0927934	0.481971	0.00373305
Q9I3C4	PA1597	PA1597	11	72.6	25.791	0	26.5795	26.9685	26.817	27.1581	27.4848	27.4615	27.5505	27.597	26.9496	26.937	26.6893	27.0443	26.6564	27.0769	26.3639	26.7189	26.9657	27.3901	27.3637	27.1593	26.7735	27.082	26.8651	27.1992	27.5656	28.057	27.7401	27.2204	26.8808	27.5235	26.905	26.704	27.2197	26.98	27.6458	0.244575	0.0618549	0.151604	0.292825	0.198288	0.195171	0.348984	0.00909851
Q9I3C0	PA1601	PA1601	14	23.3	81.329	0	28.2498	26.7179	27.7674	27.7341	23.0621	24.9622	22.1239	25.1968	24.524	22.0296	24.4668	23.1354	23.5949	24.6133	23.3663	23.8406	26.6334	24.9129	23.6952	25.9993	25.3969	24.7494	23.7086	23.1019	25.359	25.6445	25.61	23.5888	27.6173	23.8362	23.539	23.8538	25.3102	24.2392	25.0506	0.644251	1.48887	1.19332	0.542133	1.28994	1.02884	0.982815	0.0233278
Q9I3B9	PA1602	PA1602	4	25.8	17.478	0	26.7543	25.9387	25.4145	26.1125	25.0788	25.2372	25.3203	24.9315	25.2758	25.1299	25.1458	25.0568	25.672	25.4331	25.2885	25.3954	26.3067	22.6214	23.5472	26.8751	25.4581	24.4248	25.1911	25.1131	25.7815	24.7876	25.0288	24.8077	26.055	25.142	25.1521	25.4472	24.8376	25.0468	25.1014	0.552606	0.172403	0.0911134	0.161873	2.07257	0.440161	0.466367	0.0212092
Q9I3B7	PA1604	PA1604	3	15.3	34.586	0.0095363	23.3749	23.1261	22.3313	24.2303	23.5321	21.4645	22.5424	23.1022	22.3762	24.0288	23.7019	23.0123	23.2902	21.0033	20.9287	22.8749	23.5809	22.7737	23.7127	22.6051	22.9728	22.2788	23.0988	23.06	22.5986	23.8508	21.8177	23.0262	23.2657	22.6603	23.2798	22.0243	23.1681	22.8526	22.8233	0.782074	0.894256	0.736458	1.23406	0.559645	0.386151	0.848277	0.0336149
Q9I3B4	PA1607	PA1607	4	39.7	16.208	0.0013831	22.4546	23.2103	23.1398	23.3357	23.3812	23.0973	22.8883	23.611	23.1735	22.9165	24.0132	23.0007	21.251	23.3001	23.7088	24.4071	22.5309	21.5652	22.0031	23.0271	23.1524	22.9409	24.4188	22.9765	22.6775	23.2961	23.3992	22.4584	23.0351	23.2444	23.276	23.1667	22.2816	23.3722	22.9578	0.395378	0.317031	0.502967	1.3565	0.634743	0.703866	0.460916	0.0171641
Q9I3B3	PA1608	PA1608	21	60.6	58.237	0	25.0949	26.0685	26.8633	27.1211	24.8993	26.2836	26.9117	26.8854	25.6217	26.1721	26.7159	26.5719	25.544	26.3279	26.7844	26.5539	26.0353	27.0919	27.0425	27.2342	25.7599	25.9611	26.3783	26.6847	25.865	26.6851	26.8571	27.1223	26.2869	26.245	26.2704	26.3026	26.851	26.196	26.6324	0.91225	0.942878	0.489889	0.538984	0.549821	0.415314	0.542288	0.0347035
Q9I3B2	fabB	PA1609	23	79	42.806	0	32.1882	32.401	32.4511	32.157	32.1893	31.9497	32.213	32.0883	32.3602	32.0794	32.1543	32.1616	32.1689	32.1298	32.2282	32.0456	32.0494	31.6597	31.6886	31.9971	32.2799	32.1313	32.1251	32.2671	32.0135	32.2552	32.0143	31.2397	32.2993	32.1101	32.1889	32.1431	31.8487	32.2008	31.8807	0.1483	0.119828	0.12008	0.0765975	0.203048	0.0840955	0.442165	0.00459142
O33877	fabA	PA1610	11	58.5	18.747	0	30.4054	30.4783	30.2253	30.2892	30.0656	29.9557	29.9074	29.8369	29.712	29.7522	29.8494	29.8963	30.0764	29.7813	29.6822	29.7598	29.8703	29.3662	29.5402	30.0383	29.9596	29.8042	29.8264	29.8744	29.8184	30.1772	30.0074	29.4854	30.3495	29.9414	29.8025	29.8249	29.7037	29.8662	29.8721	0.11368	0.0960902	0.0850875	0.172939	0.305697	0.0688474	0.296559	0.00374569
Q9I3B1	PA1611	PA1611	15	40.7	71.491	0	24.3635	22.9139	23.1122	24.8691	21.1297	21.15	21.409	24.0058	22.5521	22.0557	23.8626	22.2925	23.037	21.3276	21.1596	21.3123	22.7674	22.7668	24.2593	25.112	22.8005	23.4566	23.6742	23.2997	22.8295	24.2224	23.5512	23.2135	23.8147	21.9236	22.6907	21.7091	23.7264	23.3078	23.4542	0.951826	1.39393	0.807117	0.888506	1.16108	0.371404	0.590936	0.0399681
Q9I3A8	gpsA	PA1614	17	69.4	36.773	0	28.2142	28.2351	28.179	28.2923	28.061	28.2863	28.5886	28.3743	28.2149	28.1801	28.4895	28.2375	28.493	28.2843	28.4394	28.2686	28.2856	28.1579	28.2907	28.5258	28.3866	28.2458	28.2334	28.363	27.9906	28.3427	28.2197	28.1564	28.2302	28.3275	28.2805	28.3713	28.315	28.3072	28.1774	0.0474659	0.218415	0.141333	0.111913	0.15337	0.0788088	0.146588	0.00168139
Q9I3A7	PA1615	PA1615	5	61.9	12.457	0	25.0584	24.8177	25.0412	25.1034	25.7538	25.4886	25.1019	25.3706	25.7144	25.0814	25.2567	25.6202	25.9795	25.8329	25.1868	25.7959	22.2479	25.1334	25.9779	25.8068	25.9636	24.9685	25.6326	25.5127	25.56	25.7191	24.8013	25.2455	25.0052	25.4287	25.4182	25.6988	24.7915	25.5193	25.3315	0.127707	0.270481	0.298949	0.350384	1.73447	0.413798	0.404534	0.00510724
Q9I3A6	PA1616	PA1616	3	40.3	16.747	0	22.6544	25.1815	23.0729	25.157	21.0419	22.2827	25.5533	23.0458	23.757	21.9244	24.1612	24.6065	23.0611	21.6345	23.6043	24.6632	24.6664	24.7741	24.5213	25.5405	21.3065	24.2269	24.8528	23.3264	21.7803	23.3207	24.9363	24.6834	24.0164	22.9809	23.6123	23.2408	24.8756	23.4281	23.6802	1.3421	1.90339	1.17752	1.26069	0.455213	1.54694	1.45182	0.0558826
Q9I3A4	PA1618	PA1618	5	42.8	15.595	0	26.1842	25.3224	25.6247	25.3703	26.157	26.1183	26.0845	25.9291	26.1771	26.3439	26.0803	26.2522	26.442	26.0431	26.051	26.4155	26.0936	25.6439	25.9607	25.426	26.2075	26.168	26.2371	26.2277	25.8025	25.848	25.762	25.3911	25.6254	26.0722	26.2133	26.2379	25.781	26.2101	25.7009	0.395423	0.0998975	0.111916	0.220669	0.302654	0.0306539	0.209493	0.0154309
Q9I399	PA1623	PA1623	12	69.1	24.924	0	27.2976	27.0061	26.4226	25.8766	27.5409	27.9823	28.1869	27.7953	27.8576	28.2379	27.8265	27.9953	27.724	27.8916	27.3957	27.8451	27.5294	27.7992	27.9544	27.6919	28.0728	27.8952	27.7231	28.2449	27.3229	27.7554	27.5119	27.8538	26.6507	27.8763	27.9793	27.7141	27.7437	27.984	27.611	0.631449	0.274923	0.187326	0.223688	0.17897	0.224993	0.239855	0.0236935
Q9I398	PA1624	PA1624	11	51.5	29.533	0	24.9352	24.4836	25.6176	25.3988	23.7999	24.6875	25.0842	24.6999	25.2079	26.2891	25.7645	25.1579	25.6112	25.1591	25.2481	24.694	25.4004	25.3932	25.2649	25.2928	24.7566	25.4268	24.5424	25.9432	25.6296	25.8138	25.4461	24.8606	25.1088	24.5679	25.6048	25.1781	25.3378	25.1673	25.4375	0.504631	0.544112	0.532614	0.377367	0.0690882	0.639942	0.412902	0.0200978
Q9I394	PA1628	PA1628	5	17.3	55.115	0.0017188	24.5065	24.7508	24.407	24.7952	24.8522	24.8433	24.6679	24.4502	25	24.5727	24.5768	25.3428	24.3966	24.5369	24.8628	24.4209	22.2799	24.318	21.303	24.5198	24.3877	24.7556	24.2481	24.1251	24.7225	24.805	24.7735	22.4102	24.6148	24.7034	24.8731	24.5543	23.1052	24.3791	24.1778	0.187925	0.188958	0.371818	0.2146	1.57066	0.272963	1.1789	0.00763462
P57683	kdpA	PA1633	3	7.4	59.934	0	26.3441	26.0445	26.4237	26.7341	25.8041	25.1934	25.6719	26.3598	26.6901	26.4738	27.4553	27.1565	26.8002	26.2147	27.2806	26.9988	25.9778	25.1076	25.8435	26.4367	27.1567	26.7979	27.3582	27.1406	25.4949	25.4154	26.2168	25.6039	26.3866	25.7573	26.9439	26.8236	25.8414	27.1133	25.6828	0.283419	0.479745	0.444273	0.451235	0.551223	0.232449	0.364292	0.010741
P57698	kdpB	PA1634	34	50.7	72.989	0	30.1642	30.2944	30.2493	30.4143	29.587	29.3878	29.5021	29.4634	31.5651	31.2656	31.5244	31.4716	31.6845	31.4105	31.522	31.5826	29.7174	29.4174	29.696	29.8068	31.5145	31.5302	31.5907	31.3096	29.3198	29.3845	29.5516	29.2543	30.2806	29.485	31.4567	31.5499	29.6594	31.4863	29.3776	0.104212	0.0828894	0.132983	0.114614	0.168297	0.122231	0.127639	0.00344154
P57686	kdpC	PA1635	5	53.6	19.277	0	27.5571	27.3558	28.1431	28.1973	26.4687	26.6878	27.7992	27.699	28.943	28.5933	29.1398	29.2275	28.6439	28.73	29.0985	29.214	27.1025	27.1559	27.9397	28.6614	29.2628	28.9128	29.3688	29.0905	26.362	27.696	28.808	28.2329	27.8133	27.1637	28.9759	28.9216	27.7148	29.1587	27.7747	0.420752	0.683114	0.281427	0.277237	0.737986	0.20006	1.04555	0.0151277
Q9I389	kdpD	PA1636	28	42.4	97.019	0	26.541	26.2707	26.3675	27.6231	25.4905	26.4446	27.0384	26.6438	27.4771	27.8667	27.7567	27.5261	28.2515	28.0399	27.8755	27.8741	24.59	25.4414	26.498	26.8232	27.7713	27.7238	27.8709	27.4084	25.3253	26.4495	26.6095	26.2915	26.7006	26.4043	27.6567	28.0102	25.8382	27.6936	26.169	0.625107	0.657288	0.185683	0.178687	1.02001	0.199776	0.577226	0.0234117
Q9I388	kdpE	PA1637	9	50.4	25.421	0.00035613	23.2668	26.6682	22.2436	25.9723	23.239	26.5236	26.2963	21.0466	24.9837	23.1552	23.755	25.4493	25.5933	25.9603	26.4521	22.0305	21.1354	21.5039	22.1993	24.4483	25.2914	21.5826	25.6249	25.5358	23.3757	22.4434	22.4657	23.0997	24.5377	24.2764	24.3358	25.009	22.3218	24.5087	22.8461	2.11935	2.62283	1.06316	2.01664	1.48476	1.95579	0.466043	0.0863711
Q9I387	glsA	PA1638	7	35.8	33.045	0	24.615	24.5676	24.7096	24.4861	24.1172	24.5883	23.6306	24.0293	24.2046	24.8675	24.6225	24.8554	24.8334	24.9065	24.4285	24.8014	23.6868	21.7963	23.0245	23.0846	24.7102	24.3507	24.4704	24.6957	22.1861	22.9055	24.48	23.0427	24.5946	24.0913	24.6375	24.7425	22.898	24.5567	23.1536	0.0933406	0.393191	0.309867	0.213896	0.793056	0.175835	0.960772	0.00379518
Q9I385	PA1640	PA1640	7	35.4	37.61	0	22.5874	24.807	24.9281	25.2602	25.4233	25.7434	25.4585	25.5892	25.8395	25.6285	25.9154	25.6576	25.9572	25.6213	25.9115	25.726	21.5229	21.639	23.3316	25.1652	25.8532	26.2152	25.9926	25.8831	22.7915	22.6365	25.5914	24.4321	24.3957	25.5536	25.7602	25.804	22.9147	25.986	23.8629	1.22064	0.145268	0.139324	0.157584	1.713	0.164129	1.4099	0.0500353
Q9I384	PA1641	PA1641	5	55.4	10.053	0	26.0144	25.6289	24.8776	24.8186	25.6828	25.9662	25.6724	25.2524	26.0278	25.9896	25.5061	25.8475	26.2203	25.864	25.3676	25.7168	26.7899	27.22	26.9125	26.2059	25.8071	26.0702	25.8697	25.9049	26.8628	26.3737	26.3574	26.8852	25.3349	25.6435	25.8427	25.7922	26.7821	25.913	26.6198	0.584195	0.294096	0.237433	0.353257	0.424587	0.112355	0.293756	0.0230589
Q9I383	selD	PA1642	20	75.3	36.353	0	28.737	28.7668	28.5085	28.649	29.132	29.0779	28.9752	28.9297	28.909	28.7639	28.4318	28.6249	28.7597	28.9857	28.6215	28.7199	28.8938	28.7702	29.0318	28.834	28.626	28.9728	28.7989	28.5368	28.4174	28.8179	28.6464	29.0641	28.6653	29.0287	28.6824	28.7717	28.8824	28.7336	28.7364	0.115907	0.0926549	0.203397	0.154024	0.11161	0.193042	0.273198	0.00404345
Q9I382	selU	PA1643	13	40.7	41.845	0	23.0408	25.8345	26.1	26.1856	25.833	26.1218	26.2433	26.096	26.2273	26.5884	25.8478	25.7896	26.0684	26.151	25.7231	25.2571	21.8679	25.5862	24.7236	25.6287	25.6157	26.0481	25.5337	25.7179	22.3045	24.7818	26.317	25.8061	25.2902	26.0735	26.1133	25.7999	24.4516	25.7289	24.8024	1.50706	0.172735	0.371431	0.406568	1.77221	0.225782	1.78337	0.0595905
Q9I381	PA1644	PA1644	5	30.2	21.838	0	24.9684	23.1948	24.2484	23.0839	23.987	21.7808	23.0169	24.6518	24.9057	24.6256	24.3825	24.5526	24.4802	22.4267	25.0006	24.3416	20.5922	24.2855	24.8085	24.7163	24.1362	23.3883	23.4305	24.6649	25.0769	24.9083	23.9604	24.3515	23.8739	23.3591	24.6166	24.0623	23.6006	23.9049	24.5743	0.898773	1.24814	0.218001	1.12669	2.01856	0.611839	0.51337	0.0376467
Q9I373	PA1652	PA1652	4	15.6	23.276	0	21.9945	22.6273	23.4782	21.6277	24.2623	23.7596	23.8101	23.4696	24.0604	23.9196	23.8494	23.6662	24.1914	23.9451	23.7935	23.8115	24.1684	23.9796	23.8852	23.2367	23.9854	23.6742	23.8919	23.5496	24.0378	22.9052	23.7942	23.1096	22.4319	23.8254	23.8739	23.9354	23.8175	23.7753	23.4617	0.810516	0.327621	0.163897	0.183613	0.404688	0.199078	0.540418	0.0361322
Q9I371	PA1654	PA1654	11	45.4	43.311	0	22.5952	25.7674	27.1463	26.7397	24.1839	25.1739	26.2348	26.8299	25.8687	26.3382	26.8782	26.6931	25.8293	25.7772	25.6688	26.478	25.3292	24.0387	26.2313	26.5378	25.7299	25.9928	26.5308	26.1943	25.0887	26.3002	26.3146	25.2943	25.5622	25.6056	26.4445	25.9383	25.5343	26.112	25.7495	2.06083	1.16939	0.444512	0.36597	1.1213	0.337806	0.649774	0.0806202
Q9I370	PA1655	PA1655	4	31.5	22.738	0	22.9042	21.9998	23.1521	23.9653	21.9477	21.4213	23.9899	25.4577	24.7531	21.7829	23.8022	25.0532	21.7687	21.0218	24.5776	24.1563	22.2405	23.8704	24.6499	24.8346	21.5458	25.2762	24.9644	25.4204	22.8881	23.9829	24.0833	24.3736	23.0054	23.2042	23.8479	22.8811	23.8989	24.3017	23.832	0.80922	1.86664	1.47628	1.75106	1.18191	1.84713	0.650706	0.0351753
Q9I368	PA1657	PA1657	10	62.5	18.165	0	25.6556	23.2897	25.066	25.7327	26.5968	26.5482	22.129	23.1355	23.0564	20.7425	23.1555	25.8642	25.7036	23.1402	22.7176	22.3109	26.3343	26.0782	26.0701	20.5085	22.9788	24.6034	25.6383	25.6285	21.4704	23.3814	25.7096	25.8474	24.936	24.6024	23.2047	23.4681	24.7478	24.7122	24.1022	1.13724	2.3118	2.09444	1.52832	2.82882	1.2535	2.08774	0.0456062
Q9I367	PA1658	PA1658	29	77.2	55.56	0	23.175	26.8985	24.1214	22.0421	25.748	24.5656	25.4463	25.3763	24.4903	21.7673	23.5525	21.5343	25.6509	25.2074	25.5291	24.5588	27.4284	24.7689	27.3043	25.8974	25.5583	26.0517	24.9742	23.2102	26.034	23.4931	24.3303	24.6978	24.0593	25.2841	22.8361	25.2366	26.3498	24.9486	24.6388	2.07492	0.50537	1.42439	0.489035	1.26206	1.23981	1.05795	0.0862423
Q9I363	PA1662	PA1662	32	47.3	95.774	0	26.0097	24.581	25.6007	25.1743	24.0014	23.736	25.0949	25.0856	22.8979	25.109	24.4854	24.6196	24.9671	24.2509	25.797	24.4474	24.7658	26.2427	25.5885	25.4885	23.8483	24.6607	25.3681	24.8034	24.8324	26.1236	25.4216	24.4033	25.3414	24.4795	24.278	24.8656	25.5214	24.6701	25.1952	0.611018	0.713532	0.958314	0.690541	0.604648	0.62726	0.746512	0.0241114
Q9I359	PA1666	PA1666	5	39.3	18.44	0.0076692	20.4115	22.7759	23.6837	23.6215	24.5492	22.1757	24.4911	24.535	24.2646	22.0077	22.6033	20.6341	22.3687	22.5286	22.403	22.8746	22.9035	23.0391	23.3028	22.229	22.0672	22.0095	22.6626	24.4574	23.0187	20.6643	23.1934	21.2596	22.6232	23.9377	22.3774	22.5437	22.8686	22.7992	22.034	1.53146	1.17494	1.50426	0.231028	0.457491	1.14421	1.26355	0.0676943
Q9I356	PA1669	PA1669	18	22	133.04	0	22.4212	23.5467	23.3958	24.2879	21.7354	24.0984	21.3465	22.5068	21.9161	21.9187	24.2353	22.7561	23.2288	23.9082	22.0054	21.8748	24.1091	24.2915	22.2401	24.1162	23.3474	22.5824	22.4774	21.82	24.2418	24.5224	24.7197	22.3969	23.4129	22.4218	22.7066	22.7543	23.6892	22.5568	23.9702	0.767536	1.21728	1.09315	0.981685	0.969767	0.625783	1.06702	0.0327826
Q9I352	PA1673	PA1673	7	53.6	17.853	0	27.3724	27.0217	27.0982	26.5006	29.2793	29.2029	28.8175	29.0012	28.5892	28.7863	28.2706	28.7882	28.3517	28.0268	27.7926	27.9962	27.1613	27.5737	28.1841	26.9711	28.5003	29.0121	28.796	28.2827	27.4704	27.2197	27.5399	28.3907	26.9982	29.0752	28.6086	28.0418	27.4726	28.6478	27.6552	0.36432	0.208066	0.243898	0.231261	0.536897	0.321301	0.50924	0.0134942
Q9I351	folE2	PA1674	12	67.4	20.236	0	29.2083	29.2781	29.0113	28.9965	29.05	29.0954	29.0143	28.7343	29.0471	29.115	29.1308	29.2058	29.2246	29.0583	29.0855	29.2748	28.7413	28.5924	28.4881	28.7887	28.9016	29.0439	29.1775	29.1327	28.8798	29.107	29.2722	28.7607	29.1235	28.9735	29.1247	29.1608	28.6526	29.0639	29.0049	0.141169	0.162867	0.0651235	0.105256	0.137938	0.121622	0.228879	0.00484725
Q9I350	PA1675	PA1675	5	40.5	21.111	0	24.3148	24.2241	24.5008	24.3808	23.1019	22.8516	21.8489	23.8077	23.8068	23.6883	23.5799	23.2984	24.1759	23.8792	23.7493	23.8674	24.639	24.2126	23.9415	24.2214	24.2072	23.3079	23.0572	23.4833	24.1371	24.5556	24.7501	24.4782	24.3551	22.9025	23.5933	23.918	24.2536	23.5139	24.4802	0.116436	0.810722	0.217364	0.181703	0.287933	0.494206	0.255748	0.00478077
Q9I348	PA1677	PA1677	13	82.3	21.034	0	28.994	28.9276	28.8663	28.9166	28.8552	28.8634	28.8512	28.8427	28.778	28.7932	29.0222	29.0634	28.833	28.9451	28.8643	29.0086	28.8179	28.8068	28.8483	29.0098	28.83	28.7744	28.8621	29.1582	28.4181	28.7585	28.4435	28.8968	28.9261	28.8531	28.9142	28.9128	28.8707	28.9062	28.6292	0.0525344	0.00862664	0.149557	0.0794425	0.0943757	0.171879	0.236199	0.00181616
Q9I347	prmB	PA1678	7	29.6	34.229	0	26.9118	26.9693	26.9378	26.8017	27.1108	26.6602	26.7461	26.6196	27.1091	26.954	26.9312	27.2314	27.0378	27.0454	27.0197	27.1498	27.0108	26.6136	26.958	26.7667	26.7735	26.8906	27.0064	26.9691	26.9538	26.9483	27.0968	26.8317	26.9051	26.7842	27.0564	27.0632	26.8373	26.9099	26.9576	0.0728578	0.224038	0.14089	0.0587399	0.182321	0.102903	0.108505	0.00270795
Q9I346	PA1679	PA1679	5	20.5	29.585	0.00036062	21.7795	23.2724	22.2987	23.4338	26.1569	25.8752	25.2464	25.2899	24.1107	25.039	23.3277	21.7494	22.2075	21.6851	24.9093	22.8041	22.4349	25.5848	22.5567	21.8541	22.1091	20.8821	22.7309	20.7997	24.3748	22.4077	25.6647	22.0827	22.6961	25.6421	23.5567	22.9015	23.1076	21.6305	23.6325	0.790464	0.447197	1.39317	1.41443	1.67967	0.946983	1.69143	0.0348281
Q9I344	aroC	PA1681	19	69.4	38.987	0	28.4635	28.7523	28.6249	28.5944	28.4908	28.3848	28.2985	28.2837	28.4725	28.4147	28.6371	28.5906	28.33	28.6628	28.5164	28.6025	28.1661	28.5026	28.3985	28.177	28.3869	28.5259	28.5063	28.5444	28.0534	28.4506	28.6121	27.47	28.6087	28.3645	28.5287	28.5279	28.3111	28.4909	28.1465	0.118563	0.0952905	0.102824	0.144983	0.166662	0.0710262	0.508437	0.00414428
Q9I342	mtnB	PA1683	7	49.8	22.867	0	26.5261	26.2383	26.0162	25.9848	26.6274	26.7305	26.23	26.1011	26.6796	26.2223	26.4276	26.4252	26.4059	26.4227	26.2649	26.7778	26.1513	23.8654	25.7271	25.6776	26.4585	26.5632	26.2943	26.5137	23.3616	25.8212	26.1279	26.4701	26.1914	26.4223	26.4387	26.4678	25.3554	26.4574	25.4452	0.25006	0.303989	0.18724	0.218421	1.01579	0.116844	1.41414	0.00954743
Q9I341	mtnD	PA1684	8	70.2	20.552	0	27.5238	27.8091	27.8192	27.4675	27.9445	27.8753	28.0952	27.6665	27.6199	27.1951	27.4455	27.9088	27.1999	26.9113	28.3034	27.51	27.7155	26.9559	27.2148	27.3148	28.0511	27.9164	27.3577	27.9038	27.9834	27.9077	27.6407	27.6496	27.6549	27.8954	27.5423	27.4811	27.3003	27.8073	27.7954	0.185343	0.178056	0.300156	0.600228	0.315424	0.307001	0.176214	0.00670199
Q9I340	mtnC	PA1685	8	36.5	26.472	0	25.887	26.6937	26.9155	26.6617	26.1367	26.7363	26.4782	26.604	26.0175	25.8134	26.1159	26.5842	25.551	25.7633	25.8082	25.9068	25.1577	25.2784	24.026	25.9095	25.8916	26.1678	25.9887	26.0786	25.5541	26.7705	26.1023	24.9869	26.5394	26.4888	26.1328	25.7573	25.0929	26.0316	25.8534	0.449393	0.257332	0.326266	0.150069	0.783973	0.118587	0.762359	0.016933
Q9X6R0	speE1	PA1687	13	65.4	32.238	0	29.968	30.0322	29.7206	30.0909	29.534	29.4359	29.6094	29.7978	29.4938	29.3556	29.574	29.5703	29.5559	29.2916	29.221	29.6016	29.4131	29.1926	29.3498	29.6347	29.088	29.5692	29.5786	29.6163	29.3124	29.5261	29.7082	29.1881	29.953	29.5942	29.4984	29.4175	29.3975	29.463	29.4337	0.162814	0.153161	0.102149	0.189312	0.183296	0.250863	0.230152	0.00543566
Q9I338	PA1689	PA1689	25	55.1	77.984	0	28.9988	28.8141	28.636	28.7475	28.9872	28.5643	28.5636	28.6306	28.838	28.8974	28.9128	28.7116	28.8847	28.6714	28.5544	28.7112	28.9632	28.9452	28.6632	28.8302	28.8896	28.8307	28.7101	28.6208	29.1526	29.0791	28.9375	28.83	28.7991	28.6864	28.8399	28.7054	28.8505	28.7628	28.9998	0.152076	0.202977	0.0914364	0.136803	0.138022	0.120598	0.144162	0.00528058
Q9I330	PA1697	PA1697	7	19.3	47.962	0	23.8541	21.8556	20.9734	24.0029	24.3433	24.9842	22.732	24.0723	24.235	22.2984	24.0866	23.0048	20.7263	23.381	22.8499	24.0325	21.3209	21.747	22.0984	22.3405	21.7085	24.2315	24.2541	22.356	20.9113	22.8498	21.7474	22.2169	22.6715	24.033	23.4062	22.7474	21.8767	23.1376	21.9314	1.4967	0.947884	0.91981	1.43155	0.443494	1.30341	0.816369	0.0660166
Q9I325	pcrH	PA1707	10	82	18.35	0	24.8044	22.4936	21.0122	20.8617	21.8135	23.3745	23.5707	21.6115	21.5497	21.9064	21.9962	22.9547	21.7841	22.0928	22.6978	21.9636	26.0165	21.0613	23.4803	23.9458	21.9738	22.559	23.0105	22.3907	22.7518	26.078	21.5307	23.2305	22.293	22.5925	22.1017	22.1346	23.626	22.4835	23.3977	1.82909	1.02267	0.600432	0.396219	2.03433	0.428907	1.92484	0.0820476
Q9I324	popB	PA1708	14	48.7	40.061	0	23.1333	23.2059	22.5325	21.7653	22.0397	26.6466	21.005	20.9924	27.5675	20.8718	23.1713	26.9121	28.1818	20.8628	23.4816	27.1621	27.1008	22.8051	21.9772	21.0628	21.5267	21.9081	23.9674	26.2441	23.7287	21.5186	22.8025	21.8744	22.6592	22.6709	24.6307	24.9221	23.2365	23.4116	22.4811	0.668029	2.69553	3.16696	3.3762	2.67269	2.17141	0.99233	0.0294815
Q9I323	popD	PA1709	15	62.7	31.309	0	15.1027	23.2417	22.3538	20.7422	21.3342	14.1392	22.5587	22.4718	21.3582	22.0356	22.7364	22.5885	22.4139	21.8481	14.6229	14.166	21.5487	22.9377	21.6745	15.8709	14.6952	22.0696	22.6424	22.8726	22.8508	22.3497	25.5619	21.6065	20.3601	20.126	22.1797	18.2627	20.5079	20.57	23.0922	3.65443	4.02997	0.625221	4.47659	3.15435	3.93102	1.724	0.17949
P26993	exsA	PA1713	9	36	31.641	0	21.388	22.3071	22.9	22.6984	22.7218	18.7789	24.2952	22.6398	22.7594	22.0817	22.5916	21.4741	22.1635	21.7546	22.1469	22.9816	23.4464	21.6675	20.9608	22.9649	22.5706	23.9016	23.4188	22.4347	21.3462	25.4665	22.4834	23.7124	22.3234	22.1089	22.2267	22.2617	22.2599	23.0814	23.2521	0.670437	2.34706	0.578585	0.51583	1.14648	0.698964	1.76433	0.030033
Q9I321	exsD	PA1714	15	53.3	31.365	0	23.8224	25.0188	23.9058	25.6755	23.7363	24.0574	20.3226	23.917	24.0891	23.7412	23.7947	23.7269	23.0905	23.5863	23.3631	22.7594	24.0151	24.3166	24.0833	23.7932	21.44	23.6891	24.6658	23.9979	23.7201	23.1953	23.4303	23.8361	24.6056	23.0083	23.838	23.1998	24.0521	23.4482	23.5455	0.89787	1.79532	0.169937	0.356816	0.21549	1.39946	0.289147	0.0364904
Q9I320	pscB	PA1715	10	72.9	15.397	0	26.8915	26.4091	21.3394	26.0174	21.8046	27.4756	21.5695	21.3571	22.4443	21.759	21.7029	20.831	23.5186	22.859	23.0196	21.3064	27.3617	27.1414	22.3047	22.1673	23.197	21.4881	21.2177	21.2722	23.0742	21.7927	22.4166	25.1508	25.1643	23.0517	21.6843	22.6759	24.7438	21.7938	23.1086	2.57492	2.95494	0.661249	0.955229	2.89768	0.942756	1.45858	0.102324
Q9I317	pscE	PA1718	3	44.8	7.3213	0	25.1993	24.6333	21.4257	23.8602	22.1418	23.9965	23.6526	23.8413	22.7506	24.2799	23.2383	25.1312	24.1942	23.5574	24.4961	20.9914	23.053	26.8464	23.3885	20.999	24.515	21.7383	23.9866	24.9502	21.7129	22.6392	23.3734	22.2896	23.7796	23.4081	23.85	23.3098	23.5717	23.7975	22.5038	1.66246	0.855818	1.06601	1.59434	2.42521	1.42825	0.694281	0.0699111
P95434	pscF	PA1719	4	72.9	9.2844	0	26.0148	24.4183	24.0468	24.459	22.4582	21.7256	22.3946	23.3986	22.3626	23.3673	21.7056	22.1062	22.5359	23.1212	21.5316	22.3974	23.5065	22.7966	23.0215	21.4832	20.9546	21.9813	22.3628	22.7821	22.5564	23.7645	22.7724	21.2011	24.7347	22.4943	22.3854	22.3965	22.7019	22.0202	22.5736	0.873324	0.687953	0.708211	0.656388	0.864827	0.782051	1.05542	0.0353076
Q9I311	bglX	PA1726	11	21.3	83.002	0	22.29	22.672	23.5535	22.3685	20.7852	24.5901	22.5559	22.3811	21.1941	24.1941	23.7541	23.4175	22.8983	22.2689	22.5171	23.8543	23.8337	23.7028	23.8099	24.5382	23.6762	22.4128	22.6888	22.8864	24.4692	22.0224	22.4711	22.3902	22.721	22.5781	23.14	22.8846	23.9712	22.916	22.8383	0.578941	1.56012	1.33564	0.696313	0.382281	0.542683	1.10472	0.0254804
Q9I304	PA1733	PA1733	4	29.2	26.467	0	22.101	22.8275	23.6091	23.3434	20.9758	22.9218	24.5678	24.6932	23.2232	21.2077	21.9574	22.7947	21.4257	24.082	23.243	21.797	23.5493	24.2875	23.8305	23.3991	22.2654	20.3478	21.8405	22.5921	22.5485	22.9602	22.623	21.5075	22.9703	23.2897	22.2957	22.6369	23.7666	21.7615	22.4098	0.664146	1.74094	0.895817	1.24208	0.390584	0.991378	0.627621	0.0289133
Q9I300	PA1737	PA1737	12	26.9	76.665	0	22.5623	21.4928	24.2809	25.4147	21.7644	25.2628	25.409	26.1242	24.2876	25.2816	25.4106	25.5178	24.6186	26.0359	25.3675	25.5186	25.6614	24.3744	25.55	26.2543	25.2577	25.071	24.9378	24.3894	25.5229	24.5362	26.4654	25.5417	23.4377	24.6401	25.1244	25.3852	25.46	24.914	25.5165	1.74818	1.95373	0.566133	0.585694	0.786967	0.373534	0.787838	0.0745885
Q9I2Z6	PA1741	PA1741	4	33.3	14.002	0.00070249	24.2011	23.4232	23.8344	23.9567	22.943	23.3551	23.1545	22.6105	22.2683	22.7409	22.2229	21.9936	22.4052	23.2053	22.5842	22.0096	24.2926	23.4038	23.23	23.4895	21.978	21.6351	22.1564	22.1708	24.1694	23.465	23.7126	22.7759	23.8538	23.0158	22.3064	22.5511	23.604	21.9851	23.5307	0.325087	0.318307	0.313637	0.497876	0.47162	0.249287	0.581655	0.0136283
Q9I2Z5	PA1742	PA1742	13	77.9	27.361	0	28.1653	27.8129	28.2418	28.3489	28.4582	28.5191	28.5977	28.6038	28.8476	28.8263	28.949	29.3684	28.5966	28.2583	28.2539	28.8734	28.5641	28.4513	28.7048	28.4967	28.7512	28.7494	28.9376	29.2232	28.8897	28.6991	29.1108	28.8906	28.1422	28.5447	28.9978	28.4955	28.5542	28.9154	28.8975	0.232087	0.0693865	0.25279	0.298738	0.110578	0.223438	0.168299	0.00824693
Q9I2Z2	PA1745	PA1745	6	40.1	18.489	0	22.8649	24.3919	23.9925	22.8818	21.3614	21.4531	21.8486	22.5567	22.3809	23.2054	22.8585	21.0569	23.0216	24.6135	23.2677	23.0237	22.4552	25.0487	24.6984	24.4445	23.3982	22.8792	23.0266	22.7728	21.3291	22.5071	22.5965	25.2192	23.5328	21.8049	22.3754	23.4816	24.1617	23.0192	22.913	0.778744	0.543971	0.941743	0.763361	1.16435	0.273245	1.64235	0.0330919
Q9I2Z1	PA1746	PA1746	9	79.8	18.189	0	29.1913	28.7411	29.4729	29.0957	30.0231	30.3654	30.2652	30.095	30.0798	30.3356	29.7405	30.1911	29.8863	29.8328	30.2535	29.6933	29.9379	30.5265	30.7501	30.6112	29.8785	30.3729	30.1208	29.803	30.0532	30.4014	30.3262	31.1744	29.1253	30.1872	30.0867	29.9165	30.4564	30.0438	30.4888	0.301997	0.156253	0.253503	0.238959	0.357756	0.257864	0.480904	0.0103689
Q9I2Y9	PA1748	PA1748	11	82.1	24.412	0	27.222	28.3411	28.6645	28.7082	28.2898	28.5673	29.0003	29.0675	28.5188	28.793	29.0856	28.8219	28.3591	28.8974	29.1503	28.8663	27.5805	28.3938	28.5328	28.8449	28.3821	28.652	28.7881	28.8073	28.1413	28.5507	28.74	28.8986	28.234	28.7312	28.8048	28.8183	28.338	28.6574	28.5826	0.694184	0.368422	0.231713	0.331481	0.539095	0.196102	0.326816	0.0245868
Q9I2Y8	PA1749	PA1749	5	34.2	17.671	0	26.4491	26.6554	26.1874	26.4574	27.2124	26.9596	26.7112	26.6319	26.3904	26.6312	26.3154	26.6711	26.1214	25.8856	25.3639	26.2236	25.8798	26.1179	26.6987	26.3746	26.0878	26.3135	26.3292	26.6054	26.3032	26.1453	25.9365	25.9094	26.4373	26.8788	26.502	25.8986	26.2678	26.334	26.0736	0.19197	0.262611	0.175672	0.383567	0.351214	0.211901	0.185847	0.00726131
Q9I2Y7	PA1750	PA1750	17	76.3	39.132	0	28.9872	28.7543	29.1475	29.1119	28.8008	28.9254	28.9995	29.1615	28.9013	28.9385	29.1476	29.2494	29.0704	28.9281	29.0906	29.0786	28.6231	28.3119	28.8114	29.061	28.9874	28.8547	29.0277	29.3578	28.7293	28.8483	28.8543	28.5837	29.0002	28.9718	29.0592	29.0419	28.7018	29.0569	28.7539	0.177768	0.150724	0.166822	0.0763157	0.315842	0.213781	0.127233	0.00612991
Q9I2Y5	PA1752	PA1752	10	47	34.141	0	24.4285	25.8249	25.484	25.0716	25.3475	25.4407	26.2776	25.8792	26.2953	26.4405	26.3648	26.4078	25.6956	26.3052	26.673	26.3096	25.9687	26.7603	26.5354	26.3501	25.9987	26.4267	26.1847	25.8251	26.1216	26.4136	26.24	26.3873	25.2022	25.7362	26.3771	26.2459	26.4036	26.1088	26.2906	0.600802	0.42893	0.06274	0.405311	0.334949	0.257825	0.136125	0.0238392
Q9I2Y4	PA1753	PA1753	4	33.9	18.372	0	22.6242	23.269	24.6501	22.5496	22.4313	22.1638	25.8708	25.0495	24.611	24.9901	24.4595	25.2438	25.3118	24.5456	25.1925	24.4167	24.9862	23.4212	26.0828	25.8098	25.3758	24.4989	24.891	24.6167	24.4061	24.809	24.6978	25.7134	23.2732	23.8788	24.8261	24.8667	25.075	24.8456	24.9066	0.973064	1.85967	0.356852	0.450884	1.197	0.389762	0.564093	0.0418104
G3XCU6	cysB	PA1754	18	59.9	36.109	0	28.451	28.1445	28.4621	28.4072	28.7475	28.6736	28.6963	28.6477	28.7936	28.5523	28.7372	28.7237	28.7597	28.5718	28.8307	28.8443	28.6736	29.0823	29.0155	28.6311	28.6853	28.762	28.7214	28.6993	28.99	28.8026	28.7897	29.2326	28.3662	28.6913	28.7017	28.7516	28.8506	28.717	28.9537	0.149674	0.0424297	0.104128	0.125492	0.231197	0.0334637	0.207219	0.00527649
Q9I2Y3	PA1755	PA1755	2	20	13.148	0.00035984	23.4588	22.6935	22.6544	23.0092	23.4668	22.8837	22.6885	21.7434	20.8036	22.6261	21.7368	24.0187	20.5689	20.8573	22.3241	20.9422	23.9389	24.4207	24.2998	24.1272	22.3848	21.376	22.6645	22.811	24.0875	23.7551	21.8818	23.7951	22.9539	22.6956	22.2963	21.1731	24.1967	22.3091	23.3799	0.372151	0.715738	1.3683	0.783753	0.20982	0.646679	1.00965	0.0162129
O05927	cysH	PA1756	8	34.1	30.215	0	26.4014	26.6611	26.3977	26.5822	26.5728	26.811	26.7576	26.5253	26.5085	26.4229	26.3537	26.4051	26.6764	26.5948	26.4097	26.5005	26.6235	26.8196	26.9865	26.6524	26.6931	26.5619	26.5693	26.1599	26.7539	26.7262	26.5362	27.4251	26.5106	26.6667	26.4226	26.5453	26.7705	26.4961	26.8604	0.132216	0.13895	0.064392	0.115509	0.167957	0.232051	0.388721	0.00498727
Q9I2Y2	thrH	PA1757	9	52.2	23.533	0	27.055	27.2206	27.06	26.9144	27.2824	26.8656	26.5872	26.6439	26.9064	26.8999	26.7588	26.5255	27.0941	26.9167	27.1956	26.8899	26.4559	26.2056	26.2555	26.7173	27.0986	26.8754	26.8886	26.6988	26.2774	26.9449	26.2659	26.5283	27.0625	26.8448	26.7726	27.0241	26.4086	26.8903	26.5041	0.125126	0.315523	0.178299	0.145882	0.23249	0.163576	0.317827	0.00462359
Q9I2Y1	pabB	PA1758	6	21.6	49.604	0	24.6994	25.2028	25.0657	24.6747	24.9916	24.3543	24.5749	25.0896	24.7784	25.1448	25.0627	24.6557	24.7189	25.3938	24.6323	25.0055	24.9184	25.1447	25.3614	24.9738	24.717	24.3847	24.9159	24.6552	24.9817	25.4585	21.0987	22.2092	24.9106	24.7526	24.9104	24.9376	25.0996	24.6682	23.437	0.264368	0.346855	0.231246	0.343401	0.199363	0.219312	2.11721	0.0106127
Q9I2X9	PA1760	PA1760	10	12.9	101.63	0.00036603	23.7421	23.6809	22.0995	23.5541	22.5127	22.6267	23.3802	23.4777	23.4879	22.2829	23.358	24.1896	24.3605	22.6519	23.5708	22.6705	23.4104	22.3176	23.3325	23.1455	23.7367	21.5844	23.5219	23.6195	23.799	24.1301	23.8124	23.4579	23.2692	22.9993	23.3296	23.3134	23.0515	23.1156	23.7998	0.78369	0.499831	0.787624	0.819268	0.501734	1.02457	0.274571	0.0336793
Q9I2X3	PA1766	PA1766	16	60.6	36.249	0	27.8178	27.8766	27.7503	27.7866	27.9846	27.7213	27.7705	27.9607	27.9648	27.6355	27.7318	27.8557	27.8664	27.9872	27.8537	28.0499	28.1764	28.1725	28.2578	27.9489	28.2229	27.7638	28.0353	27.7801	28.1691	27.6583	28.1683	27.0974	27.8078	27.8593	27.7969	27.9393	28.1389	27.9505	27.7733	0.0534987	0.132806	0.143716	0.0951669	0.132648	0.220075	0.510797	0.00192387
Q9I2X2	PA1767	PA1767	16	39.4	56.812	0	29.3025	29.3704	29.4856	29.4677	29.2347	29.0808	29.3407	29.0897	29.2793	29.2844	29.3404	29.3555	29.3626	29.3354	29.5372	29.3275	29.745	29.604	29.602	29.6582	29.2676	29.2431	29.2738	29.1378	29.5822	29.5569	29.7531	29.3984	29.4066	29.1865	29.3149	29.3907	29.6523	29.2306	29.5727	0.0858754	0.124656	0.0387175	0.0988136	0.0670806	0.0632526	0.145189	0.00292028
Q9I2X1	PA1768	PA1768	5	34.1	19.72	0	27.529	27.6722	27.2894	27.5437	26.0222	26.2931	25.3991	26.486	26.5797	26.5842	26.7848	26.3696	26.7812	26.6349	26.9742	26.3858	27.3926	27.1347	26.8884	27.2818	26.1731	26.9152	26.5452	26.6409	27.333	27.3028	27.0593	26.9133	27.5086	26.0501	26.5796	26.694	27.1744	26.5686	27.1521	0.159664	0.473858	0.169545	0.248054	0.217929	0.306793	0.200897	0.00580416
Q9I2X0	PA1769	PA1769	12	47.4	31.106	0	26.8099	26.56	26.1295	26.5142	26.5123	26.576	26.2822	26.1905	26.6429	26.4246	26.4322	26.4088	26.3428	26.2898	26.0977	26.4648	26.9053	27.1708	27.0758	27.3101	26.5611	25.7932	26.5108	26.5384	27.9055	27.0717	27.23	27.8309	26.5034	26.3902	26.4771	26.2988	27.1155	26.3509	27.5095	0.281111	0.183467	0.110971	0.152765	0.169984	0.372364	0.420259	0.0106066
Q9I2W9	ppsA	PA1770	53	69.5	85.816	0	32.3289	32.264	32.0641	32.1817	32.4942	32.4571	32.3835	32.2315	32.4581	32.462	32.4185	32.2808	32.4233	32.4531	32.2435	32.3098	32.2145	32.3089	32.2916	32.2333	32.4293	32.599	32.3873	32.3039	32.3414	32.2956	32.245	32.4104	32.2097	32.3916	32.4049	32.3574	32.2621	32.4299	32.3231	0.11424	0.11623	0.0850253	0.0978606	0.0453402	0.124227	0.0702797	0.00354676
Q9I2W7	PA1772	PA1772	10	87.7	17.404	0	28.1294	28.6218	28.1854	28.6278	28.7558	28.9999	28.7791	28.8721	28.7936	28.9972	28.7815	28.9822	28.7966	28.9016	29.0079	29.0073	28.9674	29.3936	29.4107	29.1172	28.7422	28.9954	28.9713	28.7953	29.1205	29.2538	29.1507	29.7178	28.3911	28.8517	28.8886	28.9284	29.2222	28.876	29.3107	0.270852	0.110856	0.116988	0.10104	0.216659	0.12618	0.277366	0.00954002
G3XCV6	cmpX	PA1775	9	41.6	29.018	0	28.2961	28.029	28.1037	28.0639	27.6715	27.4643	27.5004	27.6313	27.7739	27.6972	27.739	27.4823	27.8982	27.537	27.2932	27.351	28.518	28.1136	28.1575	28.1893	27.6322	27.5968	27.6613	27.5079	28.6148	28.632	28.4266	27.9372	28.1232	27.5669	27.6731	27.5199	28.2446	27.5995	28.4026	0.119276	0.10006	0.131005	0.272802	0.184905	0.0665204	0.323939	0.00424119
Q9I2W5	sigX	PA1776	5	36.4	19.744	0	25.1276	25.2185	25.6383	25.4177	25.9933	24.3474	24.6081	24.7849	25.9871	25.9648	25.1417	25.9074	24.6382	24.6107	25.8412	25.7362	25.7737	25.6538	25.7148	25.633	25.8394	21.1653	24.9828	25.8815	25.9159	25.7889	25.6103	26.2554	25.3505	24.9334	25.7502	25.2066	25.6938	24.4673	25.8926	0.226919	0.729104	0.407096	0.673651	0.0635704	2.23991	0.272372	0.00895124
P13794	oprF	PA1777	28	84.3	37.639	0	35.4163	34.9924	34.8887	35.0198	35.0484	34.7914	34.7071	34.6793	35.1795	34.7076	34.7207	34.8598	35.0225	34.9599	34.6741	34.976	35.5549	35.4847	35.1617	35.0835	35.226	34.7289	34.7907	34.9238	35.3797	35.0871	34.9496	35.3688	35.0793	34.8066	34.8669	34.9082	35.3212	34.9174	35.1963	0.231662	0.168127	0.219486	0.158288	0.233272	0.221263	0.213052	0.00660394
Q9I2V5	acnB	PA1787	66	87.8	93.627	0	33.7889	33.8037	33.7268	33.8003	33.8717	33.7815	33.6848	33.79	33.9793	33.8227	33.9888	33.9476	33.9043	33.788	33.7827	33.9306	33.2308	33.116	33.0584	33.3696	33.9507	33.8509	33.8839	33.8859	33.2679	33.451	33.244	33.456	33.7799	33.782	33.9346	33.8514	33.1937	33.8928	33.3547	0.0359685	0.0765113	0.0766545	0.0770365	0.13741	0.0417904	0.114457	0.00106479
Q9I2V4	PA1788	PA1788	3	27.1	18.224	0	24.5666	25.3089	24.5984	25.3315	22.4158	24.3016	24.6844	25.0406	24.7671	24.4082	21.5068	21.1768	21.6887	22.2576	22.3493	23.9426	25.3568	25.3089	21.2508	25.6303	24.7395	20.4124	22.2503	25.012	25.8289	21.3547	25.9806	26.0011	24.9513	24.1106	22.9647	22.5596	24.3867	23.1036	24.7913	0.426231	1.16949	1.88454	0.967227	2.09538	2.1824	2.29236	0.0170825
Q9I2V3	PA1789	PA1789	16	74.9	31.273	0	28.1955	28.4918	28.4388	28.1856	29.8846	29.8093	29.4588	29.5662	29.6757	29.9087	29.4341	29.4382	29.4154	29.6977	29.239	29.3732	29.2539	29.6003	29.7819	29.1681	29.5285	29.8739	29.6531	29.0654	29.1382	29.2429	29.0216	30.3397	28.3279	29.6797	29.6142	29.4314	29.4511	29.5302	29.4356	0.160144	0.200379	0.226538	0.192851	0.289057	0.341226	0.609476	0.00565323
Q9I2V2	PA1790	PA1790	6	36.7	23.344	0	26.3486	26.0802	25.7625	25.9604	26.2503	25.9304	26.0561	25.9099	25.9508	25.7316	25.5318	25.5176	25.4073	25.9195	25.781	25.409	26.167	25.5123	25.8029	25.9821	26.0947	26.036	25.677	25.0323	26.7064	26.0363	26.2135	25.8898	26.0379	26.0367	25.683	25.6292	25.8661	25.71	26.2115	0.245099	0.156414	0.203565	0.26143	0.278772	0.488081	0.355475	0.00941316
Q9I2V1	PA1791	PA1791	21	52.6	48.559	0	28.7595	26.1986	27.6002	26.5793	28.1585	26.5488	28.0939	27.5203	27.9999	27.7826	27.7887	27.1729	28.6322	28.4118	28.1689	28.1744	28.3514	26.8184	27.9206	27.5689	28.2578	27.4676	27.9816	27.4845	27.5102	26.2259	26.5611	26.3546	27.2844	27.5804	27.686	28.3468	27.6648	27.7979	26.6629	1.14773	0.745153	0.356665	0.221406	0.648717	0.38838	0.581474	0.0420653
Q9I2U9	ppiB	PA1793	9	54.5	18.126	0	30.6944	30.4467	30.2071	30.5609	30.3513	30.2639	29.9317	30.4069	29.8594	29.3456	29.846	30.3016	29.8871	29.234	29.2248	29.9684	30.0603	30.0724	30.0307	30.3369	29.8159	29.6847	29.7256	30.2656	29.731	30.3711	30.0296	30.0235	30.4773	30.2385	29.8381	29.5786	30.1251	29.873	30.0388	0.2066	0.212801	0.390704	0.40457	0.142315	0.267457	0.261691	0.00677882
Q9I2U8	glnS	PA1794	39	66.9	62.912	0	31.0923	30.8802	30.7573	30.8921	30.9541	30.8289	30.7591	30.6736	30.7993	30.7501	30.6566	30.6798	30.7471	30.6954	30.5372	30.7356	30.6486	30.4723	30.6139	30.669	30.809	30.7737	30.8327	30.6738	30.1695	30.2412	30.2013	30.3883	30.9055	30.8039	30.7215	30.6788	30.6009	30.7723	30.2501	0.13866	0.118534	0.0653675	0.0969714	0.0887333	0.0699913	0.0967285	0.0044866
Q9I2U7	cysS	PA1795	29	70.4	51.276	0	29.9602	29.7137	29.6008	29.6743	29.7558	29.735	29.5955	29.4915	29.7032	29.6521	29.6215	29.5101	29.7368	29.5355	29.4039	29.6254	29.2073	29.2195	29.2434	29.4265	29.5947	29.7746	29.5381	29.5731	28.9875	29.2946	29.0247	29.1649	29.7372	29.6444	29.6217	29.5754	29.2742	29.6201	29.1179	0.155816	0.124374	0.0817085	0.14091	0.102646	0.105591	0.140376	0.00523977
Q9I2U6	folD	PA1796	12	59.9	30.549	0	29.3725	29.1377	28.9348	29.1033	28.9225	28.7538	28.8904	28.6343	28.8314	28.6013	28.8065	28.9176	28.7267	28.8536	28.6417	28.9317	28.5165	28.3384	28.5846	28.7137	28.7997	28.8622	28.8579	28.7571	28.5216	28.9877	28.7779	28.5974	29.1371	28.8003	28.7892	28.7884	28.5383	28.8192	28.7212	0.180258	0.132648	0.133999	0.12922	0.156369	0.0502753	0.207654	0.00618657
Q9I2U4	parS	PA1798	7	24.1	48.401	0	25.2536	21.2544	22.7899	25.3167	26.2701	22.506	22.9437	25.2707	25.2969	22.5425	25.3303	24.6268	24.8169	24.8774	25.806	21.4903	26.3001	24.0772	24.731	25.529	25.4723	25.6775	21.9745	25.1902	26.2363	25.4803	22.817	25.0987	23.6537	24.2476	24.4492	24.2476	25.1593	24.5786	24.9081	1.98562	1.81388	1.31174	1.89314	0.96479	1.74755	1.47201	0.0839455
Q9I2U3	parR	PA1799	4	32.3	26.506	0	25.2492	26.5415	26.8246	26.5494	25.3195	25.9222	26.8521	26.8528	26.2352	26.3085	26.4233	26.1975	26.5141	26.4439	26.9246	26.5719	26.7598	26.7547	26.5647	27.0793	25.6355	26.3709	26.4743	26.5538	25.7888	27.4	26.9004	26.8003	26.2912	26.2366	26.2911	26.6136	26.7896	26.2586	26.7224	0.707003	0.752448	0.0994165	0.213812	0.213376	0.422111	0.675405	0.0268913
Q9I2U2	tig	PA1800	38	85.6	48.581	0	34.3709	34.1831	34.099	34.1257	34.0633	33.835	33.787	33.7592	34.0112	33.8624	33.8124	33.8381	34.0166	33.804	33.8252	33.8714	33.784	33.412	33.3035	33.7561	33.9925	33.8755	33.8873	33.8613	33.834	33.8609	33.8524	33.1618	34.1947	33.8611	33.881	33.8793	33.5639	33.9042	33.6773	0.122605	0.138349	0.0891646	0.0957928	0.242414	0.0598546	0.343863	0.00358549
Q9I2U1	clpP1	PA1801	9	57.3	23.502	0	30.3496	30.3127	30.2653	30.1056	30.4495	30.4869	30.128	30.1923	30.5681	30.4411	30.5043	30.525	30.5322	30.4974	30.4566	30.5925	30.0178	30.2452	29.9589	30.0963	30.6597	30.3026	30.5175	30.5307	30.2255	30.3788	30.5501	30.3936	30.2583	30.3142	30.5096	30.5197	30.0796	30.5026	30.387	0.107485	0.180437	0.0528296	0.0575633	0.123958	0.147971	0.132674	0.00355223
Q9I2U0	clpX	PA1802	29	77.7	46.991	0	31.2264	31.2318	31.1562	31.33	31.0224	31.0465	31.1316	31.0603	31.1205	31.2624	31.1949	31.1551	31.1822	31.2073	31.2784	31.2246	31.1095	30.8791	31.1686	31.1804	31.15	31.3098	31.3025	31.1163	31.4668	31.6175	31.5945	31.133	31.2361	31.0652	31.1832	31.2231	31.0844	31.2197	31.453	0.0714545	0.0469495	0.0609162	0.0407557	0.140371	0.100855	0.223384	0.00228756
Q9I2T9	lon	PA1803	54	70.1	88.646	0	31.2308	31.1554	30.9653	31.0762	31.2495	31.0443	30.9027	30.8865	31.1231	31.0384	31.0746	31.0272	31.1047	31.1411	30.9413	31.0618	30.8213	30.8229	30.7914	30.8889	31.1187	31.0842	31.0082	30.9113	31.3542	31.5538	31.478	30.8936	31.1069	31.0207	31.0658	31.0623	30.8311	31.0306	31.3199	0.113595	0.168193	0.0432149	0.0868954	0.0411407	0.0919536	0.295867	0.00365175
P05384	hupB	PA1804	6	66.7	9.0865	0	33.5841	33.7116	33.9705	33.8928	33.6411	34.1934	34.1637	33.9652	33.5405	33.8745	33.7823	34.1359	33.6973	33.9432	34.0252	33.8929	33.598	34.0854	33.7428	33.5752	33.7664	33.6654	34.0314	34.3239	33.5096	33.8619	34.1188	33.7891	33.7897	33.9908	33.8333	33.8896	33.7504	33.9468	33.8198	0.174835	0.254218	0.246025	0.139347	0.235389	0.294988	0.250555	0.00517421
Q9I2T8	ppiD	PA1805	37	63.1	68.741	0	30.8195	30.7337	30.6018	30.6176	30.9828	30.8823	30.7494	30.7663	31.003	31.0172	30.9919	30.9249	31.0604	30.9718	30.9984	31.0788	30.8604	30.7059	30.7797	30.5908	30.9799	31.0949	30.9946	30.9753	30.8659	30.7193	30.7514	30.6547	30.6931	30.8452	30.9842	31.0274	30.7342	31.0112	30.7478	0.102716	0.10909	0.0409255	0.0505578	0.114561	0.0564272	0.088397	0.00334656
Q9ZFE4	fabI	PA1806	13	65.7	28.006	0	25.6869	27.4597	26.822	27.0187	28.0195	27.5673	27.6305	27.6371	27.896	27.7745	27.671	27.321	28.0768	27.8315	27.8437	27.9155	27.5017	27.4352	27.3974	27.5193	28.0858	28.0856	27.8599	27.4566	27.1952	27.4998	27.263	27.7247	26.7469	27.7136	27.6656	27.9169	27.4634	27.872	27.4207	0.755248	0.206334	0.247491	0.112888	0.0569954	0.296663	0.241105	0.0282369
Q9I2T7	PA1807	PA1807	24	60.8	59.074	0	22.188	25.3677	25.3287	24.8833	24.9646	26.4752	26.1123	26.1672	26.4531	26.5007	26.5036	26.3992	26.6053	26.756	26.5349	26.4305	26.2785	25.054	26.2367	25.8214	26.5238	26.5427	26.3098	26.3499	24.725	25.0833	25.3549	24.006	24.4419	25.9298	26.4642	26.5817	25.8477	26.4316	24.7923	1.51858	0.662997	0.0491224	0.136585	0.567891	0.118816	0.584251	0.0621303
Q9I2T6	PA1808	PA1808	5	22.4	38.062	0	22.7446	22.1636	22.9544	23.708	21.6225	23.9606	24.2755	21.7343	22.9345	23.8083	23.697	24.3878	24.1141	23.2898	24.7485	23.9056	23.6468	23.169	23.6164	23.8923	23.8419	22.7507	23.5429	23.4294	23.7309	22.4379	22.5855	23.843	22.8927	22.8982	23.7069	24.0145	23.5811	23.3912	23.1493	0.638219	1.41511	0.597378	0.601567	0.301222	0.46112	0.740129	0.0278788
Q9I2T5	PA1809	PA1809	6	20.8	39.565	0	21.9685	20.4123	22.6237	22.5211	21.4658	24.0944	23.1354	20.3655	22.5185	24.3638	24.5735	24.2164	20.8224	21.8411	23.0439	24.1021	23.1136	24.5438	23.8283	23.4542	21.3955	22.5812	23.4342	22.1985	22.3604	21.7196	24.0039	20.3032	21.8814	22.2653	23.918	22.4524	23.735	22.4024	22.0968	1.02077	1.66845	0.944488	1.42617	0.613155	0.846964	1.53469	0.0466503
Q9I2T4	PA1810	PA1810	17	40.2	70.473	0	25.0255	25.7171	26.6299	26.5595	24.541	25.5678	25.9679	26.6119	25.5398	25.8688	26.1517	26.0656	25.4692	26.0513	26.6169	26.3799	25.4126	25.8598	26.042	26.6745	25.8967	25.709	26.179	26.4333	25.7164	25.9452	26.6315	25.996	25.983	25.6722	25.9065	26.1293	25.9972	26.0545	26.0723	0.761222	0.868127	0.271583	0.49745	0.523247	0.317916	0.392118	0.0292969
Q9I2T2	mltD	PA1812	17	56.6	59.734	0	26.2875	25.3042	24.1705	25.4541	25.2142	25.4423	22.0343	24.9034	25.0778	22.6545	24.0294	24.2859	23.2371	21.7779	21.8806	25.6384	24.7736	22.5409	24.3809	27.7192	25.0478	27.5095	24.8058	27.7273	21.6957	24.3713	24.6109	24.1665	25.3041	24.3985	24.0119	23.1335	24.8536	26.2726	23.7111	0.87075	1.59157	1.00895	1.79748	2.14401	1.55963	1.35583	0.0344114
Q9I2T1	gloB	PA1813	9	43.8	28.865	0	25.6107	25.9685	25.8695	25.5255	26.1292	26.1443	25.4663	25.7688	25.6682	24.9235	25.5814	25.5905	25.4066	25.1052	24.8071	25.6375	26.1018	25.8776	25.6246	25.7265	25.3009	25.682	25.5803	25.7323	26.2958	26.1467	25.9968	26.039	25.7436	25.8771	25.4409	25.2391	25.8326	25.5739	26.1196	0.209479	0.324247	0.347143	0.361178	0.207394	0.192673	0.133327	0.00813713
Q9I2T0	PA1814	PA1814	6	41.1	28.427	0	23.1329	23.6673	24.1833	22.5278	22.1437	23.4743	25.4212	24.7691	24.1275	24.1691	24.731	24.3234	23.8717	23.8158	25.4092	24.4296	23.8362	24.6963	25.0714	25.167	23.4284	23.6505	24.5843	22.4878	23.7319	24.5308	24.6996	24.9797	23.3778	23.9521	24.3378	24.3816	24.6927	23.5378	24.4855	0.710671	1.45195	0.275388	0.739026	0.606054	0.860674	0.535416	0.0303994
Q9I2S9	rnhA	PA1815	9	62.8	16.697	0	30.3568	30.4799	29.8408	30.1115	28.8495	28.9596	29.6121	30.1115	28.8903	29.5831	29.9276	29.9917	29.7156	29.4445	29.2537	29.1598	30.687	32.2039	31.2729	31.0242	29.8962	25.8374	29.6944	30.3495	30.5237	30.9908	31.5068	32.6195	30.1973	29.3832	29.5982	29.3934	31.297	28.9444	31.4102	0.282682	0.590753	0.504888	0.245326	0.650522	2.08935	0.900654	0.00936118
G3XD54	dnaQ	PA1816	8	50.4	26.814	0	27.6301	27.4602	27.0448	27.1534	27.5766	27.221	27.1278	26.9523	27.2506	27.1727	27.0039	27.1106	27.2981	26.9996	27.0946	26.9793	27.225	26.886	26.7424	27.0146	27.4966	26.9299	27.1526	26.9605	27.3655	27.2343	27.0763	26.5667	27.3221	27.2194	27.1345	27.0929	26.967	27.1349	27.0607	0.270348	0.262886	0.104203	0.145712	0.204802	0.260527	0.349911	0.00989482
Q9I2S8	PA1817	PA1817	3	27.1	14.374	0	23.42	22.0055	21.9867	21.7605	22.6882	23.5695	23.6846	23.4756	23.5047	22.8291	23.4372	23.5097	22.5389	22.406	22.4911	23.7524	22.533	24.5228	23.8872	23.2542	22.9641	21.5185	23.209	23.4817	22.06	23.4011	23.3045	23.9	22.2932	23.3545	23.3202	22.7971	23.5493	22.7933	23.1664	0.759427	0.452328	0.329043	0.639217	0.852798	0.875811	0.782424	0.0340655
Q9I2S7	ldcA	PA1818	26	56.5	82.756	0	26.714	28.0904	28.4714	28.2657	28.1116	28.6145	28.7119	28.5978	28.9816	29.0264	29.2532	29.0548	28.8549	28.9786	29.0098	28.8946	23.4301	28.1022	27.9195	28.3076	28.8353	28.8779	28.664	29.0221	27.3277	28.2012	28.5393	28.4972	27.8854	28.5089	29.079	28.9345	26.9398	28.8498	28.1413	0.796293	0.269616	0.120014	0.0719756	2.34521	0.147442	0.562929	0.0285559
Q9I2S5	nhaB	PA1820	6	16.4	54.234	0	23.3276	22.6097	23.1658	24.304	23.9656	23.6529	24.2201	24.132	23.6047	23.8123	24.0003	24.6717	21.9544	23.7267	23.9645	24.0657	24.1033	22.1903	23.9887	23.8991	23.6032	24.0364	23.8469	24.233	23.9404	22.5171	22.8323	23.6639	23.3518	23.9927	24.0222	23.4278	23.5453	23.9299	23.2384	0.705368	0.249855	0.462139	0.992522	0.907213	0.26885	0.673066	0.0302062
Q9I2S4	PA1821	PA1821	16	72.2	29.989	0	26.9487	27.0613	26.7268	27.0577	27.7488	27.5716	27.3442	27.3975	27.456	27.5863	27.4842	27.4964	27.7054	27.443	27.5419	27.4812	27.0673	27.7473	27.186	27.458	27.4836	27.2954	27.4444	27.3519	26.8312	27.2155	27.2535	27.5084	26.9486	27.5155	27.5057	27.5429	27.3647	27.3938	27.2022	0.15684	0.183342	0.056304	0.115727	0.303017	0.0857938	0.279393	0.00581998
Q9I2S3	fimL	PA1822	27	63.2	60.868	0	28.2508	28.129	28.2354	28.1738	28.0376	28.1213	28.3548	28.548	28.1777	28.0651	28.3104	28.4068	28.2037	27.9646	28.5289	28.1907	27.9839	28.0722	28.2517	28.5007	28.1081	28.2699	28.2521	28.2504	27.9584	28.0419	28.3212	28.3053	28.1973	28.2654	28.24	28.222	28.2021	28.2202	28.1567	0.0563636	0.231301	0.149702	0.232192	0.228112	0.0751961	0.184059	0.0019989
O86062	nudC	PA1823	6	32.4	31.355	0	22.2146	24.7475	25.2087	25.714	23.6674	23.6611	25.0723	25.6564	22.0023	24.6137	24.9241	24.9985	23.606	23.8339	25.8297	24.7019	23.8559	24.706	24.3491	25.7629	23.8916	24.257	25.1257	24.6507	23.9268	24.6632	24.9567	24.924	24.4712	24.5143	24.1346	24.4929	24.6685	24.4812	24.6177	1.55531	1.01013	1.43133	1.00855	0.808613	0.529779	0.47895	0.0635569
Q9I2S0	PA1825	PA1825	9	56.5	23.887	0	24.1367	24.5747	22.8122	24.322	24.905	24.5873	24.4165	24.465	25.156	24.4849	24.6373	25.1779	25.2432	24.4531	24.7549	24.796	25.1163	25.3415	25.2502	24.5421	24.5657	24.6276	25.0749	24.258	25.2233	24.0177	24.3294	25.7296	23.9614	24.5934	24.864	24.8118	25.0625	24.6316	24.825	0.786875	0.219806	0.355406	0.325693	0.359071	0.33687	0.790436	0.0328393
Q9I2R7	PA1828	PA1828	13	68.2	26.919	0	27.2422	27.6515	27.21	27.2966	27.9126	28.3023	27.7421	27.9768	28.2971	28.317	27.9726	28.3663	27.9525	28.2083	28.115	28.3408	27.4861	28.1891	28.066	27.6488	28.1624	28.117	28.242	27.9542	28.0418	28.1564	28.1183	28.1472	27.3501	27.9835	28.2382	28.1542	27.8475	28.1189	28.1159	0.204107	0.23449	0.179482	0.163245	0.333936	0.121381	0.0520141	0.00746274
Q9I2R6	PA1829	PA1829	13	50.6	40.833	0	23.2205	26.0122	26.3047	26.6447	27.4013	26.3605	26.6968	26.2086	25.8938	25.7361	26.3925	25.6203	25.6589	24.8122	26.1022	25.7586	23.5717	24.4314	25.5715	24.4995	25.3201	25.8786	21.8868	25.3226	21.8453	25.3017	23.1358	25.6762	25.5455	26.6668	25.9107	25.5829	24.5185	24.602	23.9898	1.57144	0.530453	0.34019	0.547816	0.819186	1.82908	1.81597	0.0615152
Q9I2R5	PA1830	PA1830	5	63.5	11.11	0	29.1557	28.967	28.9343	28.7694	29.7484	29.793	29.5038	29.6485	29.4222	29.2476	29.5067	29.7288	29.3491	29.0299	29.147	28.9624	29.5712	29.7233	29.539	29.3361	29.293	29.6164	29.3789	29.8516	29.277	29.3176	28.8071	29.1956	28.9566	29.6734	29.4763	29.1221	29.5424	29.535	29.1494	0.158433	0.128221	0.199913	0.169474	0.159323	0.251533	0.233726	0.00547141
Q9I2R4	PA1831	PA1831	5	33.9	26.41	0.0027018	20.7807	25.2684	24.7925	22.2219	22.5852	26.0696	25.1222	24.793	22.2872	23.1941	24.1691	25.471	22.1465	20.2793	22.8898	25.1042	23.261	23.9207	22.9923	24.7666	25.4157	21.487	22.3747	22.6607	22.5864	25.2431	24.1471	23.1704	23.2659	24.6425	23.7804	22.605	23.7352	22.9845	23.7868	2.12968	1.47441	1.36411	1.99551	0.790541	1.69607	1.16499	0.0915365
Q9I2R3	PA1832	PA1832	14	54	38.069	0	27.2418	26.7552	26.9079	26.6951	27.2035	27.0217	27.2312	27.1247	27.2304	27.1239	27.0354	27.0678	27.2166	27.1568	27.2676	27.0091	27.7577	27.1724	27.226	27.1858	27.1265	27.07	27.19	27.1191	27.4014	26.9711	27.1984	27.1209	26.9	27.1453	27.1144	27.1625	27.3355	27.1264	27.173	0.244848	0.0939428	0.0855556	0.111838	0.282421	0.049257	0.179129	0.00910214
Q9I2R2	PA1833	PA1833	18	67	34.551	0	28.9425	29.4395	29.3166	29.262	29.77	29.9496	29.9768	29.7185	29.5951	29.8616	29.6602	29.7555	29.6998	29.7549	29.6283	29.8044	29.9307	30.6541	30.4268	30.1707	29.7317	29.8805	29.6278	29.6053	29.968	30.2705	29.9603	30.5443	29.2402	29.8537	29.7181	29.7219	30.2956	29.7113	30.1858	0.211849	0.128616	0.116153	0.0755822	0.313312	0.125527	0.279292	0.00724513
Q9I2Q8	PA1837	PA1837	7	68.5	18.765	0	27.0053	27.2158	27.5457	27.9599	26.8696	27.1714	27.814	27.9688	26.8827	27.2603	27.5838	27.6209	27.5324	27.4134	27.6538	27.7308	26.7114	26.8522	27.065	27.5516	27.2206	27.1907	27.4604	27.6489	26.291	27.2562	27.6788	27.3253	27.4317	27.456	27.337	27.5826	27.045	27.3801	27.1378	0.41652	0.521527	0.343406	0.139266	0.367682	0.216054	0.594099	0.0151839
Q9I2Q7	cysI	PA1838	27	59.8	62.132	0	31.0449	31.025	30.7525	30.9279	31.8785	31.6895	31.5157	31.3909	31.344	31.2085	31.1703	31.1226	31.3521	31.2192	31.0556	31.1316	30.3085	30.6609	30.7015	30.607	31.3097	31.3147	31.2733	30.984	30.6311	30.4222	30.5946	30.9917	30.9376	31.6187	31.2114	31.1896	30.5695	31.2204	30.6599	0.133534	0.212132	0.0951698	0.127273	0.178262	0.158689	0.239198	0.00431622
Q9I2Q5	PA1840	PA1840	4	48.3	13.838	0	26.3074	21.7576	26.351	22.7646	26.8703	24.9214	25.4886	24.4756	22.375	21.7492	21.6825	25.855	22.6635	25.2668	25.2868	22.2345	22.969	22.9208	23.6234	21.6376	24.6772	22.134	23.5734	26.3618	25.7811	24.3624	22.703	22.6424	24.2952	25.439	22.9154	23.8629	22.7877	24.1866	23.8722	2.38447	1.04037	1.98435	1.64201	0.830979	1.78524	1.50153	0.0981458
Q9I2Q4	PA1841	PA1841	6	52.7	18.654	0	24.7914	25.5339	24.9168	25.4036	25.151	25.0862	24.9484	25.2316	25.2596	25.2863	25.3406	25.2405	25.2313	25.1783	24.8895	25.0693	25.0031	22.3238	25.214	24.6168	24.8496	25.4303	25.544	25.2089	24.9111	24.4722	24.4648	23.9435	25.1614	25.1043	25.2817	25.0921	24.2894	25.2582	24.4479	0.36245	0.119766	0.0435012	0.150942	1.33353	0.305882	0.395739	0.014405
Q9I2Q3	PA1842	PA1842	5	40	13.932	0	23.9269	24.4531	24.5302	24.2133	25.0565	24.727	24.5239	23.8969	24.8472	24.1622	24.5142	24.1107	25.238	25.3892	24.7147	24.611	25.113	24.4173	24.9903	25.066	24.7697	24.3441	24.0933	23.8762	25.268	24.6873	24.0189	24.5321	24.2809	24.5511	24.4086	24.9882	24.8966	24.2708	24.6266	0.271862	0.488254	0.343011	0.383108	0.323554	0.383615	0.514197	0.0111965
Q9I2Q2	metH	PA1843	34	41.1	135.06	0	28.1799	27.9671	28.223	28.1015	27.8716	27.7483	27.9562	27.8944	27.8448	27.6515	27.77	27.8492	27.8643	27.748	28.1368	27.997	27.982	27.542	28.0182	28.2108	28.0363	27.9696	27.9004	27.8866	27.748	27.9414	28.1607	27.7349	28.1179	27.8676	27.7789	27.9365	27.9382	27.9482	27.8963	0.112364	0.0872146	0.092363	0.167822	0.282594	0.0690395	0.199997	0.00399619
Q9I2Q1	PA1844	PA1844	6	50.6	16.443	0	21.1641	28.241	28.2721	28.4146	22.4645	28.3036	28.0712	28.3758	28.0292	28.2828	27.856	27.9992	28.1021	28.0992	27.9757	28.3951	28.3556	28.2994	28.1656	21.0576	28.3095	28.4738	27.8923	27.9777	28.4358	28.2494	28.0786	23.4865	26.523	26.8038	28.0418	28.143	26.4695	28.1633	27.0626	3.57336	2.89577	0.177551	0.178039	3.60884	0.274285	2.38848	0.134727
Q9I2P9	cti	PA1846	14	26.4	86.517	0.00035971	21.8173	27.3492	26.929	27.5777	22.4136	21.9085	21.7597	25.7436	21.9915	23.2703	26.4048	21.4538	22.3352	23.0337	26.4829	26.7475	25.9763	23.1077	22.1905	26.354	21.7521	26.4887	21.9781	26.882	27.7363	22.3284	22.2184	25.9874	25.9183	22.9563	23.2801	24.6498	24.4071	24.2752	24.5676	2.74715	1.87912	2.2181	2.28984	2.07	2.78915	2.74403	0.105993
Q9I2P8	nfuA	PA1847	11	81.4	21.136	0	29.3704	29.0463	29.0388	29.2573	28.9829	28.8676	28.8779	29.019	28.6886	28.7243	28.7528	28.7795	28.5729	28.9821	28.9417	28.8073	29.6041	29.3481	29.4032	29.5718	28.8293	28.8439	28.6715	28.8022	29.4999	29.5559	29.5477	29.8456	29.1782	28.9369	28.7363	28.826	29.4818	28.7867	29.6123	0.163355	0.0755916	0.0389974	0.184528	0.125312	0.0787455	0.157485	0.00559854
Q9I2P3	PA1852	PA1852	5	84.6	9.97	0	25.6758	25.492	25.2671	25.4777	26.363	26.3401	26.3081	26.1668	25.3358	25.6455	25.2867	25.0934	25.0075	24.9102	25.1356	24.9728	25.5102	24.6477	24.4032	25.7213	25.4282	25.703	25.7588	24.5245	24.1814	24.4857	24.9209	20.2635	25.4782	26.2945	25.3404	25.0065	25.0706	25.3536	23.4629	0.167137	0.0880618	0.228774	0.0950122	0.643123	0.571313	2.15439	0.00656
Q9I2N8	PA1857	PA1857	7	27	31.615	0	25.0192	23.9541	24.6044	25.0335	24.5456	25.098	24.6708	24.58	25.1654	25.1853	25.7171	25.4703	25.3637	25.3192	25.2937	25.0564	23.318	23.7207	22.0078	22.191	25.5578	25.0075	25.1661	25.111	22.1644	22.847	21.4133	21.3716	24.6528	24.7236	25.3845	25.2583	22.8094	25.2106	21.9491	0.506512	0.25515	0.261835	0.137627	0.839452	0.240639	0.700733	0.0205458
G3XD32	PA1872	PA1872	7	38.4	27.755	0	23.6437	21.7436	22.3185	23.083	23.3056	22.8967	22.6507	23.0864	23.5585	22.9048	23.3182	23.3776	23.5463	22.8234	23.7026	21.3699	24.1802	23.4754	23.3013	24.0764	23.1819	23.2231	23.1027	23.4931	24.4278	22.3099	23.3558	23.4828	22.6972	22.9849	23.2898	22.8605	23.7583	23.2502	23.3941	0.836167	0.278457	0.27624	1.06502	0.435139	0.169486	0.866671	0.0368401
Q9I2L7	PA1880	PA1880	17	34.6	77.656	0	21.2449	22.4818	22.3214	25.0323	23.1598	21.6105	25.4966	25.2961	23.1173	23.7619	24.4479	26.6804	23.2578	25.9444	21.8479	22.2076	22.5232	24.2241	23.0889	26.176	22.1483	24.5851	24.7596	25.1372	23.1101	26.3619	21.395	26.6661	22.7701	23.8908	24.5019	23.3144	24.0031	24.1576	24.3833	1.60503	1.85183	1.55066	1.85252	1.61208	1.35916	2.56104	0.0704883
Q9I2L6	PA1881	PA1881	5	34	15.959	0	25.1708	24.8106	24.1135	24.4334	27.0194	27.4008	26.9357	25.573	25.786	26.6671	25.7206	25.4153	26.0533	26.5641	24.7307	24.2313	26.7367	27.3679	25.7331	25.4087	25.8385	25.3333	26.3856	24.7671	23.2566	25.4154	26.414	26.2937	24.6321	26.7322	25.8972	25.3948	26.3116	25.5811	25.3449	0.458453	0.798901	0.538067	1.09481	0.903027	0.692199	1.46163	0.0186121
Q9I2K8	PA1889	PA1889	5	31.8	34.737	0	21.194	23.7386	21.6417	22.4321	25.068	24.8683	24.8118	24.9406	25.8143	25.6264	25.5688	25.3294	24.9252	25.7571	25.7484	25.0804	25.0329	25.7664	26.5678	26.1488	24.5446	25.7398	25.4973	25.8781	23.5679	23.0038	22.8368	23.967	22.2516	24.9222	25.5847	25.3778	25.879	25.415	23.3439	1.11571	0.11061	0.199918	0.437591	0.652139	0.601231	0.520021	0.0501406
Q9I2K7	PA1890	PA1890	10	51.2	23.44	0	22.0723	22.4078	21	23.1633	21.0689	24.7193	23.8384	23.5684	23.9546	22.4957	24.0986	23.2059	24.2703	23.0478	23.4749	23.2521	21.9562	22.3883	23.6941	22.178	23.6533	22.6016	23.6726	23.8886	23.0455	22.7766	23.5031	24.7445	22.1608	23.2987	23.4387	23.5113	22.5542	23.454	23.5174	0.898392	1.56565	0.740523	0.535244	0.780183	0.578196	0.871294	0.0405397
Q7DC82	phzC1	PA1901 PA4212	20	57.3	44.327	0	21.6008	23.5317	23.616	22.7403	21.8542	22.5596	22.4811	22.1106	23.0734	22.8143	19.9457	23.013	22.882	23.3912	21.9075	19.133	22.5339	22.6032	21.932	20.2207	22.8656	21.98	22.449	23.7494	22.139	22.911	23.0728	23.8232	22.8722	22.2514	22.2116	21.8284	21.8224	22.761	22.9865	0.934888	0.329319	1.51464	1.8995	1.10956	0.751726	0.690749	0.0408744
P0DPC1;P0DPB9		PA1902;PA4213	10	51.2	23.195	0	22.771	22.683	23.2519	21.4821	20.9564	22.288	22.8399	21.5401	21.4599	21.1977	22.0719	21.1898	23.5072	23.5232	22.5447	22.9957	27.986	26.7032	27.6585	26.7031	21.7976	22.0641	22.7191	21.2923	26.861	22.2057	23.5681	26.3866	22.547	21.9061	21.4798	23.1427	27.2627	21.9683	24.7554	0.752664	0.827389	0.414199	0.467952	0.659803	0.594107	2.23643	0.033382
Q7DC81	phzE1	PA1903 PA4214	36	67.5	68.979	0	26.8671	25.3932	25.5789	26.0586	27.1312	26.2119	26.1908	26.0061	25.8819	26.6425	26.8757	26.6807	27.4838	27.0955	27.1169	27.3486	25.9298	27.9241	27.2666	25.7265	27.3265	26.6796	26.9774	26.8608	26.8899	24.8125	26.2358	26.8188	25.9744	26.385	26.5202	27.2612	26.7117	26.9611	26.1893	0.657857	0.505997	0.437637	0.187485	1.05826	0.27267	0.96352	0.0253271
O69754	phzF1	PA1904;PA4215	15	83.5	30.342	0	27.4356	28.5581	28.7471	28.6049	22.0408	28.1695	25.0456	28.5254	28.3719	28.2543	21.3555	28.3662	22.7063	28.4454	22.8706	20.6489	28.9224	28.1674	28.3435	26.9398	22.1834	28.278	28.4574	28.4397	27.3078	25.8365	23.848	27.1915	28.3364	25.9453	26.587	23.6678	28.0933	26.8397	26.046	0.605947	3.03636	3.48808	3.34162	0.833905	3.10521	1.61031	0.021384
G3XCV4;Q820A5	phzG1;phzG2	PA1905;PA4216	11	50	24.268	0	23.5531	21.9188	22.7196	22.1068	21.6811	22.4232	22.7452	22.5747	22.3656	21.6916	22.2075	21.2762	21.9084	21.9557	21.1408	22.1588	27.1577	27.2937	27.522	26.1894	20.813	23.0387	22.04	23.1816	26.4124	25.3539	25.1241	26.3638	22.5746	22.3561	21.8852	21.7909	27.0407	22.2683	25.8136	0.73653	0.468785	0.497677	0.446847	0.587113	1.0951	0.670307	0.0326266
Q9I2J1	PA1913	PA1913	10	57.1	25.41	0	26.6763	27.3588	27.305	27.0986	27.6758	27.7204	27.7196	27.7146	27.3388	28.0351	27.9479	27.7521	27.5191	28.2165	27.6674	27.8785	27.0968	27.6594	27.6042	27.7893	27.6002	28.0578	28.0167	27.6202	27.6406	27.5361	27.6523	27.9389	27.1096	27.7076	27.7684	27.8204	27.5374	27.8237	27.692	0.309914	0.0213633	0.30994	0.302466	0.303839	0.247238	0.172726	0.0114319
Q9I2H8	PA1926	PA1926	12	31.5	68.052	0	24.0059	25.5041	25.3776	25.2383	24.0655	24.509	25.6915	25.2809	24.7401	24.6008	24.889	24.78	24.7577	25.1478	25.2569	25.2541	24.1389	25.1531	25.3166	25.3859	24.3441	24.3281	24.8713	24.8774	24.1838	25.423	25.6297	24.2733	25.0315	24.8867	24.7525	25.1041	24.9986	24.6052	24.8775	0.69227	0.734861	0.119096	0.236463	0.58139	0.310845	0.754895	0.027656
P57703	metE	PA1927	40	61.5	86.21	0	22.5713	22.1885	25.7627	25.615	21.4951	25.9222	24.3498	27.3247	26.8893	25.8568	26.3101	27.6055	26.1862	25.9452	25.9552	22.8176	23.5863	25.3905	22.3396	21.507	26.355	26.0862	26.244	26.4319	22.894	25.6249	27.6765	23.1016	24.0344	24.773	26.6654	25.2261	23.2059	26.2793	24.8242	1.91774	2.50038	0.755888	1.60949	1.6886	0.150052	2.27085	0.0797917
Q9I2G4	PA1940	PA1940	6	22.2	42.753	0	21.6606	24.251	23.3926	24.2493	23.5176	24.4269	20.939	24.0251	23.47	24.3955	21.0208	23.207	22.9217	21.1077	25.2027	24.259	22.3921	23.5994	23.2834	23.2059	23.3541	24.6333	23.8677	25.2883	23.179	22.3078	24.7147	23.542	23.3884	23.2271	23.0233	23.3728	23.1202	24.2859	23.4359	1.22073	1.57016	1.429	1.77651	0.514371	0.850258	0.997557	0.0521937
Q9I2G3	PA1941	PA1941	12	23.5	70.903	0	25.968	24.808	24.8478	24.6738	25.5669	25.6923	25.8546	25.1025	26.7854	26.5625	27.094	26.5321	27.0694	27.1905	27.7438	27.4164	23.9857	20.9067	25.9707	24.0804	26.6919	26.7421	26.3001	26.7935	25.6824	24.7824	25.3898	26.3629	25.0744	25.5541	26.7435	27.355	23.7359	26.6319	25.5544	0.600365	0.323288	0.259503	0.296422	2.09601	0.22509	0.656564	0.0239433
Q9I2G0	PA1944	PA1944	9	24.8	56.967	0.00070102	23.2406	23.2557	24.6011	24.1212	23.4457	24.1495	24.4075	24.3681	22.2277	24.3263	24.2964	21.5143	23.7894	24.1305	24.8602	24.2236	23.7294	25.0783	24.0842	24.1378	23.2164	21.7589	25.7582	23.4803	24.0063	21.7262	24.6913	24.2058	23.8046	24.0927	23.0911	24.2509	24.2574	23.5535	23.6574	0.671841	0.446008	1.43878	0.447019	0.576493	1.6533	1.31923	0.0282231
Q9I2F5	rbsR	PA1949	5	22	36.446	0	24.0531	23.7225	25.4959	24.1841	21.5783	23.715	24.9904	24.0846	24.1859	24.3891	21.0135	24.005	21.2061	24.804	22.6655	23.7632	24.8585	23.9485	24.4419	24.0267	21.8795	24.2078	24.5308	22.7626	21.4168	24.5749	24.9262	23.4509	24.3639	23.5921	23.3984	23.1097	24.3189	23.3452	23.5922	0.779227	1.44547	1.59763	1.54042	0.419846	1.24332	1.58091	0.0319828
Q9I2F4	rbsK	PA1950	4	19.5	31.846	0	22.8802	21.2099	24.749	24.7005	23.4594	24.3382	23.4579	24.1348	23.6098	24.4258	24.0501	23.9279	25.1051	24.0313	24.5956	24.0108	22.2137	22.4241	22.0967	24.1261	24.6146	24.2859	24.4554	23.9645	21.9203	22.716	22.3116	24.0934	23.3849	23.8476	24.0034	24.4357	22.7151	24.3301	22.7603	1.69086	0.456694	0.337273	0.522118	0.950357	0.278283	0.946213	0.0723056
Q9I2F3	PA1951	PA1951	5	18.3	45.711	0.0010457	23.8678	25.9336	25.5413	26.1687	22.6609	22.6393	25.0859	25.8363	25.3087	22.0334	25.3606	24.6327	25.4514	21.7034	26.142	26.2472	25.7212	25.3215	22.9705	24.6965	25.4917	22.5025	25.3285	25.4063	25.422	25.7064	25.8818	22.0075	25.3779	24.0556	24.3339	24.886	24.6775	24.6823	24.7545	1.03942	1.6516	1.56904	2.15089	1.21357	1.45469	1.84104	0.0409578
Q9I2E5	uppP	PA1959	3	14.4	30.724	0	24.7272	25.7323	26.7858	25.8793	24.4781	25.4066	25.803	26.0912	25.0329	25.1112	25.4458	26.2838	25.5457	24.6994	25.2543	26.0757	25.3561	26.2874	25.6465	26.0692	24.878	24.2346	25.1814	25.475	25.987	26.0132	26.375	25.6478	25.7811	25.4447	25.4684	25.3938	25.8398	24.9422	26.0058	0.843053	0.702862	0.572312	0.574368	0.41804	0.530997	0.297163	0.0327004
Q9I2E3	PA1961	PA1961	6	24.4	34.77	0.0079549	25.6639	21.3984	21.5202	22.2557	21.5607	22.7808	20.5526	26.2507	25.8764	25.8049	25.0372	24.3892	25.9202	23.122	23.0837	21.691	25.9714	26.2367	26.7282	24.8429	26.0758	26.8788	27.0137	21.8966	23.883	25.032	26.6276	26.5443	22.7095	22.7862	25.2769	23.4543	25.9448	25.4662	25.5217	2.00564	2.48284	0.70323	1.77366	0.798718	2.41551	1.31576	0.0883172
Q9I2E0	PA1964	PA1964	17	46.1	57.917	0	29.0697	28.9398	28.6774	28.9475	28.4397	28.1121	28.0834	27.9704	28.1085	28.1962	28.0691	27.9223	28.3416	28.1572	27.9496	28.0157	28.9408	28.2905	28.7863	28.8261	28.2462	28.2599	28.2291	27.9508	28.4632	28.2154	28.3246	28.2536	28.9086	28.1514	28.074	28.116	28.7109	28.1715	28.3142	0.165238	0.201697	0.114273	0.173506	0.28786	0.147658	0.109134	0.00571587
Q9I2D9	PA1965	PA1965	5	68.5	11.26	0	23.4748	24.763	22.244	23.8963	25.0992	24.6551	24.2935	24.123	24.2984	23.941	24.7951	24.5372	22.0469	24.4679	24.1634	24.6691	22.2837	24.3432	24.5245	23.8762	25.2269	24.1807	21.708	24.0568	24.0068	22.7938	23.2821	23.4526	23.5945	24.5427	24.3929	23.8368	23.7569	23.7931	23.3838	1.04799	0.432254	0.363196	1.21128	1.01938	1.48585	0.500468	0.0444168
Q9I2D8	PA1966	PA1966	3	53.7	13.147	0	23.8078	24.6124	25.2468	25.7541	23.7981	24.8845	25.9878	23.2355	25.1843	25.1173	21.9926	25.3912	22.4032	24.6875	25.7009	21.1034	23.5991	25.7404	22.3307	21.8642	24.6585	24.3065	22.0518	25.4251	21.7513	24.9879	25.9453	25.587	24.8553	24.4765	24.4213	23.4737	23.3836	24.1105	24.5679	0.840099	1.21806	1.62337	2.09744	1.7338	1.44971	1.91879	0.0337996
Q9I2D5	PA1969	PA1969	7	40	13.335	0	27.7525	27.3966	27.0664	27.3669	28.2265	27.9236	27.9601	27.8349	28.2788	27.8621	28.0701	28.0253	28.3911	27.8764	27.9548	28.1436	27.8676	28.3141	28.2942	27.7496	28.142	27.7482	28.144	27.9909	27.8349	27.7422	27.7581	27.8761	27.3956	27.9863	28.0591	28.0915	28.0564	28.0063	27.8028	0.280819	0.16854	0.171611	0.229085	0.290235	0.186402	0.0634639	0.0102505
Q9HX05;Q9I2C4	exaC;PA4022	PA1984;PA4022	26	71.9	54.979	0	29.062	29.9828	30.5186	30.1804	32.4803	32.9207	32.2828	32.1029	32.2229	32.9341	32.6304	31.9531	32.1985	32.6332	32.2524	31.9278	30.1348	30.0333	30.3549	30.103	32.3549	32.3324	32.596	32.0794	30.3395	29.8718	30.2315	30.7003	29.936	32.4467	32.4351	32.253	30.1565	32.3407	30.2858	0.623223	0.351585	0.433789	0.290586	0.138897	0.211112	0.341106	0.0208185
Q9I2C3	pqqB	PA1986	3	13.8	33.018	0.0003614	22.7498	22.7051	22.0455	22.5215	22.2471	22.8465	22.2103	20.6963	22.6217	22.1058	22.9901	22.1981	23.7047	22.5652	22.7979	22.5859	22.0817	21.7567	21.6776	23.6772	22.2801	22.1939	22.7037	22.2052	22.7581	21.4194	21.8435	22.7708	22.5055	22.0001	22.4789	22.9134	22.2983	22.3457	22.198	0.322189	0.916799	0.408157	0.53791	0.935731	0.241718	0.676667	0.014316
Q9I2B4	PA1995	PA1995	3	30.5	13.166	0.0076539	21.8789	22.1681	21.7805	20.8684	21.5555	21.8679	20.6912	20.6406	21.9663	20.9238	21.0941	21.4608	23.0971	22.7036	21.4553	20.5508	22.8103	21.7946	23.5136	21.9558	22.4244	23.0647	21.531	21.5539	23.2873	22.6546	21.5876	21.1675	21.674	21.1888	21.3613	21.9517	22.5186	22.1435	22.1743	0.561683	0.617453	0.461426	1.16711	0.799189	0.741714	0.970779	0.0259151
Q9I2B1	dhcR	PA1998	3	15	33.854	0	22.734	21.7956	22.4028	22.9551	20.7915	21.1772	22.5424	22.6019	21.4161	22.1701	24.1416	21.506	21.431	21.5491	22.3315	21.9417	24.2545	21.2874	21.8765	21.8688	22.0544	21.5274	22.4572	21.6121	21.8461	21.9392	22.847	21.4653	22.4719	21.7782	22.3084	21.8133	22.3218	21.9128	22.0244	0.50473	0.930476	1.26751	0.408615	1.31765	0.430275	0.585473	0.0224605
Q9I2B0	dhcA	PA1999	8	68.1	25.243	0	26.731	26.8348	26.7265	26.9644	27.466	28.1417	28.2485	28.0795	28.0881	27.9006	28.1675	27.8706	27.6654	27.8486	27.6139	28.0196	28.0481	28.3439	28.1856	27.6627	27.7725	27.9065	27.7796	28.1472	27.8554	27.7288	27.3423	28.3525	26.8142	27.9839	28.0067	27.7869	28.0601	27.9014	27.8198	0.111959	0.352271	0.144054	0.18497	0.291194	0.174994	0.416851	0.00417535
Q9I2A9	dhcB	PA2000	8	50.9	23.187	0	25.8976	28.2253	29.0235	28.8593	28.5506	29.4086	29.4479	29.2505	28.4817	29.0292	29.0101	29.1014	28.0169	29.0786	29.1322	29.1449	28.1562	28.9177	29.1324	28.9121	28.6153	28.7188	28.6339	29.3149	28.3441	29.026	28.5147	29.2839	28.0014	29.1644	28.9056	28.8432	28.7796	28.8207	28.7922	1.44416	0.417993	0.285323	0.551588	0.42807	0.332519	0.437491	0.0515744
Q9I2A8	atoB	PA2001	26	89.8	40.405	0	29.5156	29.7939	29.8607	29.5795	30.5259	30.7778	30.8518	30.6522	30.674	30.6805	30.9911	30.8741	30.4548	30.7692	30.6324	31.0135	30.3685	30.8108	30.6837	30.545	30.6424	30.721	30.6686	31.0652	30.4684	30.5021	30.303	31.2624	29.6874	30.7019	30.8049	30.7175	30.602	30.7743	30.634	0.165888	0.143402	0.154981	0.235603	0.189797	0.196689	0.427873	0.00558781
Q9I2A6	bdhA	PA2003	9	63.3	26.727	0	22.2479	26.5323	25.9681	26.4767	26.9725	28.4344	27.9358	27.844	26.5687	27.9755	26.5305	26.4693	26.873	27.822	27.3061	26.9113	28.2418	28.798	28.7644	28.3361	26.2028	27.6312	27.1321	25.9653	28.8714	28.7366	28.3848	29.015	25.3062	27.7967	26.886	27.2281	28.5351	26.7329	28.7519	2.05464	0.607612	0.727478	0.441696	0.287133	0.782408	0.269869	0.0811912
P57109	maiA	PA2007	13	65.6	23.685	0	27.8878	27.6223	27.709	27.7695	29.1715	29.4	29.2055	29.2799	29.0728	29.076	29.1968	29.4502	28.8989	29.0358	28.7086	29.2959	28.6597	28.4297	28.6797	28.3488	29.1104	29.179	29.0931	29.3234	28.0892	27.9373	27.9413	28.7476	27.7471	29.2642	29.1989	28.9848	28.5295	29.1765	28.1788	0.111557	0.101219	0.177161	0.247039	0.165447	0.104736	0.385722	0.0040205
Q9I2A2	fahA	PA2008	22	61.1	46.341	0	29.6222	29.7697	29.6711	29.5331	31.0431	31.1784	31.2831	31.14	31.2515	31.1282	31.3676	31.4764	31.1215	31.1598	31.07	31.4708	30.8896	31.0354	31.3142	30.6286	31.3061	31.2038	31.2193	31.4089	30.8804	30.5208	30.6412	31.3794	29.649	31.1612	31.3059	31.2055	30.967	31.2845	30.8554	0.098647	0.0992546	0.149903	0.180649	0.286208	0.0943317	0.379963	0.00332716
Q9X4G0	hmgA	PA2009	28	91.7	47.841	0	28.9523	29.8868	30.2571	30.2988	30.6076	30.9454	31.1176	31.0376	30.9503	30.84	30.936	31.0943	30.6803	30.8404	30.9621	30.8333	30.0882	30.5391	30.6348	30.7576	30.8024	30.8527	30.8338	30.9371	30.4835	30.6162	30.7978	31.2428	29.8487	30.9271	30.9551	30.829	30.5049	30.8565	30.7851	0.625669	0.22429	0.104904	0.115449	0.291861	0.0575789	0.331237	0.0209613
Q9I2A1	PA2010	PA2010	5	23.2	27.98	0.0027045	23.3364	22.0595	22.3614	20.9089	22.4414	21.1892	22.2979	23.1675	23.2604	23.9839	22.6512	28.3306	23.1787	22.7889	22.6263	23.4795	22.223	22.6644	22.358	21.489	23.1411	27.6335	21.9227	22.4989	22.4721	23.3899	21.7375	21.7527	22.1665	22.274	24.5565	23.0184	22.1836	23.7991	22.3381	0.999977	0.817257	2.57436	0.385043	0.498554	2.60426	0.780544	0.045112
Q9I2A0	liuE	PA2011	10	41	31.837	0	25.5018	25.6451	26.5246	26.1415	26.4806	26.9234	26.7158	26.6481	26.4246	26.6512	26.3816	26.4124	26.1831	26.3382	26.3046	26.2213	26.6629	26.5082	26.0921	26.047	26.2474	26.4118	26.6418	26.5065	26.2041	26.0218	26.3888	26.649	25.9532	26.692	26.4674	26.2618	26.3275	26.4519	26.3159	0.469284	0.183252	0.123813	0.0718836	0.305085	0.165789	0.267863	0.0180819
Q9I299	liuD	PA2012	29	60.2	71.282	0	24.456	24.4326	26.8173	27.1486	28.552	28.9691	28.7484	28.6875	28.3118	28.5748	28.2939	28.0895	28.2063	28.6672	28.563	28.2441	28.6091	28.581	28.6456	28.3801	28.207	28.4672	28.2021	28.2185	28.6958	28.4348	28.2957	28.8302	25.7136	28.7392	28.3175	28.4201	28.5539	28.2737	28.5641	1.47195	0.173864	0.198996	0.22959	0.118853	0.129155	0.242865	0.057244
Q9I298	liuC	PA2013	12	52.1	28.947	0	25.8034	26.2054	27.1247	27.5625	27.9752	28.3593	27.9242	27.9809	27.463	28.0028	27.5511	27.5767	27.1334	28.0966	27.8479	27.4277	26.851	27.6267	27.7757	27.4509	27.4813	27.9013	27.6362	27.5587	27.4895	27.093	27.2337	27.9453	26.674	28.0599	27.6484	27.6264	27.4261	27.6444	27.4403	0.810374	0.201193	0.241236	0.429207	0.4057	0.18256	0.374489	0.0303806
Q9I297	liuB	PA2014	23	67.9	57.433	0	26.223	27.1123	27.2726	26.8485	29.1686	29.3718	29.0372	28.9724	28.7415	28.9525	28.6526	28.6277	28.7141	28.9558	28.6468	28.7766	28.8983	29.1213	29.4075	28.5087	28.6168	28.9078	28.7309	28.7069	29.1775	28.7358	28.7302	29.531	26.8641	29.1375	28.7436	28.7734	28.9839	28.7406	29.0436	0.461767	0.176256	0.147639	0.132697	0.379257	0.121801	0.386623	0.017189
Q9I296	liuA	PA2015	23	84	42.209	0	28.3065	28.3443	28.4591	28.0832	30.3759	30.6853	30.4525	30.4636	29.9994	30.1464	29.8114	29.7376	29.8443	30.2577	29.939	29.781	30.1903	30.3211	30.4154	29.9133	29.6938	30.1715	29.7449	29.7598	30.2365	29.8701	29.8596	30.7984	28.2983	30.4943	29.9237	29.9555	30.21	29.8425	30.1911	0.157358	0.133159	0.1849	0.211648	0.218295	0.221156	0.441141	0.00556068
Q9I295	liuR	PA2016	8	60.4	15.631	0	21.6484	25.3685	27.1157	26.1259	27.8365	28.4086	28.1649	28.0837	28.0113	27.9826	28.1115	27.7837	27.8906	28.135	28.0647	27.9281	26.8945	27.5187	28.1112	26.9654	27.5035	28.2512	27.7777	28.2332	26.1378	27.6659	27.2991	28.0032	25.0646	28.1234	27.9723	28.0046	27.3725	27.9414	27.2765	2.38722	0.235928	0.137333	0.114675	0.566074	0.364998	0.811781	0.0952424
G3XCW2	PA2018	PA2018	36	43.4	112.7	0	21.924	21.391	23.2737	23.0043	23.5672	22.6403	24.7453	20.7959	21.2381	22.9243	21.2582	24.8108	21.4924	23.0786	21.2866	22.8743	23.9885	24.3475	23.9406	23.7831	22.2003	22.2124	21.7375	24.9237	23.1358	22.5158	24.1871	21.0802	22.3982	22.9372	22.5578	22.183	24.0149	22.7685	22.7297	0.889405	1.6673	1.69712	0.923817	0.238444	1.45372	1.29817	0.0397087
G3XD21	PA2019	PA2019	22	65.4	42.086	0	24.2139	23.2466	25.1867	24.3254	24.577	23.422	25.1342	23.4521	23.3503	22.7899	24.1232	23.0241	23.5318	23.8239	22.7377	25.0876	25.7551	23.1153	24.5854	23.7442	23.682	23.0824	24.1567	23.1379	27.8787	26.3622	27.3536	23.6361	24.2432	24.1463	23.3219	23.7952	24.3	23.5148	26.3077	0.793951	0.850075	0.581555	0.976161	1.14183	0.506265	1.88876	0.0327495
G3XCU9	PA2020	PA2020	4	22.4	23.727	0.0027165	22.9004	22.465	22.3278	23.2138	22.9505	23.1547	23.1541	22.6279	22.6695	23.2272	23.5119	23.1775	22.9549	23.488	21.6643	22.6638	21.4189	21.0776	22.7265	22.6328	20.8945	23.6448	22.7274	22.9786	23.5758	21.6538	23.9577	23.2252	22.7267	22.9718	23.1465	22.6927	21.9639	22.5614	23.1031	0.406243	0.248628	0.35052	0.765867	0.838935	1.1767	1.01147	0.0178751
Q9I291	galU	PA2023	23	83.2	31.236	0	30.421	30.5413	30.3528	30.3807	30.6891	30.7997	30.4913	30.5015	30.6942	30.7416	30.6699	30.5908	30.712	30.7995	30.5791	30.7303	30.0186	29.9856	30.0362	30.0439	30.6282	30.7958	30.6832	30.5921	30.0256	30.3272	30.1612	30.0687	30.424	30.6204	30.6741	30.7052	30.0211	30.6748	30.1457	0.0830914	0.150181	0.0630346	0.0921207	0.0258849	0.0889055	0.13358	0.00273112
P23189	gor	PA2025	23	73.8	49.237	0	28.5488	28.2929	28.675	27.939	29.1098	28.9536	28.7055	29.0275	28.8192	28.8196	28.8343	28.6948	28.7327	28.8885	28.6285	28.6591	28.3393	29.0284	29.4005	28.923	28.6592	29.0116	28.9372	28.719	29.012	28.8547	28.7115	30.0401	28.3639	28.9491	28.792	28.7272	28.9228	28.8318	29.1546	0.324821	0.174489	0.0651675	0.11607	0.439611	0.169267	0.602976	0.0114519
Q9I282	PA2033	PA2033	9	31.8	33.646	0	25.039	21.4854	22.068	23.3294	20.8998	21.0469	24.9976	22.2728	22.7837	21.3807	22.8521	22.1066	22.2181	22.7343	22.4848	22.6141	27.0603	27.2007	27.3902	26.9257	21.8874	21.956	24.8847	23.2138	26.4086	26.4497	26.9619	29.3843	22.9805	22.3043	22.2807	22.5128	27.1442	22.9855	27.3011	1.57342	1.89814	0.687946	0.22133	0.198725	1.40533	1.41142	0.0684678
Q9I281	PA2034	PA2034	9	58	24.525	0	21.1917	23.6171	24.3783	22.9553	22.5939	21.8315	22.6863	22.4261	22.0287	23.2287	23.1449	21.8669	22.5626	22.8296	22.1243	22.353	26.2195	26.7052	26.2092	25.7863	21.2282	22.6485	22.2602	21.6998	25.3899	23.4706	24.5476	25.2896	23.0356	22.3844	22.5673	22.4674	26.2301	21.9592	24.6744	1.35982	0.384024	0.719233	0.300559	0.375592	0.623784	0.886098	0.0590315
Q9I275	PA2040	PA2040	16	66.4	50.931	0	23.7653	26.2502	26.7718	27.1983	26.0996	27.2103	25.8344	26.5594	26.7218	27.9451	28.3473	27.7	26.5083	27.0313	27.0675	27.3578	25.2577	26.9072	26.2836	25.9041	25.9699	26.1769	27.0483	28.6245	25.0225	28.0283	26.3825	26.955	25.9964	26.4259	27.6786	26.9912	26.0882	26.9549	26.5971	1.5371	0.602605	0.691387	0.353588	0.691051	1.20718	1.25189	0.0591275
Q9I273	sstT	PA2042	6	16.1	42.416	0	26.8362	26.8238	26.7316	27.0877	26.6583	26.3441	26.5306	26.4156	26.5241	26.5975	26.7344	26.5367	26.5806	26.4787	26.7141	26.4769	27.1309	26.9176	27.074	27.211	26.2875	26.3711	26.4478	26.6016	26.5513	26.5667	26.92	26.796	26.8698	26.4871	26.5982	26.5626	27.0834	26.427	26.7085	0.152572	0.137561	0.0963218	0.112049	0.123987	0.133527	0.180028	0.00567818
Q9I271	PA2044	PA2044	21	45	70.083	0	27.5082	27.2858	28.3901	27.9527	22.5841	25.1055	25.5629	26.9354	25.6399	25.5693	25.322	24.8739	26.2939	24.9604	26.5317	24.2021	27.733	27.7455	26.2433	27.9066	23.4754	23.7597	23.9363	26.98	25.5978	26.5668	27.3495	26.5308	27.7842	25.047	25.3513	25.497	27.4071	24.5379	26.5112	0.489939	1.81673	0.346181	1.1061	0.779893	1.63912	0.716615	0.0176337
Q9I266	PA2049	PA2049	11	36.1	54.374	0	23.6729	21.9119	24.3119	26.4799	24.5123	23.7271	25.1552	26.3737	22.5907	23.1107	21.5638	26.0613	26.2666	22.488	23.3543	24.857	22.2895	21.5763	22.5326	26.0397	25.2329	22.5373	26.3088	26.2132	22.4266	26.4944	24.1073	25.8325	24.0942	24.9421	23.3316	24.2415	23.1095	25.0731	24.7152	1.88668	1.11889	1.92995	1.66749	1.99516	1.75902	1.82768	0.0783044
Q9I263	cynS	PA2052	8	62.2	16.751	0	21.3779	23.5416	22.157	23.4174	23.6411	25.32	24.534	23.7219	23.6872	23.7445	22.4584	23.4735	24.0234	24.581	23.7634	24.4349	23.1428	26.8881	26.5518	27.0867	24.1242	22.2582	24.7521	23.3685	24.5529	25.0179	21.6543	25.1119	22.6235	24.3043	23.3409	24.2007	25.9173	23.6257	24.0843	1.03958	0.788139	0.599778	0.375091	1.8628	1.07289	1.63827	0.0459512
Q9I252	PA2063	PA2063	5	14.3	46.53	0	21.9744	24.8973	22.4471	24.118	23.809	21.3566	23.208	23.9181	23.7469	22.7804	23.0339	22.249	21.519	24.2276	22.3502	24.0906	23.1044	23.3232	23.2062	24.4299	23.8218	21.4222	21.6744	22.4663	22.7034	23.8234	22.7843	23.6035	23.3592	23.0729	22.9526	23.0469	23.5159	22.3462	23.2287	1.37729	1.18607	0.62242	1.32955	0.615865	1.07965	0.567912	0.0589615
Q9I249	PA2066	PA2066	9	48.1	23.861	0	23.7495	21.3698	24.6631	23.4556	25.9808	25.3377	20.8542	22.2203	24.9678	25.3829	24.9983	24.5881	25.5188	25.1612	21.8618	24.9012	22.7663	22.1822	22.989	22.1376	26.1026	25.1357	25.0769	24.4713	21.3333	20.9221	24.1086	22.0323	23.3095	23.5982	24.9842	24.3607	22.5188	25.1966	22.0991	1.3916	2.45835	0.324724	1.68508	0.42464	0.674523	1.41593	0.0597009
Q9I248	PA2067	PA2067	3	23	24.111	0	21.7852	20.9376	21.7402	21.6072	22.5068	22.745	22.2963	22.7643	22.6902	21.0947	22.2691	20.847	20.9577	21.8638	21.9777	23.162	21.7086	21.8395	21.9641	22.4853	20.9816	20.7596	22.2029	21.5627	21.8302	21.2059	20.8616	22.5401	21.5176	22.5781	21.7252	21.9903	21.9994	21.3767	21.6095	0.39394	0.221375	0.893659	0.904681	0.340353	0.64656	0.738716	0.0183078
Q9I246	PA2069	PA2069	34	68.5	63.382	0	19.8984	23.7367	21.942	22.7077	22.5744	22.1004	21.178	23.0393	22.9363	22.8435	17.9283	21.8361	22.4132	22.0032	22.592	21.5515	23.778	26.7807	25.5914	23.4176	23.6122	22.6654	21.6373	22.298	23.0184	22.7163	20.7121	22.8231	22.0712	22.223	21.3861	22.14	24.8919	22.5532	22.3175	1.62449	0.795152	2.35838	0.463344	1.57809	0.824222	1.07751	0.0736025
Q9I244	fusB	PA2071	35	59.5	77.573	0	23.3255	22.7661	25.2386	25.945	21.2203	24.1733	25.1929	26.0313	25.0744	25.5399	25.9521	26.85	24.6155	25.8063	26.0877	26.3351	23.6757	26.7617	26.6547	26.481	24.4399	25.3327	26.0589	26.2573	24.6549	25.7692	26.1648	26.8856	24.3188	24.1544	25.8541	25.7112	25.8933	25.5222	25.8686	1.51528	2.09844	0.754549	0.761717	1.48288	0.823761	0.931853	0.0623091
Q9I235	kynU	PA2080	22	76.4	46.294	0	21.8331	22.3376	24.7055	24.1448	21.7825	20.8304	23.3872	25.2675	22.1296	24.3058	26.5277	21.0973	21.2743	24.5838	23.604	24.4439	21.4907	23.8478	22.3178	23.3827	24.838	24.5642	21.8371	24.464	23.0012	23.1779	24.8728	23.3982	23.2552	22.8169	23.5151	23.4765	22.7597	23.9258	23.6125	1.38551	1.94481	2.4129	1.53058	1.06109	1.40145	0.855721	0.0595784
Q9I234	kynB	PA2081	9	78.9	23.152	0	23.7919	22.4674	23.2623	23.1387	23.2596	23.9057	22.3944	23.1461	21.8617	22.7078	22.0028	23.5406	22.577	22.9663	22.3117	23.0206	22.6659	21.35	20.5492	22.412	22.6292	22.1874	23.2307	22.4205	23.307	22.4506	22.3778	22.7575	23.1651	23.1765	22.5282	22.7189	21.7443	22.617	22.7232	0.544601	0.61948	0.769752	0.335738	0.979609	0.447196	0.42255	0.0235096
Q9I215	PA2100	PA2100	3	13.4	52.235	0.0010424	23.2646	23.0109	22.2838	23.8188	20.9658	22.3047	21.628	23.7355	21.1613	22.6742	23.3261	22.3961	21.2139	22.966	23.1359	22.6302	23.0929	24.1717	22.7241	23.1092	22.3034	20.7204	22.4875	23.6012	22.2615	22.2314	22.6758	22.3918	23.0945	22.1585	22.3894	22.4865	23.2745	22.2781	22.3901	0.637115	1.18495	0.906762	0.874032	0.624012	1.18621	0.202772	0.0275873
Q9I205	PA2110	PA2110	12	46.3	33.06	0	25.9275	25.1904	25.6462	25.2755	26.5842	26.4089	26.1017	26.0539	25.9697	25.9986	25.9935	25.5966	26.4426	26.2996	25.6679	25.8027	26.265	26.3477	26.2769	26.2868	26.12	26.0092	25.8278	25.4705	26.1351	25.7225	26.1263	26.8869	25.5099	26.2872	25.8896	26.0532	26.2941	25.8569	26.2177	0.341569	0.2529	0.195726	0.375726	0.0368136	0.284336	0.48587	0.0133897
Q9I204	PA2111	PA2111	14	84.4	26.218	0	26.6983	25.7914	26.3851	26.4113	27.4927	27.1481	27.434	27.2003	26.8616	27.0122	26.7796	26.6642	27.0884	26.9688	26.9805	26.7216	27.3111	27.0852	27.4534	26.8138	26.8467	26.9887	26.7383	26.6357	27.347	26.7797	27.0006	27.7634	26.3215	27.3188	26.8294	26.9398	27.1659	26.8024	27.2227	0.380833	0.169962	0.146312	0.155153	0.279409	0.151167	0.429489	0.0144685
Q9I203	PA2112	PA2112	14	83.8	26.334	0	28.4734	27.7575	28.1041	28.1319	29.5248	29.3641	29.4479	29.3878	28.9756	28.7858	28.7422	28.4703	29.1437	29.0852	29.0329	28.7419	28.9409	27.8895	28.5323	28.3654	28.9976	28.861	28.6343	28.3849	28.9858	28.2636	28.6417	29.4502	28.1167	29.4312	28.7435	29.001	28.4321	28.7195	28.8353	0.292486	0.0717349	0.208399	0.17853	0.435067	0.268694	0.504978	0.0104026
Q9I202	opdO	PA2113	16	57.9	44.302	0	26.3141	25.1663	25.2569	25.8998	26.9993	27.1858	27.4976	27.5847	26.3292	25.5591	25.0912	25.5532	26.2296	25.9681	24.0607	26.3171	28.3968	27.9894	28.2633	27.5655	25.3798	25.8452	25.4013	26.0482	27.7918	26.9325	27.2061	28.4255	25.6593	27.3169	25.6332	25.6439	28.0538	25.6686	27.589	0.545165	0.2723	0.513158	1.06581	0.367036	0.331749	0.662964	0.0212463
Q9I201	PA2114	PA2114	4	13.2	45.743	0	25.3058	24.1065	24.4883	24.6707	24.0416	25.1519	25.3276	25.464	24.2989	24.533	24.7116	24.6763	24.2689	24.7543	25.1826	24.7691	24.2904	24.6531	24.5955	24.9628	24.3373	24.4191	24.916	24.346	24.2954	24.2124	24.4167	24.8899	24.6428	24.9963	24.555	24.7437	24.6254	24.5046	24.4536	0.500618	0.649163	0.187379	0.373649	0.275514	0.276725	0.302714	0.0203149
Q9I1Z9	PA2116	PA2116	10	43.4	29.221	0	27.5413	27.267	26.9715	27.3083	28.4464	28.6604	28.4631	28.3113	27.7945	27.7483	27.1791	26.9614	27.6658	27.9189	27.6938	27.2966	28.7115	29.1815	28.7753	28.7942	27.7685	27.8795	27.4499	26.8646	29.0856	28.8599	28.6408	29.802	27.272	28.4703	27.4208	27.6438	28.8656	27.4906	29.0971	0.23395	0.143814	0.414897	0.257694	0.213551	0.455353	0.50381	0.0085784
Q9I1Z6	PA2119	PA2119	14	63.7	38.561	0	25.0361	26.5064	26.6183	27.0461	28.4124	29.1901	28.7817	29.0641	28.4775	29.1727	28.3498	28.28	28.5586	28.5783	28.7956	28.4231	27.3093	27.9743	28.0766	27.7111	28.3244	29.3164	28.9355	28.1106	27.4159	27.5677	28.1244	29.346	26.3018	28.8621	28.57	28.5889	27.7678	28.6717	28.1135	0.875251	0.344984	0.410045	0.154108	0.342266	0.553988	0.876293	0.0332773
Q9I1X1	glgP	PA2144	6	9.6	91.966	0	22.2777	22.0749	21.8289	21.8296	21.8019	21.2476	21.8079	24.1209	21.5625	23.6447	24.3623	22.586	22.4443	23.199	22.6755	21.2727	21.7277	22.3696	22.6893	22.9296	20.8237	21.6228	22.7982	24.1507	22.2115	21.7974	22.5477	22.2763	22.0028	22.2446	23.0389	22.3979	22.4291	22.3488	22.2082	0.216785	1.27818	1.22517	0.813859	0.520829	1.44935	0.310211	0.00985264
Q9I1V3	PA2162	PA2162	6	7.9	103.69	0.00035676	22.954	22.3389	23.1757	23.7821	23.9183	22.6039	22.9358	22.3892	22.9003	21.548	23.4102	22.7726	22.8998	22.9747	23.2209	21.3938	24.4596	23.9356	24.209	23.2594	22.8488	22.0787	21.6245	21.7044	23.6258	24.1705	24.4169	24.6623	23.0627	22.9618	22.6578	22.6223	23.9659	22.0641	24.2189	0.596079	0.67612	0.789454	0.830394	0.51733	0.559342	0.44345	0.0258461
Q9I1V2	PA2163	PA2163	5	16.1	74.756	0.00070077	21.8077	27.028	21.4065	26.6298	25.4446	22.6507	22.6883	26.4598	26.2795	27.0291	27.0618	27.1335	25.9632	21.1944	21.4972	26.8371	25.0434	22.7619	21.6233	21.4276	26.1716	23.9156	27.0396	22.2725	23.5782	26.1931	21.4922	26.1095	24.218	24.3108	26.876	23.873	22.714	24.8498	24.3433	3.02361	1.94012	0.400035	2.94245	1.66058	2.16468	2.25502	0.12485
Q9I1T1	PA2184	PA2184	5	33.1	18.99	0	23.2078	23.886	23.678	24.3045	22.2381	23.0845	22.6608	21.4067	23.2057	21.6407	22.2155	21.8677	22.3404	21.4368	23.1738	21.9402	23.951	22.954	24.1069	25.0349	22.2525	23.282	20.993	24.8028	21.457	24.3545	22.8462	23.9668	23.769	22.3475	22.2324	22.2228	24.0117	22.8326	23.1561	0.455945	0.716076	0.690583	0.733903	0.852147	1.61288	1.30082	0.0191823
Q9I1S5	PA2190	PA2190	4	45.6	11.589	0	22.9067	23.6669	23.1601	23.6539	22.3159	23.4433	22.6344	21.8415	21.5408	22.2614	23.1878	21.0927	21.6569	21.4932	24.0391	22.2692	22.2163	23.4758	22.5814	21.7266	22.2086	21.446	22.14	23.2763	22.3025	22.3706	22.5242	21.9316	23.3469	22.5588	22.0207	22.3646	22.5	22.2677	22.2822	0.37653	0.673678	0.914958	1.16524	0.73879	0.755457	0.251477	0.0161276
G3XD67	hcnA	PA2193	5	81.7	11.427	0	20.5154	22.367	22.0596	22.85	20.8391	20.8907	21.6666	22.298	21.9692	21.4805	21.3321	21.8202	20.7219	21.319	22.7781	20.7674	21.8607	19.7657	22.6525	19.0724	22.4649	20.589	20.8558	22.1553	22.5363	20.153	22.7683	21.2405	21.948	21.4236	21.6505	21.3966	20.8378	21.5163	21.6745	1.00896	0.695065	0.294752	0.960163	1.69365	0.931708	1.21687	0.0459703
Q9I1S2	hcnB	PA2194	23	65.5	50.388	0	22.2624	22.2872	22.1096	22.9584	21.5148	22.1094	23.0902	23.3746	22.081	21.8116	22.0001	22.3099	21.8984	22.6886	22.6474	22.764	24.2534	23.3264	23.3391	23.8209	21.8116	21.8615	22.1266	22.3505	22.196	21.2186	22.2624	23.0137	22.4044	22.5222	22.0506	22.4996	23.6849	22.0376	22.1727	0.377576	0.86304	0.206415	0.403704	0.443429	0.250298	0.736273	0.0168528
G3XD12	hcnC	PA2195	23	83.9	45.281	0	23.2449	20.2072	22.0759	22.5339	22.6126	22.7901	22.7477	22.7844	21.2249	20.7274	22.4483	22.3088	21.6995	21.5542	23.1178	19.8721	25.0328	21.2474	25.2302	25.2409	21.6016	23.9468	17.8452	21.6745	22.68	21.1125	23.2863	23.3099	22.0155	22.7337	21.6773	21.5609	24.1878	21.267	22.5972	1.29792	0.0828826	0.83669	1.32855	1.96265	2.5277	1.03185	0.058955
Q9I1S1	PA2196	PA2196	7	44.3	21.747	0	23.7462	22.0962	23.267	23.3329	22.4197	22.4622	23.4607	23.0888	23.178	22.5685	23.2034	20.6783	20.8562	22.9859	23.2102	22.9866	23.1594	22.4304	24.0604	22.1165	22.9385	23.3639	23.3041	23.1037	20.3829	21.4663	21.3342	22.831	23.1106	22.8579	22.407	22.5097	22.9417	23.1775	21.5036	0.708758	0.505085	1.18929	1.10738	0.86431	0.194378	1.00798	0.0306681
Q9I1S0	PA2197	PA2197	17	69.9	37.135	0	27.5693	27.4207	27.3673	27.5557	27.8284	27.8272	27.857	27.6504	27.6717	27.7189	27.719	27.7195	27.5907	27.9515	27.6684	27.6589	27.8914	28.066	28.0658	27.9668	27.6855	27.8237	27.7347	27.6268	27.8176	28.2404	27.7445	28.294	27.4782	27.7908	27.7073	27.7174	27.9975	27.7177	28.0241	0.0998452	0.0945671	0.0237195	0.1599	0.0847777	0.0833067	0.283119	0.00363361
Q9I1R8	PA2199	PA2199	12	54.3	30.886	0	26.9127	27.0887	26.5489	26.7236	26.8785	26.8848	26.9791	26.9741	26.7208	26.8277	26.7048	26.4378	26.7992	26.8684	26.5647	26.6815	27.2686	27.1757	27.2864	27.0173	26.6765	26.8089	26.6834	26.4912	27.4515	27.2067	27.195	27.5304	26.8185	26.9291	26.6728	26.7285	27.187	26.665	27.3459	0.233503	0.054908	0.165869	0.133692	0.12308	0.130892	0.170658	0.00870679
Q9I1R3	PA2204	PA2204	20	72	29.308	0	28.4757	29.1014	28.4274	28.493	27.7895	27.6501	27.7257	28.3371	28.4927	28.5519	28.5636	27.5462	27.8023	26.8417	27.7685	27.058	29.7289	30.5345	29.8551	28.6758	27.574	29.0979	28.0429	28.4904	29.186	30.2185	29.1402	28.8569	28.6244	27.8756	28.2886	27.3676	29.6986	28.3013	29.3504	0.319236	0.312905	0.495901	0.490624	0.768176	0.649617	0.596757	0.0111526
Q9I1P0	PA2229	PA2229	3	19.7	26.56	0	23.232	23.8114	24.9341	23.8278	23.8519	23.8086	24.1632	24.569	23.7579	23.894	23.9028	24.3624	23.781	25.0028	23.2571	24.6961	24.8128	24.0133	22.0498	24.6119	23.8732	24.4809	24.3539	24.0018	23.7688	24.5909	20.6516	23.8994	23.9513	24.0982	23.9793	24.1843	23.872	24.1775	23.2277	0.711394	0.351388	0.263892	0.807122	1.26136	0.286721	1.75486	0.0297016
Q9I1N8	pslA	PA2231	7	25.5	54.817	0	23.6769	24.5432	25.2414	24.4053	24.8558	24.8346	24.7209	25.4703	25.1214	25.6513	25.7342	25.3796	25.8467	25.3736	25.3228	25.1768	25.5085	26.0306	25.3569	25.3631	25.4139	25.2653	25.1096	25.3887	25.1618	25.0676	25.3405	25.5347	24.4667	24.9704	25.4716	25.43	25.5647	25.2944	25.2761	0.641218	0.338489	0.278282	0.290093	0.318358	0.139266	0.206219	0.0262078
Q9I1N7	pslB	PA2232	26	78.9	53.515	0	28.3195	28.0829	27.9159	27.743	28.477	28.319	28.0846	28.0067	28.8774	28.9912	28.9995	28.9845	28.9512	29.2785	28.9933	29.0999	28.2633	28.6981	28.6435	28.2158	28.6911	29.1053	28.9722	28.9642	28.7742	28.4205	28.4259	29.0678	28.0153	28.2218	28.9632	29.0807	28.4552	28.9332	28.6721	0.245725	0.215796	0.0575079	0.145948	0.250751	0.173911	0.311394	0.0087711
Q9I1N6	pslC	PA2233	3	11.2	33.593	0.0085894	22.427	22.372	22.2	20.5861	23.508	28.6369	23.5793	23.7591	25.3742	24.0687	22.5471	26.6204	27.3205	22.9161	22.9022	21.9364	23.3382	22.3306	26.5746	21.81	21.2474	24.2902	27.2654	24.7359	21.0053	21.5689	26.2355	21.064	21.8963	24.8708	24.6526	23.7688	23.5133	24.3847	22.4684	0.878792	2.51291	1.74807	2.41181	2.13715	2.46805	2.5241	0.0401343
Q9I1N5	pslD	PA2234	11	55.1	27.908	0	27.0656	27.5612	27.6584	27.8009	27.4249	27.2938	27.2131	27.3192	28.3158	28.2783	28.433	28.1591	28.4777	28.3839	28.321	28.3171	27.3852	27.5503	27.742	27.3525	28.5225	28.1383	28.292	28.1671	27.7908	27.3995	28.0718	27.2276	27.5215	27.3127	28.2966	28.3749	27.5075	28.28	27.6224	0.319515	0.0873794	0.11287	0.0750422	0.178706	0.174915	0.381174	0.0116096
Q9I1N4	pslE	PA2235	34	57.3	74.564	0	28.9825	28.7363	28.5944	28.4253	29.0081	28.8519	28.7022	28.4925	29.4203	29.3306	29.522	29.4109	29.7058	29.7046	29.5088	29.6205	28.9957	28.9246	29.0183	28.577	29.3409	29.4483	29.4467	29.3911	28.4837	28.4982	28.6975	28.991	28.6846	28.7637	29.421	29.6349	28.8789	29.4068	28.6676	0.235783	0.219739	0.0784988	0.093107	0.205216	0.0513204	0.236645	0.00821984
Q9I1N3	pslF	PA2236	11	41.3	42.745	0	24.6544	26.4152	26.0258	24.8684	21.0282	25.9863	24.3425	26.3466	25.528	26.9779	26.9528	26.1181	26.488	26.9747	27.213	26.7487	24.4798	25.0553	24.8933	26.1804	26.0508	26.8987	25.7793	26.0639	23.0754	24.5526	25.685	25.1356	25.4909	24.4259	26.3942	26.8561	25.1522	26.1982	24.6121	0.861712	2.42729	0.702207	0.310105	0.727052	0.485108	1.12403	0.0338046
Q9I1N1	pslH	PA2238	7	27.9	44.669	0.0076718	22.531	23.2571	23.6563	22.122	22.5721	21.7441	22.6112	22.6993	23.8719	24.2143	23.8289	21.3732	24.2667	23.719	23.9526	23.4565	23.8707	23.4855	24.217	23.8863	23.0964	22.3332	23.2491	23.4832	22.4812	23.6831	23.5177	23.5426	22.8916	22.4067	23.3221	23.8487	23.8649	23.0405	23.3062	0.692999	0.444915	1.31067	0.344558	0.299086	0.497637	0.554804	0.0302731
Q9I1N0	pslI	PA2239	2	9	40.643	0	23.387	22.7978	22.7541	22.6505	22.3406	23.3908	22.0577	22.713	22.9822	23.0704	23.1814	23.0619	23.3708	24.2753	23.0017	24.1229	23.1265	24.251	23.3508	22.7856	22.8294	23.5165	23.071	22.9905	23.1724	21.9928	23.6007	23.2009	22.8974	22.6255	23.074	23.6927	23.3785	23.1019	22.9917	0.332227	0.576463	0.0819083	0.607043	0.626393	0.294119	0.694026	0.0145094
Q9I1M9	pslJ	PA2240	2	7.5	52.495	0	20.5613	22.9448	23.5938	23.4333	22.5606	22.4596	23.8423	23.4116	22.3355	23.4039	23.3724	23.3972	22.1795	22.4747	21.8872	23.2214	23.2876	22.3072	22.9513	23.5747	22.8032	23.086	22.8804	23.2467	22.1594	22.0613	23.8974	22.7181	22.6333	23.0685	23.1272	22.4407	23.0302	23.0041	22.709	1.40864	0.66963	0.527993	0.573076	0.545199	0.201012	0.843373	0.0622375
Q9I1M3	bkdR	PA2246	2	21.6	17.203	0	21.4215	22.5736	23.0584	23.4167	21.9377	22.0604	22.0646	23.3685	22.1765	23.0871	23.1726	23.1348	21.7598	23.2767	22.9679	21.9355	22.8613	22.0865	22.9725	23.9483	21.4197	22.6508	22.9719	21.6927	21.8554	23.9411	23.5159	23.011	22.6176	22.3578	22.8927	22.485	22.9672	22.1838	23.0809	0.869015	0.676379	0.478767	0.750064	0.763636	0.744818	0.901089	0.0384221
Q9I1M2	bkdA1	PA2247	24	78.8	45.256	0	28.5453	29.1624	29.7302	29.5877	30.8145	31.1515	31.0096	30.9201	30.7494	31.1854	30.7776	30.7389	30.6058	31.024	30.9191	30.8545	30.8399	30.5259	30.8805	30.4714	30.6118	31.1384	30.8696	30.7101	30.6767	29.9841	30.1639	30.9046	29.2564	30.9739	30.8628	30.8508	30.6794	30.8325	30.4323	0.531895	0.142735	0.215637	0.177691	0.21058	0.229953	0.430403	0.0181805
Q9I1M1	bkdA2	PA2248	16	70.3	38.324	0	27.9401	28.5799	28.315	28.4961	30.2123	30.4125	30.1919	30.2607	30.0953	30.3858	30.0392	30.0262	29.8185	30.3619	30.1899	29.8815	29.8433	29.8009	29.8815	29.4124	29.9869	30.1793	29.9265	30.0312	29.8048	29.2119	29.1632	30.0904	28.3328	30.2693	30.1366	30.063	29.7345	30.0309	29.5676	0.28419	0.0996731	0.16879	0.257023	0.217284	0.107785	0.45448	0.0100304
Q9I1M0	bkdB	PA2249	28	73.4	45.774	0	28.9179	28.5904	28.4336	28.5306	30.2864	30.528	30.2359	30.2357	30.3087	30.5361	30.2222	29.9855	30.173	30.5638	30.2772	30.1258	30.0938	30.1334	30.2227	29.8272	30.1176	30.3769	30.2229	30.222	30.4479	29.7401	29.6841	30.6725	28.6181	30.3215	30.2631	30.285	30.0693	30.2348	30.1362	0.210065	0.139737	0.227565	0.196383	0.17016	0.106835	0.498683	0.00734028
Q9I1L9	lpdV	PA2250	30	85.6	48.588	0	28.7885	28.5324	29.3193	28.915	30.0247	30.3644	30.22	30.0892	30.1684	30.3007	30.1358	30.0169	29.9002	30.2719	30.1476	30.0878	30.0827	30.0185	30.2983	29.9266	29.8734	30.4423	30.0719	30.0995	30.0606	29.8677	29.9256	30.6176	28.8888	30.1746	30.1555	30.1019	30.0815	30.1218	30.1179	0.328147	0.150393	0.116698	0.15475	0.158082	0.236236	0.342824	0.011359
Q9I1L7	PA2252	PA2252	7	24.1	51.518	0	25.0154	25.1168	25.8778	26.7713	21.1318	23.9551	25.4739	25.3327	23.8367	23.5732	24.7133	22.0128	23.3821	23.0459	23.5709	25.6254	24.1016	24.9704	23.6328	25.6566	23.1318	23.2053	21.0191	23.1209	24.8413	25.2147	24.9251	24.6308	25.6953	23.9734	23.534	23.9061	24.5903	22.6193	24.903	0.81404	2.01446	1.12515	1.1666	0.901321	1.06746	0.241893	0.0316805
Q9I1K9	PA2264	PA2264	5	24.8	26.358	0	26.1617	25.9754	25.6439	26.1819	25.6254	25.5547	25.4386	25.6919	25.9245	25.7398	25.7864	25.698	25.7142	26.009	25.7467	25.688	22.7239	24.0313	22.8694	24.2263	25.8689	25.9828	25.8974	25.5787	22.7881	23.1213	23.7053	20.8407	25.9907	25.5777	25.7872	25.7895	23.4627	25.8319	22.6139	0.249192	0.108304	0.0984362	0.148326	0.775494	0.175651	1.24142	0.00958772
Q9I1K8	PA2265	PA2265	18	39.8	64.715	0	27.9885	26.3288	25.8734	27.4704	25.2783	25.2136	25.2531	25.5195	27.2951	25.7877	27.4661	27.8351	26.5095	27.2308	25.6001	27.7996	22.8647	24.6339	25.2994	26.2405	27.1384	27.5918	27.3146	27.1308	22.2672	25.6858	24.3712	22.6342	26.9153	25.3161	27.096	26.785	24.7596	27.2939	23.7396	0.981397	0.138179	0.900827	0.950078	1.42493	0.215994	1.58917	0.0364625
Q9I1K7	PA2266	PA2266	15	53.5	46.74	0	25.7421	26.06	26.0932	26.6765	25.626	25.8652	26.6915	25.7034	25.9276	25.6374	26.092	26.0157	25.9407	25.7712	26.5453	26.0088	25.4508	25.7065	25.3151	27.0353	25.8282	25.4908	25.7839	26.3446	25.7302	25.0773	25.0564	24.9929	26.143	25.9715	25.9182	26.0665	25.8769	25.8619	25.2142	0.389322	0.490225	0.198872	0.334493	0.789101	0.35495	0.345866	0.014892
Q9I1K3	PA2270	PA2270	4	34.7	21.265	0	22.0328	20.926	22.1185	22.9839	21.841	21.599	22.1439	22.2599	20.8882	21.3401	22.2681	22.7479	21.6434	22.3053	22.9649	23.1937	21.9048	21.0453	23.3249	22.3756	22.4975	24.3549	22.0821	22.8881	23.2191	22.916	23.211	21.9417	22.0153	21.961	21.811	22.5268	22.1626	22.9557	22.822	0.843751	0.299042	0.84854	0.699073	0.950631	0.989174	0.603556	0.0383257
Q9I1J4	PA2281	PA2281	5	35.9	31.774	0	22.2314	22.4092	23.9088	23.7329	22.2502	22.9257	23.5265	22.866	23.0659	23.2193	23.9843	23.142	22.3974	21.1983	23.4227	23.0631	22.5912	23.9869	21.6121	23.7696	23.1585	22.5173	23.0475	23.5464	22.7904	21.9316	22.2628	21.5883	23.0706	22.8921	23.3529	22.5204	22.9899	23.0674	22.1432	0.872353	0.521627	0.425607	0.978387	1.10446	0.424553	0.511819	0.0378123
Q9I1I5	gcd	PA2290	26	48.2	86.217	0	29.4564	29.1456	29.2104	29.2075	28.5095	28.3572	28.1436	28.2814	28.5307	28.7437	28.5353	28.8331	29.1391	28.6717	29.0234	28.9639	29.119	29.0478	28.1821	29.2633	28.7091	28.8126	28.6683	28.5505	27.8916	28.1672	28.0345	27.7803	29.255	28.3229	28.6607	28.9495	28.903	28.6851	27.9684	0.137574	0.152635	0.151935	0.198988	0.488944	0.108364	0.168463	0.0047026
Q51485;Q9I1I4	oprB;PA2291	PA2291;PA3186	18	48.9	50.753	0	28.1527	27.6556	27.9392	27.7178	28.1286	28.9241	28.5419	28.1256	27.7884	28.4306	27.8459	27.5277	27.8613	28.3926	27.9755	27.5829	28.5638	28.4554	28.8409	28.0674	27.613	28.5361	28.0271	27.6546	28.4809	27.7314	27.947	28.3301	27.8663	28.4301	27.8981	27.9531	28.4819	27.9577	28.1223	0.22642	0.38304	0.381005	0.336238	0.320466	0.428188	0.34417	0.00812522
Q9I1H5	chiC	PA2300	33	82.6	53.042	0	21.8062	27.4097	23.6159	21.9908	18.2495	24.8603	22.0711	19.3269	21.6205	22.286	20.9484	21.3108	17.8867	25.4291	23.806	22.0224	27.9628	29.8373	28.3533	27.6603	21.9165	23.9692	21.6784	20.8826	27.5157	29.1607	26.8289	25.8945	23.7056	21.1269	21.5414	22.2861	28.4534	22.1117	27.35	2.59977	2.96362	0.56731	3.24616	0.965227	1.31491	1.37791	0.109669
Q9I1H4	PA2301	PA2301	6	36.7	19.33	0	23.9352	24.3218	23.6094	23.5478	23.6161	23.633	24.1777	23.6958	23.6766	23.2974	23.9758	24.1665	24.3462	23.7755	24.1189	23.6263	24.7454	23.6118	23.3023	23.3793	24.7095	24.0776	23.2637	23.9028	24.2951	24.1573	23.667	23.5088	23.8536	23.7806	23.7791	23.9667	23.7597	23.9884	23.907	0.355444	0.266904	0.379179	0.326422	0.670182	0.59455	0.378341	0.0149011
Q9I1H3	ambE	PA2302	69	45.3	229.04	0	23.962	27.3734	25.1826	23.9125	24.7004	22.6954	27.0719	22.8251	24.7391	25.5082	23.8707	28.4011	24.3068	23.8015	22.9425	22.9671	23.182	23.0341	25.4817	25.7832	23.5616	24.6576	23.8676	25.901	25.635	24.3728	25.4051	23.7917	25.1076	24.3232	25.6298	23.5045	24.3703	24.497	24.8011	1.62069	2.04873	1.96492	0.66748	1.46387	1.04373	0.868406	0.0645498
Q9I1H0	ambB	PA2305	14	17.9	134.45	0	21.6755	22.2805	22.4804	23.2238	22.4189	21.4884	22.9718	22.0964	24.7558	23.4416	24.9118	22.0171	21.9506	25.8267	23.046	23.8245	23.0195	23.0353	25.941	23.0228	22.5278	24.61	24.7461	25.3273	21.5769	21.8317	22.2478	20.9413	22.4151	22.2439	23.7816	23.662	23.7546	24.3028	21.6494	0.638594	0.619938	1.34852	1.63509	1.45763	1.22354	0.547094	0.0284895
Q9I1F7	PA2318	PA2318	4	55.4	12.889	0	22.0855	23.3707	22.8899	21.5748	23.6656	22.8533	22.7197	23.3133	23.1555	22.4146	23.5962	23.0575	22.4058	22.5962	24.341	22.1905	23.775	23.1779	22.1688	23.8765	22.853	22.9925	21.6626	22.4774	23.1518	23.7926	22.731	22.5502	22.4802	23.138	23.0559	22.8834	23.2495	22.4964	23.0564	0.803392	0.43401	0.487545	0.98579	0.783655	0.596876	0.55176	0.0357378
Q9I1F6	gntR	PA2320	14	47.5	37.147	0	21.0904	24.7294	24.534	23.9049	25.7154	26.5143	25.3857	24.5696	26.2616	26.2816	25.6397	26.5465	25.8502	25.7128	25.3824	25.6239	22.7364	23.7111	24.9869	24.0367	25.6838	26.3619	25.3146	24.9331	25.2479	24.9007	24.3938	23.5265	23.5647	25.5463	26.1824	25.6423	23.8678	25.5733	24.5172	1.6866	0.805286	0.384348	0.196708	0.928347	0.6085	0.74784	0.0715732
Q9I1F5	PA2323	PA2323	29	68.4	59.96	0	27.9568	28.4174	28.3658	28.4112	29.1167	29.3779	28.9796	29.2267	29.5289	29.694	29.6567	29.6951	29.3941	29.6456	29.4908	29.8824	27.037	27.946	28.2752	28.5154	29.4312	29.8579	29.5619	29.5772	26.8965	28.2165	28.2199	28.5959	28.2878	29.1752	29.6437	29.6032	27.9434	29.607	27.9822	0.221863	0.168756	0.078574	0.213042	0.647796	0.179609	0.745368	0.00784306
Q9I1E8	PA2330	PA2330	20	71.8	37.68	0	22.3804	24.5239	22.5424	23.8822	22.1989	25.7983	22.8829	20.9842	22.3165	21.3641	22.7337	21.9885	21.9504	22.8935	22.528	21.5275	25.2449	26.326	28.1069	24.806	22.5462	22.9875	20.9151	22.7313	22.9941	25.99	23.2343	24.9714	23.3322	22.9661	22.1007	22.2248	26.121	22.295	24.2975	1.04121	2.0449	0.578059	0.605694	1.47	0.937548	1.43156	0.0446256
Q9I1E7	PA2331	PA2331	8	41.4	19.904	0	25.831	26.1869	25.518	24.7748	26.2284	26.8215	26.5136	26.3026	25.2161	23.3808	24.7558	24.5967	24.9278	25.2072	22.0317	24.6253	27.4028	27.8141	28.2113	26.3277	24.8209	25.6547	25.4743	25.0726	27.1095	27.1857	26.9369	26.3736	25.5777	26.4665	24.4873	24.198	27.439	25.2556	26.9014	0.600966	0.26573	0.783081	1.46363	0.811052	0.378409	0.366937	0.0234958
Q9I1E6	PA2332	PA2332	2	7.3	32.897	0	22.7132	22.3086	23.1119	23.2587	22.7457	23.1031	22.4168	22.588	22.4476	23.3403	22.4152	22.137	22.5287	23.051	23.134	21.5325	22.15	21.618	22.0212	22.5162	22.6645	21.2957	21.7485	21.3583	22.2668	22.0576	21.5241	22.8622	22.8481	22.7134	22.585	22.5615	22.0764	21.7667	22.1777	0.427172	0.29249	0.522456	0.736525	0.370581	0.631167	0.553189	0.0186962
Q9I1D3	PA2345	PA2345	14	52.6	44.677	0	24.5095	25.857	22.8004	21.8525	25.7363	25.6101	25.5203	25.2694	22.3458	25.3991	25.6497	21.6085	21.1746	25.4398	25.374	24.629	21.5499	23.4011	26.0515	25.6451	20.766	25.6711	25.4888	22.3664	21.8938	22.4984	21.3662	26.3725	23.7548	25.534	23.7508	24.1544	24.1619	23.5731	23.0327	1.78123	0.197397	2.07256	2.02023	2.09537	2.40881	2.27406	0.0749837
Q9I1C6	PA2352	PA2352	8	24	41.13	0	25.5114	26.0117	25.8495	26.5137	23.1107	24.3685	23.1888	22.4771	23.3779	19.4719	25.4342	24.6639	25.2623	25.0695	21.2952	21.765	22.1417	21.9071	23.2635	25.4804	21.1512	21.6294	22.2267	23.2337	23.2118	21.738	24.7028	23.2471	25.9716	23.2863	23.237	23.348	23.1982	22.0602	23.225	0.41719	0.788722	2.6495	2.10932	1.63258	0.897513	1.21047	0.0160633
Q9I1C2	msuD	PA2356	2	6	41.596	0.0017265	27.6328	27.6435	27.4914	28.0582	27.1412	26.7923	27.133	27.0166	27.3648	27.2294	26.8492	26.9093	26.9021	26.6948	26.843	26.87	25.3235	24.8213	24.2488	25.8196	26.7025	27.0087	27.0507	26.5754	25.2744	26.0516	25.7183	24.7	27.7065	27.0208	27.0882	26.8275	25.0533	26.8343	25.4361	0.244517	0.162612	0.248689	0.0916575	0.673623	0.232116	0.584913	0.00882526
Q9I1B3	PA2366	PA2366	7	19.4	55.042	0	21.9439	23.7576	24.1825	24.3664	21.7728	23.2879	24.7626	24.8797	23.4362	23.7213	24.0513	24.0277	25.406	24.3758	24.8615	24.16	21.5766	25.0636	24.7245	24.4821	25.0457	23.7504	24.3857	24.2051	21.3432	23.6724	24.7055	24.1202	23.5626	23.6757	23.8091	24.7008	23.9617	24.3467	23.4603	1.10882	1.46086	0.290506	0.554154	1.60786	0.537185	1.47343	0.0470585
Q9I1A1	PA2378	PA2378	31	55.3	83.665	0	27.7452	27.7457	26.9184	26.9204	25.7689	25.4015	27.0388	27.157	23.5586	25.5852	26.0718	23.8548	24.3857	25.8567	27.473	26.3344	26.9847	26.9257	25.3504	27.6471	26.7049	25.3257	25.3842	27.0692	28.3772	25.572	26.8466	25.2782	27.3324	26.3416	24.7676	26.0125	26.727	26.121	26.5185	0.476937	0.887463	1.2469	1.27896	0.974241	0.897292	1.41382	0.0174495
Q9I1A0	PA2379	PA2379	5	36.5	16.618	0	24.9266	22.5683	22.2428	23.9905	23.6276	22.2566	24.0499	21.6618	22.1741	23.8319	22.3776	22.1121	23.9057	22.648	23.3374	22.843	21.0372	24.1899	22.3731	23.4639	21.9679	22.7391	23.1503	23.5782	24.5001	24.3545	23.1579	23.4303	23.4321	22.899	22.6239	23.1836	22.766	22.8589	23.8607	1.25246	1.12531	0.813265	0.562122	1.37328	0.685675	0.666299	0.0534509
Q9I198	PA2381	PA2381	4	81.2	8.9099	0	20.3939	22.313	21.3315	22.3813	26.4542	26.6604	26.8042	27.6743	23.1648	25.0685	22.9416	22.6534	25.0429	25.1671	24.3768	22.3024	21.7389	23.8832	23.3998	22.4888	24.2459	25.9544	24.3425	22.793	23.3383	21.9832	22.8999	21.9072	21.6049	26.8983	23.4571	24.2223	22.8777	24.334	22.5322	0.939039	0.536928	1.09449	1.32615	0.954242	1.29206	0.701688	0.0434641
Q9I194	pvdQ	PA2385	12	21.3	84.039	0	26.876	25.1618	26.6794	26.7833	26.9111	25.1892	25.0126	24.2347	24.7399	26.626	21.9186	27.2929	26.6587	26.7575	26.3982	24.4369	28.6202	29.0365	28.9991	27.2056	26.6722	26.7714	26.6645	26.7871	29.1352	26.9107	26.8406	27.7078	26.3751	25.3369	25.1443	26.0628	28.4653	26.7238	27.6486	0.812863	1.12843	2.40698	1.0945	0.860654	0.0644003	1.06626	0.0308193
Q51548	pvdA	PA2386	26	64.3	49.477	0	28.6669	28.0595	27.5836	27.2288	26.1287	25.8935	26.9329	25.7799	24.5981	25.3722	23.4646	23.5674	25.4556	20.8226	25.7191	24.1168	32.587	32.3513	32.3226	31.0819	25.6123	25.0499	26.7089	24.1437	31.991	30.9659	30.9061	31.5755	27.8847	26.1837	24.2506	24.0285	32.0857	25.3787	31.3596	0.622701	0.520152	0.906108	2.24946	0.679603	1.07348	0.518309	0.0223313
Q9I189	opmQ	PA2391	9	23.4	51.3	0	21.803	22.0248	23.3573	20.649	23.0972	20.8737	22.198	20.6656	22.4061	21.719	22.1465	21.848	22.7542	23.424	22.9054	22.4185	27.2106	26.3662	26.8448	25.9857	22.6975	21.0904	23.3669	23.1323	25.2185	24.8345	24.8985	24.5238	21.9585	21.7086	22.0299	22.8755	26.6018	22.5718	24.8688	1.11058	1.14783	0.308163	0.418463	0.536892	1.02576	0.284809	0.0505764
Q9I188	pvdP	PA2392	13	37.9	62.293	0	21.83	22.473	21.3249	24.3121	22.1061	22.0137	23.6831	23.8963	22.3317	22.0983	24.1769	21.8853	22.2561	22.8666	23.203	24.0032	28.6652	28.9648	29.0637	27.7597	21.3579	22.1699	22.8995	23.0722	28.3015	26.6012	26.2647	28.14	22.485	22.9248	22.6231	23.0822	28.6133	22.3749	27.3269	1.30555	1.00324	1.05183	0.728383	0.59377	0.782661	1.04338	0.058063
Q9I187	PA2393	PA2393	25	73.7	49.361	0	26.3233	25.2001	24.7334	25.2461	23.366	23.8309	24.7407	25.2406	22.5262	22.9036	23.597	24.0926	22.0642	23.4127	25.3509	24.7769	30.7578	30.1328	30.9314	27.8647	20.9021	23.0548	24.6973	24.0853	30.3216	28.7386	29.3217	30.0645	25.3757	24.2946	23.2798	23.9012	29.9217	23.1849	29.6116	0.672837	0.850731	0.700184	1.46988	1.41353	1.66594	0.720025	0.026515
G3XCY5	pvdN	PA2394	10	36.3	47.981	0	22.6117	22.8719	22.1738	22.0881	23.756	22.437	23.393	23.3073	23.5714	21.2595	21.1322	21.295	22.4256	22.6575	23.7224	22.247	27.4058	28.7233	28.504	25.4871	21.8472	20.9855	23.4327	24.1725	25.5297	28.1233	26.0145	25.3309	22.4364	23.2233	21.8145	22.7631	27.5301	22.6095	26.2496	0.369987	0.559136	1.17334	0.661199	1.47892	1.45361	1.28168	0.0164905
Q9I185	pvdO	PA2395	8	39.1	31.07	0	25.4286	25.7376	24.4564	22.895	22.7424	21.8704	21.7788	21.5609	22.3643	22.8353	22.1858	22.7748	22.5199	21.815	22.3234	22.4764	28.6179	28.5848	29.3446	26.6874	23.1228	22.6749	22.0859	22.5047	27.8753	27.3702	27.294	26.3279	24.6294	21.9881	22.5401	22.2837	28.3087	22.5971	27.2168	1.27865	0.519363	0.315499	0.323621	1.13629	0.429034	0.646331	0.0519157
Q9I184	pvdF	PA2396	15	57.5	31.039	0	27.6647	25.4059	25.4882	25.5141	23.8413	25.6229	25.8814	25.0249	23.8171	24.01	24.1035	22.4945	23.8581	25.4359	24.5011	24.3861	30.7587	31.0539	31.3561	29.3055	23.4809	24.0349	23.2478	19.3933	30.2769	29.4164	29.346	29.6397	26.0182	25.0926	23.6063	24.5453	30.6185	22.5392	29.6697	1.09863	0.908047	0.750726	0.656438	0.908704	2.1231	0.423682	0.0422254
Q9I183	pvdE	PA2397	15	36.1	60.909	0	22.1427	20.8465	21.2904	21.2082	21.8814	21.5834	24.128	25.1249	22.4558	22.2852	24.75	21.3081	23.5692	20.7082	23.0114	22.6619	28.1019	28.3876	27.8504	25.6511	24.0384	23.3518	22.3256	23.9783	27.759	27.0397	28.7814	26.6237	21.372	23.1794	22.6998	22.4877	27.4977	23.4235	27.5509	0.548811	1.72403	1.45736	1.24377	1.25052	0.795087	0.944915	0.025679
P48632	fpvA	PA2398	35	54.7	91.166	0	28.9522	28.3115	28.2601	28.0713	28.6638	28.4957	28.5231	28.2526	27.6292	27.757	27.441	27.6269	28.0252	27.6445	27.9562	27.7614	31.6164	31.4186	31.3302	30.3016	28.1038	27.9167	27.6433	27.7121	31.1975	29.4374	30.2009	30.6625	28.3988	28.4838	27.6135	27.8468	31.1667	27.844	30.3746	0.383147	0.170789	0.130071	0.175118	0.589009	0.208536	0.745782	0.0134917
Q9I182	pvdD	PA2399	65	52.6	273.68	0	23.7905	24.0042	24.3348	24.6606	24.1623	24.4722	26.3541	25.4473	23.1544	23.4148	24.5035	23.882	23.623	24.8366	25.6603	24.6233	31.6884	31.8748	31.7347	30.1785	25.2177	25.7491	24.4346	24.7043	30.4495	29.8944	29.5549	30.7304	24.1975	25.109	23.7387	24.6858	31.3691	25.0264	30.1573	0.381364	0.994389	0.592129	0.837809	0.79766	0.581065	0.531017	0.0157604
Q9I181	pvdJ	PA2400	62	41.3	240.21	0	24.0773	26.4832	26.9657	25.0017	25.1261	27.4836	27.4514	27.6945	27.3172	24.7924	25.1319	21.8094	27.0206	25.4104	26.9337	24.6515	29.788	30.7808	30.5418	29.2477	27.9017	22.7469	26.2561	24.7184	28.7181	28.4006	28.0923	29.0901	25.632	26.9389	24.7627	26.0041	30.0896	25.4058	28.5753	1.33136	1.21332	2.26455	1.16613	0.702829	2.1981	0.427868	0.0519415
Q9I179	PA2402	PA2402	136	42.4	569.18	0	25.1502	24.5286	24.1072	24.6606	24.2501	26.0613	25.8705	26.5616	24.8601	23.9201	24.4527	24.7918	24.6597	24.6068	25.1735	24.3538	31.8757	32.2195	31.9707	30.5963	24.5541	24.7225	24.3453	25.3932	30.9792	29.2003	30.4921	30.7566	24.6117	25.6859	24.5062	24.6985	31.6655	24.7538	30.3571	0.429658	1.00055	0.429432	0.343675	0.727424	0.453319	0.796478	0.0174575
Q9I178	PA2403	PA2403	7	23.8	45.13	0	22.3547	23.4524	22.7569	22.3047	24.0647	24.1305	23.5356	24.2987	23.4853	23.8443	22.6042	23.7141	23.9544	23.7495	23.4232	23.5787	24.1912	24.11	23.9897	23.2444	23.721	23.9455	22.1098	22.4914	22.9486	23.6229	22.3056	21.4651	22.7172	24.0074	23.412	23.6764	23.8838	23.0669	22.5855	0.530296	0.329593	0.558576	0.228253	0.434241	0.903154	0.920434	0.0233434
Q9I175	PA2406	PA2406	4	45.7	19.384	0	23.0223	23.0832	22.487	23.1916	23.5211	22.9781	23.578	24.3168	23.0898	22.7077	23.1951	23.6592	23.5118	23.8264	24.3357	23.4403	23.3088	24.0291	24.1483	24.0302	23.1832	23.0735	23.2811	23.3404	22.8092	23.202	23.3077	23.1566	22.946	23.5985	23.1629	23.7785	23.8791	23.2195	23.1189	0.3139	0.549908	0.391532	0.407527	0.384283	0.116975	0.215953	0.0136799
Q9I174	PA2407	PA2407	5	18	34.309	0.0023915	22.1663	24.1371	22.262	22.6279	22.3606	23.2765	22.4691	22.2665	23.3531	22.3428	23.5839	22.6683	23.5039	21.6866	23.3729	22.1143	24.5066	25.3066	24.7442	23.6372	23.0991	22.5029	23.4685	23.1807	22.9615	23.4474	22.6275	21.6464	22.7983	22.5932	22.987	22.6694	24.5487	23.0628	22.6707	0.914426	0.463	0.579365	0.906504	0.694084	0.405512	0.761341	0.0401094
Q9I171	PA2410	PA2410	13	57.4	31.732	0	24.8634	25.3975	24.7056	24.2469	22.0751	23.4731	23.1045	24.7177	24.2133	23.9012	24.3031	23.0352	25.2792	24.0116	25.4631	22.3217	27.7769	28.0362	27.8448	26.9749	24.6194	20.9281	23.6328	25.2461	26.2335	25.5926	25.5797	25.6306	24.8033	23.3426	23.8632	24.2689	27.6582	23.6066	25.7591	0.474626	1.09104	0.578246	1.44967	0.468597	1.90515	0.316995	0.0191356
Q9I170	PA2411	PA2411	3	19.3	27.878	0	23.0567	21.7083	23.1968	20.5238	22.2422	22.2945	24.888	21.9908	21.7626	21.7012	22.5424	21.8145	21.0241	21.0735	22.12	21.3478	26.3171	25.1556	27.2059	25.3249	22.0328	23.1127	23.5335	22.1169	24.9392	22.4488	22.6148	24.2852	22.1214	22.8539	21.9552	21.3914	26.0009	22.699	23.572	1.25888	1.36252	0.394199	0.506175	0.952803	0.741669	1.23229	0.0569078
Q9I169	PA2412	PA2412	2	36.1	8.4435	0	21.7846	24.9565	25.6589	26.0924	23.9264	25.8219	26.5898	26.4852	24.4173	25.0834	25.6204	25.0798	24.3573	26.1659	26.4635	25.7394	25.7894	27.0959	26.7753	26.9598	24.9314	25.0318	26.0622	25.4554	25.8484	26.4041	26.629	26.6092	24.6231	25.7058	25.0502	25.6815	26.6551	25.3702	26.3727	1.94937	1.23404	0.492529	0.931489	0.591905	0.514164	0.363997	0.0791682
Q9I168	pvdH	PA2413	25	85.5	50.215	0	24.9519	25.729	26.0202	26.1029	23.9918	25.4776	26.7365	26.1436	24.4914	24.532	25.3321	25.3036	24.6805	24.7833	26.3098	25.4309	31.2302	31.4891	31.4394	30.122	24.4116	24.577	25.5942	25.5356	30.2733	30.2097	30.0709	29.8468	25.701	25.5874	24.9148	25.3011	31.0702	25.0296	30.1002	0.524519	1.1815	0.46588	0.750004	0.641997	0.622234	0.188894	0.0204085
Q9I164	PA2417	PA2417	5	26	34.344	0	23.9657	23.6537	23.91	23.6341	22.2066	22.9566	24.3191	23.4211	21.9931	23.0038	23.0243	22.7583	23.3774	23.1983	23.2701	22.8844	23.868	23.6161	23.3015	23.869	23.0089	23.0283	23.0267	23.1047	22.5325	23.4977	23.7176	23.3721	23.7909	23.2258	22.6949	23.1826	23.6636	23.0422	23.28	0.171417	0.884037	0.483215	0.211948	0.269178	0.0426152	0.518381	0.00720513
Q9I162	PA2419	PA2419	3	14.6	24.271	0	21.342	22.5806	22.8524	23.3796	22.4011	22.5138	21.5992	21.7805	22.3962	22.4076	22.4712	22.5724	21.6234	23.1165	22.421	21.7732	22.0082	23.7388	21.842	22.1406	21.1912	21.4826	20.9697	21.5804	24.0196	23.4467	22.6744	22.8277	22.5387	22.0737	22.4619	22.2335	22.4324	21.3059	23.2421	0.863993	0.451659	0.0807377	0.682847	0.879485	0.278561	0.616571	0.0383338
Q9I157	pvdL	PA2424	162	54	480.29	0	28.2633	27.6528	27.301	27.2127	32.132	28.5098	29.9163	28.2978	27.3135	27.1568	29.1955	25.7226	27.5174	26.3772	28.4008	28.6895	33.6511	33.7188	33.7243	32.1402	27.643	27.4396	27.5914	27.6644	34.9303	32.0243	31.908	32.4032	27.6075	29.714	27.3471	27.7462	33.3086	27.5846	32.8165	0.476778	1.7648	1.42513	1.04	0.77961	0.101416	1.42503	0.0172699
Q9I140	gcvT2	PA2442	21	76.7	39.882	0	27.7737	27.9483	27.3825	27.787	28.4935	28.019	27.9226	28.2137	28.0024	27.8707	28.213	28.3383	27.8083	27.8855	27.7558	27.9866	29.0361	29.5415	29.675	28.3728	27.8729	28.2414	28.0714	28.008	28.6095	28.7717	28.2883	28.3952	27.7229	28.1622	28.1061	27.859	29.1564	28.0484	28.5162	0.240365	0.251882	0.209361	0.10037	0.590408	0.152988	0.216439	0.00867027
Q9I138	glyA2	PA2444	23	63.4	44.973	0	26.7502	26.661	27.2208	26.5518	27.9075	28.3528	28.0476	27.6805	26.9749	27.6094	27.2114	27.2074	27.216	27.8201	27.7348	27.7982	29.0383	29.8752	29.3291	27.7398	27.63	28.2834	27.7187	27.4052	28.3417	28.5153	27.9895	28.3662	26.7959	27.9971	27.2508	27.6423	28.9956	27.7593	28.3032	0.294605	0.281286	0.263398	0.286453	0.90625	0.373488	0.222738	0.0109944
Q9I137	gcvP1	PA2445	47	73.4	103.92	0	30.146	30.0724	30.0148	29.814	30.7945	30.8334	30.8348	30.6559	30.5906	30.4855	30.6023	30.4292	30.6019	30.6175	30.5288	30.4614	31.2765	31.8762	31.5843	30.6648	30.559	30.5207	30.5902	30.3615	30.9503	31.1188	30.9583	31.2728	30.0118	30.7797	30.5269	30.5524	31.3505	30.5078	31.075	0.142369	0.0845798	0.0836649	0.0719268	0.518546	0.101631	0.153	0.00474378
Q9I136	gcvH1	PA2446	3	22.8	13.793	0	26.9136	26.8209	25.7624	25.9752	27.3117	27.0895	27.0652	27.065	26.4059	26.0501	25.9762	26.4942	25.568	25.7566	25.4737	26.001	27.7418	28.221	28.2202	26.3196	26.0668	26.4918	26.033	26.7861	26.7483	27.5843	26.8322	27.4598	26.368	27.1328	26.2316	25.6999	27.6257	26.3444	27.1562	0.584233	0.119808	0.256604	0.232702	0.899504	0.360929	0.42695	0.0221569
Q9I134	PA2448	PA2448	13	39.5	62.838	0	22.2201	22.7489	21.472	24.1156	22.6057	21.1045	22.288	22.0685	23.9165	25.7715	22.3523	21.0711	22.1846	22.1172	22.3884	23.8378	23.674	22.5061	23.0513	22.6426	24.0008	23.5944	21.8461	22.3349	22.3432	21.9291	23.0562	21.3152	22.6391	22.0167	23.2779	22.632	22.9685	22.9441	22.1609	1.11501	0.646888	2.02916	0.812087	0.524279	1.01922	0.731154	0.0492514
Q9I133	PA2449	PA2449	9	32.9	55.743	0	22.3888	23.6996	24.1697	24.0723	21.4922	23.149	24.0984	24.2802	24.2631	23.5491	24.1949	23.792	24.0568	24.399	23.7189	23.5877	23.8942	23.3506	23.5107	24.447	24.263	22.7979	23.2032	23.6172	24.2319	23.7306	24.5712	23.8662	23.5826	23.2549	23.9498	23.9406	23.8006	23.4703	24.1	0.821259	1.27553	0.338477	0.36391	0.487537	0.625392	0.378858	0.0348247
Q9I130	PA2452	PA2452	3	8.4	33.961	0.006016	23.5406	23.3319	21.9746	23.2725	24.879	21.6826	24.0692	22.3699	23.18	26.646	24.6449	21.6295	24.5564	24.1097	26.195	24.3262	27.75	22.8793	27.8703	27.6337	22.9021	24.3044	23.0645	22.4587	28.1419	27.2731	27.7417	28.0071	23.0299	23.2502	24.0251	24.7968	26.5333	23.1824	27.791	0.71287	1.47829	2.13745	0.949776	2.43791	0.790576	0.383191	0.0309541
Q9I129	PA2453	PA2453	2	31.5	8.1172	0	26.5852	27.0748	26.8608	26.5996	27.1258	26.6444	26.3305	26.1629	26.4096	26.7178	25.84	25.8371	26.1343	25.9934	25.4048	25.8435	26.5472	26.4929	27.012	26.7993	25.4825	26.2091	26.1369	26.2458	26.2599	26.3725	26.2628	26.9035	26.7801	26.5659	26.2011	25.844	26.7129	26.0186	26.4497	0.233752	0.423292	0.437158	0.315948	0.24	0.360224	0.30704	0.00872856
Q9I120	PA2462	PA2462	93	24.8	573.17	0	27.9115	29.1492	27.6842	27.5225	26.8274	27.3329	27.1076	28.1458	28.0249	28.0085	28.3725	27.6108	28.7801	28.9835	28.6544	28.5867	25.1524	24.216	23.5935	26.5123	28.5657	28.2829	28.6268	27.5739	28.0911	26.866	28.175	23.2713	28.0669	27.3534	28.0042	28.7512	24.8686	28.2623	26.6008	0.738972	0.567288	0.311393	0.174393	1.26939	0.482782	2.29893	0.026329
Q9I119	PA2463	PA2463	20	41.1	63.458	0	21.1441	21.6819	22.0152	22.9765	20.7633	22.0315	23.1566	22.8056	20.56	20.9585	20.9707	22.3395	21.3236	22.4371	22.3798	20.8493	21.574	19.3607	23.1832	22.3109	21.415	20.6917	22.3034	22.8262	23.5627	21.8319	23.2244	19.2432	21.9544	22.1892	21.2072	21.7475	21.6072	21.8091	21.9655	0.770106	1.0605	0.778641	0.787769	1.63575	0.945656	1.96335	0.0350775
Q9I106	dsbG	PA2476	7	40.6	28.053	0	26.4145	26.3207	26.2759	26.395	21.6296	26.2007	26.2358	25.8893	26.4247	26.4565	26.9745	26.5579	26.6384	26.4952	26.7053	26.4451	25.9471	22.863	26.3827	25.0742	26.3167	22.367	26.3187	26.4365	25.9238	22.1786	26.4632	23.9638	26.3515	24.9888	26.6034	26.571	25.0668	25.3597	24.6323	0.064619	2.24488	0.253865	0.121347	1.56668	1.99592	1.95683	0.00245219
Q9I101	PA2481	PA2481	7	28.5	31.249	0	26.2343	26.3062	25.6489	25.4367	24.1143	24.1881	23.3408	24.399	23.9857	23.8599	23.7888	23.7612	24.4207	24.0994	23.3464	23.1454	25.0683	21.9985	21.3748	24.1295	24.3723	23.8272	23.3381	24.3309	23.7151	23.6883	24.6292	23.336	25.9065	24.0105	23.8489	23.753	23.1428	23.9671	23.8422	0.429848	0.462502	0.100247	0.605624	1.74321	0.487066	0.552412	0.0165923
Q9I100	PA2482	PA2482	6	36.4	22.526	0	23.3856	25.1509	25.2163	26.2324	21.8594	23.0747	24.6531	24.9936	23.64	24.5642	24.4547	24.5244	23.9453	23.6597	25.2262	24.1398	22.8151	23.9068	21.6911	24.6957	23.458	23.9053	24.5867	23.994	23.0969	22.2045	24.5055	24.5454	24.9963	23.6452	24.2958	24.2428	23.2772	23.986	23.5881	1.18245	1.45473	0.439569	0.684653	1.30866	0.46413	1.14218	0.0473052
Q9I0Z9	PA2483	PA2483	16	79	36.102	0	26.497	27.6765	28.3118	28.714	26.1539	27.7154	28.4569	28.6011	27.2575	27.4768	28.1946	28.1154	27.1724	27.7358	28.4837	27.8962	26.9631	27.9254	28.5985	28.8993	27.4223	27.4313	28.1585	27.784	27.2395	28.4792	28.5683	28.2091	27.7998	27.7318	27.7611	27.822	28.0966	27.699	28.124	0.967881	1.12121	0.464666	0.539401	0.858343	0.349563	0.609164	0.0348161
Q9I0Z1	PA2491	PA2491	16	71.7	36.832	0	26.649	27.7307	27.1168	27.2728	27.939	28.0621	27.9463	28.0443	28.219	28.0365	28.1239	28.3195	28.114	27.9717	27.81	28.1183	27.315	27.698	27.6468	27.3283	28.1875	28.1293	28.0093	28.2991	27.5287	27.5278	27.4722	27.9953	27.1923	27.998	28.1747	28.0035	27.4971	28.1563	27.631	0.4462	0.0643083	0.121905	0.145851	0.203659	0.120707	0.244296	0.016409
Q9I0Y9	mexE	PA2493	30	70.5	45.03	0	21.0013	21.7697	25.0189	25.0973	25.0115	25.2176	24.5085	24.3243	24.8031	25.2254	24.7224	24.8799	25.3622	25.2446	24.6965	24.9734	24.6833	24.2687	23.4588	23.9059	25.4102	24.7182	24.6858	24.5454	27.036	23.0262	20.4938	21.3664	23.2218	24.7655	24.9077	25.0692	24.0792	24.8399	22.9806	2.14368	0.418595	0.221328	0.297033	0.521479	0.387524	2.90045	0.0923134
Q9I0X9	PA2503	PA2503	7	20.9	45.895	0.0085837	22.3466	25.6982	21.5002	21.8202	22.3065	25.7561	21.4936	24.1608	24.5375	22.8202	23.7045	24.7537	24.947	24.6884	25.7976	24.3465	23.2186	23.2968	22.2341	22.8535	24.7119	22.8307	22.5061	22.1706	22.6673	21.9228	21.1095	23.8202	22.8413	23.4293	23.954	24.9449	22.9008	23.0548	22.38	1.93628	1.91107	0.880864	0.619398	0.484613	1.13713	1.15178	0.0847711
Q9I0X8	PA2504	PA2504	8	46.3	22.822	0	21.337	24.7279	21.4288	22.1304	23.6614	24.7269	23.5901	22.1177	21.5081	24.4637	23.789	22.9838	22.1657	22.4659	22.8784	23.3192	25.5021	26.8395	25.4407	25.1138	21.6547	23.623	23.9294	22.596	26.0847	25.8376	25.3376	26.4012	22.406	23.524	23.1861	22.7073	25.724	22.9508	25.9153	1.58793	1.07207	1.27181	0.50177	0.762948	1.03526	0.448934	0.0708709
G3XD16	PA2523	PA2523	9	37.9	25.788	0	25.3375	26.4851	26.0352	26.9357	21.2165	23.6321	26.0998	24.8541	26.0466	25.9835	25.7922	22.0826	26.3649	26.3623	24.856	22.3214	21.6353	21.5831	25.7213	26.085	25.3075	21.2133	22.2396	25.7508	22.8608	22.2336	22.3095	25.4652	26.1984	23.9506	24.9762	24.9761	23.7562	23.6278	23.2173	0.681576	2.08263	1.9321	1.90721	2.48364	2.24245	1.52446	0.0260159
Q9I0V5	PA2528	PA2528	18	57.5	45.276	0	26.7352	24.1555	23.7694	24.1301	25.87	25.2632	25.7117	24.7766	25.6306	25.5219	26.0344	26.1098	25.1875	26.0881	26.0861	26.664	25.667	25.2003	26.7657	25.6362	25.6354	25.0029	26.2173	25.8131	22.9303	23.0497	22.1563	24.14	24.6976	25.4054	25.8242	26.0064	25.8173	25.6672	23.0691	1.36981	0.491726	0.29134	0.609931	0.66721	0.505379	0.816444	0.0554633
Q9I0V4	PA2529	PA2529	22	70.2	52.681	0	26.7929	24.653	25.8366	25.7645	26.2611	26.5204	27.1191	26.2403	27.0293	26.7447	26.9136	27.2289	26.0634	27.5156	26.8877	26.9855	23.2095	26.6256	25.8363	25.9785	27.1699	26.4837	27.1362	27.4719	26.2858	23.1358	23.7058	25.2381	25.7618	26.5352	26.9791	26.8631	25.4125	27.0654	24.5914	0.875258	0.409597	0.20344	0.60027	1.50829	0.416157	1.43669	0.0339751
Q9I0V3	PA2530	PA2530	12	41.3	48.959	0	24.9842	25.2533	25.482	25.3315	26.196	26.2217	26.2903	25.756	25.69	26.2662	26.1099	25.932	25.8651	25.9804	25.941	25.979	26.0365	25.1564	26.3602	25.6296	26.3558	26.0524	26.3148	26.0923	26.156	25.8405	23.6613	25.6235	25.2628	26.116	25.9996	25.9414	25.7957	26.2038	25.3203	0.208579	0.243292	0.247425	0.0540325	0.520551	0.153587	1.1274	0.00825638
P57668	tpx	PA2532	15	98.8	17.234	0	30.8511	31.0948	31.1235	30.9461	30.8067	30.8675	31.0026	31.0093	30.4759	30.5661	30.5304	30.86	30.5079	30.6522	30.5103	30.5422	31.08	31.3081	31.2072	31.1333	30.5893	30.8211	30.5843	30.7697	30.7517	31.358	31.1573	30.8006	31.0039	30.9215	30.6081	30.5532	31.1822	30.6911	31.0169	0.128119	0.100618	0.172002	0.0678814	0.0988397	0.122278	0.290483	0.00413234
Q9I0V1	PA2533	PA2533	3	10.5	47.343	0	24.1751	23.9575	24.0727	23.8176	25.1358	24.6209	25.1281	25.2848	25.1089	24.6651	24.6608	24.8424	24.1201	24.4862	24.8209	24.8615	25.2818	22.6419	24.5185	24.2565	24.9711	24.3657	24.6674	24.7584	24.8297	23.8763	21.6332	24.3085	24.0057	25.0424	24.8193	24.5722	24.1747	24.6907	23.6619	0.153701	0.290135	0.210783	0.345104	1.11057	0.251253	1.40753	0.00640267
Q9I0V0	PA2534	PA2534	4	13.5	33.632	0	20.1207	22.2404	23.0189	22.6491	20.293	22.896	22.3874	22.5619	21.9687	21.5301	22.5121	20.4971	20.061	21.2939	24.0484	22.3757	24.5402	24.6618	20.6409	22.9275	28.0123	20.3217	20.3361	22.4555	22.8273	22.7062	19.8019	21.9732	22.0073	22.0346	21.627	21.9448	23.1926	22.7814	21.8272	1.29725	1.18008	0.853668	1.69146	1.87579	3.62851	1.40191	0.0589466
Q9I0U9	PA2535	PA2535	7	34.1	36.262	0.0017271	22.541	23.8348	23.1614	23.7325	24.0042	22.7867	23.1397	23.8859	23.9117	24.2721	23.8556	22.1479	24.2383	24.1254	23.7265	24.0038	24.7393	21.856	21.7325	21.7042	24.3028	23.9901	23.8666	23.816	22.5647	21.2015	22.6973	23.9326	23.3174	23.4541	23.5468	24.0235	22.508	23.9939	22.599	0.596431	0.586873	0.950699	0.219931	1.48899	0.218586	1.11692	0.0255788
Q9I0U8	PA2536	PA2536	4	17.7	34.758	0	25.7217	23.6475	24.1379	23.6792	25.6176	25.4625	24.9057	25.1856	25.1134	24.4781	25.4019	24.6611	25.9083	26.0049	25.4933	25.5456	25.7065	25.1933	22.2977	24.7446	25.4753	25.3912	25.5033	25.35	25.1509	23.7787	24.7585	20.7162	24.2966	25.2929	24.9136	25.7381	24.4855	25.43	23.6011	0.97616	0.313894	0.421019	0.25635	1.51058	0.0714906	2.00793	0.0401769
Q9I0U7	PA2537	PA2537	9	56.5	23.149	0	24.1399	26.8848	26.9448	26.1986	27.4548	27.1404	27.0498	26.902	27.241	27.4248	27.057	27.1371	27.6926	27.3855	27.4323	27.6657	27.1914	26.6925	27.4578	27.1901	27.563	27.2095	27.4654	27.1707	26.7171	26.8191	26.9673	27.2008	26.042	27.1367	27.215	27.544	27.1329	27.3521	26.9261	1.31248	0.233715	0.158855	0.157586	0.3195	0.191947	0.20998	0.0503985
Q9I0U5	PA2539	PA2539	9	24.9	48.284	0	24.2388	21.7374	23.4988	22.4733	22.378	23.7994	23.4936	21.1946	22.224	22.8368	25.8293	21.5263	21.8172	23.3145	23.7504	23.8824	23.9139	22.957	23.0634	24.6725	22.6265	22.0383	21.7729	23.0715	22.9553	22.8663	22.7929	21.9492	22.9871	22.7164	23.1041	23.1911	23.6517	22.3773	22.6409	1.10364	1.18422	1.89402	0.94756	0.804059	0.584332	0.465928	0.0480115
Q9I0U4	PA2540	PA2540	35	75.8	65.396	0	27.3708	28.6994	28.6819	28.4873	28.2371	28.3442	29.1593	28.303	28.8637	28.9612	28.7452	28.4957	29.0416	29.4762	29.338	29.3733	28.8777	28.479	28.5373	28.5352	28.974	28.9806	28.7771	28.751	28.6208	28.445	28.5982	28.2798	28.3098	28.5109	28.7665	29.3073	28.6073	28.8707	28.4859	0.633376	0.434515	0.200977	0.186564	0.182242	0.123614	0.15805	0.022373
Q9I0U3	PA2541	PA2541	6	20.9	22.639	0.00036738	28.8016	29.7113	28.9732	28.9297	28.4523	28.9498	28.584	28.7126	28.5228	27.6611	28.3914	28.4775	28.4186	27.7842	27.9465	27.5244	29.2523	28.6006	28.6206	28.471	28.0764	28.8109	27.6697	28.1591	29.8352	28.6725	28.0527	27.7327	29.1039	28.6747	28.2632	27.9184	28.7361	28.179	28.5733	0.411394	0.212004	0.405079	0.376033	0.350475	0.47242	0.92736	0.0141353
Q9I0U2	PA2542	PA2542	15	14.5	130.56	0	24.1671	24.4615	21.5025	23.8342	25.4588	25.6595	22.7862	21.8144	24.9367	25.9348	25.1692	24.9503	25.1715	25.6761	25.0943	25.0691	26.1753	26.4161	24.8963	25.7827	26.4407	25.2282	25.3822	25.2401	26.6798	25.5908	25.1569	26.0333	23.4913	23.9297	25.2478	25.2527	25.8176	25.5728	25.8652	1.35041	1.92458	0.470244	0.28557	0.66736	0.582797	0.65032	0.0574857
Q9I0U1	PA2543	PA2543	8	22.6	63.739	0	24.7513	24.9433	24.4852	22.5385	24.0085	23.9704	24.5249	25.4574	24.4549	24.0358	23.095	22.2729	21.6588	24.6961	24.4761	25.2975	25.0181	25.4047	22.7053	21.731	25.3009	24.2109	22.2305	24.2282	26.3929	21.5246	24.852	22.1957	24.1796	24.4903	23.4647	24.0321	23.7148	23.9926	23.7413	1.11007	0.692584	0.977023	1.61986	1.78034	1.28058	2.27794	0.0459092
Q9I0T9	xthA	PA2545	17	68.1	31.003	0	29.3843	29.3129	29.0171	29.0957	29.1579	29.0444	28.8758	28.9209	29.1094	29.0549	29.098	29.0318	29.11	29.1833	28.8425	29.2836	29.1241	28.9129	29.0038	28.8034	29.117	29.07	29.2064	29.0526	29.1338	28.9909	28.9547	29.0987	29.2025	28.9998	29.0735	29.1049	28.961	29.1115	29.0445	0.174195	0.12727	0.0363982	0.188825	0.1361	0.0688689	0.0853586	0.00596508
Q9I0T4	PA2550	PA2550	7	27.4	45.482	0	22.582	22.9114	23.1534	21.2545	23.989	23.9474	22.9244	23.4531	23.0028	23.865	22.7484	23.7273	22.2981	23.019	22.3482	20.4455	23.8965	22.597	22.8331	23.9796	23.1844	21.8647	22.9424	22.2745	23.4922	22.8689	23.1629	24.1688	22.4753	23.5785	23.3359	22.0277	23.3265	22.5665	23.4232	0.846931	0.499369	0.544432	1.10483	0.713465	0.605777	0.558465	0.0376827
Q9I0T3	PA2551	PA2551	8	39.4	35.144	0	22.3575	24.7122	25.4321	25.6192	24.062	25.3675	25.9621	25.5577	24.5117	25.174	25.7289	25.7863	25.0961	25.2616	25.4008	25.6924	24.2912	25.3912	25.5941	25.8113	25.1769	24.5326	25.8188	25.7067	23.3479	25.2165	25.9442	25.1577	24.5303	25.2373	25.3002	25.3627	25.2719	25.3087	24.9166	1.50035	0.821857	0.593813	0.252628	0.675978	0.588319	1.10528	0.0611633
Q9I0T2	PA2552	PA2552	17	57.6	40.908	0	26.66	27.3125	27.3397	28.2125	28.6584	29.0629	29.0766	28.9331	28.5999	29.0806	28.3939	28.2077	28.3622	28.948	28.7147	28.3731	28.5491	28.783	28.7141	28.5237	28.2056	28.8172	28.7129	28.4163	28.7894	28.5761	28.6063	29.3959	27.3812	28.9328	28.5705	28.5995	28.6425	28.538	28.8419	0.637063	0.193994	0.375875	0.28416	0.126126	0.279198	0.381174	0.0232664
Q9I0T1	PA2553	PA2553	22	77	41.4	0	29.0091	28.9194	28.6956	28.8005	30.654	31.0287	30.7583	30.73	30.4544	30.8249	30.3662	30.1812	30.3347	30.8592	30.5164	30.2285	30.458	30.9746	30.72	30.3428	30.2808	30.7936	30.4587	30.2913	30.6267	30.507	30.4042	31.2641	28.8562	30.7927	30.4567	30.4847	30.6238	30.4561	30.7005	0.136939	0.163336	0.270632	0.27653	0.282136	0.239283	0.38659	0.00474558
Q9I0T0	PA2554	PA2554	14	81.6	26.426	0	26.4341	26.5959	26.8995	26.363	28.409	28.6969	28.4829	28.2991	28.1578	28.5646	28.0845	27.8841	28.1588	28.5207	27.9427	27.8332	27.9573	28.3186	28.2581	27.8258	28.1412	28.4041	28.0912	27.9859	28.0788	28.0129	27.9104	28.5866	26.5731	28.472	28.1727	28.1139	28.09	28.1556	28.1472	0.238447	0.167909	0.28573	0.30313	0.236566	0.177871	0.301039	0.00897324
Q9I0S9	PA2555	PA2555	10	26.5	60.159	0	23.0008	22.3493	23.1183	22.2142	24.1006	26.2614	25.1468	25.5634	24.1326	25.3432	24.3705	23.7862	23.5644	25.2144	23.981	23.8918	23.5203	23.9758	23.4395	22.7215	23.4706	25.1413	23.4302	23.5824	23.1916	23.0069	22.9425	23.8788	22.6706	25.2681	24.4081	24.1629	23.4143	23.9061	23.255	0.454969	0.903991	0.667982	0.723501	0.51868	0.825933	0.429065	0.0200686
Q9I0S7	PA2557	PA2557	8	18.6	62.629	0.0027027	24.7078	23.9535	23.1129	22.3501	22.6216	24.649	24.4111	23.7081	22.0653	22.7074	24.1248	24.162	23.8922	24.059	24.0002	24.4628	24.6146	21.2748	21.8723	24.3965	24.0508	22.1682	22.5232	22.8443	20.8677	23.172	22.5288	23.5146	23.5311	23.8474	23.2649	24.1035	23.0396	22.8966	22.5208	1.0219	0.909606	1.04787	0.249256	1.71261	0.817523	1.17538	0.0434276
Q9I0S5	PA2559	PA2559	4	34.4	19.252	0	23.3978	23.6906	24.595	25.1334	22.5659	24.1538	25.1786	25.2479	23.4981	24.1163	24.5253	24.5141	22.4794	24.3251	25.6323	24.4081	23.2822	24.3475	24.6594	25.3113	23.6563	23.623	24.5187	24.5429	23.6341	24.6866	24.8664	25.0486	24.2042	24.2866	24.1635	24.2112	24.4001	24.0852	24.5589	0.802112	1.25145	0.48263	1.30007	0.84654	0.514761	0.634	0.0331394
Q9I0S4	PA2560	PA2560	5	83.2	10.368	0.00035881	26.7514	26.8158	26.4569	27.2947	27.6884	27.8265	21.9565	22.2828	22.3493	27.2247	27.2371	26.7661	26.7376	27.8351	26.6132	27.4021	26.967	23.4973	24.453	26.6271	25.2898	21.7497	27.2001	22.6676	22.5795	31.6581	26.1538	21.8426	26.8297	24.9385	25.8943	27.147	25.3861	24.2268	25.5585	0.347175	3.2582	2.37347	0.574803	1.68104	2.48582	4.48112	0.01294
[truncated: 1,607 more rows]
[truncated: 15 more columns]

## Sheet: LESlike1 Summary Statistics
Majority protein IDs	Gene name	Gene locus	Peptides	Sequence coverage [%]	Mol. weight [kDa]	Q-value	LFQ intensity LL1 2hUntx 1	LFQ intensity LL1 2hUntx 2	LFQ intensity LL1 2hUntx 3	LFQ intensity LL1 2hUntx 4	LFQ intensity LL1 4hUntx 1	LFQ intensity LL1 4hUntx 2	LFQ intensity LL1 4hUntx 3	LFQ intensity LL1 4hUntx 4	LFQ intensity LL1 ATM 1	LFQ intensity LL1 ATM 2	LFQ intensity LL1 ATM 3	LFQ intensity LL1 ATM 4	LFQ intensity LL1 CAR 1	LFQ intensity LL1 CAR 2	LFQ intensity LL1 CAR 3	LFQ intensity LL1 CAR 4	LFQ intensity LL1 H2O2 1	LFQ intensity LL1 H2O2 2	LFQ intensity LL1 H2O2 3	LFQ intensity LL1 H2O2 4	LFQ intensity LL1 PIP 1	LFQ intensity LL1 PIP 3	LFQ intensity LL1 PIP 4	LFQ intensity LL1 TOB 1	LFQ intensity LL1 TOB 2	LFQ intensity LL1 TOB 3	LFQ intensity LL1 TOB 4	Mean LL1 2hUntx	Mean LL1 4hUntx	Mean LL1 ATM	Mean LL1 CAR	Mean LL1 H2O2	Mean LL1 PIP	Mean LL1 TOB	Standard deviation LL1 2hUntx	Standard deviation LL1 4hUntx	Standard deviation LL1 ATM	Standard deviation LL1 CAR	Standard deviation LL1 H2O2	Standard deviation LL1 PIP	Standard deviation LL1 TOB	Coefficient of variation LL1 2hUntx	Coefficient of variation LL1 4hUntx
[truncated: 2,635 more rows]
[truncated: 12 more columns]

[truncated: 1 more sheets: LESB58 Summary Statistics]
