# Supplementary material for: Quantitative proteomics reveals unique responses to antimicrobial treatments in clinical Pseudomonas aeruginosa isolates
Source: mSystems. 2023 Aug 25;8(5):e00491-23. doi: 10.1128/msystems.00491-23 (PMC10654054; doi:10.1128/msystems.00491-23)
Supplement: Table S2 — PAO1 t-test results. [file msystems.00491-23-s0003.xlsx]

## Sheet: Table legend
Table S2: PAO1 t-test results. Proteins listed were significantly changed in abundance in at least one treatment condition compared with the time-matched untreated control.

## Sheet: PAO1 t-tests significant
Student's T-test Significant H2O2 vs 2hUntx	Student's T-test Significant TOB vs 2hUntx	Student's T-test Significant ATM vs 4hUntx	Student's T-test Significant CAR vs 4hUntx	Student's T-test Significant PIP vs 4hUntx	(-) Log10 p-value H2O2 vs 2hUntx	T-test Difference H2O2 vs 2hUntx	(-) Log10 p-value TOB vs 2hUntx	T-test Difference TOB vs 2hUntx	(-) Log10 p-value ATM vs 4hUntx	T-test Difference ATM vs 4hUntx	(-) Log10 p-value CAR vs 4hUntx	T-test Difference CAR vs 4hUntx	(-) Log10 p-value PIP vs 4hUntx	T-test Difference PIP vs 4hUntx	Gene name	PAO1 Locus	Majority protein IDs	Protein name	Keywords	GOBP	GOCC	GOMF	KEGG	KEGG InterPro	PseudoCyc	Peptides	Sequence coverage [%]	Mol. weight [kDa]	Q-value
	+				0.815163	-1.29082	3.23179	-3.11836	0.583154	0.625466	1.6981	1.85199	0.608913	0.954442	PA0047	PA0047	Q9I785		Completeproteome;Referenceproteome							3	40.8	17.494	0
+					2.18771	3.00543	0.942755	1.7109	2.27221	1.45182	0.231217	0.30568	1.43933	1.27238	osmC	PA0059	Q9I773		Completeproteome;Referenceproteome	response to oxidative stress		peroxidase activity				8	72.8	15.61	0
+					3.06455	1.4975	2.97389	1.15731	2.9835	-0.718669	3.19451	-0.748836	2.54866	-0.981719	senC	PA0114	Q9I718		Completeproteome;Referenceproteome	cell redox homeostasis						7	55	23.019	0
+	+				2.70395	4.13351	2.43438	2.84453	0.213632	0.211102	0.264064	0.203509	0.219404	-0.167407	PA0122	PA0122	Q9I710		Completeproteome;Referenceproteome	hemolysis by symbiont of host erythrocytes		glycolipid binding				7	91.9	14.579	0
+					4.5366	1.68522	0.571532	-0.147978	1.0652	-0.185625	1.00786	-0.181415	1.43786	-0.248159	ahpC	PA0139	Q9I6Z3		Completeproteome;Referenceproteome	cell redox homeostasis;oxidation-reduction process;response to oxidative stress;response to stimulus		antioxidant activity;oxidoreductase activity;peroxiredoxin activity				15	95.7	20.541	0
+					5.80075	2.40446	0.94721	-0.206071	0.0366247	0.0106111	0.0122299	-0.00264788	0.19915	0.0407877	ahpF	PA0140	Q9I6Z2	Alkyl hydroperoxide reductase subunit F	Completeproteome;Disulfidebond;FAD;Flavoprotein;NAD;NADP;Oxidoreductase;Redox-activecenter;Referenceproteome	cell redox homeostasis;oxidation-reduction process;response to reactive oxygen species;response to stimulus		alkyl hydroperoxide reductase activity;electron transfer activity;flavin adenine dinucleotide binding;NAD binding;oxidoreductase activity;protein disulfide oxidoreductase activity				37	78.9	55.835	0
+					3.87163	1.33651	2.82943	1.6668	2.1272	-0.970697	2.13028	-0.967802	1.7397	-1.03578	PA0141	PA0141	Q9I6Z1		Completeproteome;Referenceproteome	phosphorus metabolic process		polyphosphate kinase activity				23	68.9	40.788	0
+					3.4578	2.52183	0.87139	1.41912	0.129694	0.193989	0.0949517	-0.159073	0.0792497	0.10913	PA0158	PA0158	Q9I6X4		Cellcycle;Celldivision;Completeproteome;Referenceproteome	transmembrane transport	membrane	transmembrane transporter activity				21	27.7	111.95	0
+					2.12296	-2.18971	0.723782	-1.07525	3.06106	1.43213	2.31338	1.30349	1.71082	1.01017	PA0171	PA0171	Q9I6W1		Completeproteome;Referenceproteome							10	62.2	19.8	0
+	+				3.80495	3.69767	1.76437	2.56666	0.763087	-0.947365	0.698234	-1.09606	0.726857	-1.0357	pntAA	PA0195	Q14T74		Completeproteome;Referenceproteome	generation of precursor metabolites and energy;transport			Metabolic pathways;Nicotinate and nicotinamide metabolism			22	74.5	38.682	0
+	+				1.13851	2.46781	1.5317	2.56466	0.766512	-1.07173	0.419872	-0.800439	0.0990828	-0.207144	PA0269	PA0269	Q9I6M1	Alkyl hydroperoxide reductase AhpD	3D-structure;Antioxidant;Completeproteome;Disulfidebond;Oxidoreductase;Peroxidase;Redox-activecenter;Referenceproteome	oxidation-reduction process		peroxiredoxin activity				9	84.1	16.202	0
		+	+	+	0.521939	1.2815	0.921	1.46964	4.91471	-4.19528	4.51504	-4.11046	4.67469	-5.15346	PA0284	PA0284	Q9I6K6		Completeproteome;Referenceproteome							2	31.7	6.7326	0
	+				1.30849	-1.52287	1.80798	-2.53479	0.158882	0.31412	0.0590372	-0.104301	0.169116	0.261531	PA0285	PA0285	Q9I6K5		Completeproteome;Referenceproteome	regulation of transcription-DNA-templated		protein binding				24	41.2	86.38	0
+	+				3.45413	-2.11137	2.45043	-2.40268	0.534296	0.392597	0.613563	0.420841	0.578461	0.435158	aguB;PA3502	PA0293;PA3502	Q9I6J8		Completeproteome;Hydrolase;Referenceproteome	nitrogen compound metabolic process;polyamine biosynthetic process;putrescine biosynthetic process from arginine		N-carbamoylputrescine amidase activity	Arginine and proline metabolism;Metabolic pathways		arginine degradation II;L-arginine degradation IV (arginine decarboxylase/agmatine deiminase pathway)	13	75	32.759	0
		+	+	+	0.9772	-0.442281	0.989584	-0.563133	3.76932	4.51582	3.29808	3.74005	3.55948	4.55074	PA0314	PA0314	Q9I6H7		Completeproteome;Referenceproteome				ABC transporters			14	55.9	28.005	0
		+		+	0.815219	-0.4372	1.21463	-1.05661	3.49747	4.37128	1.63524	2.70633	3.00785	4.17988	PA0315	PA0315	Q9I6H6		Completeproteome;Referenceproteome							6	62.1	15.463	0
+					3.09788	1.82407	2.70332	1.44379	0.589651	-0.223163	2.90053	-0.964529	0.245138	-0.133437	PA0329	PA0329	Q9I6G2	UPF0339 protein PA0329	Completeproteome;Referenceproteome;Repeat							7	60	11.773	0
+					2.72233	-1.81114	2.19634	-1.66369	1.13945	0.286021	1.56955	0.291417	1.08221	0.262238	PA0354	PA0354	Q9I6D9		Completeproteome;Cytoplasm;Methyltransferase;Referenceproteome;RNA-binding;rRNAprocessing;S-adenosyl-L-methionine;Transferase			methyltransferase activity;RNA binding				17	52.8	43.77	0
		+		+	0.40067	-0.147671	0.218763	-0.0970469	3.63451	2.86143	1.14773	1.49536	3.29565	2.94881	PA0388	PA0388	Q9I6A7		3D-structure;Completeproteome;Referenceproteome							6	64	15.302	0
+	+				4.71516	-3.32185	5.41686	-3.689	0.576426	0.369538	0.536379	0.320949	0.918612	0.423873	PA0392	PA0392	P25254	Uncharacterized protein PA0392	Cellmembrane;Completeproteome;Membrane;Referenceproteome;Transmembrane;Transmembranehelix		membrane					3	10.7	21.745	0
+	+				3.65192	1.62541	5.40853	1.46998	3.48226	-0.758434	2.72195	-0.679218	3.63082	-0.785471	PA0399	PA0399	Q9I6A1		Completeproteome;Referenceproteome	cysteine biosynthetic process from serine			Biosynthesis of amino acids;Biosynthesis of antibiotics;Cysteine and methionine metabolism;Glycine and serine and threonine metabolism;Metabolic pathways		L-cysteine biosynthesis III (from L-homocysteine);L-homocysteine and L-cysteine interconversion;superpathway of sulfur amino acid biosynthesis (Saccharomyces cerevisiae)	27	73.5	49.17	0
+					4.65014	1.90278	2.38281	0.836804	2.61807	0.369193	1.55837	0.20507	2.50394	0.292327	PA0449	PA0449	Q9I669		Completeproteome;Referenceproteome							9	62	19.839	0
+	+				3.93011	1.85356	3.42211	1.87482	1.35203	0.579881	1.19263	0.522564	1.18765	0.527084	PA0459	PA0459	Q9I659		ATP-binding;Chaperone;Completeproteome;Hydrolase;Nucleotide-binding;Protease;Referenceproteome;Repeat	protein metabolic process		ATP binding				52	67.6	94.174	0
+					2.5069	1.82635	2.29663	1.41221	0.299433	-0.38946	0.527254	-0.561493	0.307391	0.378974	PA0462	PA0462	Q9I656		Completeproteome;Referenceproteome							4	17.5	26.262	0
+	+				3.17423	-2.00625	2.07791	-2.22451	1.84099	-1.81068	0.00267375	-0.00623083	1.47564	-1.48391	bioF	PA0501	Q9I617	8-amino-7-oxononanoate synthase	Biotinbiosynthesis;Completeproteome;Pyridoxalphosphate;Referenceproteome;Transferase							12	61.6	42.237	0
+					0.81173	-6.74533	0.321635	-3.00078	1.1997	-0.205734	1.87605	-0.380651	1.63635	-0.324965	PA0510	PA0510	G3XD80		Completeproteome;Methyltransferase;Referenceproteome;S-adenosyl-L-methionine;Transferase	anaerobic respiration;coenzyme biosynthetic process;heme biosynthetic process;oxidation-reduction process;siroheme biosynthetic process		methyltransferase activity	Biosynthesis of secondary metabolites;Metabolic pathways;Porphyrin and chlorophyll metabolism		adenosylcobalamin biosynthesis II (late cobalt incorporation);cob(II)yrinate a-c-diamide biosynthesis II (late cobalt incorporation)	9	55.6	29.654	0
+	+				2.39639	1.70034	2.28651	2.01609	1.50213	-1.66355	1.13099	-1.30977	1.46535	-1.37081	nirS	PA0519	P24474	Nitrite reductase	3D-structure;Completeproteome;Directproteinsequencing;Electrontransport;Heme;Iron;Metal-binding;Oxidoreductase;Periplasm;Referenceproteome;Signal;Transport			electron transfer activity;heme binding;nitrite reductase (NO-forming) activity	Microbial metabolism in diverse environments;Nitrogen metabolism			34	73.1	62.653	0
+	+				2.39882	-1.97738	2.51884	-2.00527	1.69497	-0.366913	1.55819	-0.512819	2.26508	-0.71011	dnr	PA0527	G3XCW6		Completeproteome;DNA-binding;Referenceproteome;Transcription;Transcriptionregulation	denitrification pathway;positive regulation of nitrogen compound metabolic process;positive regulation of oxidoreductase activity;regulation of transcription-DNA-templated;response to nitric oxide		DNA binding				6	37.9	25.933	0
+	+				1.65828	2.83456	1.57493	2.67907	0.861868	1.63445	1.10762	1.94926	0.946307	1.75758	PA0534	PA0534	Q9I602		Completeproteome;Referenceproteome	oxidation-reduction process;polyamine catabolic process		oxidoreductase activity				18	59	47.849	0
+					1.34868	2.49871	0.610392	1.51529	0.297953	0.290987	0.161735	-0.352777	0.00579784	-0.0144711	PA0558	PA0558	Q9I5X8		Completeproteome;Referenceproteome			methyltransferase activity				8	41.2	27.986	0.00035855
+	+				1.94399	2.11238	1.92421	2.19321	0.467492	0.329883	0.0770857	0.109369	0.287818	0.18383	PA0586	PA0586	Q9I5V1		Completeproteome;Referenceproteome							19	42.9	60.814	0
+	+				4.97087	4.597	4.55785	5.03241	1.77587	2.45844	1.64466	2.09748	1.77886	2.33166	PA0587	PA0587	Q9I5V0	UPF0229 protein PA0587	Completeproteome;Referenceproteome							15	46.1	48.742	0
+	+				3.94593	1.94835	3.66249	1.97487	2.13187	0.84794	1.85984	0.749134	2.0119	0.802102	PA0588	PA0588	Q9I5U9		Completeproteome;Referenceproteome			protein kinase activity				44	67.5	73.722	0
+					4.93772	6.11901	NaN	0	0.511004	0.68821	NaN	0	0.381952	0.541836	ptrB	PA0612	G3XDA6		Completeproteome;Referenceproteome	positive regulation of cellular biosynthetic process;positive regulation of secondary metabolite biosynthetic process		zinc ion binding				4	68.2	7.2691	0
+					3.55205	4.5053	NaN	0	0.898682	-1.41548	0.0680774	-0.168397	1.10257	-1.66601	PA0613	PA0613	G3XD86		Completeproteome;Referenceproteome							5	61.3	13.361	0
+					2.26938	3.9544	1.30748	-2.23549	1.57818	-1.66268	0.398155	-1.21416	1.47879	-2.18246	PA0615	PA0615	G3XD82		Completeproteome;Referenceproteome							7	65.5	18.95	0
+					6.06752	4.19483	NaN	0	0.577236	-0.716499	0.414267	0.545417	0.639822	-0.670645	PA0616	PA0616	G3XCT9		Completeproteome;Referenceproteome							4	42.2	19.422	0
+					3.48525	4.64958	0.320996	-0.467387	0.361846	0.750371	0.252762	-0.536904	0.08191	0.198772	PA0617	PA0617	G3XD42		Completeproteome;Referenceproteome							6	50.9	11.847	0
+					5.45055	7.43256	0.227843	0.440019	0.0407571	-0.110488	0.440375	1.01121	0.048533	-0.139102	PA0618	PA0618	G3XCX5		Completeproteome;Referenceproteome							13	74.2	31.958	0
+		+	+	+	4.90705	4.66103	NaN	0	3.47417	-3.0878	2.8677	-3.19198	3.002	-2.5338	PA0619	PA0619	G3XD92		Completeproteome;Referenceproteome							6	43.5	19.987	0
+					6.88724	8.83945	1.52141	-0.933125	2.0288	-2.48935	0.975192	-1.03699	1.74928	-2.34832	PA0620	PA0620	G3XD71		Completeproteome;Referenceproteome							24	52.5	72.292	0
+					6.93317	5.52816	0.719159	-0.599711	2.29133	-1.64969	0.910559	-1.11644	1.49272	-1.32012	PA0621	PA0621	G3XD08		Completeproteome;Referenceproteome							9	84.9	17.562	0
+					2.80811	7.42914	0.0807608	0.358881	1.94669	-2.35586	0.709897	-1.03504	1.62649	-1.90349	PA0622	PA0622	G3XD39		Completeproteome;Referenceproteome							22	76.2	41.209	0
+					3.48485	6.40631	0.290975	-0.908275	1.14293	-1.70854	0.296708	-0.611426	1.03041	-1.53152	PA0623	PA0623	Q9I5S9		Completeproteome;Referenceproteome							11	79	17.939	0
+					6.00846	8.65193	0.735889	-1.20938	0.132003	0.216699	0.360753	0.550817	0.31362	-0.887774	PA0624	PA0624	G3XCX2		Completeproteome;Referenceproteome							8	73.7	12.523	0
+					5.99064	6.32351	0.590937	-0.458354	0.0233751	-0.0737453	0.684931	-0.699131	0.0681991	-0.0941081	PA0625	PA0625	G3XD83		Completeproteome;Referenceproteome							18	35.6	77.648	0
+					2.6501	5.46589	NaN	0	0.954135	2.03573	0.61224	1.44654	0.111997	0.349373	PA0626	PA0626	G3XD65		Completeproteome;Referenceproteome							11	43.8	31.291	0
+					4.35346	9.39345	0.46077	1.46528	0.00201569	-0.00278521	0.359911	0.339764	0.11584	0.123597	PA0628	PA0628	G3XCU8		Completeproteome;Referenceproteome							14	59.6	35.87	0
+					3.94851	6.4682	0.982653	2.10554	NaN	0	NaN	0	NaN	0	PA0629	PA0629	G3XD75		Completeproteome;Referenceproteome							12	73.2	23.003	0
+					4.787	5.1945	NaN	0	0.14712	0.169214	NaN	0	NaN	0	PA0630	PA0630	G3XD06		Completeproteome;Referenceproteome							4	50.8	12.598	0
+		+	+	+	3.98385	9.63904	0.467215	1.22723	3.83013	-3.98686	2.50834	-3.63245	2.92489	-3.3626	PA0633	PA0633	G3XD38		Completeproteome;Referenceproteome							5	52.4	17.538	0
+					7.49168	9.31959	0.926121	1.3721	0.614744	0.582407	0.0436799	-0.051825	0.38565	-0.574418	PA0634	PA0634	G3XD68		Completeproteome;Referenceproteome							10	85.2	12.87	0
+					2.75052	5.69403	0.140218	-0.332829	0.568629	0.683046	0.866218	1.33857	1.96647	1.39701	PA0636	PA0636	G3XD57		Completeproteome;Referenceproteome							20	49.9	63.716	0
+					5.09916	5.50534	NaN	0	NaN	0	NaN	0	NaN	0	PA0637	PA0637	G3XCW1		Completeproteome;Referenceproteome							4	63.7	12.684	0
+					6.06822	6.83472	NaN	0	NaN	0	NaN	0	NaN	0	PA0638	PA0638	Q9I5S8		Completeproteome;Referenceproteome							9	67.5	25.269	0
+					6.35756	5.23219	NaN	0	NaN	0	NaN	0	NaN	0	PA0640	PA0640	Q9I5S6		Completeproteome;Referenceproteome							6	42.5	21.244	0
+					4.86251	8.08775	0.354517	0.571049	0.273516	0.609006	0.596512	1.38516	0.136262	0.331521	PA0641	PA0641	Q9I5S5		Completeproteome;Referenceproteome			protein binding				38	42.8	130.79	0
+					4.44516	4.91431	NaN	0	1.73632	-2.22785	0.589164	-1.52293	1.53863	-1.95116	PA0642	PA0642	Q9I5S4		Completeproteome;Referenceproteome							5	26.7	28.424	0.00036153
+					6.64779	4.979	NaN	0	0.648006	-1.49613	0.506319	-1.30928	0.454693	-1.15376	PA0643	PA0643	Q9I5S3		Completeproteome;Referenceproteome							4	14.9	38.675	0.00036643
+					2.4606	4.74434	0.00847313	-0.0135326	0.0932033	0.222063	0.506565	0.502816	0.216397	0.35163	PA0644	PA0644	Q9I5S2		Completeproteome;Referenceproteome							6	64.9	12.826	0
+					6.20962	4.59579	NaN	0	0.602816	-0.801891	0.907985	-0.921278	1.06151	-1.31045	PA0648	PA0648	Q9I5R8		Completeproteome;Referenceproteome							3	43.4	8.9901	0
+					1.85631	1.73478	1.81616	1.84899	0.0202456	-0.0588908	0.547383	-1.19229	0.147415	-0.366531	PA0656	PA0656	Q9I5R5		Completeproteome;Referenceproteome			catalytic activity				5	46.4	12.724	0.0027155
+	+				2.12455	3.40162	1.59789	2.96674	0.417438	-0.86759	0.26538	-0.369002	0.4228	-0.615421	hemO	PA0672	G3XCZ8		Completeproteome;Referenceproteome	heme oxidation;oxidation-reduction process		heme oxygenase (decyclizing) activity				12	71.2	21.953	0
+					3.09735	1.35766	3.36859	1.62322	0.26801	-0.0842295	0.4965	-0.165268	0.360894	-0.129407	PA0745	PA0745	Q9I5I4		Completeproteome;Isomerase;Referenceproteome	biofilm matrix disassembly		catalytic activity				24	82.7	29.904	0
+	+				3.98297	4.54415	4.90401	5.09483	0.3059	-0.0839872	0.547438	-0.126709	0.447814	-0.133349	PA0746	PA0746	Q9I5I3		Completeproteome;FAD;Flavoprotein;Oxidoreductase;Referenceproteome	lipid metabolic process;oxidation-reduction process		acyl-CoA dehydrogenase activity;flavin adenine dinucleotide binding;oxidoreductase activity-acting on the CH-CH group of donors				12	42.6	42.553	0
+					1.93747	-2.05019	1.41192	-1.52192	0.166323	0.120187	0.188298	-0.287397	0.424912	-0.490845	opdH	PA0755	Q9I5H4		3D-structure;Completeproteome;Referenceproteome		integral component of membrane					12	42.4	46.975	0
+	+				3.57179	5.01003	3.00746	3.8385	0.728662	-1.25558	0.115978	-0.343686	0.0885397	0.267481	prpD	PA0792	Q9I5E6		Completeproteome;Referenceproteome	carbon utilization;cellular catabolic process;propionate catabolic process-2-methylcitrate cycle		2 iron-2 sulfur cluster binding;2-methylcitrate dehydratase activity;lyase activity	Propanoate metabolism			28	69.6	54.881	0
+					3.582	3.87252	1.13343	1.89077	0.586576	0.770535	1.0127	-0.651077	0.200795	0.218531	PA0805	PA0805	Q9I5D3		Completeproteome;Referenceproteome							6	73.3	8.5276	0
+					2.63289	6.26606	0.232025	-1.3564	1.08168	-1.6546	0.00149366	0.00335789	0.624108	-0.881712	ampDh3	PA0807	Q9I5D1		3D-structure;Completeproteome;Metal-binding;Referenceproteome;Zinc	peptidoglycan catabolic process;regulation of beta-lactamase activity	Gram-negative-bacterium-type cell wall	N-acetylmuramoyl-L-alanine amidase activity				18	76.9	28.72	0
+					4.40513	-1.64091	2.7399	-1.63838	1.2371	-0.245338	1.42923	-0.463026	0.481662	-0.21489	slyD	PA0837	Q9I5A3	Peptidyl-prolyl cis-trans isomerase	Completeproteome;Isomerase;Referenceproteome;Rotamase			peptidyl-prolyl cis-trans isomerase activity				4	67.1	17.01	0
+					3.2341	5.08161	0.431445	0.84145	0.830863	-0.513206	0.106188	-0.116179	0.611993	-0.508216	PA0848	PA0848	Q9I593		Completeproteome;Referenceproteome	cell redox homeostasis;oxidation-reduction process		antioxidant activity;oxidoreductase activity;peroxiredoxin activity				11	72.9	21.814	0
+					2.579	3.77763	0.0560263	0.135005	0.581244	-0.732092	0.110094	-0.197313	0.401291	-0.529876	trxB2	PA0849	Q9I592	Thioredoxin reductase	Completeproteome;FAD;Flavoprotein;NADP;Oxidoreductase;Redox-activecenter;Referenceproteome	nucleotide metabolic process;oxidation-reduction process;pyrimidine nucleotide metabolic process;removal of superoxide radicals	cytoplasm	oxidoreductase activity;thioredoxin-disulfide reductase activity	Pyrimidine metabolism;Selenocompound metabolism		thioredoxin pathway	12	79.4	33.481	0
+					2.40511	1.81318	0.0127721	0.0287213	0.822178	1.47254	0.427911	1.10861	1.12366	1.87133	PA0851	PA0851	Q9I590		Completeproteome;Referenceproteome	cellular amino acid metabolic process		pyridoxal phosphate binding	Biosynthesis of amino acids;Biosynthesis of antibiotics;Biosynthesis of secondary metabolites;Carbon metabolism;Glycine and serine and threonine metabolism;Metabolic pathways;Valine and leucine and isoleucine biosynthesis			2	11.9	34.024	0
+	+				1.33692	2.68685	1.40547	2.68602	0.410208	-0.951006	0.268314	-0.731415	0.593553	-1.14733	csrA	PA0905	O69078	Carbon storage regulator homolog	3D-structure;Completeproteome;Referenceproteome;RNA-binding	mRNA catabolic process;pathogenesis;protein secretion by the type III secretion system;protein secretion by the type VI secretion system;quorum sensing;regulation of carbohydrate metabolic process;regulation of secondary metabolic process;regulation of single-species biofilm formation		mRNA binding;RNA binding	Biofilm formation - Pseudomonas aeruginosa;Two-component system			2	50.8	6.9089	0
+					3.29921	3.04867	0.695932	-0.717341	0.912016	-1.45944	0.0281466	0.0688281	1.01399	-1.44854	PA0907	PA0907	Q9I550		Completeproteome;Referenceproteome	autolysis;cellular response to DNA damage stimulus;positive regulation of programmed cell death						4	32.4	20.239	0.00271
+					3.60721	7.13471	0.0879546	-0.209326	0.127717	-0.451378	0.0176219	-0.0583358	0.0129131	0.0408401	PA0910	PA0910	Q9I547		Completeproteome;Referenceproteome	autolysis;cellular response to DNA damage stimulus						7	71.3	17.933	0
+					2.57087	2.42929	0.556362	0.390769	0.159561	-0.231485	0.710592	-0.749553	0.0680963	-0.0926108	PA0922	PA0922	Q9I535		Completeproteome;Referenceproteome							5	45.2	12.257	0
+					2.28164	4.48064	1.29099	2.66037	0.314757	1.06389	1.01107	1.94786	0.261252	1.00231	pirA	PA0931	Q9I527		Celloutermembrane;Completeproteome;Membrane;Receptor;Referenceproteome;TonBbox	enterobactin transport;siderophore transport	cell outer membrane	enterobactin transmembrane transporter activity;siderophore uptake transmembrane transporter activity;signaling receptor activity	Two-component system			20	48	80.907	0
+					4.15302	1.90248	3.13528	1.34297	0.752788	0.182793	0.994512	0.189274	0.931007	0.227512	PA0962	PA0962	Q9I4Z7		Completeproteome;DNA-binding;Referenceproteome	cellular iron ion homeostasis;oxidation-reduction process		ferric iron binding;oxidoreductase activity-oxidizing metal ions				10	62.2	17.493	0
+					3.83009	3.97653	0.415831	-0.960024	0.374323	-0.551611	0.49499	0.525797	0.138224	0.177633	pyoS5	PA0985	Q9I4Y4		Completeproteome;Referenceproteome	cytolysis;defense response to Gram-negative bacterium	integral component of membrane					16	37.3	56.074	0
+	+	+			3.77936	3.10401	3.4915	2.63138	2.44762	-4.24412	0.647348	-1.12068	1.15653	-1.81309	pqsB	PA0997	Q9I4X2		Completeproteome;Referenceproteome	secondary metabolite biosynthetic process		catalytic activity	Biofilm formation - Pseudomonas aeruginosa;Quorum sensing			14	71.4	30.5	0
+	+				4.94238	3.26597	4.51699	2.83639	1.57978	-3.07194	0.857086	-2.11081	1.32393	-2.4042	pqsC	PA0998	Q9I4X1		Completeproteome;Referenceproteome;Transferase	fatty acid biosynthetic process;secondary metabolite biosynthetic process		3-oxoacyl-[acyl-carrier-protein] synthase activity;catalytic activity	Biofilm formation - Pseudomonas aeruginosa;Quorum sensing			16	63.8	38.238	0
+	+				4.26954	3.65681	4.22552	3.70741	0.724999	-1.52275	0.425682	-1.23633	1.16235	-2.53859	pqsD	PA0999	P20582	2-heptyl-4(1H)-quinolone synthase PqsD	3D-structure;Acyltransferase;Completeproteome;Cytoplasm;Referenceproteome;Transferase	fatty acid biosynthetic process;secondary metabolite biosynthetic process		3-oxoacyl-[acyl-carrier-protein] synthase activity;catalytic activity;transferase activity-transferring acyl groups	Biofilm formation - Pseudomonas aeruginosa;Quorum sensing	Fatty acid biosynthesis	2-heptyl-3-hydroxy-4(1H)-quinolone biosynthesis;4-hydroxy-2(1H)-quinolone biosynthesis	21	84.3	36.378	0
	+				1.17747	1.28769	1.6675	2.52776	NaN	0	NaN	0	NaN	0	PA1000	PA1000	P20581	Uncharacterized protein PA1000	3D-structure;Completeproteome;Referenceproteome	cofactor biosynthetic process;secondary metabolite biosynthetic process			Quorum sensing			13	63.8	34.306	0
+	+				2.84163	3.43629	2.60878	3.41088	0.279185	0.816198	1.81224	3.08249	1.30914	2.57441	PA1033	PA1033	Q9I4U1		Completeproteome;Referenceproteome;Transferase			protein binding				9	75.6	24.527	0
+					2.46637	1.95771	1.99947	1.57714	0.624751	1.39288	0.561213	1.27477	0.608894	1.36114	PA1041	PA1041	Q9I4T3		Cellmembrane;Completeproteome;Membrane;Referenceproteome		cell outer membrane;integral component of membrane					8	44.8	21.747	0
	+				0.809807	-1.61209	3.3158	-3.38461	0.808681	0.521931	1.1296	1.32391	0.0846645	0.124136	PA1048	PA1048	Q9I4S6		Completeproteome;Referenceproteome							16	55.3	31.509	0
+					1.94635	1.96325	0.554969	1.07091	0.837207	-1.9979	0.403526	-0.927003	0.818129	-2.16609	PA1112	PA1112	Q9I4M3		Completeproteome;Referenceproteome			catalytic activity				8	43.7	41.413	0
+		+		+	1.72978	3.09072	0.124256	-0.364044	2.1502	-3.18149	1.65642	-2.87257	1.87095	-3.85974	PA1116	PA1116	Q9I4L9		Completeproteome;Referenceproteome							6	30.5	31.308	0.00036483
+					3.15353	1.96262	1.43276	1.46899	0.383094	-0.133397	0.0714048	0.047246	1.56301	-0.198833	dgt	PA1124	Q9I4L1	Probable deoxyguanosinetriphosphate triphosphohydrolase	Completeproteome;Hydrolase;Magnesium;Referenceproteome	dGTP catabolic process;nucleotide metabolic process;purine nucleotide metabolic process		dGTPase activity;magnesium ion binding;phosphatidate cytidylyltransferase activity;triphosphoric monoester hydrolase activity	Purine metabolism			6	16.5	56.741	0
+					1.88234	-4.75431	0.104558	-0.60782	0.770644	-2.06655	0.140668	0.137115	0.412315	-0.389991	PA1137	PA1137	Q9I4J8		Completeproteome;Referenceproteome	oxidation-reduction process		oxidoreductase activity				10	31.1	34.731	0.0092287
+					4.33544	6.57791	NaN	0	0.135519	-0.26648	0.27218	-0.466188	0.126067	0.273274	pys2	PA1150	Q06584	Pyocin-S2	Antibiotic;Antimicrobial;Bacteriocin;Completeproteome;Directproteinsequencing;Endonuclease;Hydrolase;Metal-binding;Nuclease;Referenceproteome;Zinc	cytolysis;pathogenesis;response to bacterium		endonuclease activity;signaling receptor binding				25	44	73.853	0
+	+				2.44605	-2.27727	2.29195	-2.36449	0.361997	0.337889	0.140307	0.178457	0.107262	-0.143008	PA1170	PA1170	Q9I4G7		Completeproteome;Referenceproteome		integral component of membrane					3	14.8	26.316	0.00036617
	+				1.97008	-1.2849	2.57212	-1.86061	0.384128	0.0957284	0.0244903	-0.00628805	0.450723	-0.127257	PA1304	PA1304	Q9I440		Completeproteome;Referenceproteome	proteolysis		serine-type endopeptidase activity;serine-type exopeptidase activity;serine-type peptidase activity				18	33.1	75.881	0
+					3.29011	-1.34571	0.717979	-1.5797	0.111097	-0.286871	1.7826	2.73012	0.311092	0.749943	cyoA	PA1317	Q9I427	Cytochrome bo(3) ubiquinol oxidase subunit 2	Cellinnermembrane;Cellmembrane;Completeproteome;Electrontransport;Lipoprotein;Membrane;Oxidoreductase;Palmitate;Referenceproteome;Respiratorychain;Signal;Transmembrane;Transmembranehelix;Transport	electron transport chain;oxidation-reduction process	cytochrome o ubiquinol oxidase complex;integral component of membrane;membrane	copper ion binding;cytochrome o ubiquinol oxidase activity;cytochrome-c oxidase activity;oxidoreductase activity-acting on diphenols and related substances as donors-oxygen as acceptor	Metabolic pathways;Oxidative phosphorylation			6	31.7	36.623	0
+	+				3.32576	4.20788	1.84252	2.42877	4.26161	1.80327	3.64069	1.88262	4.76932	1.60691	PA1324	PA1324	Q9I420		3D-structure;Completeproteome;Referenceproteome							9	51.8	18.303	0
+					1.53508	2.0973	0.0132321	-0.0299401	0.841539	-0.579227	0.182398	-0.280868	1.40565	-1.0757	PA1331	PA1331	Q9I413		Completeproteome;Referenceproteome		integral component of membrane	flavin adenine dinucleotide binding				12	23.3	57.368	0
+	+				2.55055	2.4511	2.30301	2.25907	0.227059	0.167453	0.310718	0.239306	0.310336	0.20469	PA1344	PA1344	Q9I400		Completeproteome;Referenceproteome							14	72	27.397	0
+					2.60953	1.74421	0.630188	0.55479	0.495624	-0.796947	0.375395	-0.89702	0.454231	-0.588725	PA1365	PA1365	Q9I3X9		Completeproteome;Membrane;Receptor;Referenceproteome;TonBbox	cell surface receptor signaling pathway;siderophore transport	cell outer membrane;outer membrane	siderophore uptake transmembrane transporter activity;signaling receptor activity				10	21.5	89.127	0
+	+				2.71645	2.91216	2.49673	2.44896	0.288922	-0.102633	0.21042	-0.118341	0.429275	-0.178709	PA1429	PA1429	Q9I3R5		ATP-binding;Completeproteome;Hydrolase;Membrane;Nucleotide-binding;Referenceproteome;Transmembrane		integral component of membrane	nucleotide binding				22	34.7	96.969	0
+					3.21227	4.10411	0.437992	0.796183	0.4099	0.929645	0.411718	0.966237	0.305361	0.728846	PA1466	PA1466	Q9I3P6		Completeproteome;Referenceproteome			protein binding	Glutathione metabolism			7	39.5	25.477	0
+	+				4.40804	2.17982	3.27057	2.28057	1.69225	-0.471645	1.01928	-0.37614	1.44927	-0.551141	ccoP2	PA1555	Q9I3G2	Cbb3-type cytochrome c oxidase subunit	Cellinnermembrane;Cellmembrane;Completeproteome;Electrontransport;Heme;Hydrogeniontransport;Iontransport;Iron;Membrane;Metal-binding;Oxidoreductase;Referenceproteome;Respiratorychain;Transport			cytochrome-c oxidase activity;electron transfer activity;heme binding	Metabolic pathways;Oxidative phosphorylation;Two-component system			15	62.3	33.812	0
	+				1.17127	-1.99874	1.86704	-3.07711	0.955536	-1.21804	0.520322	-0.812562	0.0287454	-0.0630956	tusA	PA1564	Q9I3F3	Sulfurtransferase TusA homolog	Completeproteome;Cytoplasm;Referenceproteome;Transferase	tRNA wobble position uridine thiolation		sulfur carrier activity	Sulfur relay system			4	55.7	8.8652	0.0027192
+					1.31523	2.30891	1.2776	2.3248	0.253404	0.795072	0.475766	1.25521	0.0804517	0.335299	PA1576	PA1576	Q9I3E1		Completeproteome;Referenceproteome	oxidation-reduction process		NAD binding;NADP binding;oxidoreductase activity	Metabolic pathways;Valine and leucine and isoleucine degradation		L-valine degradation I	14	66	30.777	0
+	+				4.00571	-2.04307	4.32737	-1.82994	1.2885	-0.260349	0.518316	-0.178302	0.135864	-0.0660839	sdhC	PA1581	Q9I3D7		Completeproteome;Referenceproteome	cytochrome complex assembly;tricarboxylic acid cycle	membrane;succinate dehydrogenase complex	electron transfer activity;heme binding;oxidoreductase activity-acting on the CH-CH group of donors;succinate dehydrogenase (ubiquinone) activity;succinate dehydrogenase activity;ubiquinone binding	Biosynthesis of antibiotics;Biosynthesis of secondary metabolites;Butanoate metabolism;Carbon metabolism;Citrate cycle (TCA cycle);Metabolic pathways;Microbial metabolism in diverse environments;Oxidative phosphorylation		superpathway of glycolysis and pyruvate dehydrogenase and TCA and and glyoxylate bypass;superpathway of glyoxylate bypass and TCA;TCA cycle I (prokaryotic)	6	45.3	13.77	0
+	+				5.53324	-2.45962	4.89881	-2.33814	0.650761	0.152225	0.353216	0.102284	0.985616	0.224468	sdhD	PA1582	Q9I3D6		Completeproteome;Heme;Iron;Metal-binding;Referenceproteome	cytochrome complex assembly;tricarboxylic acid cycle	integral component of membrane;membrane	electron transfer activity;heme binding;oxidoreductase activity-acting on the CH-CH group of donors;succinate dehydrogenase activity	Biosynthesis of antibiotics;Biosynthesis of secondary metabolites;Butanoate metabolism;Carbon metabolism;Citrate cycle (TCA cycle);Metabolic pathways;Microbial metabolism in diverse environments;Oxidative phosphorylation		superpathway of glycolysis and pyruvate dehydrogenase and TCA and and glyoxylate bypass;superpathway of glyoxylate bypass and TCA;TCA cycle I (prokaryotic)	3	16.4	13.727	0
+	+				1.73055	-2.30709	2.32537	-2.56673	0.115836	-0.297282	0.00741684	0.0175271	0.172829	0.402978	PA1601	PA1601	Q9I3C0		Completeproteome;Referenceproteome	oxidation-reduction process		oxidoreductase activity				14	23.3	81.329	0
		+		+	3.11861	-0.621135	4.46513	-0.902973	6.58613	1.97161	6.97065	2.06485	6.77788	2.00121	kdpB	PA1634	P57698	Potassium-transporting ATPase B chain	ATP-binding;Cellinnermembrane;Cellmembrane;Completeproteome;Hydrolase;Iontransport;Magnesium;Membrane;Metal-binding;Nucleotide-binding;Phosphoprotein;Potassium;Potassiumtransport;Referenceproteome;Transmembrane;Transmembranehelix;Transport	potassium ion transport	integral component of membrane;potassium ion-transporting ATPase complex	ATP binding;nucleotide binding;potassium transmembrane transporter activity-phosphorylative mechanism	Two-component system			34	50.7	72.989	0
+					2.2688	-1.69654	1.61153	-1.44096	1.14348	0.546165	1.56863	0.651139	1.13099	0.465417	glsA	PA1638	Q9I387	Glutaminase	Completeproteome;Hydrolase;Referenceproteome	glutamine metabolic process		glutaminase activity	Alanine and aspartate and glutamate metabolism;Arginine biosynthesis;D-Glutamine and D-glutamate metabolism;Metabolic pathways			7	35.8	33.045	0
				+	0.171946	0.411499	0.45031	0.936353	1.53518	-2.0854	1.99357	-2.74061	3.58757	-4.01164	PA1679	PA1679	Q9I346		Completeproteome;Referenceproteome							5	20.5	29.585	0.00036062
+					1.78919	-2.03278	1.70587	-2.16113	NaN	0	NaN	0	NaN	0	pscF	PA1719	P95434	Type III export protein PscF	3D-structure;Coiledcoil;Completeproteome;Referenceproteome;Secreted;Virulence	pathogenesis;protein secretion by the type III secretion system;protein transport	type III protein secretion system complex		Bacterial secretion system			4	72.9	9.2844	0
+	+				2.0272	-1.84345	3.11069	-2.70375	1.95249	0.660919	1.99026	0.53465	1.49324	0.487002	PA1857	PA1857	Q9I2N8		Completeproteome;Referenceproteome							7	27	31.615	0
+					1.79403	1.67952	0.411269	0.712863	0.87399	-0.83497	1.01828	-1.33738	1.14101	-1.15107	PA1881	PA1881	Q9I2L6		2Fe-2S;Completeproteome;Iron;Iron-sulfur;Metal-binding;Referenceproteome	oxidation-reduction process		2 iron-2 sulfur cluster binding;electron transfer activity;iron-sulfur cluster binding;metal ion binding;oxidoreductase activity				5	34	15.959	0
+					2.86535	3.62739	0.898609	1.09229	2.9387	0.662565	1.04554	0.455606	0.80125	0.492802	PA1889	PA1889	Q9I2K8		Completeproteome;Referenceproteome							5	31.8	34.737	0
+					4.09036	4.71569	0.957001	2.20839	NaN	0	NaN	0	NaN	0		PA1902;PA4213	P0DPC1;P0DPB9			phenazine biosynthetic process		catalytic activity;isochorismatase activity;polyribonucleotide nucleotidyltransferase activity	Quorum sensing		Phenazine biosynthesis	10	51.2	23.195	0
+	+				4.10612	4.46613	3.20151	3.239	0.662362	-0.470832	0.88091	-0.565146	0.0517303	-0.0877438	phzG1;phzG2	PA1905;PA4216	G3XCV4;Q820A5	Pyridoxal 5'-phosphate synthase	Completeproteome;Flavoprotein;FMN;Oxidoreductase;Pyridoxinebiosynthesis;Referenceproteome	oxidation-reduction process;phenazine biosynthetic process;pyridoxine biosynthetic process		cofactor binding;FMN binding;oxidoreductase activity-acting on the CH-NH2 group of donors;pyridoxamine-phosphate oxidase activity	Quorum sensing		Phenazine biosynthesis;pyridoxal 5'-phosphate salvage I	11	50	24.268	0
+					1.61808	3.23525	1.24056	2.81219	0.992314	2.49073	0.169537	0.668036	0.762597	2.68	PA1961	PA1961	Q9I2E3		Completeproteome;DNA-binding;Referenceproteome;Transcription;Transcriptionregulation	regulation of transcription-DNA-templated		DNA-binding transcription factor activity				6	24.4	34.77	0.0079549
+	+				1.68243	3.22884	1.79873	3.44571	0.986985	-0.910676	0.742676	-0.568566	1.12297	-1.06381	bdhA	PA2003	Q9I2A6		Completeproteome;Referenceproteome	carbon utilization;cellular catabolic process;oxidation-reduction process		3-hydroxybutyrate dehydrogenase activity;oxidoreductase activity	Butanoate metabolism;Metabolic pathways;Synthesis and degradation of ketone bodies			9	63.3	26.727	0
+					3.8968	1.31793	3.07076	1.20641	0.800347	0.144793	0.166304	0.0443683	0.91501	0.123374	fahA	PA2008	Q9I2A2		Completeproteome;Referenceproteome	aromatic amino acid family metabolic process;tyrosine catabolic process		catalytic activity;fumarylacetoacetase activity	Metabolic pathways;Microbial metabolism in diverse environments;Styrene degradation;Tyrosine metabolism			22	61.1	46.341	0
+	+				2.071	2.84034	2.05821	2.85053	1.72618	-0.421762	1.16383	-0.319094	2.29253	-0.465544	liuD	PA2012	Q9I299		3D-structure;Completeproteome;Referenceproteome	isoprenoid catabolic process;leucine catabolic process;terpene catabolic process		ATP binding;metal ion binding;methylcrotonoyl-CoA carboxylase activity	Metabolic pathways;Valine and leucine and isoleucine degradation		leucine degradation I;L-leucine degradation I	29	60.2	71.282	0
+	+				3.40502	2.11985	3.45216	2.17951	1.85304	-0.393941	1.78553	-0.364147	1.99888	-0.39692	liuB	PA2014	Q9I297		3D-structure;Completeproteome;Referenceproteome	isoprenoid catabolic process		ligase activity;methylcrotonoyl-CoA carboxylase activity	Metabolic pathways;Valine and leucine and isoleucine degradation		leucine degradation I;L-leucine degradation I	23	67.9	57.433	0
+	+				5.11936	1.91172	3.71635	1.89285	2.61412	-0.570621	2.29761	-0.538814	2.63189	-0.651803	liuA	PA2015	Q9I296		Completeproteome;FAD;Flavoprotein;Oxidoreductase;Referenceproteome	cellular catabolic process;isoprenoid catabolic process;oxidation-reduction process		acyl-CoA dehydrogenase activity;flavin adenine dinucleotide binding;isovaleryl-CoA dehydrogenase activity;oxidoreductase activity-acting on the CH-CH group of donors	Metabolic pathways;Valine and leucine and isoleucine degradation			23	84	42.209	0
+					1.89789	1.61665	0.162274	0.331476	0.118841	-0.37936	0.338315	-0.754217	0.0536704	-0.16873	PA2018	PA2018	G3XCW2		Cellcycle;Celldivision;Completeproteome;Referenceproteome	ion transport;response to antibiotic;response to drug;transmembrane transport;transport;xenobiotic transport	integral component of membrane;membrane	drug transmembrane transporter activity;efflux transmembrane transporter activity;transmembrane transporter activity	beta-Lactam resistance;Two-component system			36	43.4	112.7	0
+	+				2.71713	4.16376	2.19098	4.32068	0.0078117	-0.0235114	0.0786129	0.208593	0.232851	0.681237	PA2033	PA2033	Q9I282		Completeproteome;Referenceproteome	oxidation-reduction process		oxidoreductase activity				9	31.8	33.646	0
+					2.40009	3.19447	1.04591	1.63884	0.174242	0.182852	0.127645	0.0829368	0.538085	-0.425287	PA2034	PA2034	Q9I281		Completeproteome;Referenceproteome							9	58	24.525	0
+					1.6688	3.29387	0.737922	1.46078	1.00135	-0.963372	0.0860205	-0.103567	0.459217	-0.678517	cynS	PA2052	Q9I263	Cyanate hydratase	Completeproteome;Lyase;Referenceproteome	cyanate metabolic process		cyanate hydratase activity;DNA binding	Nitrogen metabolism			8	62.2	16.751	0
+					1.32695	2.82073	0.0920806	0.246287	0.278804	-0.836965	0.0641419	-0.0830607	0.232714	0.330177	PA2069	PA2069	Q9I246		Completeproteome;Referenceproteome;Transferase	biosynthetic process		catalytic activity				34	68.5	63.382	0
+	+				3.46814	2.39448	2.38513	1.92969	2.93737	-1.68366	1.64295	-1.673	3.59363	-1.64822	opdO	PA2113	Q9I202		3D-structure;Completeproteome;Referenceproteome		integral component of membrane					16	57.9	44.302	0
+	+				4.25247	1.59361	3.22506	1.82502	2.51385	-1.04947	2.86046	-0.826528	2.19826	-0.979675	PA2116	PA2116	Q9I1Z9	UPF0317 protein PA2116	Completeproteome;Referenceproteome							10	43.4	29.221	0
+					2.5996	1.42301	1.85864	1.17593	0.373477	-0.111105	0.492775	-0.123104	0.473477	-0.14146	bkdA1	PA2247	Q9I1M2	2-oxoisovalerate dehydrogenase subunit alpha	Completeproteome;Oxidoreductase;Referenceproteome;Thiaminepyrophosphate	cellular amino acid metabolic process;oxoacid metabolic process		oxidoreductase activity-acting on the aldehyde or oxo group of donors-disulfide as acceptor	Biosynthesis of antibiotics;Biosynthesis of secondary metabolites;Metabolic pathways;Propanoate metabolism;Valine and leucine and isoleucine degradation			24	78.8	45.256	0
+					3.64191	1.40175	2.43611	1.23482	0.648916	-0.132732	0.732974	-0.206395	1.75663	-0.238404	bkdA2	PA2248	Q9I1M1	2-oxoisovalerate dehydrogenase subunit beta	Completeproteome;Oxidoreductase;Referenceproteome;Thiaminepyrophosphate	cellular amino acid metabolic process;oxoacid metabolic process		catalytic activity	Biosynthesis of antibiotics;Biosynthesis of secondary metabolites;Metabolic pathways;Propanoate metabolism;Valine and leucine and isoleucine degradation			16	70.3	38.324	0
+					4.41372	1.45121	2.86415	1.51805	0.169296	-0.058392	0.11243	-0.0365491	0.440718	-0.0866656	bkdB	PA2249	Q9I1M0	Lipoamide acyltransferase component of branched-chain alpha-keto acid dehydrogenase complex	Acyltransferase;Completeproteome;Directproteinsequencing;Glycolysis;Lipoyl;Referenceproteome;Transferase	cellular amino acid metabolic process;oxoacid metabolic process		transferase activity-transferring acyl groups	Biosynthesis of antibiotics;Biosynthesis of secondary metabolites;Metabolic pathways;Propanoate metabolism;Valine and leucine and isoleucine degradation			28	73.4	45.774	0
+	+				3.09336	-2.52803	2.75167	-3.37688	1.54216	0.209488	1.21791	0.211817	1.31128	0.254262	PA2264	PA2264	Q9I1K9		Completeproteome;Referenceproteome				Metabolic pathways;Microbial metabolism in diverse environments;Pentose phosphate pathway			5	24.8	26.358	0
+	+			+	1.32746	-2.15564	1.83902	-3.17569	2.10075	1.77986	1.65312	1.46888	5.32867	1.97775	PA2265	PA2265	Q9I1K8		Completeproteome;Referenceproteome	carbon utilization;cellular catabolic process;oxidation-reduction process		flavin adenine dinucleotide binding;oxidoreductase activity-acting on CH-OH group of donors	Metabolic pathways;Microbial metabolism in diverse environments;Pentose phosphate pathway			18	39.8	64.715	0
+	+				1.85162	4.74779	1.31885	3.64432	0.100862	0.41446	0.209832	1.15912	0.247313	0.98471	chiC	PA2300	Q9I1H5		Completeproteome;Glycosidase;Hydrolase;Referenceproteome	carbohydrate metabolic process;carbon utilization;cellular catabolic process	extracellular region	carbohydrate binding;DNA-directed 5'-3' RNA polymerase activity;hydrolase activity-hydrolyzing O-glycosyl compounds;protein binding				33	82.6	53.042	0
+					1.67327	2.78874	0.498517	0.965248	0.350177	-0.865363	0.289897	-0.741254	0.242153	-0.671026	PA2330	PA2330	Q9I1E8		Completeproteome;Referenceproteome	oxidation-reduction process		flavin adenine dinucleotide binding;oxidoreductase activity-acting on the CH-CH group of donors				20	71.8	37.68	0
+					1.9899	1.86131	2.0269	1.32374	2.51689	-1.97918	1.64757	-2.26851	2.71152	-1.21089	PA2331	PA2331	Q9I1E7	Alkyl hydroperoxide reductase AhpD	Antioxidant;Completeproteome;Disulfidebond;Oxidoreductase;Peroxidase;Redox-activecenter;Referenceproteome	oxidation-reduction process		peroxiredoxin activity				8	41.4	19.904	0
+	+				1.78049	-2.77338	2.2885	-2.74662	0.0120125	-0.049273	0.0186163	0.061758	1.06561	-1.22602	PA2352	PA2352	Q9I1C6		Completeproteome;Referenceproteome	lipid metabolic process		phosphoric diester hydrolase activity	Glycerophospholipid metabolism			8	24	41.13	0
+	+				3.50625	-2.65317	3.42737	-2.2704	0.176537	0.0674071	1.07693	-0.193295	0.626478	-0.18643	msuD	PA2356	Q9I1C2	Methanesulfonate monooxygenase	Completeproteome;Flavoprotein;FMN;Monooxygenase;Oxidoreductase;Referenceproteome	carbon utilization;cellular catabolic process;metabolic process;oxidation-reduction process;sulfur compound metabolic process		alkanesulfonate monooxygenase activity;oxidoreductase activity-acting on paired donors-with incorporation or reduction of molecular oxygen	Sulfur metabolism			2	6	41.596	0.0017265
		+			NaN	0	NaN	0	2.87798	-3.4412	2.0171	-2.67599	1.97836	-2.56432	PA2381	PA2381	Q9I198		Completeproteome;Referenceproteome							4	81.2	8.9099	0
+					1.90839	2.09024	0.973762	1.27346	0.0508262	-0.19256	0.407431	0.725916	1.30527	1.3869	pvdQ	PA2385	Q9I194	Acyl-homoserine lactone acylase PvdQ;Acyl-homoserine lactone acylase PvdQ subunit alpha;Acyl-homoserine lactone acylase PvdQ subunit beta	3D-structure;Completeproteome;Directproteinsequencing;Hydrolase;Periplasm;Quorumsensing;Referenceproteome;Signal;Zymogen	antibiotic biosynthetic process;bacterial-type flagellum-dependent swarming motility;pathogenesis;pyoverdine biosynthetic process;response to antibiotic;response to stimulus;single-species biofilm formation	cytoplasm	ADP-dependent short-chain-acyl-CoA hydrolase activity;hydrolase activity;hydrolase activity-acting on carbon-nitrogen (but not peptide) bonds-in linear amides;N-acetyl-anhydromuramoyl-L-alanine amidase activity			aldoxime degradation;pyridine nucleotide cycling	12	21.3	84.039	0
+	+				4.00889	4.20102	3.86051	3.47495	1.99646	-1.93315	0.954101	-2.15522	0.646297	-0.80504	pvdA	PA2386	Q51548	L-ornithine N(5)-monooxygenase	3D-structure;Cellinnermembrane;Cellmembrane;Completeproteome;FAD;Flavoprotein;Membrane;Monooxygenase;NADP;Oxidoreductase;Referenceproteome	pyoverdine biosynthetic process;response to stimulus	cytoplasm					26	64.3	49.477	0
+	+				3.54575	4.64329	2.64343	2.91029	0.215964	0.321306	0.980168	1.1669	0.515728	0.863135	opmQ	PA2391	Q9I189		Completeproteome;Referenceproteome	pyoverdine biosynthetic process;transmembrane transport	efflux pump complex;membrane	efflux transmembrane transporter activity;transmembrane transporter activity				9	23.4	51.3	0
+	+				3.85133	6.12835	2.93654	4.84187	0.159617	-0.301751	0.0925802	0.157417	0.376157	-0.549942	pvdP	PA2392	Q9I188		Completeproteome;Referenceproteome	pyoverdine biosynthetic process;response to stimulus		monophenol monooxygenase activity				13	37.9	62.293	0
+	+				2.94175	4.54595	3.86577	4.23589	0.939017	-1.01472	0.18078	-0.393379	0.55239	-1.10968	PA2393	PA2393	Q9I187		Completeproteome;Referenceproteome	proteolysis;pyoverdine biosynthetic process		dipeptidase activity				25	73.7	49.361	0
+	+				3.26425	5.09367	2.90621	3.81321	1.13495	-1.40876	0.483145	-0.460174	0.336707	-0.613801	pvdN	PA2394	G3XCY5		Completeproteome;Pyridoxalphosphate;Referenceproteome	pyoverdine biosynthetic process;response to stimulus	outer membrane-bounded periplasmic space	catalytic activity;transaminase activity				10	36.3	47.981	0
+	+				2.29386	3.67924	1.95057	2.58742	0.923751	0.551935	NaN	0	NaN	0	pvdO	PA2395	Q9I185		Completeproteome;Referenceproteome	pyoverdine biosynthetic process;response to stimulus						8	39.1	31.07	0
+	+				3.18307	4.60031	3.09149	3.65149	1.34585	-1.48635	0.436146	-0.547334	1.16119	-2.55341	pvdF	PA2396	Q9I184		Completeproteome;Referenceproteome	biosynthetic process;pyoverdine biosynthetic process;response to stimulus		formyl-CoA transferase activity;hydroxymethyl--formyl- and related transferase activity				15	57.5	31.039	0
+	+				3.96985	6.12577	4.5436	6.17898	0.163866	-0.479641	0.268179	-0.691746	0.0938513	0.244105	pvdE	PA2397	Q9I183		Completeproteome;Referenceproteome	peptide transport;pyoverdine biosynthetic process;response to stimulus;transmembrane transport;transport	integral component of membrane;membrane	ATP binding;ATPase activity;ATPase-coupled transmembrane transporter activity;peptide transmembrane transporter activity	ABC transporters			15	36.1	60.909	0
+	+				3.65464	2.76793	2.4839	1.97579	3.72377	-0.870279	2.69909	-0.63696	2.49925	-0.639802	fpvA	PA2398	P48632	Ferripyoverdine receptor	3D-structure;Celloutermembrane;Completeproteome;Directproteinsequencing;Iontransport;Iron;Irontransport;Membrane;Receptor;Referenceproteome;Signal;TonBbox;Transmembrane;Transmembranebetastrand;Transport	pyoverdine biosynthetic process;siderophore transport;transport	cell outer membrane;outer membrane	siderophore uptake transmembrane transporter activity;signaling receptor activity				35	54.7	91.166	0
+	+				5.45715	7.17158	5.7561	5.95977	1.25436	-1.37029	0.268239	-0.423187	0.0502636	-0.0825467	pvdD	PA2399	Q9I182		Completeproteome;Phosphopantetheine;Referenceproteome	biosynthetic process;pyoverdine biosynthetic process;response to stimulus		catalytic activity;hydrolase activity-acting on ester bonds;phosphopantetheine binding				65	52.6	273.68	0
+	+				2.98585	4.45762	2.24977	2.94332	0.85022	-2.17618	0.509927	-0.934856	0.57221	-1.53315	pvdJ	PA2400	Q9I181		Completeproteome;Phosphopantetheine;Referenceproteome	pyoverdine biosynthetic process;response to stimulus		catalytic activity;phosphopantetheine binding				62	41.3	240.21	0
+	+				5.53108	7.05388	4.83465	5.7454	1.13447	-1.17969	0.953931	-0.987401	0.851981	-0.932064	PA2402	PA2402	Q9I179		Completeproteome;Phosphopantetheine;Referenceproteome			catalytic activity;phosphopantetheine binding				136	42.4	569.18	0
+					1.64722	1.75034	0.0771502	-0.127632	0.482765	0.393875	0.0526646	0.076262	0.74999	0.469641	PA2407	PA2407	Q9I174		Completeproteome;Referenceproteome;Transport	cell adhesion;metal ion transport		metal ion binding	ABC transporters			5	18	34.309	0.0023915
+					3.85552	2.85485	1.81148	0.955766	0.365088	0.520604	0.460168	0.926318	0.0872757	0.264008	PA2410	PA2410	Q9I171		Completeproteome;Referenceproteome	metal ion transport		metal ion binding				13	57.4	31.732	0
+					2.57322	3.87948	0.821957	1.45062	0.598517	-0.898693	1.04166	-1.46251	0.0714516	-0.154912	PA2411	PA2411	Q9I170		Completeproteome;Referenceproteome	biosynthetic process		hydrolase activity-acting on ester bonds				3	19.3	27.878	0
+	+				4.885	5.36919	5.38679	4.39916	0.481115	-0.672596	0.156979	-0.286265	0.361033	-0.557781	pvdH	PA2413	Q9I168		Aminotransferase;Completeproteome;Pyridoxalphosphate;Referenceproteome;Transferase	biosynthetic process;pyoverdine biosynthetic process;response to stimulus		catalytic activity;pyridoxal phosphate binding;transaminase activity	2-Oxocarboxylic acid metabolism;Biosynthesis of amino acids;Glycine and serine and threonine metabolism;Metabolic pathways;Microbial metabolism in diverse environments			25	85.5	50.215	0
+	+				4.79053	5.70111	3.35051	5.20898	1.08642	-2.36687	0.986761	-1.96773	1.27874	-2.12936	pvdL	PA2424	Q9I157		Completeproteome;Phosphopantetheine;Referenceproteome	lipid biosynthetic process;pyoverdine biosynthetic process;response to stimulus		catalytic activity;phosphopantetheine binding				162	54	480.29	0
+					2.4403	2.19965	3.73989	1.50723	2.08447	-0.746339	0.894327	-0.354817	0.457972	-0.237774	glyA2	PA2444	Q9I138	Serine hydroxymethyltransferase 2	Amino-acidbiosynthesis;Completeproteome;Cytoplasm;One-carbonmetabolism;Pyridoxalphosphate;Referenceproteome;Transferase	cellular amino acid metabolic process;glycine biosynthetic process from serine;glycine metabolic process;L-serine metabolic process;lysine catabolic process;methane metabolic process;tetrahydrofolate interconversion;threonine metabolic process		3-methyl-2-oxobutanoate dehydrogenase (2-methylpropanoyl-transferring) activity;catalytic activity;glycine hydroxymethyltransferase activity;pyridoxal phosphate binding	Biosynthesis of amino acids;Biosynthesis of antibiotics;Biosynthesis of secondary metabolites;Carbon metabolism;Cyanoamino acid metabolism;Glycine and serine and threonine metabolism;Glyoxylate and dicarboxylate metabolism;Metabolic pathways;Methane metabolism;Microbial metabolism in diverse environments;One carbon pool by folate		glycine biosynthesis I;N<sup>10</sup>-formyl-tetrahydrofolate biosynthesis;serine-isocitrate lyase pathway;superpathway of L-serine and glycine biosynthesis I	23	63.4	44.973	0
+	+				1.48259	3.50339	4.64272	4.76103	0.242052	0.774936	0.890045	1.54667	0.0276898	-0.0677238	PA2452	PA2452	Q9I130		Completeproteome;Referenceproteome	iron ion transport	cytoplasm	enterochelin esterase activity;iron ion binding				3	8.4	33.961	0.006016
+					2.31903	-3.19829	0.568174	-1.46601	1.04096	0.650768	2.48276	1.3978	1.29719	0.908942	PA2462	PA2462	Q9I120		Completeproteome;Referenceproteome							93	24.8	573.17	0
+	+				1.66353	-2.76374	2.97693	-2.06436	0.283973	-0.161638	0.280472	-0.257559	0.045132	-0.0434451	PA2481	PA2481	Q9I101		Completeproteome;Referenceproteome			electron transfer activity;heme binding				7	28.5	31.249	0
+	+				2.03043	3.31803	2.27073	3.50926	0.155743	-0.337879	0.663924	-0.816731	0.327068	-0.573256	PA2504	PA2504	Q9I0X8		Completeproteome;Referenceproteome							8	46.3	22.822	0
	+				0.971911	-2.44223	1.92894	-2.98113	0.303266	1.0256	0.305391	1.02552	0.0757739	-0.322817	PA2523	PA2523	G3XD16		Completeproteome;Phosphoprotein;Referenceproteome	negative regulation of secondary metabolite biosynthetic process;phosphorelay signal transduction system;positive regulation of multi-organism process;positive regulation of proteolysis;positive regulation of single-species biofilm formation on inanimate substrate;positive regulation of transporter activity;regulation of transcription-DNA-templated		DNA binding;phosphorelay response regulator activity	Two-component system			9	37.9	25.788	0
+	+				1.66914	2.32632	1.71271	2.37388	0.635127	1.31803	0.652238	1.323	0.814342	1.64306	PA2542	PA2542	Q9I0U2		Completeproteome;Referenceproteome	protein secretion	integral component of plasma membrane;TAM protein secretion complex					15	14.5	130.56	0
+	+				4.53556	1.76768	3.97605	1.84434	1.11006	-0.336051	0.984979	-0.308035	1.22817	-0.336635	PA2553	PA2553	Q9I0T1		Completeproteome;Referenceproteome			catalytic activity;transferase activity-transferring acyl groups other than amino-acyl groups	Benzoate degradation;Biosynthesis of antibiotics;Biosynthesis of secondary metabolites;Butanoate metabolism;Carbon metabolism;Fatty acid degradation;Fatty acid metabolism;Glyoxylate and dicarboxylate metabolism;Lysine degradation;Metabolic pathways;Microbial metabolism in diverse environments;Propanoate metabolism;Pyruvate metabolism;Synthesis and degradation of ketone bodies;Terpenoid backbone b…		fatty acid salvage	22	77	41.4	0
+					3.98634	1.51684	3.75041	1.57407	0.917273	-0.299227	1.07441	-0.358111	1.38317	-0.316385	PA2554	PA2554	Q9I0T0		Completeproteome;Referenceproteome			oxidoreductase activity				14	81.6	26.426	0
+					3.1092	3.06327	0.843969	1.72981	0.484802	0.709754	0.542704	1.27003	0.245964	0.566344	PA2573	PA2573	Q9I0R3		Completeproteome;Referenceproteome	signal transduction	integral component of membrane;membrane		Bacterial chemotaxis;Two-component system			17	45.6	57.704	0
	+				1.23786	-1.83379	4.34156	-2.98575	1.396	0.380384	0.738602	0.214028	1.64706	0.411461	PA2604	PA2604	Q03268	Uncharacterized protein PA2604	Cellmembrane;Completeproteome;Membrane;Referenceproteome;Transmembrane;Transmembranehelix	negative regulation of apoptotic process	integral component of membrane					2	10.4	24.106	0
+	+				2.30978	-1.52864	2.34133	-1.97818	0.103916	-0.102087	0.227733	0.182428	0.00326299	0.00283623	PA2666	PA2666	Q9I0H2	6-carboxy-5,6,7,8-tetrahydropterin synthase	3D-structure;Completeproteome;Lyase;Metal-binding;Queuosinebiosynthesis;Referenceproteome;Zinc				Folate biosynthesis;Metabolic pathways			7	58.5	13.788	0
+					3.30073	2.26037	1.19938	1.33067	0.0386485	0.107976	0.142131	0.360189	0.117896	0.357153	PA2679	PA2679	Q9I0F9		Completeproteome;Referenceproteome			methyltransferase activity				3	20.8	27.641	0
+					1.27415	3.87881	1.55896	2.14197	0.152637	0.305909	0.420046	0.379858	0.826812	0.789933	cpo	PA2717	Q9I0C5		Completeproteome;Oxidoreductase;Peroxidase;Referenceproteome	metabolic process		chloride peroxidase activity				10	62	30.435	0
+					1.92401	-1.95195	1.14025	-0.825922	0.602435	0.735586	0.107463	0.145484	0.313321	0.559341	PA2732	PA2732	Q9I0B0		Completeproteome;Referenceproteome	DNA modification		DNA binding;endonuclease activity				20	22.2	128.67	0
+	+				3.33224	-5.67555	6.04322	-5.04402	0.412269	0.78211	0.396863	0.756438	0.444125	-1.58723	PA2778	PA2778	Q9I065		Completeproteome;Referenceproteome			protein binding				6	28	32.016	0
+	+	+	+	+	3.21647	3.40748	2.2528	2.5956	4.00429	-4.27563	4.24555	-5.41395	4.9267	-3.85544	PA2788	PA2788	Q9I055		Completeproteome;Referenceproteome	signal transduction	integral component of membrane;membrane					19	53.7	56.388	0
+					2.86045	2.0711	2.58989	1.75077	2.13463	0.657235	1.89814	0.644373	1.47629	0.528607	PA2815	PA2815	Q9I028		Completeproteome;Referenceproteome	fatty acid beta-oxidation using acyl-CoA dehydrogenase;oxidation-reduction process		acyl-CoA dehydrogenase activity;flavin adenine dinucleotide binding;oxidoreductase activity-acting on the CH-CH group of donors	Fatty acid degradation;Fatty acid metabolism;Metabolic pathways			49	74.7	88.762	0
+					3.0097	-1.44113	1.82602	-1.04144	0.342365	-0.131589	0.251262	0.11985	0.120909	-0.0620546	oprI	PA2853	P11221	Major outer membrane lipoprotein	Celloutermembrane;Completeproteome;Lipoprotein;Membrane;Palmitate;Referenceproteome;Signal		outer membrane					8	72.3	8.8348	0
+					1.88598	1.72166	0.718719	1.00286	0.385228	0.655777	0.32441	0.446905	0.739623	0.928821	tesA	PA2856	Q9HZY8	Esterase TesA	3D-structure;Completeproteome;Hydrolase;Referenceproteome;Secreted;Serineesterase;Signal	cellular lipid metabolic process		acyl-CoA hydrolase activity;arylesterase activity;lysophospholipase activity	Biosynthesis of unsaturated fatty acids			9	45.3	21.037	0
+					3.0792	3.2928	NaN	0	NaN	0	NaN	0	NaN	0	PA2868	PA2868	Q9HZX8		Completeproteome;Referenceproteome							2	16.8	13.335	0.00035907
+					3.04866	-2.19262	2.18348	-1.64954	0.300667	-0.305509	0.187732	-0.432333	0.0372142	-0.069047	PA2911	PA2911	Q9HZT6		Celloutermembrane;Completeproteome;Membrane;Receptor;Referenceproteome;TonBbox	siderophore transport	cell outer membrane	siderophore uptake transmembrane transporter activity;signaling receptor activity				18	38.2	80.289	0
+					1.27597	-2.07868	1.29313	-2.15809	0.569649	-1.06653	0.575382	0.391963	0.452597	-1.3107	nqrB	PA2998	Q9HZK7	Na(+)-translocating NADH-quinone reductase subunit B	Cellinnermembrane;Cellmembrane;Completeproteome;Flavoprotein;FMN;Iontransport;Membrane;NAD;Oxidoreductase;Phosphoprotein;Referenceproteome;Sodium;Sodiumtransport;Transmembrane;Transmembranehelix;Transport;Ubiquinone	generation of precursor metabolites and energy;respiratory electron transport chain;transmembrane transport	integral component of membrane;membrane	FMN binding;oxidoreductase activity-acting on NAD(P)H-quinone or similar compound as acceptor				2	7.4	44.068	0
+	+				2.57456	-1.58538	2.2531	-2.08083	0.461823	1.06959	0.211911	-0.578307	0.0302066	0.119889	PA3003	PA3003	Q9HZK2		Completeproteome;Referenceproteome							8	71.3	22.474	0
+					1.65079	2.30182	0.749416	1.5248	0.328712	-0.953306	0.0704691	0.221978	0.036519	-0.116369	PA3026	PA3026	Q9HZI0		Completeproteome;Referenceproteome	oxidation-reduction process		catalytic activity;FAD binding;flavin adenine dinucleotide binding;oxidoreductase activity	Ether lipid metabolism;Metabolic pathways			8	26.4	58.019	0
+					2.4282	2.19541	0.411849	1.0051	3.91882	-1.92817	2.12092	-1.40285	2.45814	-2.15935	PA3038	PA3038	Q9HZH0		3D-structure;Completeproteome;Referenceproteome	cellular response to oxygen levels;response to nitrate	integral component of membrane					14	44.2	46.712	0
+	+				3.1855	3.05516	2.43898	2.38167	0.743005	-0.792381	0.922367	-0.492245	1.84318	-1.57023	PA3041	PA3041	Q9HZG7		Completeproteome;Referenceproteome							3	31	13.919	0
+					2.25563	-2.23508	1.80884	-1.44837	0.220424	0.442805	0.751914	1.18612	0.189205	0.405716	PA3055;PA3056	PA3055;PA3056	Q9HZF2		Completeproteome;Referenceproteome			DNA binding				8	75.3	18.132	0
+	+				3.53579	2.71864	5.07797	3.98133	0.315783	-0.0931892	0.541573	-0.140368	0.349363	-0.109545	ibpA	PA3126	Q9HZ98		Completeproteome;Referenceproteome	protein folding						15	83.2	16.582	0
+					1.91999	1.77142	1.99445	1.8612	0.255826	0.134554	0.437466	0.189974	0.332085	0.151383	PA3127	PA3127	Q9HZ97		Completeproteome;Referenceproteome			N-acetyltransferase activity				8	42.7	29.403	0
+	+				1.63046	2.3035	1.7979	2.51779	0.00608382	-0.0038352	0.190724	0.149521	0.520714	0.249825	PA3130	PA3130	Q9HZ94		Completeproteome;Referenceproteome							8	53.8	16.555	0
	+				0.691627	-0.207819	2.60335	-2.33917	0.525871	-0.166795	0.258489	-0.0887384	0.338011	-0.136354	wbpK	PA3146	Q9HZ81		Completeproteome;Referenceproteome	O antigen biosynthetic process		catalytic activity;coenzyme binding;NAD binding			UDP-N-acetyl-alpha-D-fucosamine biosynthesis	6	30.1	33.989	0
+					1.34314	3.04941	0.850168	2.30746	0.234054	-0.28609	0.366193	-0.441442	0.235673	-0.394218	PA3187	PA3187	Q9HZ51		ATP-binding;Completeproteome;Nucleotide-binding;Referenceproteome;Transport			ATP binding;ATPase activity	ABC transporters			20	77.5	42.24	0
+					3.71244	3.02238	1.90658	1.78096	0.19758	0.637007	0.327073	0.838937	0.232249	0.646235	PA3205	PA3205	Q9HZ35		Completeproteome;Referenceproteome		periplasmic space					5	18.5	16.696	0.00036075
+		+		+	2.15146	-2.60661	2.94827	-1.52055	2.59519	4.00727	2.10266	3.42943	2.26535	3.83942	ppiA	PA3227	Q59641	Peptidyl-prolyl cis-trans isomerase A	Completeproteome;Isomerase;Periplasm;Referenceproteome;Rotamase;Signal	cellular protein metabolic process;protein folding;protein peptidyl-prolyl isomerization		peptidyl-prolyl cis-trans isomerase activity	Cationic antimicrobial peptide (CAMP) resistance			8	59.4	20.104	0
+					1.51053	2.73918	1.1014	1.81033	0.095881	0.159109	NaN	0	0.767568	-1.01147	PA3250	PA3250	Q9HYZ0		Completeproteome;Referenceproteome				Quorum sensing			9	50	38.285	0
+					1.97602	2.34046	0.558936	0.949071	2.3176	0.682261	2.60378	1.09784	0.148935	0.217405	PA3267	PA3267	Q9HYX4		Completeproteome;Referenceproteome	transmembrane transport	integral component of plasma membrane	transferase activity-transferring acyl groups				11	18.6	68.572	0
+					1.69256	3.51469	0.397011	1.31229	NaN	0	0.392355	0.793416	NaN	0	PA3268	PA3268	Q9HYX3		Celloutermembrane;Completeproteome;Membrane;Receptor;Referenceproteome;TonBbox	siderophore transport	cell outer membrane	siderophore uptake transmembrane transporter activity;signaling receptor activity				8	22.7	79.371	0
+					3.18149	1.53335	2.85611	1.59182	0.353847	-0.124607	0.511005	-0.14737	0.0664528	-0.0399399	PA3309	PA3309	Q9HYT5		Completeproteome;Referenceproteome							18	92.1	16.496	0
+					2.74127	2.11876	2.67596	1.72878	3.7356	-0.963499	0.611444	-0.345901	3.56265	-0.8949	clpP2	PA3326	Q9HYR9	ATP-dependent Clp protease proteolytic subunit 2	Completeproteome;Cytoplasm;Hydrolase;Protease;Referenceproteome;Serineprotease	proteolysis		serine-type endopeptidase activity				14	83.6	22.142	0
+	+				3.54102	5.08445	2.23284	3.38356	1.34419	-1.79582	0.826919	-1.08545	0.600641	-1.16391	PA3327	PA3327	Q9HYR8		Completeproteome;Phosphopantetheine;Referenceproteome	biosynthetic process		catalytic activity;hydrolase activity-acting on ester bonds;phosphopantetheine binding				87	51.2	259.4	0
+	+				4.57968	4.77967	2.00155	2.81027	NaN	0	NaN	0	0.959047	1.10444	PA3328	PA3328	Q9HYR7		Completeproteome;Monooxygenase;Oxidoreductase;Referenceproteome			FAD binding				10	29.9	42.498	0
+					2.03737	3.97766	1.63045	2.16202	0.726673	-0.744281	0.711732	-0.506151	0.678771	-0.365505	PA3329	PA3329	Q9HYR6		Completeproteome;Referenceproteome							20	47.7	49.134	0
+					3.27577	4.38068	1.00448	2.51398	1.04539	-1.74181	0.248698	-0.62436	1.31949	-1.91902	PA3330	PA3330	Q9HYR5		Completeproteome;Referenceproteome							16	71.1	32.031	0
+					2.01226	3.61769	0.882471	2.11551	0.689746	-0.763118	NaN	0	0.682918	-1.02326	PA3331	PA3331	Q9HYR4		Completeproteome;Referenceproteome	carbon utilization;cellular catabolic process;oxidation-reduction process;response to stimulus		heme binding;iron ion binding;oxidoreductase activity-acting on paired donors-with incorporation or reduction of molecular oxygen				13	50.5	46.377	0
+	+				4.64706	6.00882	4.52721	4.95527	0.580406	-1.01354	0.366768	-0.725281	1.11132	-1.42339	PA3332	PA3332	Q9HYR3	Uncharacterized PhzA/B-like protein PA3332	3D-structure;Completeproteome;Referenceproteome							10	83	15.92	0
+					3.98563	4.32731	0.680296	1.46733	NaN	0	NaN	0	NaN	0	fabH	PA3333	Q9HYR2	3-oxoacyl-[acyl-carrier-protein] synthase 3	3D-structure;Acyltransferase;Completeproteome;Cytoplasm;Fattyacidbiosynthesis;Fattyacidmetabolism;Lipidbiosynthesis;Lipidmetabolism;Multifunctionalenzyme;Referenceproteome;Transferase	cellular lipid metabolic process;fatty acid biosynthetic process		3-oxoacyl-[acyl-carrier-protein] synthase activity;catalytic activity;NADH dehydrogenase (ubiquinone) activity	Fatty acid biosynthesis;Fatty acid metabolism;Metabolic pathways			12	70.9	34.003	0
+					3.43717	1.43688	2.14659	1.10666	0.248673	-0.151618	1.2851	-0.333264	0.350251	0.145946	PA3347	PA3347	Q9HYP8		Completeproteome;Referenceproteome				Biofilm formation - Pseudomonas aeruginosa;Two-component system			6	79.2	11.226	0
	+				1.17682	-0.916907	1.67526	-2.45026	1.53151	-1.29219	2.03124	-2.82086	1.25489	-2.12443	PA3352	PA3352	Q9HYP4		3D-structure;Completeproteome;Referenceproteome	bacterial-type flagellum assembly		protein binding	Flagellar assembly			7	46.2	17.255	0
+					1.75372	1.99925	0.104797	0.275795	NaN	0	NaN	0	NaN	0	lecB	PA3361	Q9HYN5		3D-structure;Calcium;Completeproteome;Lectin;Metal-binding;Referenceproteome	movement of cell or subcellular component;single-species biofilm formation		carbohydrate binding	Quorum sensing			2	20	11.863	0
+	+				1.55244	3.20272	1.26006	3.23119	0.485007	-0.525541	1.22672	1.8028	0.648092	-0.581446	amiE	PA3366	P11436	Aliphatic amidase	3D-structure;Completeproteome;Directproteinsequencing;Hydrolase;Referenceproteome	carbon utilization;cellular amide catabolic process;cellular catabolic process;nitrogen compound metabolic process		amidase activity	Aminobenzoate degradation;Arginine and proline metabolism;Microbial metabolism in diverse environments;Phenylalanine metabolism;Styrene degradation;Tryptophan metabolism	Aminobenzoate degradation;Arginine and proline metabolism;Phenylalanine metabolism;Styrene degradation;Tryptophan metabolism		14	44.8	38.494	0
+					2.54119	2.01967	NaN	0	0.358687	-0.564356	0.343219	0.546455	0.360047	0.448322	amrZ	PA3385	G3XCY4		3D-structure;Completeproteome;Referenceproteome	bacterial-type flagellum assembly;negative regulation of bacterial-type flagellum-dependent cell motility;negative regulation of single-species biofilm formation on inanimate substrate;pathogenesis;positive regulation of cell motility;positive regulation of single-species biofilm formation on inanimate substrate;regulation of polysaccharide biosynthetic process;regulation of transcription-DNA-tem…		bacterial-type proximal promoter sequence-specific DNA binding;bacterial-type RNA polymerase enhancer sequence-specific DNA binding;DNA binding;transcription regulatory region DNA binding				5	59.3	12.333	0
	+				0.90556	1.74042	1.72655	3.03636	1.47579	-3.06071	0.95813	-2.26235	1.02692	-2.71428	nosZ	PA3392	Q9HYL2	Nitrous-oxide reductase	Calcium;Completeproteome;Copper;Metal-binding;Oxidoreductase;Periplasm;Referenceproteome;Signal	denitrification pathway;generation of precursor metabolites and energy;oxidation-reduction process	membrane	calcium ion binding;copper ion binding;cytochrome-c oxidase activity;nitrous-oxide reductase activity;protein binding	Microbial metabolism in diverse environments;Nitrogen metabolism			27	54.1	70.659	0
+					1.20134	-2.37878	0.799519	-1.86092	2.81654	1.33759	2.52424	1.46679	2.64737	1.3431	PA3402	PA3402	Q9HYK2		Completeproteome;Referenceproteome							10	44.3	36.206	0
+					3.08347	3.70917	2.09702	0.933594	0.809278	-0.670079	0.0289389	0.059701	0.530063	-0.50219	hasR	PA3408	Q9HYJ7		Completeproteome;Membrane;Receptor;Referenceproteome;TonBbox	cell surface receptor signaling pathway;heme transport;transmembrane transport;transport	outer membrane	heme binding;heme transporter activity;signaling receptor activity;transmembrane transporter activity				13	18.4	97.863	0
+					4.64879	1.82827	0.0343082	0.0185885	0.519283	-0.506775	0.111803	-0.139119	0.283694	-0.353482	PA3413	PA3413	Q9HYJ2		Completeproteome;Referenceproteome							5	64.8	10.157	0
+	+				3.1284	2.2956	3.10091	2.89191	0.190955	-0.273025	1.07153	-1.31311	0.215496	0.375301	ldh	PA3418	Q9HYI7		Completeproteome;Referenceproteome	cellular amino acid metabolic process;oxidation-reduction process		leucine dehydrogenase activity;oxidoreductase activity;oxidoreductase activity-acting on the CH-NH2 group of donors-NAD or NADP as acceptor	Biosynthesis of antibiotics;Biosynthesis of secondary metabolites;Metabolic pathways;Valine and leucine and isoleucine biosynthesis;Valine and leucine and isoleucine degradation			13	46.3	35.633	0
			+	+	0.865447	1.77155	0.634171	1.36716	1.85454	-3.23933	2.70382	-3.58081	2.99338	-3.02918	PA3441	PA3441	Q9HYG5		Completeproteome;Referenceproteome	molybdate ion transport						3	50.7	7.5858	0
		+	+	+	0.860194	2.05777	0.993374	1.69013	6.55644	-7.29081	4.36988	-5.55977	6.1778	-6.73489	ssuD	PA3444	Q9HYG2	Alkanesulfonate monooxygenase	Completeproteome;Directproteinsequencing;Flavoprotein;FMN;Monooxygenase;Oxidoreductase;Referenceproteome	oxidation-reduction process		alkanesulfonate monooxygenase activity;oxidoreductase activity-acting on paired donors-with incorporation or reduction of molecular oxygen	Sulfur metabolism			12	47.4	41.566	0
		+	+	+	1.02045	-1.29659	0.308132	-0.397723	4.2561	-5.22626	3.9138	-4.51133	5.65818	-4.34057	PA3446	PA3446	Q9HYG0		Completeproteome;Referenceproteome	alkanesulfonate catabolic process;oxidation-reduction process		FMN reductase activity;oxidoreductase activity	Metabolic pathways;Riboflavin metabolism;Sulfur metabolism			7	42.1	21.518	0
+	+	+	+	+	1.8915	2.42875	2.04974	2.04098	5.33803	-4.80137	6.34846	-4.91584	7.24474	-4.51011	PA3450	PA3450	Q9HYF6		Completeproteome;Referenceproteome	cell redox homeostasis;oxidation-reduction process;response to hydrogen peroxide		antioxidant activity;oxidoreductase activity;peroxiredoxin activity				15	66	24.164	0
+					3.59954	1.71204	3.20898	1.6199	0.0464738	0.0186801	0.232015	0.0855484	0.313258	0.107871	PA3455	PA3455	Q9HYF1		3D-structure;Completeproteome;Referenceproteome	polyphosphate metabolic process		polyphosphate:AMP phosphotransferase activity				21	47	58.331	0
	+				1.16895	-2.00182	2.93746	-1.78604	0.56132	-0.66305	1.01346	-1.34547	0.861011	-0.716787	PA3470	PA3470	Q9HYD6		Completeproteome;Hydrolase;Referenceproteome			hydrolase activity				9	86.2	16.673	0
+					1.72223	1.7053	0.629249	0.842043	1.35927	1.61423	0.148209	0.275458	0.160128	0.287148	rhlR	PA3477	P54292	Regulatory protein RhlR	Activator;Completeproteome;DNA-binding;Quorumsensing;Referenceproteome;Transcription;Transcriptionregulation	positive regulation of lipid biosynthetic process;positive regulation of proteolysis;positive regulation of secondary metabolite biosynthetic process;regulation of transcription-DNA-templated;response to stimulus		DNA binding	Biofilm formation - Pseudomonas aeruginosa;Quorum sensing			15	75.9	27.577	0
+	+				3.11469	-4.46606	2.14541	-4.29136	1.05926	0.73458	1.38775	0.900287	1.12352	0.698897	fruI	PA3562	Q9HY55		Completeproteome;Kinase;Phosphotransferasesystem;Referenceproteome;Transferase	fructose import;phosphoenolpyruvate-dependent sugar phosphotransferase system;phosphorylation		catalytic activity;transferase activity-transferring phosphorus-containing groups	Fructose and mannose metabolism;Metabolic pathways;Microbial metabolism in diverse environments;Phosphotransferase system (PTS)			28	41.9	101.57	0
+	+				2.42433	2.93672	2.03599	2.576	0.626173	-0.427749	1.0438	-0.804585	1.37551	-1.02781	mmsB	PA3569	P28811	3-hydroxyisobutyrate dehydrogenase	Branched-chainaminoacidcatabolism;Completeproteome;NAD;Oxidoreductase;Referenceproteome	carbon utilization;cellular catabolic process;isoleucine catabolic process;leucine catabolic process;oxidation-reduction process		3-hydroxyisobutyrate dehydrogenase activity;glyceraldehyde-3-phosphate dehydrogenase (NAD+) (phosphorylating) activity;NAD binding;NADP binding;oxidoreductase activity	Metabolic pathways;Valine and leucine and isoleucine degradation	Valine and leucine and isoleucine degradation	L-valine degradation I	14	75.5	30.486	0
+	+				3.20936	1.99484	3.09431	2.06653	0.0471138	-0.0410657	0.333784	-0.269542	0.334822	-0.251149	mmsA	PA3570	P28810	Methylmalonate-semialdehyde dehydrogenase [acylating]	Completeproteome;Directproteinsequencing;NAD;Oxidoreductase;Referenceproteome	carbon utilization;cellular amino acid metabolic process;cellular catabolic process;isoleucine catabolic process;leucine catabolic process;oxidation-reduction process;propionate metabolic process		amidase activity;methylmalonate-semialdehyde dehydrogenase (acylating) activity;oxidoreductase activity;oxidoreductase activity-acting on the aldehyde or oxo group of donors-NAD or NADP as acceptor	beta-Alanine metabolism;Carbon metabolism;Inositol phosphate metabolism;Metabolic pathways;Propanoate metabolism;Valine and leucine and isoleucine degradation		L-valine degradation I	20	62	53.663	0
	+				1.36891	-1.6143	1.92124	-3.01225	0.296752	0.449204	0.277964	0.474625	0.0650675	0.155479	glpK1	PA3579	Q9HY41	Glycerol kinase 1	ATP-binding;Completeproteome;Glycerolmetabolism;Kinase;Nucleotide-binding;Referenceproteome;Transferase	carbohydrate metabolic process;glycerol-3-phosphate metabolic process		glycerol kinase activity;phosphotransferase activity-alcohol group as acceptor	Glycerolipid metabolism;Metabolic pathways	Glycerolipid metabolism		17	48.6	54.207	0
+	+				2.87252	-2.2127	2.95499	-2.1602	0.407992	0.364978	0.540862	0.413424	0.227117	0.258053	glpK2	PA3582	Q51390	Glycerol kinase 2	ATP-binding;Completeproteome;Glycerolmetabolism;Kinase;Nucleotide-binding;Referenceproteome;Transferase	carbohydrate metabolic process;glycerol-3-phosphate metabolic process;glycerolipid metabolic process;metabolic process		3-oxoacyl-[acyl-carrier-protein] synthase activity;glycerol kinase activity;phosphotransferase activity-alcohol group as acceptor	Glycerolipid metabolism;Metabolic pathways	Glycerolipid metabolism	aerobic glycerol degradation I	33	74.9	55.966	0
+					2.59428	-1.57643	1.32774	-2.16405	0.0977984	-0.0652766	0.133083	-0.10973	0.197798	-0.142411	potA2	PA3607	Q9HY19	Spermidine/putrescine import ATP-binding protein PotA 2	ATP-binding;Cellinnermembrane;Cellmembrane;Completeproteome;Hydrolase;Membrane;Nucleotide-binding;Referenceproteome;Transport	polyamine transport;putrescine transport;transmembrane transport;transport	ATP-binding cassette (ABC) transporter complex;membrane	ATP binding;ATPase activity;ATPase-coupled polyamine transmembrane transporter activity;ATPase-coupled putrescine transmembrane transporter activity;ATPase-coupled spermidine transmembrane transporter activity;transmembrane transporter activity	ABC transporters			11	38	40.044	0
+	+				2.319	-3.82921	2.54094	-4.12326	1.00454	1.0372	0.78688	0.595798	0.414611	0.717293	potD	PA3610	Q9HY16		Completeproteome;Referenceproteome	polyamine transport;putrescine transport;transport	periplasmic space	polyamine binding	ABC transporters			11	45.8	39.26	0
+					2.98578	1.4946	2.72721	1.66939	0.311817	0.111267	0.115248	0.0471492	0.184485	0.0944014	PA3613	PA3613	Q9HY13		Completeproteome;Referenceproteome	carbohydrate metabolic process		aldehyde-lyase activity				41	69	88.378	0
+					4.98587	1.56979	1.11502	0.275773	2.80342	0.370459	3.36448	0.341688	3.63019	0.390285	recA	PA3617	P08280	Protein RecA	ATP-binding;Completeproteome;Cytoplasm;DNA-binding;DNAdamage;DNArecombination;DNArepair;Nucleotide-binding;Referenceproteome;SOSresponse	DNA metabolic process;DNA repair		ATP binding;DNA binding;DNA-dependent ATPase activity;single-stranded DNA binding	Homologous recombination			25	81.5	36.879	0
+	+				4.83966	-2.10358	2.90014	-2.23203	0.0272019	-0.00919008	1.26022	0.264481	0.137613	-0.0316811	PA3623	PA3623	P45682	Lipoprotein NlpD/LppB homolog	Cellinnermembrane;Cellmembrane;Completeproteome;Lipoprotein;Membrane;Palmitate;Referenceproteome;Signal							9	49.5	30.835	0
+					3.25872	2.33119	1.28015	0.880542	1.18617	0.554625	1.46566	0.640512	2.23459	0.610415	PA3690	PA3690	Q9HXV0		ATP-binding;Completeproteome;Hydrolase;Membrane;Nucleotide-binding;Referenceproteome;Transmembrane	cation transport;metal ion transport	integral component of membrane	ATPase-coupled cation transmembrane transporter activity;metal ion binding;nucleotide binding				20	36.8	78.728	0
+					1.68399	3.85412	1.00716	2.38377	3.49121	1.78332	2.96966	1.86802	3.18402	1.64242	PA3691	PA3691	Q9HXU9		Completeproteome;Referenceproteome							6	29.1	14.468	0
+					3.0104	2.39585	2.20945	1.23683	5.32745	1.86159	4.99314	1.86409	4.87498	1.76855	lptF	PA3692	Q9HXU8		Cellmembrane;Completeproteome;Membrane;Referenceproteome		cell outer membrane;integral component of membrane					16	57.5	28.514	0
+	+				4.22579	4.28202	3.80214	3.87088	1.33181	0.922406	1.06784	0.718275	1.41612	0.929919	PA3712	PA3712	Q9HXS9		Completeproteome;Referenceproteome							19	79.2	24.727	0
+	+				1.85501	-2.87522	3.25209	-4.08322	0.147147	0.593772	0.0760183	0.425527	0.233342	0.97436	spdH	PA3713	Q9HXS8		Completeproteome;Referenceproteome				Arginine and proline metabolism;beta-Alanine metabolism;Metabolic pathways			23	46.8	68.861	0
			+		0.932522	-0.736864	0.691226	-1.52109	1.93024	-1.6742	3.53795	-2.89369	1.84208	-2.02221	PA3717	PA3717	Q9HXS4	Peptidyl-prolyl cis-trans isomerase	Completeproteome;Isomerase;Referenceproteome;Rotamase			peptidyl-prolyl cis-trans isomerase activity				5	54	12.644	0.00035499
+					1.72924	1.72764	1.5496	1.64816	1.6424	0.684128	1.32533	0.554212	0.97389	0.443857	PA3723	PA3723	Q9HXR8		Completeproteome;Referenceproteome	oxidation-reduction process		catalytic activity;FMN binding;oxidoreductase activity				14	54.1	40.318	0
	+				3.00643	-1.04367	4.73748	-1.53463	0.866155	-0.617355	1.06916	-1.61724	0.874161	-0.398304	PA3726	PA3726	Q9HXR6		Completeproteome;Referenceproteome							6	39.7	20.596	0
+					2.74834	1.52115	0.418549	0.557327	1.4203	0.599759	2.49474	1.12274	1.66992	0.705535	PA3730	PA3730	Q9HXR2		Completeproteome;Referenceproteome							4	24.4	23.173	0
		+		+	1.285	-0.725567	0.9231	-0.557956	2.0239	3.29583	1.67058	2.97976	2.22707	3.54668	PA3787	PA3787	Q9HXK8		3D-structure;Completeproteome;Metal-binding;Referenceproteome;Zinc							11	41.1	30.773	0
+					2.79993	-1.47832	2.84038	-1.03006	0.322213	0.0996232	0.259714	0.102273	0.487595	0.140249	suhB	PA3818	Q9HXI4	Inositol-1-monophosphatase	Completeproteome;Hydrolase;Magnesium;Metal-binding;Referenceproteome	cellular protein metabolic process;inositol phosphate dephosphorylation;phosphatidylinositol phosphorylation;response to stimulus		inositol monophosphate 1-phosphatase activity	Inositol phosphate metabolism;Metabolic pathways;Streptomycin biosynthesis			20	51.3	29.521	0
+	+				1.60021	-2.77347	2.29938	-3.91685	0.878061	2.16132	1.05263	2.2256	0.360153	1.17913	rlmF	PA3840	Q9HXG4	Ribosomal RNA large subunit methyltransferase F	Completeproteome;Cytoplasm;Methyltransferase;Referenceproteome;rRNAprocessing;S-adenosyl-L-methionine;Transferase	rRNA processing	cytoplasm	methyltransferase activity;rRNA (adenine-N6-)-methyltransferase activity				4	19.6	37.628	0.00035273
+					1.97966	2.1371	1.10565	1.29621	0.856425	-1.58147	0.432108	-0.903781	0.494732	0.600059	PA3856	PA3856	Q9HXF0		Completeproteome;Referenceproteome							7	53.1	18.326	0
+					2.58876	7.88789	0.159595	0.996818	1.06198	-1.03835	0.181899	0.44396	0.76947	1.56376	PA3866	PA3866	Q9HXE0		Completeproteome;Referenceproteome	cytolysis;pathogenesis;response to bacterium;response to stimulus		endonuclease activity;ribonuclease activity;signaling receptor binding				30	58.4	80.731	0
+					3.43584	1.59739	0.775389	0.571522	0.864235	-0.664547	0.17856	-0.184501	0.846763	-1.24225	fecA	PA3901	Q9HXB2		Celloutermembrane;Completeproteome;Membrane;Referenceproteome;TonBbox	cell surface receptor signaling pathway;citrate transport;ferric iron transport;siderophore transport;transport	cell outer membrane;membrane;outer membrane	ferric iron binding;siderophore uptake transmembrane transporter activity;signaling receptor activity				25	42.7	85.466	0
+	+				5.26442	3.882	3.66961	3.37949	0.820896	-0.922386	0.749622	-1.51892	0.648509	-0.762909	PA3920	PA3920	Q9HX93		ATP-binding;Completeproteome;Hydrolase;Membrane;Nucleotide-binding;Referenceproteome;Transmembrane	cation transport;metal ion transport	integral component of membrane	ATPase-coupled cation transmembrane transporter activity;copper ion binding;metal ion binding;nucleotide binding				23	40.7	83.437	0
+	+				3.63253	4.47232	3.31214	3.87249	0.839682	1.92494	0.365457	0.909416	1.48594	2.60676	PA3922	PA3922	Q9HX91	Uncharacterized protein PA3922	Completeproteome;Directproteinsequencing;Referenceproteome;Signal							18	54.3	51.229	0
+					1.45225	2.79769	0.801188	1.4702	0.487839	-0.903605	0.0213637	-0.0442028	0.161709	-0.264089	PA3923	PA3923	Q9HX90		Completeproteome;Referenceproteome							9	31.2	69.589	0
+	+				3.33327	3.18226	2.77665	2.5644	1.89735	-1.51096	0.616222	-0.373249	0.820264	-1.40857	cioA	PA3930	G3XCW8		Completeproteome;Referenceproteome	aerobic electron transport chain;generation of precursor metabolites and energy	cytochrome complex	electron transfer activity	Metabolic pathways;Oxidative phosphorylation;Two-component system			7	19.3	54.234	0
			+		1.09276	1.53888	0.780034	1.00333	1.48362	-2.94741	2.79252	-4.27476	1.38668	-2.92275	PA3931	PA3931	Q9HX85		Completeproteome;Referenceproteome				ABC transporters			12	62.5	28.101	0
+					2.05425	1.75144	1.54483	1.36009	0.839596	-0.454935	1.92279	-0.702531	1.18658	-0.636944	PA3934	PA3934	Q9HX82		Completeproteome;Referenceproteome	transmembrane transport						4	7.2	70.34	0
+					1.53191	-2.29905	1.04175	-0.552579	0.336242	0.138749	0.529049	-0.309598	0.0247011	-0.0300074	PA3950	PA3950	Q9HX66		ATP-binding;Completeproteome;Helicase;Hydrolase;Nucleotide-binding;Referenceproteome			ATP binding;nucleic acid binding				20	51.9	48.6	0
+					2.18593	2.67571	0.415233	1.42647	1.06574	0.375877	0.318946	0.130907	0.153557	0.0748425	PA3952	PA3952	Q9HX64		Completeproteome;Referenceproteome							7	64.4	19.793	0
+					2.54856	2.41632	0.183986	0.560287	0.884905	-0.948195	0.410587	-0.553576	1.33254	-1.49065	PA3956	PA3956	Q9HX60		Completeproteome;Referenceproteome							3	33.3	15.453	0
+					4.50737	1.37412	2.76782	1.51224	0.265658	-0.0884919	0.00469973	-0.0012598	0.0814116	0.0296898	PA3972	PA3972	Q9HX44		Completeproteome;FAD;Flavoprotein;Oxidoreductase;Referenceproteome	oxidation-reduction process		acyl-CoA dehydrogenase activity;oxidoreductase activity-acting on the CH-CH group of donors				28	75.6	60.338	0
	+				1.80275	-1.28156	3.77916	-2.17365	0.662682	-0.261124	0.541435	-0.204858	1.10915	-0.425431	rlpA	PA4000	Q9X6V6	RlpA-like lipoprotein	Cellmembrane;Completeproteome;Lipoprotein;Membrane;Palmitate;Referenceproteome;Signal			lyase activity;peptidoglycan binding				15	47.1	36.482	0
+					3.83318	1.43533	3.38982	1.60979	2.80558	-1.07029	2.13451	-0.882419	1.93298	-0.958427	oprG	PA4067	Q9HWW1		3D-structure;Completeproteome;Referenceproteome	transmembrane transport	cell outer membrane;membrane;outer membrane					13	50.4	25.193	0
		+	+	+	0.270035	1.03629	0.167131	0.596009	2.13023	-4.09153	3.21912	-4.37007	3.51198	-4.16385	PA4078	PA4078	Q9HWV0		Completeproteome;Phosphopantetheine;Referenceproteome			catalytic activity;phosphopantetheine binding				51	58	110.35	0
+	+				3.68039	2.5227	2.90699	1.82802	0.99686	-1.6444	0.123271	-0.201362	0.545197	-0.659981	PA4129	PA4129	Q9HWQ2		Completeproteome;Referenceproteome							9	75.3	18.122	0.00036711
		+	+	+	0.26109	0.461151	0.120463	0.309712	5.45751	-4.95842	4.31405	-4.27159	5.71027	-4.76715	PA4131	PA4131	Q9HWQ0		Completeproteome;Referenceproteome	oxidation-reduction process	integral component of membrane					7	18.2	63.991	0
+	+	+			4.02357	3.72653	2.35082	2.77714	3.048	-2.45303	1.36753	-1.52647	1.5214	-2.10172	PA4132	PA4132	Q9HWP9		Completeproteome;DNA-binding;Referenceproteome;Transcription;Transcriptionregulation	biosynthetic process;regulation of transcription-DNA-templated		catalytic activity;DNA-binding transcription factor activity;pyridoxal phosphate binding				13	42.9	52.262	0
+					2.13879	2.32502	1.13441	2.04819	0.0669995	0.110345	0.0910066	0.200909	0.145202	-0.182386	PA4155	PA4155	Q9HWM6		Completeproteome;Flavoprotein;FMN;Referenceproteome	oxidation-reduction process		monooxygenase activity;oxidoreductase activity-acting on paired donors-with incorporation or reduction of molecular oxygen				15	46.2	48.15	0
+					1.62202	2.51755	0.866187	0.987572	1.29069	1.18357	0.530312	0.508099	1.15562	1.42666	fpvB	PA4168	Q9HWL3		Completeproteome;Membrane;Receptor;Referenceproteome;TonBbox	siderophore transport	cell outer membrane;outer membrane	siderophore uptake transmembrane transporter activity;signaling receptor activity				14	22.1	87.43	0
	+				1.9394	-1.1616	1.43962	-2.68558	0.393656	1.07773	0.162127	0.492643	0.938459	2.01021	PA4179	PA4179	Q9HWK2		3D-structure;Completeproteome;Referenceproteome		integral component of membrane					6	21.8	47.785	0.0010438
	+	+			0.50749	-1.86848	1.81459	-3.87838	1.85938	3.518	0.40707	1.58811	0.514271	1.58932	pqsL	PA4190	Q9HWJ1		3D-structure;Completeproteome;FAD;Flavoprotein;Monooxygenase;Nucleotide-binding;Oxidoreductase;Referenceproteome			FAD binding				19	59.8	43.975	0
+	+				2.67615	1.61023	3.57319	1.64676	0.906934	-1.06039	0.402093	-0.531578	0.709809	-0.792301	mexG	PA4205	Q9HWH6		Completeproteome;Referenceproteome	quorum sensing	membrane					5	44.6	16.195	0
+					1.37849	2.17616	0.718535	1.31122	0.195423	-0.517698	0.0201404	-0.0694122	0.25981	-0.674847	opmD	PA4208	Q9HWH3		Completeproteome;Referenceproteome	transmembrane transport;transport	membrane	drug transmembrane transporter activity;efflux transmembrane transporter activity;transmembrane transporter activity				19	53.8	52.98	0
+	+				4.00086	4.76325	3.56202	3.25861	0.817976	-1.56912	0.444308	-0.989596	0.926169	-1.76361	phzM	PA4209	Q9HWH2		3D-structure;Completeproteome;Methyltransferase;Referenceproteome;Transferase	phenazine biosynthetic process		catalytic activity;methyltransferase activity;O-methyltransferase activity;S-adenosylmethionine-dependent methyltransferase activity			Phenazine biosynthesis;pyocyanin biosynthesis	18	70.1	36.357	0
+	+				2.98694	4.22974	3.05269	3.9158	0.51444	-0.792211	0.942258	-1.00653	0.185438	-0.328978	phzB1	PA4211	O69753	Phenazine biosynthesis protein PhzB 1	Antibioticbiosynthesis;Completeproteome;Referenceproteome;Virulence	antibiotic biosynthetic process;phenazine biosynthetic process			Quorum sensing		Phenazine biosynthesis	11	80.9	18.888	0
+	+				3.41348	3.1076	2.95344	2.3548	1.94074	-1.92845	0.595049	-0.866925	1.53478	-1.6227	phzS	PA4217	Q9HWG9		3D-structure;Completeproteome;FAD;Flavoprotein;Monooxygenase;Nucleotide-binding;Oxidoreductase;Referenceproteome	phenazine biosynthetic process		catalytic activity;FAD binding;monooxygenase activity			Phenazine biosynthesis;pyocyanin biosynthesis	24	71.4	43.644	0
+					2.76979	1.67761	2.18792	1.51386	0.206095	0.439916	0.37987	-0.815075	0.214477	0.449238	PA4218	PA4218	Q9HWG8		Completeproteome;Referenceproteome	regulation of beta-lactamase activity;response to antibiotic	Gram-negative-bacterium-type cell wall;integral component of membrane	acetyl-CoA transmembrane transporter activity;transmembrane transporter activity				5	19.8	43.151	0
+	+				3.32764	2.71915	3.11279	1.95192	0.616065	-0.322665	0.810444	-0.300992	0.678428	-0.261848	fptA	PA4221	P42512	Fe(3+)-pyochelin receptor	3D-structure;Celloutermembrane;Completeproteome;Directproteinsequencing;Iontransport;Iron;Irontransport;Membrane;Receptor;Referenceproteome;Signal;TonBbox;Transmembrane;Transmembranebetastrand;Transport	siderophore transport;transport	cell outer membrane	siderophore uptake transmembrane transporter activity;signaling receptor activity				43	74.7	79.991	0
+					2.14457	2.44556	1.72484	1.79904	0.745291	-0.690269	0.120189	-0.194736	0.530633	-0.573948	PA4222	PA4222	Q9HWG7		ATP-binding;Completeproteome;Nucleotide-binding;Referenceproteome	transmembrane transport	integral component of membrane	ATP binding;ATPase activity;ATPase-coupled transmembrane transporter activity				16	30.1	61.392	0
+	+				4.04317	3.46384	4.21187	2.67129	0.788101	-0.849617	0.109007	-0.179424	0.173962	-0.284935	PA4223	PA4223	Q9HWG6		ATP-binding;Completeproteome;Nucleotide-binding;Referenceproteome	transmembrane transport	integral component of membrane	ATP binding;ATPase activity;ATPase-coupled transmembrane transporter activity				15	31.8	61.338	0
+					1.6962	1.72434	1.29544	1.29918	0.111547	-0.207371	0.0753094	-0.158325	0.16132	-0.272642	pchG	PA4224	Q9HWG5		Completeproteome;Referenceproteome	transport	membrane	oxidoreductase activity	Biosynthesis of siderophore group nonribosomal peptides		pyochelin biosynthesis	10	41.5	37.696	0
+					4.43999	2.48892	2.18225	1.72749	0.577491	-1.03685	0.305013	-0.625669	1.08095	-1.54588	pchF	PA4225	Q9HWG4		Completeproteome;Phosphopantetheine;Referenceproteome	biosynthetic process;pyochelin biosynthetic process;transport		catalytic activity;hydrolase activity-acting on ester bonds	Biosynthesis of siderophore group nonribosomal peptides	D-Arginine and D-ornithine metabolism	pyochelin biosynthesis	69	56.7	197.08	0
+					3.69406	2.15874	2.92129	1.36821	0.35915	-0.364679	0.0721107	-0.0972681	0.362367	-0.365666	pchE	PA4226	G3XCV2		Completeproteome;Phosphopantetheine;Referenceproteome	pyochelin biosynthetic process;transport		catalytic activity;phosphopantetheine binding	Biosynthesis of siderophore group nonribosomal peptides		pyochelin biosynthesis	76	69.7	156.42	0
+	+				4.98379	3.14234	3.35867	2.13895	1.64227	-2.79808	1.09665	-1.12616	1.58764	-1.79184	pchD	PA4228	Q9HWG3		Completeproteome;Referenceproteome			catalytic activity	Biosynthesis of siderophore group nonribosomal peptides		pyochelin biosynthesis	34	74.8	59.901	0
+					5.0252	2.78993	2.96063	1.11202	0.19127	-0.439503	1.0894	-1.56607	0.354803	-0.837669	pchB	PA4230	Q51507	Isochorismate pyruvate lyase	3D-structure;Completeproteome;Directproteinsequencing;Isomerase;Lyase;Referenceproteome	chorismate metabolic process;salicylic acid biosynthetic process		carbon-oxygen lyase activity;chorismate mutase activity	Biosynthesis of antibiotics;Biosynthesis of secondary metabolites;Biosynthesis of siderophore group nonribosomal peptides		salicylate biosynthesis I	7	49.5	11.432	0
+					3.46672	4.2833	0.460066	1.54834	0.0137777	-0.0349169	0.0203579	0.0699968	1.71194	-1.99542	pchA	PA4231	Q51508	Salicylate biosynthesis isochorismate synthase	Completeproteome;Isomerase;Referenceproteome	biosynthetic process;pyochelin biosynthetic process;salicylic acid biosynthetic process		isochorismate synthase activity	Biosynthesis of antibiotics;Biosynthesis of secondary metabolites;Biosynthesis of siderophore group nonribosomal peptides;Metabolic pathways;Ubiquinone and other terpenoid-quinone biosynthesis		1-4-dihydroxy-2-naphthoate biosynthesis I;2-3-dihydroxybenzoate biosynthesis;salicylate biosynthesis I;superpathway of chorismate metabolism	20	50.8	52.071	0
+					4.79316	1.86349	2.5015	1.31289	0.969271	-0.400352	1.13496	-0.420456	1.00871	-0.422341	katA	PA4236	O52762	Catalase	3D-structure;Completeproteome;Directproteinsequencing;Heme;Hydrogenperoxide;Iron;Metal-binding;Oxidoreductase;Peroxidase;Referenceproteome	hydrogen peroxide catabolic process;oxidation-reduction process;response to oxidative stress;response to stimulus		catalase activity;heme binding	Biosynthesis of antibiotics;Biosynthesis of secondary metabolites;Carbon metabolism;Glyoxylate and dicarboxylate metabolism;Tryptophan metabolism		superoxide radicals degradation	33	78.4	55.588	0
+					1.66451	-1.88841	1.35819	-1.77508	0.394434	0.912975	0.410877	0.968428	0.172696	0.52825	PA4286	PA4286	Q9HWB4		Completeproteome;Referenceproteome;Transferase	cellular protein modification process						8	50.7	24.847	0
+	+				2.78581	3.16302	2.96067	3.98035	0.205008	0.132983	0.310411	0.191254	0.263147	0.29346	PA4328	PA4328	Q9HW73		Completeproteome;Referenceproteome							17	70.4	34.419	0
+					3.53716	-1.36879	2.96547	-0.824529	0.20297	0.0407381	0.0927341	-0.0280213	0.38395	0.0788598	PA4333	PA4333	Q9HW68		Completeproteome;Referenceproteome	generation of precursor metabolites and energy		fumarate hydratase activity;hydro-lyase activity;lyase activity	Biosynthesis of antibiotics;Biosynthesis of secondary metabolites;Carbon metabolism;Citrate cycle (TCA cycle);Metabolic pathways;Microbial metabolism in diverse environments;Pyruvate metabolism		acetyl-CoA assimilation;anaerobic respiration;mixed acid fermentation;superpathway of glycolysis and pyruvate dehydrogenase and TCA and and glyoxylate bypass;superpathway of glyoxylate bypass and TCA;TCA cycle I (prokaryotic)	30	77.3	54.763	0
+					3.51002	1.36371	2.72262	0.891209	2.24579	-0.397236	1.88379	-0.286703	1.97478	-0.36154	icmP	PA4370	Q9HW32		Completeproteome;Referenceproteome		membrane					33	73.5	47.23	0
+	+				1.79433	2.4644	2.35397	2.38269	0.0476922	-0.0652857	0.566177	-1.06722	0.374002	0.287053	PA4398	PA4398	Q9HW08	Histidine kinase	ATP-binding;Completeproteome;Kinase;Membrane;Nucleotide-binding;Phosphoprotein;Referenceproteome;Transferase;Transmembrane;Transmembranehelix	negative regulation of single-species biofilm formation on inanimate substrate;phosphorylation;positive regulation of cell motility;signal transduction	integral component of membrane	phosphorelay sensor kinase activity;transferase activity-transferring phosphorus-containing groups				9	20.1	77.551	0.00036179
+	+				2.79693	3.69139	2.22448	3.08172	0.834066	-1.06745	0.104097	-0.16091	0.147663	-0.239587	sodA	PA4468	P53652	Superoxide dismutase [Mn]	Completeproteome;Manganese;Metal-binding;Oxidoreductase;Referenceproteome	oxidation-reduction process;response to stimulus;superoxide metabolic process		metal ion binding;phosphoenolpyruvate-protein phosphotransferase activity;superoxide dismutase activity			superoxide radicals degradation	6	62.6	22.506	0
+	+				3.53931	2.82168	4.38851	2.16342	0.290169	-0.334277	0.250551	-0.361706	0.260912	-0.310212	fumC1	PA4470	Q51404	Fumarate hydratase class II 1	Allostericenzyme;Completeproteome;Cytoplasm;Lyase;Referenceproteome;Tricarboxylicacidcycle	cellular response to iron ion starvation;fumarate metabolic process;tricarboxylic acid cycle	tricarboxylic acid cycle enzyme complex	catalytic activity;fumarate hydratase activity;lyase activity	Biosynthesis of antibiotics;Biosynthesis of secondary metabolites;Carbon metabolism;Citrate cycle (TCA cycle);Metabolic pathways;Microbial metabolism in diverse environments;Pyruvate metabolism	Carbon fixation pathways in prokaryotes;Citrate cycle (TCA cycle);Pyruvate metabolism	acetyl-CoA assimilation;anaerobic respiration;mixed acid fermentation;superpathway of glycolysis and pyruvate dehydrogenase and TCA and and glyoxylate bypass;superpathway of glyoxylate bypass and TCA;TCA cycle I (prokaryotic)	18	57.4	48.695	0
+					2.0039	1.81597	2.02876	1.79007	0.149568	0.47758	0.138405	0.320102	0.0331264	0.114242	PA4476	PA4476	Q9HVU5		Completeproteome;Referenceproteome							24	24.5	139.05	0
+					1.58396	1.83799	1.58702	1.95779	1.02138	-0.825308	0.953692	-0.755107	0.894453	-0.559493	PA4486	PA4486	Q9HVT5		Completeproteome;Referenceproteome	oxidation-reduction process		peroxiredoxin activity	Benzoate degradation;Degradation of aromatic compounds;Metabolic pathways;Microbial metabolism in diverse environments			5	60.2	13.947	0
+					1.70161	1.73723	0.903736	1.17633	0.537799	0.796282	0.216577	0.378486	0.301958	0.559749	roxS	PA4494	Q9HVS7	Histidine kinase	ATP-binding;Completeproteome;Kinase;Nucleotide-binding;Phosphoprotein;Referenceproteome;Transferase	phosphorylation;signal transduction		phosphorelay sensor kinase activity;transferase activity-transferring phosphorus-containing groups	Two-component system			7	31.5	46.738	0
+					5.12095	1.5805	3.43981	1.51238	0.204873	0.0440922	0.609971	0.141585	0.868735	0.148097	PA4495	PA4495	Q9HVS6		Completeproteome;Referenceproteome							14	62.3	24.879	0
+					1.93193	2.75407	0.971411	1.9557	0.10689	0.316623	0.126352	-0.409077	0.183308	0.594016	PA4496	PA4496	Q9HVS5		Completeproteome;Referenceproteome	dipeptide transport;transmembrane transport	ATP-binding cassette (ABC) transporter complex	dipeptide transporter activity;peptide binding	ABC transporters;Bacterial chemotaxis			14	37.2	60.076	0
				+	0.576363	1.62126	0.75658	1.74598	0.792034	1.4995	0.220467	0.448293	8.52884	2.96423	pilB	PA4526	P22608	Type 4 fimbrial assembly protein PilB	ATP-binding;Completeproteome;Cytoplasm;Fimbriumbiogenesis;Nucleotide-binding;Proteintransport;Referenceproteome;Transport	pilus assembly;type IV pilus biogenesis;type IV pilus-dependent motility		ATPase activity				21	49.5	62.327	0
+					2.42698	1.49012	0.81559	0.761064	2.81134	-1.01679	3.79617	-0.902137	3.72641	-1.12751	pilW	PA4552	G3XD15		Completeproteome;Referenceproteome	pilus assembly;type IV pilus biogenesis;type IV pilus-dependent motility	type IV pilus					8	44.5	30.078	0
		+	+	+	1.08315	-1.83828	0.88762	-1.50935	3.32393	2.61494	4.58843	3.50801	3.45353	2.94289	PA4571	PA4571	Q9HVL3		Completeproteome;Referenceproteome			electron transfer activity;heme binding				17	40.9	73.386	0
+					1.31723	2.68181	0.215049	-0.768838	0.459952	1.15993	0.0327509	-0.145057	0.0881562	-0.314361	rtcR	PA4581	Q9HVK3		ATP-binding;Completeproteome;DNA-binding;Nucleotide-binding;Referenceproteome;Transcription;Transcriptionregulation	regulation of transcription-DNA-templated		ATP binding;DNA-binding transcription factor activity;transcription factor binding				6	16.4	60.157	0
+					1.72068	4.67617	0.295804	0.608793	0.533547	-0.951134	0.907755	-1.81994	0.47877	-0.822519	PA4582	PA4582	Q9HVK2		Completeproteome;Referenceproteome		membrane					20	63	43.088	0
+					2.31247	1.93134	0.779944	-1.32576	0.407674	0.293536	0.98924	0.479955	0.146811	0.084167	rtcB	PA4583	Q9HVK1	RNA-splicing ligase RtcB	Completeproteome;Ligase;Manganese;Metal-binding;Referenceproteome	RNA processing		RNA ligase activity				13	46.5	44.398	0
+	+				1.07184	-4.66382	2.29572	-4.31842	0.274005	1.14668	0.15184	-0.850738	0.215526	-1.10212	mexD	PA4598	Q9HVI9		Cellcycle;Celldivision;Completeproteome;Referenceproteome	ion transport;response to antibiotic;response to drug;transmembrane transport;transport;xenobiotic transport	integral component of membrane;membrane	drug transmembrane transporter activity;efflux transmembrane transporter activity;transmembrane transporter activity				31	44.5	111.59	0
+					4.14843	1.97192	2.75963	1.4226	0.666898	-0.49977	1.70805	-1.35231	0.72745	-0.549995	PA4611	PA4611	Q9HVH9		Completeproteome;Referenceproteome							10	84.5	9.7158	0
+					3.99269	5.98719	0.323056	-1.19673	0.595415	-0.983046	0.395754	-0.816632	0.278667	-0.486019	katB	PA4613	Q59635	Catalase	Completeproteome;Heme;Hydrogenperoxide;Iron;Metal-binding;Oxidoreductase;Periplasm;Peroxidase;Referenceproteome;Signal	oxidation-reduction process;response to oxidative stress;response to stimulus		3-oxoacyl-[acyl-carrier-protein] synthase activity;catalase activity;heme binding	Biosynthesis of antibiotics;Biosynthesis of secondary metabolites;Carbon metabolism;Glyoxylate and dicarboxylate metabolism;Tryptophan metabolism		superoxide radicals degradation	27	67.6	57.13	0
	+				0.803742	-0.774103	3.87143	-2.83904	0.719619	-1.20154	0.20634	-0.488816	0.218892	-0.479205	PA4616	PA4616	Q9HVH5		3D-structure;Completeproteome;Referenceproteome	transmembrane transport	outer membrane-bounded periplasmic space					4	22.9	36.959	0
	+				1.54841	-1.17649	2.36883	-2.19212	0.26033	0.305703	1.03679	0.603454	0.0331612	-0.0587282	PA4619	PA4619	Q9HVH2		Completeproteome;Heme;Iron;Metal-binding;Referenceproteome		membrane	electron transfer activity;heme binding;iron ion binding;oxidoreductase activity-acting on CH-OH group of donors				16	48.9	44.71	0
+					1.23343	2.2898	0.517418	1.21134	0.936155	0.415647	0.381719	0.201853	0.829817	0.351995	hprA	PA4626	Q9HVG5		Completeproteome;Referenceproteome	metabolic process;oxidation-reduction process		hydroxypyruvate reductase activity;NAD binding;oxidoreductase activity-acting on the CH-OH group of donors-NAD or NADP as acceptor	Biosynthesis of antibiotics;Biosynthesis of secondary metabolites;Carbon metabolism;Glycine and serine and threonine metabolism;Glyoxylate and dicarboxylate metabolism;Metabolic pathways;Methane metabolism;Microbial metabolism in diverse environments			12	53.6	34.285	0
	+				0.715858	-1.21364	4.47378	-3.05244	1.10047	-2.03102	1.01306	-1.78997	1.41179	-2.00857	prmC	PA4664	Q9HVC8	Release factor glutamine methyltransferase	Completeproteome;Methyltransferase;Referenceproteome;S-adenosyl-L-methionine;Transferase	methylation;protein methylation		methyltransferase activity;nucleic acid binding;protein methyltransferase activity;S-adenosylmethionine-dependent methyltransferase activity			reductive acetyl coenzyme A pathway	7	29.3	30.486	0.0076769
	+				3.44023	-0.657732	3.69947	-1.64912	0.428483	0.559069	0.259912	0.353609	0.416454	0.547723	hitA	PA4687	Q9HVA8		Completeproteome;Iron;Metal-binding;Referenceproteome	ferric iron transport	extracellular space		ABC transporters			17	69.9	36.149	0
+					3.25713	2.10792	2.25422	1.27493	2.71343	-1.9336	0.912387	-0.688176	1.59392	-1.05548	phuT	PA4708	Q9HV90		Completeproteome;Referenceproteome				ABC transporters			13	72.1	31.037	0
+	+				4.52484	7.39654	2.45375	4.99948	0.816758	-1.02012	0.144096	-0.243104	0.389548	0.559008	PA4709	PA4709	Q9HV89		Completeproteome;Referenceproteome	iron ion transport		heme binding				15	61.3	39.057	0
+	+				4.14702	4.31402	3.97312	3.48223	1.11822	-1.2755	0.300045	-0.455249	0.505299	-0.637061	phuR	PA4710	Q9HV88		Completeproteome;Membrane;Receptor;Referenceproteome;TonBbox	heme transport;transmembrane transport	outer membrane	heme transporter activity;transmembrane transporter activity				36	67.1	84.724	0
+		+		+	1.99708	1.82605	0.705272	0.771729	4.40013	3.67989	3.60784	2.37204	2.88985	3.38471	PA4738	PA4738	Q9HV61	UPF0337 protein PA4738	3D-structure;Completeproteome;Referenceproteome							3	47.7	7.6114	0
+		+	+	+	3.23302	3.12977	2.21406	1.88451	3.99965	6.03645	3.03959	4.0918	3.04359	5.60434	PA4739	PA4739	Q9HV60		Completeproteome;Referenceproteome							9	56.1	11.76	0
+					2.05378	3.37148	0.322805	-0.932579	0.76594	1.29071	0.716184	1.22786	0.506589	1.00436	recN	PA4763	Q9HV41	DNA repair protein RecN	ATP-binding;Completeproteome;DNAdamage;DNArepair;Nucleotide-binding;Referenceproteome	cellular response to ionizing radiation;DNA metabolic process;DNA recombination;DNA repair;double-strand break repair;double-strand break repair via homologous recombination;SOS response		ATP binding				15	46.6	60.7	0
	+				0.3523	-1.05783	2.03296	-4.03067	0.529221	1.85199	0.935383	2.56678	0.478604	1.78402	speE2	PA4774	Q9HV34	Polyamine aminopropyltransferase 2	Completeproteome;Cytoplasm;Polyaminebiosynthesis;Referenceproteome;Spermidinebiosynthesis;Transferase	spermidine biosynthetic process		catalytic activity	Arginine and proline metabolism;beta-Alanine metabolism;Cysteine and methionine metabolism;Glutathione metabolism;Metabolic pathways			22	65	39.546	0
+					1.53994	2.3601	1.37973	2.14008	0.822109	1.46775	0.805908	1.3828	0.772676	1.35126	PA4786	PA4786	Q9HV22		Completeproteome;Referenceproteome			oxidoreductase activity	Biosynthesis of unsaturated fatty acids;Biotin metabolism;Fatty acid biosynthesis;Fatty acid metabolism;Metabolic pathways			11	41.7	47.182	0
+					3.0608	2.66503	0.836002	1.32449	0.075398	-0.220912	0.269327	0.712693	0.11464	-0.304338	PA4792	PA4792	Q9HV16		Completeproteome;Referenceproteome	lipid metabolic process		phosphoric diester hydrolase activity	Glycerophospholipid metabolism			4	17.7	34.152	0
+	+				2.28391	4.35225	1.96563	3.64224	1.22728	0.742699	0.387644	0.377016	0.505531	-1.0461	PA4793	PA4793	Q9HV15		Completeproteome;Referenceproteome							11	63.6	21.281	0
	+				0.361263	-0.375949	2.95334	-3.12447	0.62343	-0.807193	0.314394	-0.771915	0.416683	-0.783385	PA4795	PA4795	Q9HV13		Completeproteome;Referenceproteome							5	69.6	13.545	0
+					4.31689	-1.58805	0.986572	-0.765341	0.108998	-0.0399899	0.385503	0.128664	0.512268	0.149026	aroQ1	PA4846	O30557	3-dehydroquinate dehydratase 1	3D-structure;Amino-acidbiosynthesis;Aromaticaminoacidbiosynthesis;Completeproteome;Lyase;Referenceproteome	aromatic amino acid family biosynthetic process;shikimate metabolic process		3-dehydroquinate dehydratase activity	Biosynthesis of amino acids;Biosynthesis of antibiotics;Biosynthesis of secondary metabolites;Metabolic pathways;Phenylalanine and tyrosine and tryptophan biosynthesis		chorismate biosynthesis from 3-dehydroquinate;chorismate biosynthesis I;superpathway of aromatic amino acid biosynthesis;superpathway of chorismate metabolism	8	90.5	16.234	0
+					4.13698	2.12906	2.33793	1.58902	1.4662	-1.6106	1.41442	-1.05799	1.79186	-1.73075	PA4874	PA4874	Q9HUT9		Completeproteome;Referenceproteome							5	26.1	14.433	0
+	+				2.99914	2.74901	2.99908	2.16242	4.0719	1.56555	3.72509	1.44596	3.43035	1.39697	osmE	PA4876	Q9HUT7		3D-structure;Completeproteome;Lipoprotein;Referenceproteome	response to stimulus	membrane;outer membrane					9	68.4	12.523	0
+	+				2.50255	-2.42432	1.87595	-2.71104	0.521386	0.53341	1.4808	0.911522	1.2225	1.00967	amiB	PA4947	Q9HUL7		Completeproteome;Referenceproteome	peptidoglycan catabolic process	Gram-negative-bacterium-type cell wall	N-acetylmuramoyl-L-alanine amidase activity	Cationic antimicrobial peptide (CAMP) resistance			14	42.3	50.683	0
+					2.66722	-1.82225	1.22496	-1.00578	0.0626913	-0.0230308	1.13732	-0.353087	0.0473176	-0.031846	cpdA	PA4969	Q9HUJ6	3',5'-cyclic adenosine monophosphate phosphodiesterase CpdA	cAMP;Completeproteome;Hydrolase;Metal-binding;Nucleotide-binding;Referenceproteome			3'-5'-cyclic-AMP phosphodiesterase activity;hydrolase activity	Biofilm formation - Pseudomonas aeruginosa;Purine metabolism			7	46.7	30.516	0
	+				0.165739	0.238084	2.14085	2.2213	0.2918	0.706223	0.094844	-0.248806	0.0470688	-0.124727	aruI	PA4977	Q9HUI8	Probable 2-ketoarginine decarboxylase AruI	Argininemetabolism;Completeproteome;Lyase;Referenceproteome;Thiaminepyrophosphate			catalytic activity;magnesium ion binding;thiamine pyrophosphate binding	Arginine and proline metabolism;Metabolic pathways		L-arginine degradation IX (arginine:pyruvate transaminase pathway);L-isoleucine biosynthesis I (from threonine);superpathway of branched amino acid biosynthesis	5	14.3	59.401	0
				+	0.271249	-1.06228	0.753691	2.7965	0.185092	0.646733	0.961761	-1.42614	1.77424	3.66019	PA5023	PA5023	Q9HUE6	UPF0061 protein PA5023	Completeproteome;Referenceproteome							5	19.1	55.043	0
+					2.31899	2.25847	1.94222	2.08852	1.07371	-1.4857	0.436138	0.461672	0.198177	-0.400182	PA5047	PA5047	Q9HUD2		Completeproteome;Referenceproteome	proteolysis		metalloendopeptidase activity;metallopeptidase activity				7	19.4	52.383	0.00036576
+					3.71223	1.88921	3.01462	1.64425	0.852546	0.176609	1.26088	0.217266	0.558922	0.127791	phaF	PA5060	Q9HUC3		Completeproteome;Referenceproteome							10	35.3	30.577	0
+	+				3.13791	2.0073	2.60358	2.00692	0.36834	0.766942	0.221475	0.383919	0.248736	0.600852	PA5061	PA5061	Q9HUC2		Completeproteome;Referenceproteome							5	41.3	15.012	0
+	+				1.76124	2.73005	1.90287	2.29319	1.7379	1.82521	1.21896	1.26118	0.849192	1.2307	hutU	PA5100	Q9HU83	Urocanate hydratase	Completeproteome;Cytoplasm;Directproteinsequencing;Histidinemetabolism;Lyase;NAD;Referenceproteome	cellular amino acid metabolic process;histidine catabolic process		urocanate hydratase activity	Histidine metabolism;Metabolic pathways		L-histidine degradation I	25	55.3	61.193	0
+					4.16595	1.49363	2.93617	1.0706	0.507648	-0.0937977	0.143626	-0.0182095	0.166273	-0.0541782	PA5108	PA5108	Q9HU75		Completeproteome;Referenceproteome		outer membrane					4	57.6	8.9423	0
+					2.72938	-1.51249	2.25365	-1.31524	0.599298	0.821533	0.828218	-0.318785	0.159348	0.116111	grx	PA5129	Q9HU55	Glutaredoxin	Completeproteome;Cytoplasm;Disulfidebond;Electrontransport;Redox-activecenter;Referenceproteome;Transport	cell redox homeostasis		electron transfer activity;protein disulfide oxidoreductase activity				3	71.4	9.1926	0
+	+				1.2828	-2.48877	2.48174	-2.75717	0.413814	0.898123	0.524881	0.82468	1.09803	1.72714	PA5139	PA5139	Q9HU45		Completeproteome;Referenceproteome							6	31.5	27.565	0
+	+				2.01482	-2.49219	2.52657	-2.31184	0.276823	-0.567818	0.0398596	-0.120533	0.37135	0.717676	mutY	PA5147	Q9HU37		Completeproteome;Referenceproteome	base-excision repair;DNA repair		catalytic activity;DNA binding;DNA N-glycosylase activity;hydrolase activity	Base excision repair			10	36.3	39.286	0.00036311
+					1.02861	3.28609	0.861741	2.1885	0.0820705	0.273102	0.209204	0.817543	0.655758	-1.39231	PA5150	PA5150	Q9HU34		Completeproteome;Referenceproteome			oxidoreductase activity				6	29.4	26.191	0
+					1.42804	1.92727	0.357589	0.621267	0.401844	-0.861598	1.01369	-1.51803	0.388356	-0.830598	PA5159	PA5159	Q9HU25		Completeproteome;Referenceproteome	response to antibiotic;transmembrane transport;transport	membrane	transmembrane transporter activity				3	12.4	43.205	0.0030344
+					3.10524	1.98342	2.35495	1.31979	0.267665	0.127372	0.900075	0.351744	0.533047	0.25202	PA5178	PA5178	Q9HU11		Completeproteome;Referenceproteome							10	82.8	15.46	0
+					3.69469	1.40289	3.22117	1.26503	1.57225	0.340865	1.47971	0.290447	1.40528	0.336242	algR	PA5261	P26275	Positive alginate biosynthesis regulatory protein	Activator;Alginatebiosynthesis;Completeproteome;DNA-binding;Phosphoprotein;Referenceproteome;Transcription;Transcriptionregulation;Two-componentregulatorysystem	bacterial-type flagellum-dependent swarming motility;phosphorelay signal transduction system;positive regulation of cell motility;positive regulation of single-species biofilm formation;regulation of response to reactive oxygen species;type IV pilus-dependent motility		DNA binding	Two-component system			14	58.9	27.608	0
+					2.30474	-1.97487	2.50833	-1.05748	0.769635	0.345215	0.175998	-0.234446	0.86587	0.46328	PA5286	PA5286	Q9HTR8		Completeproteome;Referenceproteome							2	26.2	15.916	0.00036166
+					3.19089	-1.52857	3.39083	-1.57658	0.0312972	-0.0336246	0.275593	-0.171246	0.434702	-0.283118	xpt	PA5298	Q9HTQ6	Xanthine phosphoribosyltransferase	Completeproteome;Cytoplasm;Glycosyltransferase;Purinesalvage;Referenceproteome;Transferase	nucleoside metabolic process;nucleotide metabolic process;purine-containing compound salvage;xanthine metabolic process		nitrate reductase activity;transferase activity-transferring pentosyl groups	Biosynthesis of secondary metabolites;Metabolic pathways;Purine metabolism		xanthine and xanthosine salvage	13	84.7	20.607	0
+		+		+	3.02696	1.36607	2.30759	1.12293	3.19614	3.19627	2.87802	2.86874	3.09751	2.99801	PA5313	PA5313	Q9HTP1		Aminotransferase;Completeproteome;Pyridoxalphosphate;Referenceproteome;Transferase	polyamine catabolic process		catalytic activity;pyridoxal phosphate binding;transaminase activity	beta-Alanine metabolism;Metabolic pathways;Propanoate metabolism;Valine and leucine and isoleucine degradation			23	82	48.347	0
+	+				4.66064	-2.10232	5.68787	-2.36854	0.0159864	-0.0114908	0.269231	-0.168081	0.0205482	-0.0148711	rpmG	PA5315	Q9HTN9	50S ribosomal protein L33	Completeproteome;Directproteinsequencing;Referenceproteome;Ribonucleoprotein;Ribosomalprotein;RNA-binding;tRNA-binding	translation	large ribosomal subunit;ribosome	structural constituent of ribosome	Ribosome			2	43.1	6.045	0
+	+				2.50407	-2.41118	1.92936	-3.0007	0.540754	-0.402083	2.81145	-1.46847	0.504416	-0.331396	rubA1	PA5351	Q9HTK7	Rubredoxin-1	Completeproteome;Cytoplasm;Electrontransport;Iron;Metal-binding;Referenceproteome;Transport	alkane catabolic process		electron transfer activity;iron ion binding;metal ion binding				4	94.5	6.2761	0
+					1.93697	-3.26739	2.00311	-1.84609	0.207711	-0.179873	0.0456079	-0.0471783	0.0803071	-0.0754309	PA5406;PA5407	PA5406;PA5407	Q9HTF8	Cell division protein ZapA	Cellcycle;Celldivision;Completeproteome;Cytoplasm;Referenceproteome;Septation							5	56.4	12.445	0
+					1.82192	-1.78817	2.73853	-1.65984	0.00975705	-0.00586557	0.750121	-0.20786	0.817363	-0.428776	PA5433	PA5433	Q9HTD3		Completeproteome;Referenceproteome			N-acetyltransferase activity				3	20.1	25.584	0.0017194
+		+			2.06579	-2.53524	1.26894	-1.42125	2.1845	-3.57164	1.82202	-2.93907	1.47277	-1.64867	PA5445	PA5445	Q9HTC2		3D-structure;Completeproteome;Referenceproteome;Transferase	acetate metabolic process;acetyl-CoA metabolic process;propionate metabolic process-methylcitrate cycle		acetate CoA-transferase activity;acetyl-CoA hydrolase activity;transferase activity	Biosynthesis of antibiotics;Biosynthesis of secondary metabolites;Butanoate metabolism;Carbon metabolism;Citrate cycle (TCA cycle);Metabolic pathways;Microbial metabolism in diverse environments;Pyruvate metabolism			18	52.5	53.964	0
+	+				4.59875	4.01817	1.98182	3.39655	1.33643	-0.624927	0.799279	-0.386979	1.16276	-0.669673	gmd	PA5453	Q51366	GDP-mannose 4,6-dehydratase	3D-structure;Completeproteome;Lipopolysaccharidebiosynthesis;Lyase;NADP;Referenceproteome	GDP-D-rhamnose biosynthetic process;GDP-mannose metabolic process;lipopolysaccharide biosynthetic process;O antigen biosynthetic process		GDP-mannose 4-6-dehydratase activity	Amino sugar and nucleotide sugar metabolism;Fructose and mannose metabolism;Metabolic pathways		colanic acid building blocks biosynthesis;GDP-D-rhamnose biosynthesis;GDP-L-fucose biosynthesis I (from GDP-D-mannose)	7	28.2	36.399	0
	+				1.06478	-1.57458	2.0507	-2.52091	0.380772	0.521404	0.296082	0.504434	0.329598	0.567354	PA5498	PA5498	Q9HT75		Completeproteome;Referenceproteome	metal ion transport;response to zinc ion;zinc ion transport		high-affinity zinc transmembrane transporter activity;metal ion binding;zinc ion binding	ABC transporters			6	34.9	33.608	0
+	+				5.11676	-3.56196	2.34076	-3.14027	0.532228	0.869077	0.675793	1.00797	0.138903	-0.391593	PA5504	PA5504	Q9HT69		Completeproteome;Membrane;Referenceproteome;Transmembrane;Transmembranehelix;Transport	L-histidine import across plasma membrane;transmembrane transport	membrane		ABC transporters			3	14.7	24.4	0
+					1.91169	-1.60399	1.76195	-1.85144	1.96203	1.04726	1.66481	0.809287	1.11025	0.781966	PA5506	PA5506	Q9HT67		Completeproteome;Referenceproteome	carbohydrate derivative metabolic process;regulation of transcription-DNA-templated		carbohydrate derivative binding;DNA binding;DNA-binding transcription factor activity				11	43.2	32.143	0
+	+				1.54137	-2.1701	3.70197	-3.31565	2.15751	2.05087	1.76141	1.7351	1.2532	1.47813	PA5508	PA5508	Q9HT65		3D-structure;Completeproteome;Magnesium;Metal-binding;Referenceproteome	glutamine biosynthetic process;nitrogen compound metabolic process;polyamine catabolic process		catalytic activity;glutamate-ammonia ligase activity	Alanine and aspartate and glutamate metabolism;Arginine biosynthesis;Biosynthesis of amino acids;Glyoxylate and dicarboxylate metabolism;Metabolic pathways;Microbial metabolism in diverse environments;Nitrogen metabolism;Two-component system		ammonia assimilation cycle III;L-glutamine biosynthesis I	12	46.3	47.9	0
+					1.36871	-2.88116	0.714692	-1.64808	0.344375	-0.865996	1.32205	-2.06208	0.422002	-1.10184	PA5527	PA5527	Q9HT46		Completeproteome;Referenceproteome							2	31.6	15.179	0.00035373
	+				2.92369	-1.00383	3.05811	-1.78927	0.977682	-0.198398	1.37425	-0.248294	1.17727	-0.284774	PA5528	PA5528	Q9HT45		Completeproteome;Referenceproteome							14	68	30.414	0
+	+				1.61997	-3.26338	1.49619	-3.30898	1.4819	-0.289399	0.721229	-0.177638	1.38819	-0.254158	atpE	PA5559	Q9HT15	ATP synthase subunit c	ATPsynthesis;Cellinnermembrane;Cellmembrane;CF(0);Completeproteome;Hydrogeniontransport;Iontransport;Lipid-binding;Membrane;Referenceproteome;Transmembrane;Transmembranehelix;Transport	ATP synthesis coupled proton transport;proton transmembrane transport	proton-transporting ATP synthase complex-coupling factor F(o);proton-transporting two-sector ATPase complex-proton-transporting domain	proton transmembrane transporter activity;proton-transporting ATP synthase activity-rotational mechanism;proton-transporting ATPase activity-rotational mechanism	Metabolic pathways;Oxidative phosphorylation		adenosine ribonucleotides de novo biosynthesis	2	21.2	8.6084	0.0027276
+	+				2.56446	-2.65668	3.13328	-2.39936	0.0476291	0.0700731	0.0183171	0.0285645	0.176978	-0.224871	UPI000188FEA1		UPI000188FEA1									4	23	28.503	0.0017212
+					2.46467	2.62798	1.31132	2.62468	0.213028	-0.263122	0.0959395	-0.206144	0.852978	-1.08658	UPI000188FFEE		UPI000188FFEE									48	48.9	158.85	0
+					1.7489	2.21949	1.14561	1.80495	0.0861086	-0.215881	0.0115406	0.0280194	0.443204	-0.666605	UPI00018A58B8;UPI000188FEC9		UPI00018A58B8;UPI000188FEC9									6	73.7	13.041	0
