# Supplementary material for: Quantitative proteomics reveals unique responses to antimicrobial treatments in clinical Pseudomonas aeruginosa isolates
Source: mSystems. 2023 Aug 25;8(5):e00491-23. doi: 10.1128/msystems.00491-23 (PMC10654054; doi:10.1128/msystems.00491-23)
Supplement: Table S3 — LESlike1 t-test results. [file msystems.00491-23-s0004.xlsx]

## Sheet: Table legend
Table S3: LESlike1 t-test results. Proteins listed were changed in abundance in at least one treatment condition compared with the time-matched untreated control.

## Sheet: LESlike1 t-tests significant
Student's T-test Significant H2O2 vs 2hUntx	Student's T-test Significant TOB vs 2hUntx	Student's T-test Significant ATM vs 4hUntx	Student's T-test Significant CAR vs 4hUntx	Student's T-test Significant PIP vs 4hUntx	(-) Log10 p-value H2O2 vs 2hUntx	T-test Difference H2O2 vs 2hUntx	(-) Log10 p-value TOB vs 2hUntx	T-test Difference TOB vs 2hUntx	(-) Log10 p-value ATM vs 4hUntx	T-test Difference ATM vs 4hUntx	(-) Log10 p-value CAR vs 4hUntx	T-test Difference CAR vs 4hUntx	(-) Log10 p-value PIP vs 4hUntx	T-test Difference PIP vs 4hUntx	Gene name	PAO1 Locus	Majority protein IDs	Protein name	Keywords	GOBP	GOCC	GOMF	KEGG	KEGG InterPro	PseudoCyc	Peptides	Sequence coverage [%]	Mol. weight [kDa]	Q-value
			+		0.117392	0.225612	0.55223	0.803653	0.432713	0.454821	2.9871	2.77753	0.748978	0.833029	PA0040	PA0040	Q9I792		Completeproteome;Referenceproteome	protein transport						21	41.6	63.191	0
			+		0.196893	-0.528958	0.0387864	-0.115159	2.89549	1.5583	5.1096	3.6592	0.912558	1.42733	ppkA	PA0074	Q9I758		Completeproteome;Kinase;Referenceproteome;Serine/threonine-proteinkinase;Transferase	positive regulation of protein secretion;protein phosphorylation		ATP binding;protein kinase activity;protein serine/threonine kinase activity	Bacterial secretion system;Biofilm formation - Pseudomonas aeruginosa			32	44.7	110.02	0
			+		0.0261263	0.149279	0.00794972	0.044384	0.818363	2.01104	2.05697	4.19197	0.695319	2.02896	PA0079	PA0079	Q9I753		Completeproteome;Referenceproteome				Biofilm formation - Pseudomonas aeruginosa			25	70.5	48.274	0
			+		0.00214451	0.00654554	0.0535727	-0.161114	NaN	0	6.11168	4.75155	0.928121	1.32631	PA0080	PA0080	Q9I752		3D-structure;Completeproteome;Referenceproteome				Bacterial secretion system			4	47.4	16.93	0
			+		0.931703	-1.91723	0.251047	-0.766925	1.59869	1.10667	4.21661	3.5133	1.58725	1.39603	PA0083	PA0083	Q9I749		3D-structure;Completeproteome;Referenceproteome				Biofilm formation - Pseudomonas aeruginosa			13	55.2	18.785	0
			+		1.31451	-0.72443	0.71332	-0.341329	2.88351	0.493561	8.04799	2.84884	3.63985	0.77948	PA0084	PA0084	Q9I748		Completeproteome;Referenceproteome				Biofilm formation - Pseudomonas aeruginosa			28	83.9	55.771	0
			+		1.39161	-0.417757	1.10671	-0.366381	2.39933	0.50486	8.20261	3.28372	3.46695	0.764061	hcp1	PA0085	Q9I747	Protein hcp1	3D-structure;Completeproteome;Referenceproteome;Secreted				Bacterial secretion system;Biofilm formation - Pseudomonas aeruginosa			9	70.4	17.414	0
			+		0.0891142	-0.372318	0.130405	-0.558953	2.2052	2.58832	4.62342	6.77689	2.18923	3.13952	clpV1	PA0090	Q9I742	Protein ClpV1	3D-structure;ATP-binding;Chaperone;Coiledcoil;Completeproteome;Cytoplasm;Nucleotide-binding;Referenceproteome	protein metabolic process		ATP binding	Bacterial secretion system;Biofilm formation - Pseudomonas aeruginosa			56	66.9	98.737	0
			+		1.16925	-1.44271	0.885147	-1.18293	0.344871	0.178773	5.19543	3.01774	0.264814	0.365218	vgrG1	PA0091	Q9I741		3D-structure;Completeproteome;Referenceproteome	protein secretion by the type VI secretion system	type VI protein secretion system complex		Bacterial secretion system			31	63.8	72.012	0
			+		0.0736727	-0.180325	0.714078	1.27559	NaN	0	4.08883	4.43997	NaN	0	PA0094	PA0094	Q9I738		3D-structure;Completeproteome;Referenceproteome	chaperone-mediated protein transport		protein binding				6	61.1	16.488	0
			+		0.480252	-0.509027	0.337456	0.52342	0.0807959	-0.158691	3.87193	3.04046	0.937941	0.826379	PA0126	PA0126	Q9I706		Completeproteome;Referenceproteome							10	55.3	22.367	0
+					4.16035	2.73348	0.0885384	-0.0823588	1.90301	-0.227678	2.31969	-0.286137	0.776269	-0.165821	ahpF	PA0140	Q9I6Z2	Alkyl hydroperoxide reductase subunit F	Completeproteome;Disulfidebond;FAD;Flavoprotein;NAD;NADP;Oxidoreductase;Redox-activecenter;Referenceproteome	cell redox homeostasis;oxidation-reduction process;response to reactive oxygen species;response to stimulus		alkyl hydroperoxide reductase activity;electron transfer activity;flavin adenine dinucleotide binding;NAD binding;oxidoreductase activity;protein disulfide oxidoreductase activity				37	78.9	55.835	0
			+		0.427472	-1.09734	0.410989	-0.880338	0.376949	0.465686	4.7821	4.17024	0.306893	0.461325	PA0277	PA0277	Q9I6L3		Completeproteome;Hydrolase;Metalloprotease;Protease;Referenceproteome;Zinc	proteolysis		metalloendopeptidase activity				10	62.7	26.626	0
+					3.99573	5.19148	0.127302	-0.244728	1.37954	-0.792241	0.924514	-0.404579	1.31119	-0.831329	PA0622	PA0622	G3XD39		Completeproteome;Referenceproteome							22	76.2	41.209	0
+					2.74941	3.69837	0.559683	-0.663859	0.957421	-1.34596	0.415176	-0.650635	0.897126	-1.78965	PA0623	PA0623	Q9I5S9		Completeproteome;Referenceproteome							11	79	17.939	0
			+		NaN	0	NaN	0	NaN	0	4.45804	2.96711	NaN	0	PA0644	PA0644	Q9I5S2		Completeproteome;Referenceproteome							6	64.9	12.826	0
+					4.80284	4.39429	0.0798927	-0.178557	0.727612	-0.561536	0.71859	-0.289424	0.115064	-0.0709871	PA0848	PA0848	Q9I593		Completeproteome;Referenceproteome	cell redox homeostasis;oxidation-reduction process		antioxidant activity;oxidoreductase activity;peroxiredoxin activity				11	72.9	21.814	0
+					3.93043	3.64089	0.313333	-0.437513	0.149579	0.188675	0.0845145	0.104462	0.393024	-0.527571	PA1466	PA1466	Q9I3P6		Completeproteome;Referenceproteome			protein binding	Glutathione metabolism			7	39.5	25.477	0
			+		0.461445	-0.548485	0.689224	-0.676314	0.238842	-0.326096	4.02542	4.31425	0.0343412	-0.0592764	PA1657	PA1657	Q9I368		Completeproteome;Referenceproteome	protein secretion by the type VI secretion system			Biofilm formation - Pseudomonas aeruginosa			10	62.5	18.165	0
			+		0.00801847	0.0148911	0.159579	-0.245595	1.72818	1.22994	4.87708	4.85014	1.77316	1.48012	PA1658	PA1658	Q9I367		Completeproteome;Referenceproteome	protein secretion by the type VI secretion system			Biofilm formation - Pseudomonas aeruginosa			29	77.2	55.56	0
			+		0.818463	-1.02777	1.52024	-1.35942	0.250445	0.6987	4.04294	4.40223	0.187923	0.534758	PA1791	PA1791	Q9I2V1		Completeproteome;Referenceproteome							21	52.6	48.559	0
			+		0.663435	-0.936474	0.383555	-0.977356	1.71814	-2.60225	3.2922	-2.85998	0.64465	-1.46868	PA2266	PA2266	Q9I1K7		Completeproteome;Heme;Iron;Metal-binding;Referenceproteome		membrane	electron transfer activity;heme binding;iron ion binding;oxidoreductase activity-acting on CH-OH group of donors				15	53.5	46.74	0
			+		0.488302	0.8933	0.291772	0.503798	1.14712	1.02016	3.82703	4.07151	1.36162	1.48226	PA2684	PA2684	Q9I0F4		Completeproteome;Referenceproteome	pathogenesis;protein secretion by the type VI secretion system		toxin-antitoxin pair type II binding				54	48.9	145.82	0
			+		0.590261	-0.752588	0.117282	-0.320658	0.15659	0.199417	7.44993	5.12728	1.18811	1.14465	PA2685	PA2685	Q9I0F3		Completeproteome;Referenceproteome	protein secretion by the type VI secretion system	type VI protein secretion system complex		Bacterial secretion system			26	51.2	81.652	0
			+		0.641298	-0.568884	0.977781	-0.714437	0.261133	0.666841	2.62082	4.44807	0.0600688	-0.230376	PA3483	PA3483	Q9HYC6		Completeproteome;Referenceproteome							8	38.7	28.619	0
			+		0.604661	0.616568	0.00733331	0.0105515	1.63809	1.31352	3.20719	2.69036	1.40907	1.41985	PA3728	PA3728	Q9HXR4		Completeproteome;Referenceproteome			ATP binding;ATPase activity				78	59.6	197.13	0
			+		1.11971	-0.757875	0.539677	-0.440184	1.02659	0.429032	5.89829	2.36501	1.56855	0.518277	PA4317	PA4317	Q9HW84		Completeproteome;Referenceproteome							5	26.1	26.709	0
			+		0.323801	0.34505	0.461737	-0.535636	0.25581	0.367764	3.9904	2.65179	0.38231	-0.461225	PA4487	PA4487	Q9HVT4		Completeproteome;Referenceproteome							8	44.1	28.145	0
			+		0.0731414	0.260735	0.305124	0.80744	0.258527	0.387432	3.50805	2.97913	1.04407	1.04279	PA4489	PA4489	Q9HVT2	UPF0192 protein PA4489	Completeproteome;Referenceproteome;Signal			endopeptidase inhibitor activity				64	59.8	167.43	0
+					3.3566	5.66713	0.198118	-0.444201	1.44488	-1.07975	0.723306	-0.52652	0.950691	-0.879248	katB	PA4613	Q59635	Catalase	Completeproteome;Heme;Hydrogenperoxide;Iron;Metal-binding;Oxidoreductase;Periplasm;Peroxidase;Referenceproteome;Signal	oxidation-reduction process;response to oxidative stress;response to stimulus		3-oxoacyl-[acyl-carrier-protein] synthase activity;catalase activity;heme binding	Biosynthesis of antibiotics;Biosynthesis of secondary metabolites;Carbon metabolism;Glyoxylate and dicarboxylate metabolism;Tryptophan metabolism		superoxide radicals degradation	27	67.6	57.13	0
+					2.58519	3.57991	0.0256455	-0.0642667	0.613162	0.84803	0.085249	0.28677	0.320036	0.427529	recN	PA4763	Q9HV41	DNA repair protein RecN	ATP-binding;Completeproteome;DNAdamage;DNArepair;Nucleotide-binding;Referenceproteome	cellular response to ionizing radiation;DNA metabolic process;DNA recombination;DNA repair;double-strand break repair;double-strand break repair via homologous recombination;SOS response		ATP binding				15	46.6	60.7	0
+					4.32667	2.61971	0.841369	1.12758	0.421619	0.657195	0.0629699	-0.0833812	0.0905334	0.192176	UPI00002244DE		UPI00002244DE									14	44.1	50.608	0
+					3.87564	3.01159	NaN	0	NaN	0	NaN	0	NaN	0	UPI0000E8CF49		UPI0000E8CF49									4	52.7	10.053	0
+					3.014	4.79871	0.235747	0.430098	0.465417	-1.39842	0.869973	-0.484947	0.785619	-0.865211	UPI000188FA79		UPI000188FA79									3	47.6	10.392	0
+					2.5775	4.20549	0.0283445	-0.100557	0.395896	0.602042	0.452588	-0.707702	0.118238	-0.226113	UPI000188FC9F		UPI000188FC9F									6	46.5	19.182	0
+					3.30918	4.14258	0.0895447	0.199644	1.38285	-1.53209	0.249573	-0.505038	0.422557	-1.04196	UPI000188FE5A		UPI000188FE5A									13	39	57.706	0
+					3.68704	3.4357	0.215649	-0.589867	0.0623134	0.206043	NaN	0	0.752851	1.63418	UPI000188FF0C		UPI000188FF0C									4	26	26.947	0
+					3.23748	5.64653	1.20066	-0.585646	NaN	0	1.17951	-1.31976	1.18869	-1.88572	UPI0001890027		UPI0001890027									13	69.6	21.74	0
+					2.6545	3.62713	1.18516	-0.881846	0.146038	0.216906	2.55198	-1.69118	0.0443633	0.115489	UPI0002CA1FB4;UPI0001890026		UPI0002CA1FB4;UPI0001890026									10	28.3	53.667	0
+					4.12347	5.52897	0.59503	1.13593	0.903385	-1.3785	0.406114	-0.748968	0.913061	-1.71091	UPI0003D59687		UPI0003D59687									4	65	11.255	0
+					2.68628	4.21294	0.279743	-0.545842	0.644813	-1.30136	0.571838	-1.10858	1.53226	-2.26121	UPI0003D5AC24;UPI000188FCCD		UPI0003D5AC24;UPI000188FCCD									12	59.3	30.467	0
