# Supplementary material for: Quantitative proteomics reveals unique responses to antimicrobial treatments in clinical Pseudomonas aeruginosa isolates
Source: mSystems. 2023 Aug 25;8(5):e00491-23. doi: 10.1128/msystems.00491-23 (PMC10654054; doi:10.1128/msystems.00491-23)
Supplement: Table S4 — LESB58 t-test results. [file msystems.00491-23-s0005.xlsx]

## Sheet: Table legend
Table S4: LESB58 t-test results. Proteins listed were significantly changed in abundance in at least one treatment condition compared with the time-matched untreated control.

## Sheet: LESB58 t-tests significant
Student's T-test Significant H2O2 vs 2hUntx	Student's T-test Significant TOB vs 2hUntx	Student's T-test Significant ATM vs 4hUntx	Student's T-test Significant CAR vs 4hUntx	Student's T-test Significant PIP vs 4hUntx	(-) Log10 p-value H2O2 vs 2hUntx	T-test Difference H2O2 vs 2hUntx	(-) Log10 p-value TOB vs 2hUntx	T-test Difference TOB vs 2hUntx	(-) Log10 p-value ATM vs 4hUntx	T-test Difference ATM vs 4hUntx	(-) Log10 p-value CAR vs 4hUntx	T-test Difference CAR vs 4hUntx	(-) Log10 p-value PIP vs 4hUntx	T-test Difference PIP vs 4hUntx	Gene name	PAO1 Locus	Majority protein IDs	Protein name	Keywords	GOBP	GOCC	GOMF	KEGG	KEGG InterPro	PseudoCyc	Peptides	Sequence coverage [%]	Mol. weight [kDa]	Q-value
			+		0.347667	0.0845613	0.0896046	0.0270834	2.39078	0.221141	4.86992	-0.808605	3.36338	0.229033	dnaN	PA0002	Q9I7C4	DNA polymerase III subunit beta	Completeproteome;Cytoplasm;DNA-directedDNApolymerase;DNAreplication;Nucleotidyltransferase;Referenceproteome;Transferase	DNA replication;DNA strand elongation involved in DNA replication	DNA polymerase III complex	3'-5' exonuclease activity;DNA binding;DNA-directed DNA polymerase activity	DNA replication;Homologous recombination;Metabolic pathways;Mismatch repair;Purine metabolism;Pyrimidine metabolism			24	72.2	40.694	0
			+		1.06215	-0.688119	0.0319506	0.0344491	0.451099	-0.920124	2.2831	0.781248	0.297025	-0.196784	lptA	PA0005	Q9I7C1		Acyltransferase;Completeproteome;Referenceproteome;Transferase	phospholipid biosynthetic process		lysophosphatidic acid acyltransferase activity;transferase activity-transferring acyl groups	Biosynthesis of secondary metabolites;Glycerolipid metabolism;Glycerophospholipid metabolism;Metabolic pathways		CDP-diacylglycerol biosynthesis II;superpathway of phospholipid biosynthesis I (bacteria)	7	33.1	28.66	0
			+		1.21764	0.343082	0.606153	0.405308	0.297504	0.157716	4.11734	1.08613	0.24293	0.0676222	PA0011	PA0011	Q9I7B5		Completeproteome;Referenceproteome;Transferase	cellular response to antibiotic;cellular response to heat;cellular response to osmotic stress;lipid A biosynthetic process	integral component of membrane	transferase activity;transferase activity-transferring acyl groups other than amino-acyl groups	Lipopolysaccharide biosynthesis;Metabolic pathways			11	42.4	33.001	0
			+		0.207115	-0.493723	0.338668	0.85382	0.0715062	-0.171285	0.762918	1.25753	0.0882666	0.169271	PA0012	PA0012	Q9I7B4		Completeproteome;Referenceproteome			cyclic-di-GMP binding				2	47.7	9.8302	0
			+		0.195553	-0.211797	0.160656	0.0875292	0.245389	-0.284752	2.08014	-1.64762	0.93773	-0.34083	rsmB	PA0017	Q9I7A9	Ribosomal RNA small subunit methyltransferase B	Completeproteome;Cytoplasm;Methyltransferase;Referenceproteome;Ribosomebiogenesis;RNA-binding;rRNAprocessing;S-adenosyl-L-methionine;Transferase	regulation of transcription-DNA-templated;rRNA processing		methyltransferase activity;RNA binding;rRNA methyltransferase activity				14	43.1	47.154	0
			+		1.9212	0.260301	0.13868	0.0473704	0.343913	0.0874405	3.4457	-0.754069	0.775965	0.0900092	fmt	PA0018	O85732	Methionyl-tRNA formyltransferase	Completeproteome;Proteinbiosynthesis;Referenceproteome;Transferase	biosynthetic process;conversion of methionyl-tRNA to N-formyl-methionyl-tRNA;regulation of transmembrane transporter activity		catalytic activity;hydroxymethyl--formyl- and related transferase activity;methionyl-tRNA formyltransferase activity	Aminoacyl-tRNA biosynthesis;One carbon pool by folate			15	76.1	33.028	0
			+		4.23299	0.740364	0.212683	0.0692234	0.729258	-0.195295	3.47574	-0.759614	1.4118	-0.278022	qor	PA0023	P43903	Quinone oxidoreductase	Completeproteome;NADP;Oxidoreductase;Referenceproteome	generation of precursor metabolites and energy;oxidation-reduction process		L-lactate dehydrogenase activity;oxidoreductase activity;zinc ion binding				19	82.8	35.094	0
			+		0.186341	0.0548682	0.352248	-0.0876908	0.262653	-0.0791869	4.32371	-1.27854	0.599405	-0.167087	hemF	PA0024	P43898	Oxygen-dependent coproporphyrinogen-III oxidase	Completeproteome;Cytoplasm;Hemebiosynthesis;Metal-binding;Oxidoreductase;Porphyrinbiosynthesis;Referenceproteome	chlorophyll metabolic process;cofactor biosynthetic process;oxidation-reduction process;porphyrin-containing compound biosynthetic process		coproporphyrinogen oxidase activity	Biosynthesis of secondary metabolites;Metabolic pathways;Porphyrin and chlorophyll metabolism			15	53.8	34.806	0
			+		1.92201	0.508602	0.298872	-0.660809	0.108485	0.495417	0.739123	-2.03011	0.168555	-0.729186	PA0034	PA0034	P24908	Putative transcriptional regulator	Completeproteome;DNA-binding;Phosphoprotein;Referenceproteome;Transcription;Transcriptionregulation;Two-componentregulatorysystem	phosphorelay signal transduction system;regulation of transcription-DNA-templated		DNA binding				3	11.6	22.859	0.0076795
			+		3.6731	0.856594	0.730252	-0.234135	1.87841	-0.263063	6.71842	-2.22154	1.26923	-0.289889	PA0039	PA0039	Q9I793		Completeproteome;Referenceproteome							4	73.3	7.9233	0
			+		0.345493	-0.448656	0.479875	0.908308	0.538935	0.151836	6.90792	3.14195	1.58637	0.607502	PA0040	PA0040	Q9I792		Completeproteome;Referenceproteome	protein transport						21	41.6	63.191	0
			+		0.260932	0.657092	0.297954	0.74582	1.53861	-1.53828	2.67288	2.48366	0.70322	-1.11805	PA0041	PA0041	Q9I791		Completeproteome;Referenceproteome			tRNA-specific ribonuclease activity				68	26	361.59	0
+			+		4.41987	-3.52521	1.27653	-1.30584	0.414774	-0.18676	5.46291	-3.42571	0.701348	-0.427341	exoT	PA0044	Q9I788		3D-structure;Completeproteome;Referenceproteome	pathogenesis	extracellular region	GTPase activator activity				15	49.2	48.514	0
			+		0.953968	-1.02563	1.66526	-1.13332	0.702468	1.12578	2.90915	2.91877	1.59905	1.52667	PA0046	PA0046	Q9I786		Completeproteome;Referenceproteome							2	26.5	12.865	0
			+		0.0153224	0.0178885	0.249717	-0.260763	0.275145	0.203841	4.82903	3.2143	0.0617217	0.0536976	PA0047	PA0047	Q9I785		Completeproteome;Referenceproteome							3	40.8	17.494	0
			+		2.37433	0.447082	0.0741089	0.0163064	0.741297	-0.2779	2.97841	-0.816775	0.612587	-0.146383	PA0055	PA0055	Q9I777		Completeproteome;Referenceproteome							10	60.7	18.433	0
+					6.30648	1.48283	0.0550598	-0.0276632	0.244099	0.0965724	0.149842	-0.0389318	1.36715	-0.313906	osmC	PA0059	Q9I773		Completeproteome;Referenceproteome	response to oxidative stress		peroxidase activity				8	72.8	15.61	0
+			+		2.9881	3.0915	NaN	0	0.664771	-1.09886	1.86102	2.46647	0.576927	0.839648	PA0062	PA0062	Q9I770		Completeproteome;Referenceproteome							4	44.9	15.728	0
			+		0.154608	0.0232296	0.121536	-0.0472417	0.925707	0.0908184	6.06327	-0.944055	0.770866	0.0909443	prlC	PA0067	Q9I765		Completeproteome;Hydrolase;Metalloprotease;Protease;Referenceproteome;Zinc	proteolysis		metalloendopeptidase activity				37	64.3	76.043	0
			+		0.652737	-0.315691	0.916384	-0.337874	2.17195	-0.198465	5.05922	-1.09234	2.16648	-0.576078	PA0068	PA0068	Q9I764		Completeproteome;Referenceproteome							8	78	9.9784	0
			+		0.514385	-0.133319	1.19505	-0.272951	1.10026	0.210373	6.83707	2.95817	2.31539	0.585156	PA0070	PA0070	Q9I762		Completeproteome;Referenceproteome							19	66.1	31.716	0
+			+		1.25229	-2.6121	0.766787	-0.547163	0.35788	-0.472043	4.28816	4.05121	1.90748	1.31444	PA0071	PA0071	Q9I761		Completeproteome;Referenceproteome							14	35.3	61.923	0
			+		0.345366	0.433301	0.181455	0.439745	0.0683285	-0.101179	1.44103	1.63775	0.167662	-0.426607	PA0072	PA0072	Q9I760		Completeproteome;Referenceproteome							6	23.8	42.199	0.00036324
			+		NaN	0	NaN	0	NaN	0	3.77134	2.51953	0.231494	0.192249	PA0073	PA0073	Q9I759		ATP-binding;Completeproteome;Nucleotide-binding;Referenceproteome			ATP binding;ATPase activity				5	28.5	25.979	0
			+		0.087155	-0.276609	0.154577	0.48283	0.435002	0.446312	3.89316	3.89605	1.11044	1.0056	ppkA	PA0074	Q9I758		Completeproteome;Kinase;Referenceproteome;Serine/threonine-proteinkinase;Transferase	positive regulation of protein secretion;protein phosphorylation		ATP binding;protein kinase activity;protein serine/threonine kinase activity	Bacterial secretion system;Biofilm formation - Pseudomonas aeruginosa			32	44.7	110.02	0
			+		NaN	0	NaN	0	0.106094	0.175059	1.96623	2.53802	0.429471	0.578206	pppA	PA0075	Q9I757		Completeproteome;Referenceproteome	negative regulation of protein secretion		catalytic activity;protein serine/threonine phosphatase activity	Bacterial secretion system;Biofilm formation - Pseudomonas aeruginosa			8	55.4	25.904	0
			+		3.11609	-1.09695	0.964445	-0.563591	0.106079	0.0767288	6.58274	3.36316	0.938737	0.383286	icmF1	PA0077	Q9I755		Completeproteome;Referenceproteome				Bacterial secretion system;Biofilm formation - Pseudomonas aeruginosa			50	58.3	121.46	0
			+		0.318489	-0.205884	0.0126493	-0.0233254	0.861345	0.310466	5.37435	2.83114	0.773558	0.342018	PA0078	PA0078	Q9I754		3D-structure;Completeproteome;Referenceproteome				Bacterial secretion system			18	54.6	48.97	0
			+		1.28093	-0.804366	0.0502688	0.0829177	0.128033	-0.0585966	5.73286	1.83667	0.264689	0.0903015	PA0079	PA0079	Q9I753		Completeproteome;Referenceproteome				Biofilm formation - Pseudomonas aeruginosa			25	70.5	48.274	0
+			+		1.90773	-1.89677	0.0475697	-0.179163	0.180318	0.173892	4.39227	3.50113	1.37161	0.85141	PA0080	PA0080	Q9I752		3D-structure;Completeproteome;Referenceproteome				Bacterial secretion system			4	47.4	16.93	0
			+		0.885711	-1.22048	0.520674	-0.761809	1.54109	0.719586	4.31246	2.86514	1.44348	0.565076	fha1	PA0081	Q9I751		Completeproteome;Referenceproteome			protein binding	Bacterial secretion system;Biofilm formation - Pseudomonas aeruginosa			13	28	53.31	0
			+		0.673676	-0.867615	0.0908997	0.151093	0.156829	0.285267	4.37791	4.20724	1.5881	1.36856	PA0082	PA0082	Q9I750		Completeproteome;Referenceproteome		type VI protein secretion system complex	identical protein binding;protein binding	Biofilm formation - Pseudomonas aeruginosa			15	75.9	36.679	0
			+		0.344362	-0.448013	0.769826	-1.32856	0.173925	0.0810213	4.86679	1.98678	1.08716	0.525339	PA0083	PA0083	Q9I749		3D-structure;Completeproteome;Referenceproteome				Biofilm formation - Pseudomonas aeruginosa			13	55.2	18.785	0
			+		0.538742	0.132261	2.44619	-0.540754	0.709464	-0.0801339	6.73084	1.88999	1.45415	0.36448	PA0084	PA0084	Q9I748		Completeproteome;Referenceproteome				Biofilm formation - Pseudomonas aeruginosa			28	83.9	55.771	0
			+		1.3594	0.385582	0.789413	-0.224984	0.0685311	-0.0227246	4.05047	1.35027	0.687817	0.310828	hcp1	PA0085	Q9I747	Protein hcp1	3D-structure;Completeproteome;Referenceproteome;Secreted				Bacterial secretion system;Biofilm formation - Pseudomonas aeruginosa			9	70.4	17.414	0
			+		0.368291	0.518536	0.136814	0.298566	0.0206593	-0.0186381	3.85198	2.44527	1.12686	0.597807	PA0086	PA0086	Q9I746		3D-structure;Completeproteome;Referenceproteome			protein binding				12	55.9	30.361	0
+			+		3.02038	-1.30854	0.416706	-0.470298	0.0549879	0.0535879	5.41766	3.79428	0.829668	0.560333	PA0088	PA0088	Q9I744		Completeproteome;Referenceproteome							19	49.4	69.483	0
			+		NaN	0	NaN	0	NaN	0	1.16933	1.36838	NaN	0	PA0089	PA0089	Q9I743		Completeproteome;Referenceproteome				Biofilm formation - Pseudomonas aeruginosa			5	25.3	39.497	0.0079523
			+		2.50258	-1.07707	0.790985	-0.731515	0.158042	0.0979204	5.53646	3.65421	1.51102	1.0227	clpV1	PA0090	Q9I742	Protein ClpV1	3D-structure;ATP-binding;Chaperone;Coiledcoil;Completeproteome;Cytoplasm;Nucleotide-binding;Referenceproteome	protein metabolic process		ATP binding	Bacterial secretion system;Biofilm formation - Pseudomonas aeruginosa			56	66.9	98.737	0
+			+		1.44254	-1.64144	0.860741	-0.938243	0.365745	0.233059	5.29208	3.03523	0.769044	0.587786	vgrG1	PA0091	Q9I741		3D-structure;Completeproteome;Referenceproteome	protein secretion by the type VI secretion system	type VI protein secretion system complex		Bacterial secretion system			31	63.8	72.012	0
			+		0.0704812	0.234493	0.483732	1.25191	1.03845	-2.05974	1.50786	2.59232	0.10741	-0.341734	PA0094	PA0094	Q9I738		3D-structure;Completeproteome;Referenceproteome	chaperone-mediated protein transport		protein binding				6	61.1	16.488	0
			+		1.44509	1.09	0.014424	0.0251846	0.759	0.416353	4.5411	3.21705	1.11845	0.739678	PA0095	PA0095	Q9I737		Completeproteome;Referenceproteome	protein secretion by the type VI secretion system	type VI protein secretion system complex		Bacterial secretion system			23	43	82.75	0
			+		3.75672	-0.851587	0.0775587	-0.0394897	0.562744	-0.152441	4.13868	-1.0347	1.6202	-0.229134	PA0102	PA0102	Q9I730	Carbonic anhydrase	Completeproteome;Lyase;Referenceproteome;Zinc	carbon utilization		carbonate dehydratase activity;zinc ion binding	Nitrogen metabolism			14	60.3	26.622	0
			+		2.37208	0.957439	0.223709	0.162127	0.60775	0.280541	3.56266	1.29334	0.274834	0.112285	senC	PA0114	Q9I718		Completeproteome;Referenceproteome	cell redox homeostasis						7	55	23.019	0
			+		1.17737	0.538549	0.0147728	-0.0146251	0.437886	-0.639811	2.35483	-1.49002	0.28788	-0.186726	PA0117	PA0117	Q9I715		Completeproteome;Referenceproteome							3	13.2	26.984	0.0079497
+			+		6.93347	1.46214	0.531932	-0.185272	2.52084	-0.36235	4.39574	-0.789509	1.72601	-0.535569	PA0122	PA0122	Q9I710		Completeproteome;Referenceproteome	hemolysis by symbiont of host erythrocytes		glycolipid binding				7	91.9	14.579	0
			+		0.303333	-0.49123	0.0143286	-0.0318227	0.42062	0.185513	7.3561	4.0112	2.9388	1.02538	PA0126	PA0126	Q9I706		Completeproteome;Referenceproteome							10	55.3	22.367	0
			+		1.08487	0.76115	1.89926	0.649786	1.72015	0.354589	1.65734	0.921946	0.233593	0.133446	PA0127	PA0127	Q9I705		Completeproteome;Referenceproteome	response to desiccation						4	36.1	17.611	0
			+		0.295487	-0.080092	0.0932117	0.0782599	2.26788	-0.770533	3.22205	-1.43205	2.66385	-1.06845	PA0128	PA0128	Q9I704		3D-structure;Completeproteome;Metal-binding;Referenceproteome;Zinc				Microbial metabolism in diverse environments			3	31.9	12.164	0
+					6.67897	1.9716	0.137618	0.0417166	0.152042	0.0357513	2.31219	-0.629174	0.152341	0.0337086	ahpC	PA0139	Q9I6Z3		Completeproteome;Referenceproteome	cell redox homeostasis;oxidation-reduction process;response to oxidative stress;response to stimulus		antioxidant activity;oxidoreductase activity;peroxiredoxin activity				15	95.7	20.541	0
+					7.4314	2.35077	0.32568	0.0852408	0.648508	-0.0841923	1.99717	-0.470795	0.0754323	-0.0117373	ahpF	PA0140	Q9I6Z2	Alkyl hydroperoxide reductase subunit F	Completeproteome;Disulfidebond;FAD;Flavoprotein;NAD;NADP;Oxidoreductase;Redox-activecenter;Referenceproteome	cell redox homeostasis;oxidation-reduction process;response to reactive oxygen species;response to stimulus		alkyl hydroperoxide reductase activity;electron transfer activity;flavin adenine dinucleotide binding;NAD binding;oxidoreductase activity;protein disulfide oxidoreductase activity				37	78.9	55.835	0
+			+		5.85253	1.11234	0.535149	0.220345	1.36679	-0.337404	4.06347	-1.21206	2.11944	-0.410264	PA0141	PA0141	Q9I6Z1		Completeproteome;Referenceproteome	phosphorus metabolic process		polyphosphate kinase activity				23	68.9	40.788	0
			+		1.55248	0.347473	0.556754	-0.246854	2.96501	-0.485827	2.85266	-1.14655	2.13805	-0.785517	nuh	PA0143	Q9I6Y9		Completeproteome;Glycosidase;Hydrolase;Referenceproteome	nucleotide metabolic process;purine nucleotide metabolic process		hydrolase activity-hydrolyzing N-glycosyl compounds;purine nucleosidase activity	Metabolic pathways;Nicotinate and nicotinamide metabolism;Purine metabolism			17	63.7	37.542	0
			+		0.40609	-0.387798	0.355975	-0.331766	0.820342	0.444445	5.96665	2.35377	1.43395	0.401388	PA0156	PA0156	Q9I6X6		Cellcycle;Celldivision;Completeproteome;Referenceproteome	transmembrane transport	membrane	transmembrane transporter activity				13	61.4	40.361	0
			+		0.917591	0.377823	0.445844	-0.316976	0.378093	0.1531	4.31886	2.20116	0.990807	0.313402	PA0157	PA0157	Q9I6X5		Cellcycle;Celldivision;Completeproteome;Referenceproteome	transmembrane transport	membrane	transmembrane transporter activity				12	40.4	38.282	0
			+		0.109927	-0.265378	0.19542	-0.431238	0.261879	-0.375179	4.20459	4.04047	0.115184	-0.179596	PA0158	PA0158	Q9I6X4		Cellcycle;Celldivision;Completeproteome;Referenceproteome	transmembrane transport	membrane	transmembrane transporter activity				21	27.7	111.95	0
			+		0.300013	0.453029	0.0656802	-0.128199	0.456516	0.715036	1.10232	1.27685	0.191698	0.305835	PA0165	PA0165	Q9I6W7		Completeproteome;Referenceproteome		cell outer membrane					4	19.8	31.431	0
+			+		2.26645	1.54058	0.652662	0.305087	0.32932	0.351442	1.58693	-0.989963	0.331453	-0.473372	PA0167	PA0167	Q9I6W5		Completeproteome;DNA-binding;Referenceproteome;Transcription;Transcriptionregulation	negative regulation of transcription-DNA-templated		DNA binding				5	29	24.533	0
			+		0.385314	-0.81567	1.30003	1.37381	0.922691	1.53758	0.651249	1.20135	0.308173	-0.69571	PA0172	PA0172	Q9I6W0		Completeproteome;Referenceproteome	signal transduction	integral component of membrane	catalytic activity		T cell receptor signaling pathway;Th1 and Th2 cell differentiation		6	15.7	74.011	0.0010435
+					3.97096	2.02158	0.0837724	-0.0706654	0.934313	1.58994	0.000799279	0.0021019	1.81828	1.92008	aer2	PA0176	Q9I6V6		3D-structure;Completeproteome;Heme;Iron;Metal-binding;Referenceproteome	aerotaxis;chemotaxis;signal transduction	integral component of membrane;membrane	transmembrane signaling receptor activity	Bacterial chemotaxis;Two-component system			18	33.9	72.59	0
+					2.39047	1.7973	0.218728	0.234928	0.21609	0.177137	0.192581	0.253867	0.482198	0.278682	PA0179	PA0179	Q9I6V3		Completeproteome;Referenceproteome	phosphorelay signal transduction system			Bacterial chemotaxis;Two-component system			3	41.3	13.148	0
			+		4.18056	0.718246	0.856086	0.110817	0.653106	0.110811	4.75584	-0.851768	0.401397	0.0418248	pntAA	PA0195	Q14T74		Completeproteome;Referenceproteome	generation of precursor metabolites and energy;transport			Metabolic pathways;Nicotinate and nicotinamide metabolism			22	74.5	38.682	0
			+		2.52255	0.342998	0.865015	0.283877	1.52887	-0.172644	6.74777	1.03279	1.23213	-0.197733	pntB	PA0196	Q9I6T9	NAD(P) transhydrogenase subunit beta	Cellinnermembrane;Cellmembrane;Completeproteome;Membrane;NAD;NADP;Oxidoreductase;Referenceproteome	oxidation-reduction process	integral component of membrane	NAD(P)+ transhydrogenase (AB-specific) activity;NADP binding	Metabolic pathways;Nicotinate and nicotinamide metabolism			8	25.1	49.946	0
			+		1.49413	-1.30825	0.778163	-1.19392	0.21251	-0.44505	0.605017	1.25638	0.445058	0.896531	PA0242	PA0242	Q9I6P6		Completeproteome;Referenceproteome				Metabolic pathways;Phenylalanine metabolism;Tyrosine metabolism;Ubiquinone and other terpenoid-quinone biosynthesis			2	2.5	70.215	0.0036938
			+		0.591022	0.370449	0.133645	-0.0284553	0.654555	0.109072	3.60646	-1.11084	0.192358	-0.0571103	PA0254	PA0254	Q9I6N5		3D-structure;Completeproteome;Referenceproteome			carboxy-lyase activity	Biosynthesis of secondary metabolites;Metabolic pathways;Ubiquinone and other terpenoid-quinone biosynthesis	Ubiquinone and other terpenoid-quinone biosynthesis		11	29.2	54.499	0
			+		NaN	0	NaN	0	NaN	0	4.28658	3.64449	0.358698	0.402209	hcpA	PA0263;PA1512;PA5267	Q9HI36	Major exported protein	3D-structure;Completeproteome;Referenceproteome;Secreted				Bacterial secretion system;Biofilm formation - Pseudomonas aeruginosa			3	22.1	19.091	0.00036403
+					3.51808	1.64115	0.0490303	0.0490427	0.0786189	0.129323	0.148241	-0.197607	0.124115	-0.163962	PA0269	PA0269	Q9I6M1	Alkyl hydroperoxide reductase AhpD	3D-structure;Antioxidant;Completeproteome;Disulfidebond;Oxidoreductase;Peroxidase;Redox-activecenter;Referenceproteome	oxidation-reduction process		peroxiredoxin activity				9	84.1	16.202	0
+			+		1.58663	-2.25908	0.684825	-0.779402	0.13284	-0.102835	7.77112	4.1453	1.93463	0.751677	PA0277	PA0277	Q9I6L3		Completeproteome;Hydrolase;Metalloprotease;Protease;Referenceproteome;Zinc	proteolysis		metalloendopeptidase activity				10	62.7	26.626	0
			+		0.637327	-0.301882	0.146509	-0.0799813	0.105108	-0.0411086	3.22558	0.730275	0.478517	-0.160196	cysA	PA0280	Q9I6L0	Sulfate/thiosulfate import ATP-binding protein CysA	ATP-binding;Cellinnermembrane;Cellmembrane;Completeproteome;Hydrolase;Membrane;Nucleotide-binding;Referenceproteome;Sulfatetransport;Transport	sulfate transport;transport	ATP-binding cassette (ABC) transporter complex;membrane	ATP binding;ATPase activity;ATPase-coupled sulfate transmembrane transporter activity	ABC transporters;Sulfur metabolism			8	41	36.795	0
			+		0.290094	-0.194092	0.280545	0.229299	1.04135	-0.376599	2.26424	1.06512	0.864259	-0.312924	cysW	PA0281	Q9I6K9		Completeproteome;Membrane;Referenceproteome;Transmembrane;Transmembranehelix	sulfate transport;transmembrane transport;transport	membrane;plasma membrane	ATPase-coupled sulfate transmembrane transporter activity	ABC transporters;Sulfur metabolism			2	11.1	31.348	0
			+		0.554102	-0.496081	0.971802	0.459108	0.45255	0.439811	2.49369	1.8918	0.253348	0.330302	cysT	PA0282	Q9I6K8		Completeproteome;Membrane;Referenceproteome;Transmembrane;Transmembranehelix	sulfate transport;transmembrane transport;transport	membrane;plasma membrane	ATPase-coupled sulfate transmembrane transporter activity	ABC transporters;Sulfur metabolism			3	12.5	29.293	0
			+		1.27978	-0.588763	0.341065	0.289143	3.2226	0.966458	4.77692	2.33082	1.5118	0.693982	PA0285	PA0285	Q9I6K5		Completeproteome;Referenceproteome	regulation of transcription-DNA-templated		protein binding				24	41.2	86.38	0
			+		1.07633	0.105819	1.42832	-0.174017	2.00165	0.170312	5.8538	1.02118	2.4141	0.201623	oprE	PA0291	G3XDA5		3D-structure;Completeproteome;Referenceproteome		integral component of membrane;outer membrane	porin activity				25	67.6	49.666	0
			+		2.70995	0.408885	0.0860684	0.0324111	0.877251	0.129581	6.02074	-0.857856	1.70954	0.171623	aguA	PA0292	Q9I6J9	Agmatine deiminase	Completeproteome;Hydrolase;Polyaminebiosynthesis;Referenceproteome	putrescine biosynthetic process;putrescine biosynthetic process from arginine		agmatine deiminase activity;protein-arginine deiminase activity	Arginine and proline metabolism;Metabolic pathways		arginine degradation II;L-arginine degradation IV (arginine decarboxylase/agmatine deiminase pathway)	15	56.8	41.191	0
		+	+	+	3.282	0.849924	1.75561	-0.488021	2.88592	-2.33437	3.56761	-1.31343	3.99245	-1.77107	spuD	PA0300	Q9I6J1	Putrescine-binding periplasmic protein SpuD	3D-structure;Completeproteome;Disulfidebond;Periplasm;Referenceproteome;Signal;Transport	polyamine transport	periplasmic space	polyamine binding;putrescine binding	ABC transporters			14	56.9	40.629	0
			+		1.41538	0.190068	0.396933	0.174091	0.588074	0.149283	5.90422	0.93054	2.49552	0.261669	spuF	PA0302	Q9I6I9	Polyamine-transporting ATPase	ATP-binding;Cellmembrane;Completeproteome;Hydrolase;Membrane;Nucleotide-binding;Referenceproteome;Transport	polyamine transport;putrescine transport;spermidine transport;transmembrane transport;transport	ATP-binding cassette (ABC) transporter complex	ATP binding;ATPase activity;ATPase-coupled polyamine transmembrane transporter activity;transmembrane transporter activity	ABC transporters			13	53.9	42.783	0
			+		0.408336	-0.808383	0.0244633	-0.0568819	0.147593	0.293233	1.71892	1.48137	0.413961	0.459809	spuG	PA0303	Q9I6I8		Completeproteome;Membrane;Referenceproteome;Transmembrane;Transmembranehelix;Transport	putrescine transport;spermidine transport;transmembrane transport;transport	membrane		ABC transporters			2	7.5	32.36	0.00035842
			+		0.617746	0.21203	0.0994539	-0.0933981	1.09984	0.368974	3.33419	1.21227	1.51851	0.44592	spuH	PA0304	Q9I6I7		Completeproteome;Membrane;Referenceproteome;Transmembrane;Transmembranehelix;Transport	putrescine transport;spermidine transport;transmembrane transport;transport	membrane		ABC transporters			3	16.6	31.877	0
			+		0.131032	-0.172322	0.818743	0.604933	0.0894072	0.0455861	2.57545	1.22268	1.08438	0.456426	PA0305	PA0305	Q9I6I6		Completeproteome;Referenceproteome	antibiotic biosynthetic process		hydrolase activity;hydrolase activity-acting on carbon-nitrogen (but not peptide) bonds-in linear amides	Biosynthesis of antibiotics			8	16.2	87.539	0
+		+	+	+	2.68299	1.4104	0.938141	-0.559397	2.1831	-2.59688	1.54075	-1.4048	3.28555	-3.0182	PA0309	PA0309	Q9I6I2		Completeproteome;Referenceproteome							13	56.8	27.021	0
			+		1.44046	0.595607	1.71608	-0.796948	1.16796	-2.6859	1.05315	-1.46546	0.438843	-0.664482	PA0314	PA0314	Q9I6H7		Completeproteome;Referenceproteome				ABC transporters			14	55.9	28.005	0
		+	+	+	0.00981117	-0.00796652	0.956798	-0.502145	5.13948	-3.53662	3.93753	-2.3101	4.82447	-3.61586	PA0315	PA0315	Q9I6H6		Completeproteome;Referenceproteome							6	62.1	15.463	0
			+		1.87888	0.247244	0.457238	0.0662756	2.19187	0.267844	5.1218	-0.703658	3.09323	0.20918	serA	PA0316	Q9I6H5		Completeproteome;Oxidoreductase;Referenceproteome	oxidation-reduction process		NAD binding;oxidoreductase activity-acting on the CH-OH group of donors-NAD or NADP as acceptor	Biosynthesis of amino acids;Biosynthesis of antibiotics;Carbon metabolism;Glycine and serine and threonine metabolism;Metabolic pathways;Methane metabolism;Microbial metabolism in diverse environments		L-serine biosynthesis;superpathway of L-serine and glycine biosynthesis I	25	79.2	44.216	0
			+		2.4461	-0.23734	0.864512	-0.165151	0.874495	0.138199	4.42668	-0.69278	1.01559	0.0980406	PA0317	PA0317	Q9I6H4		Completeproteome;Referenceproteome	L-serine biosynthetic process;oxidation-reduction process		(R)-2-hydroxyglutarate dehydrogenase activity;catalytic activity;FAD binding;flavin adenine dinucleotide binding;oxidoreductase activity				21	53	51.286	0
			+		0.399441	-0.742367	0.442966	-0.703815	0.621125	0.267267	2.86207	0.730194	0.689037	0.211307	PA0319	PA0319	Q9I6H2		Completeproteome;Referenceproteome							9	38.3	36.358	0
			+		1.48151	-0.192544	0.456262	-0.0902119	0.811834	0.152537	3.81156	-0.844653	1.8463	0.203672	ilvA1	PA0331	Q9I6G0	L-threonine dehydratase	Amino-acidbiosynthesis;Branched-chainaminoacidbiosynthesis;Completeproteome;Isoleucinebiosynthesis;Lyase;Pyridoxalphosphate;Referenceproteome	cellular amino acid metabolic process;glycine metabolic process;isoleucine biosynthetic process;L-serine metabolic process;threonine metabolic process		L-threonine ammonia-lyase activity;phosphoenolpyruvate carboxykinase (ATP) activity;pyridoxal phosphate binding	Biosynthesis of amino acids;Biosynthesis of antibiotics;Biosynthesis of secondary metabolites;Carbon metabolism;Glycine and serine and threonine metabolism;Metabolic pathways;Valine and leucine and isoleucine biosynthesis		L-isoleucine biosynthesis I (from threonine);superpathway of branched amino acid biosynthesis	26	65.1	55.351	0
			+		0.457188	-0.164968	0.106001	0.060009	1.61233	0.346531	3.80432	1.20788	0.00142914	-0.00067234	lgt	PA0341	Q9I6F2	Prolipoprotein diacylglyceryl transferase	Cellinnermembrane;Cellmembrane;Completeproteome;Membrane;Referenceproteome;Transferase;Transmembrane;Transmembranehelix	lipoprotein biosynthetic process	integral component of plasma membrane	phosphatidylglycerol-prolipoprotein diacylglyceryl transferase activity				3	18	29.847	0
			+		0.06664	0.0571766	0.581003	0.434888	0.48152	0.285599	6.76065	2.92258	1.36431	0.459446	PA0345	PA0345	Q9I6E8		Completeproteome;Referenceproteome							13	36	49.628	0
			+		0.449489	-0.0718899	0.420618	-0.152584	1.21368	0.201043	4.80748	-0.700608	2.51253	0.198462	ilvD	PA0353	Q9I6E0	Dihydroxy-acid dehydratase	4Fe-4S;Amino-acidbiosynthesis;Branched-chainaminoacidbiosynthesis;Completeproteome;Iron;Iron-sulfur;Lyase;Metal-binding;Referenceproteome	branched-chain amino acid biosynthetic process		catalytic activity;dihydroxy-acid dehydratase activity	2-Oxocarboxylic acid metabolism;Biosynthesis of amino acids;Biosynthesis of antibiotics;Biosynthesis of secondary metabolites;Metabolic pathways;Pantothenate and CoA biosynthesis;Valine and leucine and isoleucine biosynthesis		L-isoleucine biosynthesis I (from threonine);superpathway of branched amino acid biosynthesis	27	68.3	65.159	0
			+		0.249136	0.0588551	0.0312285	0.020052	1.1787	0.160039	4.60107	-0.753213	0.986137	0.100258	coaD	PA0363	Q9I6D1	Phosphopantetheine adenylyltransferase	ATP-binding;CoenzymeAbiosynthesis;Completeproteome;Cytoplasm;Nucleotide-binding;Nucleotidyltransferase;Referenceproteome;Transferase	biosynthetic process;coenzyme A biosynthetic process		[citrate (pro-3S)-lyase] ligase activity;catalytic activity;pantetheine-phosphate adenylyltransferase activity	Metabolic pathways;Pantothenate and CoA biosynthesis		coenzyme A biosynthesis I;pantothenate and coenzyme A biosynthesis I	12	86.8	17.771	0
+					1.20929	-3.43109	0.282416	-1.09313	0.298047	0.513504	0.107116	-0.25065	0.584964	-0.924826	PA0365	PA0365	Q9I6C9		Completeproteome;Referenceproteome							6	49.5	19.558	0
			+		3.92034	-1.00619	0.171784	-0.256023	0.748679	-0.407496	2.11643	0.785243	0.90438	-0.34094	PA0370	PA0370	Q9I6C4	Ribosomal RNA small subunit methyltransferase D	Completeproteome;Methyltransferase;Referenceproteome;rRNAprocessing;S-adenosyl-L-methionine;Transferase	rRNA methylation		methyltransferase activity				7	58.1	21.748	0
			+		2.31205	-0.415815	0.149678	-0.0413532	5.01616e-06	-1.90735e-06	8.11581	1.64794	0.681772	0.103257	PA0371	PA0371	Q9I6C3		Completeproteome;Referenceproteome			catalytic activity;metal ion binding				24	64.2	53.14	0
			+		1.54057	0.18618	0.150922	0.0467496	0.80093	0.185184	6.67031	1.71416	0.88835	0.138085	PA0372	PA0372	Q9I6C2		3D-structure;Completeproteome;Hydrolase;Protease;Referenceproteome	pyrroloquinoline quinone biosynthetic process	outer membrane	catalytic activity;metal ion binding;metallopeptidase activity				26	65.6	51.975	0
			+		0.792144	-0.199342	0.139047	-0.0561266	0.571192	-0.0879002	2.26819	0.777398	2.02593	0.236344	ftsE	PA0374	Q9I6C0		Cellcycle;Celldivision;Completeproteome;Referenceproteome	cell division		ATP binding;ATPase activity	ABC transporters			13	72.2	24.612	0
			+		1.63252	0.383327	1.15812	0.263173	1.26667	0.393581	4.46487	1.37466	1.63949	0.360443	ftsX	PA0375	Q9I6B9	Cell division protein FtsX	Cellcycle;Celldivision;Cellinnermembrane;Cellmembrane;Completeproteome;Membrane;Referenceproteome	FtsZ-dependent cytokinesis	integral component of membrane		ABC transporters			11	39.4	36.929	0
			+		0.10895	0.00933218	0.0709277	-0.023684	1.1383	0.212651	4.08019	-0.801685	1.86847	0.169308	thiG	PA0381	Q9I6B4	Thiazole synthase	3D-structure;Completeproteome;Cytoplasm;Referenceproteome;Schiffbase;Thiaminebiosynthesis;Transferase	thiamine biosynthetic process		catalytic activity	Metabolic pathways;Thiamine metabolism			18	85.3	28.234	0
+		+	+	+	3.80941	1.39329	0.329517	-0.18237	3.28805	-2.67368	2.26775	-1.47378	3.53942	-2.8304	PA0388	PA0388	Q9I6A7		3D-structure;Completeproteome;Referenceproteome							6	64	15.302	0
+					2.79255	-3.51506	0.0368672	-0.043623	0.0145823	0.0126448	0.312115	-0.431208	0.388124	0.222192	PA0392	PA0392	P25254	Uncharacterized protein PA0392	Cellmembrane;Completeproteome;Membrane;Referenceproteome;Transmembrane;Transmembranehelix		membrane					3	10.7	21.745	0
			+		0.472081	0.184548	0.989212	-0.532027	0.510043	-0.135424	4.43371	-0.972261	0.436489	-0.0553212	PA0394	PA0394	P24562	UPF0001 protein PA0394	Completeproteome;Pyridoxalphosphate;Referenceproteome			pyridoxal phosphate binding				8	40.4	24.505	0
			+		0.886289	0.181675	0.213211	-0.0412765	1.04902	0.0820799	4.38191	-0.834013	0.922707	0.0824933	PA0399	PA0399	Q9I6A1		Completeproteome;Referenceproteome	cysteine biosynthetic process from serine			Biosynthesis of amino acids;Biosynthesis of antibiotics;Cysteine and methionine metabolism;Glycine and serine and threonine metabolism;Metabolic pathways		L-cysteine biosynthesis III (from L-homocysteine);L-homocysteine and L-cysteine interconversion;superpathway of sulfur amino acid biosynthesis (Saccharomyces cerevisiae)	27	73.5	49.17	0
			+		0.289636	0.0588593	0.561646	-0.186482	0.0362082	-0.010695	5.37235	-1.32969	0.294318	-0.0667973	pilG	PA0408	P46384	Protein PilG	Completeproteome;Phosphoprotein;Referenceproteome;Two-componentregulatorysystem	phosphorelay signal transduction system			Biofilm formation - Pseudomonas aeruginosa;Two-component system			9	69.6	14.718	0
			+		3.12261	0.501353	0.199305	-0.0591726	1.91113	-0.359958	5.68762	-1.31519	2.18942	-0.542953	pilH	PA0409	P43501	Protein PilH	Completeproteome;Phosphoprotein;Referenceproteome;Two-componentregulatorysystem	phosphorelay signal transduction system			Biofilm formation - Pseudomonas aeruginosa;Two-component system			8	76	13.273	0
			+		3.67475	-0.686614	0.303168	-0.0950489	1.98632	-0.230941	6.50148	-1.17259	3.40141	-0.336308	bioA	PA0420	Q9I693	Adenosylmethionine-8-amino-7-oxononanoate aminotransferase	Aminotransferase;Biotinbiosynthesis;Completeproteome;Cytoplasm;Pyridoxalphosphate;Referenceproteome;S-adenosyl-L-methionine;Transferase	biotin biosynthetic process;biotin metabolic process;cofactor biosynthetic process		adenosylmethionine-8-amino-7-oxononanoate transaminase activity;catalytic activity;pyridoxal phosphate binding;sedoheptulose-7-phosphate:D-glyceraldehyde-3-phosphate glyceronetransferase activity;transaminase activity	Biotin metabolism;Metabolic pathways		biotin biosynthesis II	30	81.8	52.477	0
+		+	+	+	4.12753	1.2167	1.95704	-0.506618	5.62597	-2.67192	4.66952	-1.93168	4.3522	-2.81069	PA0423	PA0423	Q9I690	UPF0312 protein PA0423	Completeproteome;Periplasm;Referenceproteome;Signal		extracellular space					14	84.8	20.776	0
			+		2.23531	0.346934	0.264533	0.104734	0.957652	0.178407	5.63914	1.32898	2.30722	0.281615	mexA	PA0425	P52477	Multidrug resistance protein MexA	3D-structure;Antibioticresistance;Cellinnermembrane;Cellmembrane;Coiledcoil;Completeproteome;Directproteinsequencing;Lipoprotein;Membrane;Palmitate;Referenceproteome;Signal;Transport	response to antibiotic;transmembrane transport	membrane	drug transmembrane transporter activity;transmembrane transporter activity	beta-Lactam resistance;Cationic antimicrobial peptide (CAMP) resistance			16	69.5	40.969	0
			+		0.36144	-0.340204	0.0900987	0.03229	1.09635	0.144271	4.67957	1.26475	2.44488	0.232218	mexB	PA0426	P52002	Multidrug resistance protein MexB	3D-structure;Antibioticresistance;Cellinnermembrane;Cellmembrane;Completeproteome;Directproteinsequencing;Membrane;Referenceproteome;Transmembrane;Transmembranehelix;Transport	ion transport;transmembrane transport;xenobiotic transport	integral component of membrane;membrane	drug transmembrane transporter activity;efflux transmembrane transporter activity;transmembrane transporter activity	beta-Lactam resistance;Cationic antimicrobial peptide (CAMP) resistance			38	45.7	112.79	0
			+		1.64261	0.17647	0.0161075	0.00683832	1.57628	0.179883	5.71397	0.945354	2.8707	0.237069	oprM	PA0427	Q51487	Outer membrane protein OprM	3D-structure;Antibioticresistance;Celloutermembrane;Completeproteome;Directproteinsequencing;Lipoprotein;Membrane;Palmitate;Referenceproteome;Signal;Transmembrane;Transmembranebetastrand;Transport	transmembrane transport	membrane	drug transmembrane transporter activity;efflux transmembrane transporter activity;transmembrane transporter activity	beta-Lactam resistance;Quorum sensing			29	70.5	52.598	0
			+		3.07651	0.434587	0.132177	-0.0657516	3.25023	0.30282	4.47249	-0.971983	4.44537	0.448492	metF	PA0430	Q9I687	Methylenetetrahydrofolate reductase	Amino-acidbiosynthesis;Completeproteome;FAD;Flavoprotein;Oxidoreductase;Referenceproteome	methionine biosynthetic process;methionine metabolic process;oxidation-reduction process	cytosol	methylenetetrahydrofolate reductase (NAD(P)H) activity	Carbon metabolism;Metabolic pathways;Microbial metabolism in diverse environments;One carbon pool by folate			14	67.9	32.228	0
			+		3.47456	0.535405	0.068196	-0.0225277	1.87178	0.283078	5.1163	-1.16857	2.51364	0.404435	ahcY	PA0432	Q9I685	Adenosylhomocysteinase	Completeproteome;Cytoplasm;Hydrolase;NAD;One-carbonmetabolism;Referenceproteome			adenosylhomocysteinase activity	Cysteine and methionine metabolism;Metabolic pathways			38	86.6	51.399	0
+			+		7.72611	2.61877	0.694192	0.171781	0.603406	-0.109701	5.50766	-1.39019	0.345849	-0.0499573	PA0449	PA0449	Q9I669		Completeproteome;Referenceproteome							9	62	19.839	0
			+		0.332734	0.543076	0.072362	-0.0970931	0.265889	-0.386399	4.52748	2.87507	0.0046816	-0.00990009	PA0461	PA0461	Q9I657		Completeproteome;Referenceproteome			transferase activity-transferring acyl groups				7	25.1	34.31	0
+					5.02157	1.64513	0.97043	-0.46849	1.51536	-1.06164	0.46522	-0.603983	2.13685	-1.43879	PA0462	PA0462	Q9I656		Completeproteome;Referenceproteome							4	17.5	26.262	0
			+		0.217283	0.361037	0.998085	-1.19816	0.351722	0.748859	4.90803	9.18959	0.255635	0.452197	creD	PA0465	Q9I653		Completeproteome;Referenceproteome							18	37.4	50.55	0
+		+		+	2.71976	3.3501	0.0382255	-0.0698586	1.87162	-2.41177	0.280973	-0.608003	1.76311	-2.32254	PA0468	PA0468	Q9I650		Completeproteome;Referenceproteome	antibiotic catabolic process;response to antibiotic		carbon-oxygen lyase activity;magnesium ion binding;protein binding				5	31	33.594	0
			+		1.08519	-0.127079	0.898902	-0.110092	0.0534637	-0.00294876	5.99021	-1.06546	0.152278	-0.019578	glcB	PA0482	Q9I636	Malate synthase G	Completeproteome;Cytoplasm;Glyoxylatebypass;Magnesium;Metal-binding;Oxidation;Referenceproteome;Transferase;Tricarboxylicacidcycle	glyoxylate cycle		catalytic activity;malate synthase activity	Biosynthesis of secondary metabolites;Carbon metabolism;Glyoxylate and dicarboxylate metabolism;Metabolic pathways;Microbial metabolism in diverse environments;Pyruvate metabolism	Glyoxylate and dicarboxylate metabolism;Pyruvate metabolism	glyoxylate cycle;superpathway of glycolysis and pyruvate dehydrogenase and TCA and and glyoxylate bypass;superpathway of glyoxylate bypass and TCA	51	83.6	78.659	0
			+		4.64372	0.589796	0.234026	0.0860896	0.306041	0.0531464	3.55558	-0.914886	0.925136	0.126638	bioB	PA0500	Q9I618	Biotin synthase	2Fe-2S;4Fe-4S;Biotinbiosynthesis;Completeproteome;Iron;Iron-sulfur;Metal-binding;Referenceproteome;S-adenosyl-L-methionine;Transferase	biotin biosynthetic process		biotin synthase activity;catalytic activity;iron-sulfur cluster binding	Biotin metabolism;Metabolic pathways		biotin biosynthesis II	17	68.5	39.113	0
			+		2.59767	-0.404019	0.312037	0.0496941	0.0748951	0.0260911	4.04844	-1.40534	0.462101	0.129371	bioF	PA0501	Q9I617	8-amino-7-oxononanoate synthase	Biotinbiosynthesis;Completeproteome;Pyridoxalphosphate;Referenceproteome;Transferase							12	61.6	42.237	0
			+		0.985066	-0.33833	1.55113	-0.637851	0.914879	-0.330877	3.70744	-1.39185	2.18884	-0.565146	bioD	PA0504	Q9I614	ATP-dependent dethiobiotin synthetase BioD	ATP-binding;Biotinbiosynthesis;Completeproteome;Cytoplasm;Ligase;Magnesium;Metal-binding;Nucleotide-binding;Referenceproteome	biotin biosynthetic process		ATP binding;dethiobiotin synthase activity;magnesium ion binding	Biotin metabolism;Metabolic pathways		biotin biosynthesis II	11	69.3	23.337	0
+			+		2.8776	-2.2056	0.327566	0.778021	0.850166	0.324383	3.89441	-3.98	1.26985	0.422467	PA0510	PA0510	G3XD80		Completeproteome;Methyltransferase;Referenceproteome;S-adenosyl-L-methionine;Transferase	anaerobic respiration;coenzyme biosynthetic process;heme biosynthetic process;oxidation-reduction process;siroheme biosynthetic process		methyltransferase activity	Biosynthesis of secondary metabolites;Metabolic pathways;Porphyrin and chlorophyll metabolism		adenosylcobalamin biosynthesis II (late cobalt incorporation);cob(II)yrinate a-c-diamide biosynthesis II (late cobalt incorporation)	9	55.6	29.654	0
+					1.07672	2.31294	0.852494	1.89395	0.340381	0.938025	0.514154	1.34146	0.814483	3.18797	nirD	PA0515	P95412	Protein NirD	Completeproteome;Referenceproteome	regulation of transcription-DNA-templated		DNA-binding transcription factor activity;sequence-specific DNA binding				3	24.7	17.017	0
			+		0.0592993	-0.169971	0.120581	-0.22576	0.631474	-1.51273	0.75953	-1.24749	1.65092	-2.08326	nirM	PA0518	P00099	Cytochrome c-551	3D-structure;Completeproteome;Directproteinsequencing;Electrontransport;Heme;Iron;Metal-binding;Periplasm;Referenceproteome;Signal;Transport			electron transfer activity;heme binding;iron ion binding	Metabolic pathways;Microbial metabolism in diverse environments;Sulfur metabolism;Two-component system			3	50	10.967	0
+		+	+		1.16507	-2.11271	0.155467	-0.687072	1.45057	-3.16374	2.07215	-4.73397	1.08772	-3.04844	nirS	PA0519	P24474	Nitrite reductase	3D-structure;Completeproteome;Directproteinsequencing;Electrontransport;Heme;Iron;Metal-binding;Oxidoreductase;Periplasm;Referenceproteome;Signal;Transport			electron transfer activity;heme binding;nitrite reductase (NO-forming) activity	Microbial metabolism in diverse environments;Nitrogen metabolism			34	73.1	62.653	0
				+	0.54831	-1.27375	0.263288	0.635976	0.609509	-0.942631	0.471656	-0.881634	1.2185	-2.9858	nirQ	PA0520	Q51481	Denitrification regulatory protein NirQ	Activator;ATP-binding;Completeproteome;Cytoplasm;DNA-binding;Nucleotide-binding;Referenceproteome;Transcription;Transcriptionregulation			ATP binding;ATPase activity				16	74.6	28.904	0
+					3.3831	1.41186	1.27191	0.704836	0.810779	-0.778947	0.839138	-0.578259	0.675095	-0.465352	PA0534	PA0534	Q9I602		Completeproteome;Referenceproteome	oxidation-reduction process;polyamine catabolic process		oxidoreductase activity				18	59	47.849	0
			+		0.0127297	0.0240722	0.0248524	0.0487576	0.215053	0.349812	5.80603	4.81091	2.17954	1.07482	PA0536	PA0536	Q9I600		Completeproteome;Referenceproteome							9	46.3	35.55	0
			+		1.35198	0.174004	0.159841	-0.0567245	0.277293	-0.0496678	8.39892	2.75393	1.01293	-0.220162	PA0537	PA0537	Q9I5Z9		Completeproteome;Referenceproteome							13	73.3	22.18	0
			+		0.632228	0.134189	0.169012	0.0344043	0.390064	0.167212	3.05974	1.06675	0.185002	0.0721083	PA0541	PA0541	Q9I5Z5		Completeproteome;Heme;Iron;Metal-binding;Referenceproteome	electron transport chain	periplasmic space	electron transfer activity;heme binding;iron ion binding				5	37.5	17.122	0
+		+	+	+	1.42783	2.40375	0.012406	0.0582252	3.36708	-4.35698	2.00396	-2.74503	3.05844	-4.19447	PA0542	PA0542	Q9I5Z4		Completeproteome;Referenceproteome							5	35.3	14.767	0
			+		0.40155	0.0649877	0.964704	-0.198698	3.05029	0.446177	5.64078	-1.36488	3.90222	0.640796	metK	PA0546	Q9I5Z0	S-adenosylmethionine synthase	ATP-binding;Cobalt;Completeproteome;Cytoplasm;Magnesium;Metal-binding;Nucleotide-binding;One-carbonmetabolism;Potassium;Referenceproteome;Transferase	S-adenosylmethionine biosynthetic process		ATP binding;methionine adenosyltransferase activity	Biosynthesis of amino acids;Biosynthesis of secondary metabolites;Cysteine and methionine metabolism;Metabolic pathways		methionine and S-adenosylmethionine synthesis	25	84.3	42.709	0
			+		0.170746	-0.0255017	0.291651	-0.068573	1.17637	0.126521	5.69703	-0.818508	1.46458	0.122779	tktA	PA0548	Q9I5Y8	Transketolase	3D-structure;Calcium;Completeproteome;Magnesium;Metal-binding;Referenceproteome;Thiaminepyrophosphate;Transferase			catalytic activity;transketolase activity	Biosynthesis of amino acids;Biosynthesis of antibiotics;Biosynthesis of secondary metabolites;Carbon metabolism;Metabolic pathways;Microbial metabolism in diverse environments;Pentose phosphate pathway			40	74.7	72.219	0
			+		1.33476	0.756943	0.596862	0.471937	0.560068	0.447113	3.33159	2.34653	0.316815	0.21044	PA0553	PA0553	Q9I5Y3		Completeproteome;Referenceproteome							3	66.7	7.03	0
			+		0.139438	0.104933	0.81518	-0.474378	1.99497	-1.0505	3.31877	-2.2538	1.64028	-1.39136	PA0562	PA0562	Q9I5X4		Completeproteome;Hydrolase;Referenceproteome			hydrolase activity				9	60.3	24.232	0
			+		0.736583	0.606565	0.576362	-0.934667	0.305991	0.442494	4.07699	4.13344	0.204031	0.295587	PA0563	PA0563	Q9I5X3		Completeproteome;Referenceproteome		integral component of membrane					3	38.5	13.294	0
+				+	4.22414	4.01411	0.550256	0.430198	1.33806	-1.58717	0.489343	0.442799	2.78222	-1.78762	PA0565	PA0565	Q9I5X1	Alkyl hydroperoxide reductase AhpD	Antioxidant;Completeproteome;Disulfidebond;Oxidoreductase;Peroxidase;Redox-activecenter;Referenceproteome	oxidation-reduction process		peroxiredoxin activity				8	72.3	11.759	0
			+		0.176207	0.102397	0.269847	0.231062	1.6405	-0.821405	0.961562	-1.429	1.69592	-0.902454	PA0583	PA0583	Q9I5V4		Completeproteome;Referenceproteome	folic acid-containing compound biosynthetic process		2-amino-4-hydroxy-6-hydroxymethyldihydropteridine diphosphokinase activity	Folate biosynthesis;Metabolic pathways			3	24.4	20.091	0
+					4.94844	1.68905	0.666677	0.275879	0.150408	0.113327	0.0380898	-0.0321975	0.147043	0.104182	PA0587	PA0587	Q9I5V0	UPF0229 protein PA0587	Completeproteome;Referenceproteome							15	46.1	48.742	0
+					5.15042	1.29066	0.78203	0.18142	0.147201	-0.0213814	0.210931	-0.0628681	0.140239	-0.0172114	PA0588	PA0588	Q9I5U9		Completeproteome;Referenceproteome			protein kinase activity				44	67.5	73.722	0
			+		0.443316	-0.779448	0.750402	-0.535821	0.707308	-0.896935	1.70973	-1.24675	0.756628	-0.477661	glpE	PA0589	Q9I5U8	Thiosulfate sulfurtransferase GlpE	Completeproteome;Cytoplasm;Referenceproteome;Transferase		cytoplasm	thiosulfate sulfurtransferase activity	Biosynthesis of secondary metabolites;Microbial metabolism in diverse environments;Sulfur metabolism			3	30.9	11.963	0
			+		0.127427	-0.108577	1.65417	-0.698505	0.0233885	-0.0350742	3.38424	-0.885871	1.41405	0.286482	apaH	PA0590	Q9I5U7	Bis(5'-nucleosyl)-tetraphosphatase, symmetrical	Completeproteome;Hydrolase;Referenceproteome	nucleotide metabolic process;purine nucleotide metabolic process		bis(5'-nucleosyl)-tetraphosphatase (symmetrical) activity;formyltetrahydrofolate deformylase activity;hydrolase activity	Purine metabolism			14	57.6	32.018	0
			+		0.47238	0.11257	1.01486	-0.291338	0.742609	-0.34125	3.6034	-1.08953	1.60759	-0.770383	apaG	PA0591	Q9I5U6	Protein ApaG	Completeproteome;Referenceproteome							4	56.3	13.622	0
			+		3.19561	0.576318	2.22547	-0.456614	3.82048	-0.925257	3.87006	-1.11445	2.01307	-1.20444	surA	PA0594	Q9I5U3	Chaperone SurA	Chaperone;Completeproteome;Isomerase;Periplasm;Referenceproteome;Repeat;Rotamase;Signal	Gram-negative-bacterium-type cell outer membrane assembly;maintenance of stationary phase;protein folding;protein stabilization	outer membrane-bounded periplasmic space	peptide binding;peptidyl-prolyl cis-trans isomerase activity;unfolded protein binding				25	69.8	46.953	0
			+		1.37847	0.174635	0.556177	-0.111962	0.676725	0.0798917	6.20431	0.867338	1.78742	0.11987	lptD	PA0595	Q9I5U2	LPS-assembly protein LptD	Celloutermembrane;Completeproteome;Membrane;Referenceproteome;Signal	Gram-negative-bacterium-type cell outer membrane assembly;lipopolysaccharide export;lipopolysaccharide transport;membrane organization;regulation of polysaccharide biosynthetic process;response to organic substance;response to stimulus	cell outer membrane;outer membrane					54	70.2	104.27	0
			+		0.394169	-0.839678	0.0628591	-0.215311	0.758181	-1.2722	2.44804	-2.15801	1.03025	-1.6492	PA0602	PA0602	Q9I5T6		Completeproteome;Referenceproteome				Quorum sensing			3	10.2	37.833	0.0003651
			+		0.596839	0.0808229	1.32717	0.148958	0.809352	-0.439149	3.16192	1.55177	0.770075	-0.382618	PA0603	PA0603	Q9I5T5	Polyamine-transporting ATPase	ATP-binding;Cellmembrane;Completeproteome;Hydrolase;Membrane;Nucleotide-binding;Referenceproteome;Transport	polyamine transport;transmembrane transport	ATP-binding cassette (ABC) transporter complex	ATP binding;ATPase activity;ATPase-coupled polyamine transmembrane transporter activity;transmembrane transporter activity	Quorum sensing			25	80.8	40.655	0
+		+	+	+	4.3283	1.29035	1.52317	-0.461172	4.0536	-5.81937	2.49368	-1.22313	4.73589	-4.12176	PA0604	PA0604	Q9I5T4		Completeproteome;Referenceproteome				Quorum sensing			15	69.5	38.167	0
			+		0.548506	0.279346	0.0397786	0.0242596	0.246135	1.25064	5.04247	3.4462	0.346296	-0.546271	PA0605	PA0605	Q9I5T3		Completeproteome;Membrane;Referenceproteome;Transmembrane;Transmembranehelix;Transport	transmembrane transport	membrane		Quorum sensing			16	39.3	45.925	0
+					2.09368	2.24222	NaN	0	NaN	0	NaN	0	NaN	0	ptrB	PA0612	G3XDA6		Completeproteome;Referenceproteome	positive regulation of cellular biosynthetic process;positive regulation of secondary metabolite biosynthetic process		zinc ion binding				4	68.2	7.2691	0
			+		0.210035	0.512425	0.682876	1.10865	0.6684	1.06663	2.17617	2.18846	0.268075	0.535172	PA0615	PA0615	G3XD82		Completeproteome;Referenceproteome							7	65.5	18.95	0
			+		1.01941	-1.087	1.20612	-1.32067	0.584146	-0.928875	0.821468	-1.11232	0.409658	-0.776092	PA0617	PA0617	G3XD42		Completeproteome;Referenceproteome							6	50.9	11.847	0
			+		0.546225	-1.24316	0.426747	-1.32288	1.38254	1.63543	4.30847	4.30146	0.454731	1.13527	PA0626	PA0626	G3XD65		Completeproteome;Referenceproteome							11	43.8	31.291	0
			+		NaN	0	NaN	0	0.207707	0.564079	0.751675	1.98812	0.29637	-0.913973	PA0644	PA0644	Q9I5S2		Completeproteome;Referenceproteome							6	64.9	12.826	0
			+		3.56543	0.751444	0.0842588	0.0469842	0.17223	-0.0804248	5.17176	-0.968845	1.24996	-0.319486	trpC	PA0651	P20577	Indole-3-glycerol phosphate synthase	Amino-acidbiosynthesis;Aromaticaminoacidbiosynthesis;Completeproteome;Decarboxylase;Lyase;Referenceproteome;Tryptophanbiosynthesis	tryptophan biosynthetic process;tryptophan metabolic process		catalytic activity;indole-3-glycerol-phosphate synthase activity	Biosynthesis of amino acids;Biosynthesis of antibiotics;Biosynthesis of secondary metabolites;Metabolic pathways;Phenylalanine and tyrosine and tryptophan biosynthesis	Phenylalanine and tyrosine and tryptophan biosynthesis	L-tryptophan biosynthesis;superpathway of aromatic amino acid biosynthesis;superpathway of chorismate metabolism	16	54.3	30.347	0
			+		3.0189	0.656864	0.450828	0.403989	0.668743	0.412287	1.72987	-0.866706	0.000769201	0.000473022	PA0653	PA0653	G3XDA4		Completeproteome;Referenceproteome							8	55	15.236	0
			+		3.002	-1.17624	1.49535	-0.676808	3.31662	0.244789	4.21845	-1.24	0.35721	0.0247984	speD	PA0654	Q9I5R7	S-adenosylmethionine decarboxylase alpha chain;S-adenosylmethionine decarboxylase beta chain;S-adenosylmethionine decarboxylase proenzyme	Autocatalyticcleavage;Completeproteome;Decarboxylase;Lyase;Polyaminebiosynthesis;Pyruvate;Referenceproteome;S-adenosyl-L-methionine;Schiffbase;Spermidinebiosynthesis;Zymogen	metabolic process;spermidine biosynthetic process		adenosylmethionine decarboxylase activity	Arginine and proline metabolism;Cysteine and methionine metabolism;Metabolic pathways		spermidine biosynthesis I;superpathway of polyamine biosynthesis I	10	61	30.478	0
			+		2.27823	0.360361	0.138225	0.0805922	0.578752	0.128859	3.62904	0.892803	1.72394	0.212322	coq7	PA0655	Q9I5R6	2-nonaprenyl-3-methyl-6-methoxy-1,4-benzoquinol hydroxylase	Cellmembrane;Completeproteome;Iron;Membrane;Metal-binding;Monooxygenase;Oxidoreductase;Referenceproteome;Ubiquinonebiosynthesis	oxidation-reduction process;ubiquinone biosynthetic process			Biosynthesis of secondary metabolites;Metabolic pathways;Ubiquinone and other terpenoid-quinone biosynthesis			10	54.4	23.644	0
			+		0.893001	-1.05035	0.242905	0.322033	0.543781	-0.705106	1.4524	-1.13706	0.769055	-0.979671	PA0657	PA0657	Q9I5R4		Completeproteome;Referenceproteome			ATP binding				6	17.8	54.583	0
			+		0.902356	-0.378774	0.0382996	0.0507531	0.0985417	-0.0684834	3.5177	1.12425	0.292547	-0.107869	PA0658	PA0658	Q9I5R3		Completeproteome;Referenceproteome							9	57.9	29.174	0
			+		0.979072	-0.665869	0.231713	0.0705576	1.69403	0.237942	5.94823	2.14576	2.55584	0.500702	PA0659	PA0659	Q9I5R2		Completeproteome;Referenceproteome		integral component of membrane					9	55.3	37.664	0
			+		0.682542	-0.976926	0.624415	-1.09361	1.01467	-1.12386	2.33662	1.22913	1.66184	-2.01907	PA0663	PA0663	Q9I5Q8		Completeproteome;Referenceproteome							3	12.1	27.198	0
			+		0.675173	-0.519762	0.00300851	-0.00637865	0.281306	0.233358	3.98121	2.95015	0.831988	0.639937	PA0667	PA0667	Q9I5Q4		Completeproteome;Referenceproteome							12	31.3	49.158	0
			+		2.40225	-0.312111	0.00437888	-0.00133848	0.758124	0.0772676	3.54889	-0.78425	0.0315854	-0.0046773	tyrS2	PA0668	Q9I5Q3	Tyrosine--tRNA ligase 2	Aminoacyl-tRNAsynthetase;ATP-binding;Completeproteome;Cytoplasm;Ligase;Nucleotide-binding;Proteinbiosynthesis;Referenceproteome;RNA-binding	cellular amino acid metabolic process;cellular protein metabolic process;tRNA aminoacylation;tRNA aminoacylation for protein translation;tryptophan metabolic process;tyrosyl-tRNA aminoacylation	cytoplasm	aminoacyl-tRNA ligase activity;ATP binding;chorismate mutase activity;nucleotide binding;RNA binding;tyrosine-tRNA ligase activity	Aminoacyl-tRNA biosynthesis		tRNA charging	30	84	44.129	0
+					3.74615	1.48391	0.705848	-0.388202	0.77014	-1.74146	0.729227	-1.04162	2.16017	-1.73904	hemO	PA0672	G3XCZ8		Completeproteome;Referenceproteome	heme oxidation;oxidation-reduction process		heme oxygenase (decyclizing) activity				12	71.2	21.953	0
			+		0.258942	1.11614	0.0495194	-0.254519	NaN	0	0.748697	1.54435	NaN	0	PA0715	PA0715	Q9I5L3		Completeproteome;Referenceproteome	RNA-dependent DNA biosynthetic process		RNA binding;RNA-directed DNA polymerase activity				10	48.1	36.589	0
			+		NaN	0	0.386809	-0.419318	0.654525	0.35135	5.33029	3.0661	0.0898686	0.116325	PA0735	PA0735	Q9I5J4		Completeproteome;Referenceproteome							4	17.7	30.821	0
			+		0.166532	-0.254222	0.100109	0.117004	0.38897	0.668307	2.00165	1.73797	0.366894	-0.782433	PA0736	PA0736	Q9I5J3		Completeproteome;Referenceproteome							4	11.2	40.019	0.0027304
			+		4.3866	0.725057	0.711075	0.177364	0.324606	0.0367231	6.26679	-1.16942	2.89996	0.283301	PA0745	PA0745	Q9I5I4		Completeproteome;Isomerase;Referenceproteome	biofilm matrix disassembly		catalytic activity				24	82.7	29.904	0
			+		4.33411	0.801221	1.2494	0.170026	0.131639	0.0288606	3.33875	-1.3407	1.79503	0.247877	PA0746	PA0746	Q9I5I3		Completeproteome;FAD;Flavoprotein;Oxidoreductase;Referenceproteome	lipid metabolic process;oxidation-reduction process		acyl-CoA dehydrogenase activity;flavin adenine dinucleotide binding;oxidoreductase activity-acting on the CH-CH group of donors				12	42.6	42.553	0
		+	+	+	1.58671	0.490167	0.511692	-0.237764	5.06098	-3.07846	6.12562	-3.17419	4.58846	-2.91586	PA0754	PA0754	Q9I5H5		Completeproteome;Referenceproteome				Two-component system			14	57.8	34.918	0
+					1.29377	-1.97281	0.270611	-0.214242	0.429577	0.121744	0.793855	-0.25394	1.34252	0.350676	opdH	PA0755	Q9I5H4		3D-structure;Completeproteome;Referenceproteome		integral component of membrane					12	42.4	46.975	0
			+		2.91616	1.09436	0.00987064	-0.0189652	0.617652	-0.632535	1.56607	-1.07141	1.66688	-1.10174	PA0760	PA0760	Q9I5G9	Uncharacterized protein PA0760	Completeproteome;Referenceproteome							2	31	10.147	0
			+		1.21795	0.132155	0.0631217	0.0283074	1.7139	0.330441	5.67836	1.10529	3.67856	0.392781	lepB	PA0768	Q9I5G7	Signal peptidase I	Cellinnermembrane;Cellmembrane;Completeproteome;Hydrolase;Membrane;Protease;Referenceproteome;Transmembrane;Transmembranehelix	proteolysis	integral component of membrane;membrane	peptidase activity;serine-type peptidase activity	Protein export;Quorum sensing			17	61.6	32.103	0
+					1.56461	-1.96769	0.284732	-0.302547	0.0474479	-0.0339518	0.426984	-0.128119	0.540913	-0.16908	cmoB	PA0774	Q9I5G4	tRNA (mo5U34)-methyltransferase	Completeproteome;Methyltransferase;Referenceproteome;S-adenosyl-L-methionine;Transferase	tRNA wobble uridine modification		transferase activity-transferring alkyl or aryl (other than methyl) groups				4	19.3	36.522	0.00070225
			+		0.317634	0.209119	0.472166	-0.375336	0.118441	0.0706158	1.96098	-1.2804	0.476429	-0.371356	cmoA	PA0775	Q9I5G3	tRNA (cmo5U34)-methyltransferase	Completeproteome;Methyltransferase;Referenceproteome;S-adenosyl-L-methionine;Transferase;tRNAprocessing	tRNA wobble uridine modification						10	45.1	27.64	0
			+		0.653386	0.158133	0.565087	-0.182557	1.65518	0.53703	4.1316	1.10335	2.50086	0.626633	icp	PA0778	Q9I5G0		3D-structure;Completeproteome;Referenceproteome							3	35.8	14.607	0
		+		+	0.961263	1.65442	0.275354	0.568333	4.73	-3.2224	0.0567219	0.0541816	1.88386	-2.22942	PA0781	PA0781	Q9I5F7		Completeproteome;Membrane;Referenceproteome;TonBbox							3	9.5	74.205	0
			+		2.33206	-0.310504	0.316696	-0.133084	0.85727	0.203998	4.7199	-0.83142	3.38318	0.266895	putA	PA0782	Q9I5F6		Completeproteome;Oxidoreductase;Referenceproteome	oxidation-reduction process;proline biosynthetic process;proline catabolic process to glutamate;regulation of transcription-DNA-templated		1-pyrroline-5-carboxylate dehydrogenase activity;DNA-binding transcription factor activity;oxidoreductase activity;oxidoreductase activity-acting on the aldehyde or oxo group of donors-NAD or NADP as acceptor;proline dehydrogenase activity	Alanine and aspartate and glutamate metabolism;Arginine and proline metabolism;Biosynthesis of antibiotics;Biosynthesis of secondary metabolites;Metabolic pathways			81	80.9	115.63	0
+					4.66137	2.21486	0.238212	0.200758	1.88599	-1.07949	0.0197059	0.0194454	3.38139	-1.1931	prpD	PA0792	Q9I5E6		Completeproteome;Referenceproteome	carbon utilization;cellular catabolic process;propionate catabolic process-2-methylcitrate cycle		2 iron-2 sulfur cluster binding;2-methylcitrate dehydratase activity;lyase activity	Propanoate metabolism			28	69.6	54.881	0
			+		1.99791	0.359968	0.0205227	0.00985861	0.66555	0.0941715	6.31881	-1.42244	0.274557	0.0732102	PA0793	PA0793	Q9I5E5		3D-structure;Completeproteome;Referenceproteome	propionate catabolic process-2-methylcitrate cycle		isomerase activity	Propanoate metabolism			18	54.9	41.709	0
			+		1.25607	-0.2007	0.00373961	-0.00106621	1.489	0.140574	6.17031	-0.958372	0.8244	0.0560856	PA0794	PA0794	Q9I5E4		Completeproteome;Referenceproteome	propionate metabolic process-methylcitrate cycle			Propanoate metabolism	Carbon fixation pathways in prokaryotes;Citrate cycle (TCA cycle);Glyoxylate and dicarboxylate metabolism;Valine and leucine and isoleucine biosynthesis	acetyl-CoA assimilation;anaerobic respiration;glyoxylate cycle;mixed acid fermentation;serine-isocitrate lyase pathway;superpathway of glycolysis and pyruvate dehydrogenase and TCA and and glyoxylate bypass;superpathway of glyoxylate bypass and TCA;TCA cycle I (prokaryotic)	50	69.1	94.89	0
			+		3.72957	0.400335	0.0504742	-0.0113349	0.413717	0.0722494	5.85451	-1.26483	0.661377	0.0862761	prpC	PA0795	Q9I5E3	Citrate synthase	Completeproteome;Referenceproteome;Transferase	tricarboxylic acid cycle	cytoplasm;tricarboxylic acid cycle enzyme complex	citrate synthase activity;transferase activity-transferring acyl groups-acyl groups converted into alkyl on transfer	Propanoate metabolism		acetyl-CoA assimilation;anaerobic respiration;glyoxylate cycle;mixed acid fermentation;serine-isocitrate lyase pathway;superpathway of glycolysis and pyruvate dehydrogenase and TCA and and glyoxylate bypass;superpathway of glyoxylate bypass and TCA;TCA cycle I (prokaryotic)	23	73.6	41.689	0
			+		2.26085	0.278571	0.228565	0.0542002	1.30777	0.123106	7.66508	-1.33804	1.19816	0.0820756	prpB	PA0796	Q9I5E2	Methylisocitrate lyase	Completeproteome;Lyase;Pyruvate;Referenceproteome	propionate catabolic process-2-methylcitrate cycle		catalytic activity;methylisocitrate lyase activity	Propanoate metabolism			19	86.6	32.137	0
			+		0.33121	-0.138881	0.118329	0.0746536	1.32488	0.472933	3.17266	-1.93286	0.573363	0.321827	PA0797	PA0797	Q9I5E1		Completeproteome;DNA-binding;Referenceproteome;Transcription;Transcriptionregulation	regulation of transcription-DNA-templated		DNA-binding transcription factor activity				10	47.9	27.264	0
			+		0.0499352	-0.0479198	0.409281	-0.946957	1.03183	1.04363	0.846821	1.34097	0.238811	0.414793	PA0804	PA0804	Q9I5D4		Completeproteome;Referenceproteome	oxidation-reduction process		oxidoreductase activity				4	23.4	30.017	0
+					2.27131	1.3941	0.662893	-1.53502	1.4011	-1.33348	1.38574	-0.813945	1.77684	-1.14326	PA0805	PA0805	Q9I5D3		Completeproteome;Referenceproteome							6	73.3	8.5276	0
			+		0.570046	-0.339303	0.537855	-0.271071	0.507661	-0.118493	3.87828	-0.932296	2.52561	-0.733711	PA0832	PA0832	Q9I5A8		Completeproteome;Referenceproteome							7	68.1	23.482	0
			+		0.0105783	-0.00313282	1.52451	0.252699	1.13731	0.0796194	7.32767	1.48765	4.44755	0.283836	PA0833	PA0833	Q9I5A7		Cellmembrane;Completeproteome;Membrane;Referenceproteome		cell outer membrane;integral component of membrane					13	75.1	24.713	0
			+		4.6271	0.532293	0.530536	0.176224	0.351999	0.0568128	4.90998	-0.93946	0.799652	-0.109986	pta	PA0835	Q9I5A5	Phosphate acetyltransferase	Acyltransferase;Completeproteome;Cytoplasm;Referenceproteome;Transferase			acetyltransferase activity;phosphate acetyltransferase activity;transferase activity-transferring acyl groups	Carbon metabolism;Metabolic pathways;Methane metabolism;Microbial metabolism in diverse environments;Propanoate metabolism;Pyruvate metabolism;Taurine and hypotaurine metabolism			27	47.2	75.696	0
			+		4.49239	0.82326	2.54068	0.220628	0.157415	-0.0670495	3.02801	-0.982303	0.521085	-0.0663366	ackA	PA0836	Q9I5A4	Acetate kinase	ATP-binding;Completeproteome;Cytoplasm;Kinase;Magnesium;Metal-binding;Nucleotide-binding;Referenceproteome;Transferase	organic acid metabolic process;phosphorylation		kinase activity;phosphotransferase activity-carboxyl group as acceptor	Carbon metabolism;Metabolic pathways;Methane metabolism;Microbial metabolism in diverse environments;Propanoate metabolism;Pyruvate metabolism;Taurine and hypotaurine metabolism		acetate formation from acetyl-CoA I;hexitol fermentation to lactate and formate and ethanol and acetate;lactate oxidation;mixed acid fermentation;pyruvate fermentation to acetate and lactate I;pyruvate fermentation to acetate II;pyruvate fermentation to acetate IV;pyruvate oxidation pathway;superpathway of acetate utilization and formation	17	62.2	42.421	0
			+		1.83951	-1.1913	0.781654	-0.292164	0.101217	-0.0396953	3.02214	-0.988792	0.526115	-0.125652	slyD	PA0837	Q9I5A3	Peptidyl-prolyl cis-trans isomerase	Completeproteome;Isomerase;Referenceproteome;Rotamase			peptidyl-prolyl cis-trans isomerase activity				4	67.1	17.01	0
			+		4.07847	1.09926	0.160047	0.0875301	2.09919	-0.385721	2.63289	-1.02997	1.13313	-0.703742	PA0838	PA0838	Q9I5A2	Glutathione peroxidase	Completeproteome;Oxidoreductase;Peroxidase;Referenceproteome	oxidation-reduction process;response to oxidative stress		glutathione peroxidase activity	Arachidonic acid metabolism;Glutathione metabolism			6	56.9	17.263	0
			+		0.722656	-0.54058	0.00356287	0.00808334	0.126628	0.148691	3.36313	1.0029	0.121009	-0.0725503	PA0847	PA0847	Q9I594		Completeproteome;Referenceproteome	regulation of transcription-DNA-templated;signal transduction	integral component of membrane	cyclase activity;diguanylate cyclase activity				8	16.3	82.647	0.0076514
+					6.37357	2.75837	0.143219	0.053721	1.31964	-0.376915	2.21201	-0.71184	1.07752	-0.349092	PA0848	PA0848	Q9I593		Completeproteome;Referenceproteome	cell redox homeostasis;oxidation-reduction process		antioxidant activity;oxidoreductase activity;peroxiredoxin activity				11	72.9	21.814	0
+					3.44578	2.15311	0.0512669	-0.080729	2.94418	-0.923541	1.39132	0.359937	2.85435	-0.630232	trxB2	PA0849	Q9I592	Thioredoxin reductase	Completeproteome;FAD;Flavoprotein;NADP;Oxidoreductase;Redox-activecenter;Referenceproteome	nucleotide metabolic process;oxidation-reduction process;pyrimidine nucleotide metabolic process;removal of superoxide radicals	cytoplasm	oxidoreductase activity;thioredoxin-disulfide reductase activity	Pyrimidine metabolism;Selenocompound metabolism		thioredoxin pathway	12	79.4	33.481	0
+		+	+	+	6.51866	4.68191	2.09106	-0.704715	5.78857	-3.13335	3.23391	-1.28324	4.8012	-2.63914	cbpD	PA0852	Q9I589	Chitin-binding protein CbpD	Chitin-binding;Completeproteome;Directproteinsequencing;Referenceproteome;Secreted;Signal	obsolete interaction with host via protein secreted by type II secretion system;protein secretion by the type II secretion system;protein transport by the Sec complex	extracellular space	chitin binding				20	71.7	41.916	0
			+		1.87496	0.583528	1.06851	0.258707	0.452155	0.175007	3.27957	1.36812	0.719216	0.318529	PA0853	PA0853	Q9I588		Completeproteome;Referenceproteome							6	41.1	23.485	0
			+		3.32513	0.525833	1.98032	0.213689	2.21089	0.213548	6.13611	0.97377	2.4181	0.290878	fumC2	PA0854	Q9I587	Fumarate hydratase class II 2	Allostericenzyme;Completeproteome;Cytoplasm;Lyase;Referenceproteome;Tricarboxylicacidcycle	fumarate metabolic process;tricarboxylic acid cycle	tricarboxylic acid cycle enzyme complex	catalytic activity;fumarate hydratase activity;lyase activity	Biosynthesis of antibiotics;Biosynthesis of secondary metabolites;Carbon metabolism;Citrate cycle (TCA cycle);Metabolic pathways;Microbial metabolism in diverse environments;Pyruvate metabolism		acetyl-CoA assimilation;anaerobic respiration;mixed acid fermentation;superpathway of glycolysis and pyruvate dehydrogenase and TCA and and glyoxylate bypass;superpathway of glyoxylate bypass and TCA;TCA cycle I (prokaryotic)	22	76.3	49.121	0
			+		0.938328	-1.26971	0.243657	-0.613862	0.10795	0.297152	1.93295	2.05878	0.506926	0.55723	PA0855	PA0855	Q9I586		Completeproteome;Referenceproteome							10	39.8	37.783	0
		+		+	2.45008	0.636827	1.57835	-0.380922	1.70088	-2.9932	1.49052	-0.574265	4.32262	-1.92646	PA0856	PA0856	Q9I585		3D-structure;Completeproteome;Referenceproteome							8	44	19.998	0
			+		0.0806839	0.112958	0.137524	-0.219092	0.255373	0.562249	1.57691	1.94228	0.0497845	0.135	PA0861	PA0861	Q9I580		Completeproteome;Referenceproteome	regulation of transcription-DNA-templated						4	8.3	91.205	0.0092379
			+		1.73917	-0.172599	1.18562	0.382709	0.499177	0.114483	4.84576	-1.34651	1.43461	0.19276	hpd	PA0865	Q9I576	4-hydroxyphenylpyruvate dioxygenase	Completeproteome;Dioxygenase;Iron;Metal-binding;Oxidoreductase;Phenylalaninecatabolism;Referenceproteome;Tyrosinecatabolism	aromatic amino acid family metabolic process;cellular amino acid metabolic process;oxidation-reduction process		4-hydroxyphenylpyruvate dioxygenase activity;oxidoreductase activity-acting on single donors with incorporation of molecular oxygen;transferase activity-transferring pentosyl groups	Metabolic pathways;Phenylalanine metabolism;Tyrosine metabolism;Ubiquinone and other terpenoid-quinone biosynthesis			24	77.6	39.912	0
			+		0.981986	-0.151059	0.397871	-0.0791626	0.268486	0.0655355	5.69115	1.33587	1.39143	0.170044	mliC	PA0867	Q9I574	Membrane-bound lysozyme inhibitor of C-type lysozyme	3D-structure;Celloutermembrane;Completeproteome;Disulfidebond;Lipoprotein;Membrane;Palmitate;Referenceproteome;Signal							8	66.9	13.695	0
			+		0.11788	-0.202898	0.284092	-0.367785	0.102722	0.0965552	2.8339	1.56514	1.26424	0.756903	pbpG	PA0869	P72161	D-alanyl-D-alanine endopeptidase	Cellshape;Cellwallbiogenesis/degradation;Completeproteome;Hydrolase;Peptidoglycansynthesis;Periplasm;Referenceproteome;Signal	proteolysis		serine-type D-Ala-D-Ala carboxypeptidase activity				11	52.3	34.046	0
			+		3.3064	0.542104	0.0323974	-0.00724411	1.5178	-0.195425	4.9904	-1.04936	0.938821	-0.130394	phhC	PA0870	P43336	Aromatic-amino-acid aminotransferase	Amino-acidbiosynthesis;Aminotransferase;Aromaticaminoacidbiosynthesis;Completeproteome;Cytoplasm;Pyridoxalphosphate;Referenceproteome;Transferase	biosynthetic process;cellular amino acid metabolic process;L-phenylalanine catabolic process		catalytic activity;pyridoxal phosphate binding;transaminase activity	Biosynthesis of amino acids;Biosynthesis of antibiotics;Biosynthesis of secondary metabolites;Cysteine and methionine metabolism;Metabolic pathways;Novobiocin biosynthesis;Phenylalanine and tyrosine and tryptophan biosynthesis;Phenylalanine metabolism;Tyrosine metabolism			26	86	43.273	0
			+		2.07944	0.56587	0.0591627	0.027041	0.892489	-0.310524	5.24325	-1.02149	1.71994	-0.424893	phhB	PA0871	P43335	Pterin-4-alpha-carbinolamine dehydratase	Completeproteome;Lyase;Referenceproteome;Tetrahydrobiopterinbiosynthesis	L-phenylalanine catabolic process;tetrahydrobiopterin biosynthetic process		4-alpha-hydroxytetrahydrobiopterin dehydratase activity				9	82.2	13.333	0
			+		0.666115	-0.559576	0.36434	0.496867	1.18845	-0.612872	1.35173	-1.36659	0.581784	-0.807811	PA0876	PA0876	Q9I569		Completeproteome;DNA-binding;Referenceproteome;Transcription;Transcriptionregulation	regulation of transcription-DNA-templated		DNA-binding transcription factor activity				7	31.5	34.449	0.0010464
			+		4.66451	-0.701323	0.8666	0.26788	1.22912	0.236176	6.26449	-1.02823	2.81579	0.284875	acsA1	PA0887	Q9I558	Acetyl-coenzyme A synthetase 1	Acetylation;ATP-binding;Completeproteome;Ligase;Magnesium;Metal-binding;Nucleotide-binding;Referenceproteome	acetyl-CoA biosynthetic process from acetate;carbon utilization;cellular catabolic process;metabolic process;propionate metabolic process;pyruvate metabolic process;reductive tricarboxylic acid cycle		acetate-CoA ligase activity;AMP binding;catalytic activity;leucine-tRNA ligase activity	Biosynthesis of antibiotics;Biosynthesis of secondary metabolites;Carbon metabolism;Glycolysis / Gluconeogenesis;Metabolic pathways;Methane metabolism;Microbial metabolism in diverse environments;Propanoate metabolism;Pyruvate metabolism		acetate conversion to acetyl-CoA;superpathway of acetate utilization and formation	35	70.2	71.762	0
+		+	+	+	4.33755	1.64699	1.65902	-0.601983	3.93186	-3.85561	4.47566	-2.19215	6.05242	-3.26416	aotJ	PA0888	G3XD47		Completeproteome;Referenceproteome	L-arginine import into cell;L-arginine transport;L-ornithine import into cell;nitrogen compound transport;ornithine transport;transport	extracellular space;outer membrane-bounded periplasmic space		ABC transporters			17	71	28.01	0
			+		0.0757173	-0.018743	0.0742043	0.0337915	0.136333	0.0623674	2.79818	0.732308	0.623834	0.176895	aotP	PA0892	O30506	Arginine/ornithine transport ATP-binding protein AotP	Amino-acidtransport;ATP-binding;Cellinnermembrane;Cellmembrane;Completeproteome;Membrane;Nucleotide-binding;Referenceproteome;Transport	amino acid transmembrane transport;L-arginine import into cell;L-arginine transport;L-ornithine import into cell;ornithine transport		ATP binding;ATPase activity;ATPase-coupled amino acid transmembrane transporter activity	ABC transporters			14	59.4	27.956	0
			+		1.91021	0.194314	0.499973	-0.0734525	0.250587	-0.0203595	5.66697	-0.911523	0.650559	-0.0648003	aruC	PA0895	O30508	Succinylornithine transaminase/acetylornithine aminotransferase	Amino-acidbiosynthesis;Aminotransferase;Argininebiosynthesis;Argininemetabolism;Completeproteome;Cytoplasm;Pyridoxalphosphate;Referenceproteome;Transferase	arginine biosynthetic process;arginine catabolic process;arginine metabolic process;cellular amino acid metabolic process		catalytic activity;N2-acetyl-L-ornithine:2-oxoglutarate 5-aminotransferase activity;pyridoxal phosphate binding;transaminase activity	Arginine and proline metabolism;Metabolic pathways		L-arginine biosynthesis II (acetyl cycle);L-arginine degradation II (AST pathway);L-arginine degradation VI (arginase 2 pathway);L-ornithine biosynthesis	28	88.7	43.747	0
			+		2.59872	0.455066	1.45121	0.21911	0.227342	-0.0379839	1.95205	-1.2137	0.548993	0.077487	astA	PA0896	P80357	Arginine N-succinyltransferase subunit alpha	3D-structure;Acyltransferase;Argininemetabolism;Completeproteome;Directproteinsequencing;Referenceproteome;Transferase	arginine catabolic process		arginine N-succinyltransferase activity	Arginine and proline metabolism;Metabolic pathways		L-arginine degradation II (AST pathway)	10	37.9	36.93	0
			+		0.695147	0.0855923	0.357094	0.082479	0.553764	0.05477	6.08537	-0.862001	1.21579	0.154196	aruG	PA0897	P80358	Arginine N-succinyltransferase subunit beta	Acyltransferase;Argininemetabolism;Completeproteome;Directproteinsequencing;Referenceproteome;Transferase	arginine catabolic process;cellular amino acid metabolic process		arginine N-succinyltransferase activity	Arginine and proline metabolism;Metabolic pathways		L-arginine degradation II (AST pathway)	16	66.8	37.245	0
			+		3.31354	0.342366	0.133355	0.0594687	0.439345	-0.0941029	3.65854	-0.935585	0.760594	-0.100392	astD	PA0898	O50174	N-succinylglutamate 5-semialdehyde dehydrogenase	3D-structure;Argininemetabolism;Completeproteome;NAD;Oxidoreductase;Referenceproteome	arginine catabolic process;cellular amino acid metabolic process;oxidation-reduction process		oxidoreductase activity;oxidoreductase activity-acting on the aldehyde or oxo group of donors-NAD or NADP as acceptor;succinylglutamate-semialdehyde dehydrogenase activity	Arginine and proline metabolism;Metabolic pathways	Arginine and proline metabolism	L-arginine degradation II (AST pathway)	25	71.9	51.379	0
			+		2.28791	0.337512	0.474348	0.132025	0.105392	-0.0291944	6.0844	-0.978997	0.413367	0.0654163	astB	PA0899	O50175	N-succinylarginine dihydrolase	Argininemetabolism;Completeproteome;Hydrolase;Referenceproteome	arginine catabolic process;arginine metabolic process;cellular amino acid metabolic process		N-succinylarginine dihydrolase activity	Arginine and proline metabolism;Metabolic pathways		L-arginine degradation II (AST pathway)	20	61.2	48.874	0
+			+		4.31294	1.25558	0.0992644	0.0895019	0.390156	0.313206	2.1983	-0.746573	0.0172821	-0.0102806	astE	PA0901	O50177	Succinylglutamate desuccinylase	Argininemetabolism;Completeproteome;Hydrolase;Metal-binding;Referenceproteome;Zinc	arginine catabolic process;arginine catabolic process to glutamate;arginine catabolic process to succinate;cellular amino acid metabolic process		hydrolase activity-acting on ester bonds;succinylglutamate desuccinylase activity;zinc ion binding	Arginine and proline metabolism;Metabolic pathways		L-arginine degradation II (AST pathway)	14	50.3	36.908	0
			+		1.87276	-0.487016	0.478244	0.186907	1.26617	0.313697	2.67629	-0.761323	1.6642	0.297417	PA0902	PA0902	G3XD13		Completeproteome;Referenceproteome	cellular amino acid metabolic process		catalytic activity;lyase activity	Biosynthesis of amino acids;Biosynthesis of antibiotics;Biosynthesis of secondary metabolites;Glycine and serine and threonine metabolism;Metabolic pathways;Microbial metabolism in diverse environments			16	75.1	35.462	0
			+		0.0824145	-0.0203686	0.148268	0.0499678	1.10254	0.233566	4.00237	-0.673525	2.9677	0.178342	lysC	PA0904	O69077	Aspartokinase	Amino-acidbiosynthesis;ATP-binding;Completeproteome;Diaminopimelatebiosynthesis;Kinase;Lysinebiosynthesis;Nucleotide-binding;Referenceproteome;Repeat;Transferase	cellular amino acid biosynthetic process;lysine biosynthetic process via diaminopimelate		aspartate kinase activity	2-Oxocarboxylic acid metabolism;Biosynthesis of amino acids;Biosynthesis of antibiotics;Biosynthesis of secondary metabolites;Cysteine and methionine metabolism;Glycine and serine and threonine metabolism;Lysine biosynthesis;Metabolic pathways;Microbial metabolism in diverse environments;Monobactam biosynthesis		L-homoserine biosynthesis;L-lysine biosynthesis I;superpathway of L-lysine and L-threonine and L-methionine biosynthesis I;superpathway of L-threonine biosynthesis	24	75.5	44.388	0
			+		0.686322	0.615852	0.494571	-0.553505	0.510625	1.24159	0.982859	1.71205	0.0916141	0.23501	csrA	PA0905	O69078	Carbon storage regulator homolog	3D-structure;Completeproteome;Referenceproteome;RNA-binding	mRNA catabolic process;pathogenesis;protein secretion by the type III secretion system;protein secretion by the type VI secretion system;quorum sensing;regulation of carbohydrate metabolic process;regulation of secondary metabolic process;regulation of single-species biofilm formation		mRNA binding;RNA binding	Biofilm formation - Pseudomonas aeruginosa;Two-component system			2	50.8	6.9089	0
			+		4.27928	-0.691628	0.6798	-0.132987	2.23641	0.311374	4.11293	1.14241	1.54486	0.395512	mgtE	PA0913	Q9I544	Magnesium transporter MgtE	Cellmembrane;Completeproteome;Magnesium;Membrane;Metal-binding;Referenceproteome;Transmembrane;Transmembranehelix;Transport	cation transport;magnesium ion transport	membrane	cation transmembrane transporter activity;magnesium ion binding;magnesium ion transmembrane transporter activity				21	60.2	53.82	0
			+		1.44457	-0.18973	0.23751	0.139267	1.18381	-0.219938	1.97424	-1.04958	0.745368	-0.285473	PA0915	PA0915	Q9I542		Completeproteome;Referenceproteome							5	50.3	17.514	0
			+		0.0224054	-0.0456066	0.25663	-0.639511	0.389209	-0.694293	1.20192	1.33764	0.0632345	-0.122169	kup	PA0917	Q9I540	Probable potassium transport system protein kup	Cellinnermembrane;Cellmembrane;Completeproteome;Iontransport;Membrane;Potassium;Potassiumtransport;Referenceproteome;Transmembrane;Transmembranehelix;Transport	potassium ion transmembrane transport	membrane	potassium ion transmembrane transporter activity				6	12	68.734	0
			+		0.0892049	0.0445075	0.0586134	0.0249238	0.851557	0.291523	4.88026	1.96451	0.891862	0.283221	PA0919	PA0919	Q9I538		Completeproteome;Referenceproteome	phospholipid homeostasis		hydrolase activity				17	66	46.653	0
			+		0.104198	0.14568	0.23221	0.140266	1.93123	0.771935	2.54754	1.8126	0.055545	0.0375314	PA0920	PA0920	Q9I537		Completeproteome;Referenceproteome	phospholipid homeostasis		alanylphosphatidylglycerol synthase activity	Cationic antimicrobial peptide (CAMP) resistance;Two-component system			13	19.9	95.861	0
			+		0.253791	-0.27253	0.761423	0.741653	0.074405	0.0759807	2.66354	2.0619	1.91383	0.626789	PA0925	PA0925	Q9I532		Completeproteome;Referenceproteome							5	46.7	14.999	0
			+		0.949965	-0.289751	0.388372	-0.180635	0.782394	0.320799	4.22191	2.20391	2.03235	0.390996	gacS	PA0928	G3XD98	Histidine kinase	ATP-binding;Completeproteome;Kinase;Membrane;Nucleotide-binding;Phosphoprotein;Referenceproteome;Transferase;Transmembrane;Two-componentregulatorysystem	phosphorelay signal transduction system;phosphorylation;positive regulation of cell motility;positive regulation of secondary metabolite biosynthetic process;signal transduction	integral component of membrane	phosphorelay sensor kinase activity;transferase activity-transferring phosphorus-containing groups	Biofilm formation - Pseudomonas aeruginosa;Two-component system			21	37.7	101.05	0
			+		2.17583	0.769748	0.0298985	0.0312166	1.7452	-1.25905	1.84207	0.974622	1.62261	-0.853521	pirA	PA0931	Q9I527		Celloutermembrane;Completeproteome;Membrane;Receptor;Referenceproteome;TonBbox	enterobactin transport;siderophore transport	cell outer membrane	enterobactin transmembrane transporter activity;siderophore uptake transmembrane transporter activity;signaling receptor activity	Two-component system			20	48	80.907	0
			+		1.03073	-0.189005	0.382655	-0.0908885	0.706596	-0.0902214	5.21863	-1.11824	0.919652	-0.121427	cysM	PA0932	Q9I526	Cysteine synthase B	Amino-acidbiosynthesis;Completeproteome;Cysteinebiosynthesis;Pyridoxalphosphate;Referenceproteome;Transferase	cellular amino acid metabolic process;cysteine biosynthetic process from serine;sulfur compound metabolic process		cysteine synthase activity;fumarate hydratase activity	Biosynthesis of amino acids;Biosynthesis of antibiotics;Biosynthesis of secondary metabolites;Carbon metabolism;Cysteine and methionine metabolism;Metabolic pathways;Microbial metabolism in diverse environments;Sulfur metabolism		L-cysteine biosynthesis I	15	66.6	32.448	0
+					2.46282	-1.60556	0.264352	-0.272327	0.151401	-0.104319	0.613623	-0.323246	0.414401	-0.15194	PA0935	PA0935	Q9I523		Completeproteome;Referenceproteome				Metabolic pathways;Nicotinate and nicotinamide metabolism;Pantothenate and CoA biosynthesis;Purine metabolism;Pyrimidine metabolism			8	40.2	31.25	0
			+		1.78158	-1.43062	0.190925	0.164708	0.24125	0.156041	2.75727	1.29163	1.18575	0.584881	lpxO2	PA0936	Q9I522		Completeproteome;Referenceproteome	peptidyl-amino acid modification	Gram-negative-bacterium-type cell wall	catalytic activity				16	67.3	35.759	0
			+		4.62577	-0.747323	0.373162	-0.0971975	1.10734	0.139688	4.23292	-0.737874	1.02491	0.164292	PA0937	PA0937	Q9I521		Completeproteome;Referenceproteome							10	46.4	20.789	0
			+		0.36082	-0.0712204	0.576512	-0.150718	3.73881	0.501056	5.45498	1.04845	4.17191	0.650548	PA0938	PA0938	Q9I520		Completeproteome;Referenceproteome	Gram-negative-bacterium-type cell outer membrane assembly;lipopolysaccharide biosynthetic process;O antigen biosynthetic process	Gram-negative-bacterium-type cell wall;membrane;periplasmic side of plasma membrane;plasma membrane					21	54.1	49.266	0
			+		0.306148	-0.504318	1.22703	1.0241	0.0992309	0.333999	1.07405	1.94789	0.110008	-0.299374	PA0941	PA0941	Q9I517		Completeproteome;Referenceproteome							3	61	8.2845	0.001046
		+	+	+	0.0378419	0.0217624	2.14969	-0.581707	2.85255	-4.13072	2.83148	-1.34394	4.14557	-2.81144	PA0943	PA0943	Q9I515		Completeproteome;Referenceproteome							12	47.1	27.183	0
			+		1.69831	-0.18346	1.31706	-0.166867	0.417411	-0.0747819	4.30997	-0.67224	1.33324	-0.181043	purM	PA0945	Q9I513	Phosphoribosylformylglycinamidine cyclo-ligase	ATP-binding;Completeproteome;Cytoplasm;Ligase;Nucleotide-binding;Purinebiosynthesis;Referenceproteome	'de novo' IMP biosynthetic process		phosphoribosylformylglycinamidine cyclo-ligase activity	Biosynthesis of antibiotics;Biosynthesis of secondary metabolites;Metabolic pathways;Purine metabolism		5-aminoimidazole ribonucleotide biosynthesis II;superpathway of histidine and purine and and pyrimidine biosynthesis;superpathway of purine nucleotides de novo biosynthesis II	19	58.1	37.122	0
			+		1.30881	0.343436	1.37594	0.570975	0.836608	1.43753	1.5222	2.43571	0.823131	1.4192	PA0953	PA0953	Q9I505		Completeproteome;Referenceproteome	cell redox homeostasis;oxidation-reduction process		antioxidant activity;oxidoreductase activity				5	35.1	16.895	0
			+		0.34278	-0.885787	0.219029	0.0791135	0.585777	-1.05014	0.605696	-1.7621	0.302955	0.198803	acyP	PA0954	Q9I504	Acylphosphatase	Completeproteome;Hydrolase;Referenceproteome				Aminobenzoate degradation;Microbial metabolism in diverse environments;Pyruvate metabolism			4	48.4	10.313	0.0027211
			+		1.95061	-0.393576	0.19763	0.108741	1.27113	0.246932	4.33211	0.823647	0.682896	0.186374	PA0955	PA0955	Q9I503		Completeproteome;Referenceproteome							10	39.6	35.8	0
			+		0.513008	-0.0401382	0.211477	-0.0431123	1.78645	0.088726	3.51104	-0.701165	1.30133	0.140357	proS	PA0956	Q9I502	Proline--tRNA ligase	Aminoacyl-tRNAsynthetase;ATP-binding;Completeproteome;Cytoplasm;Ligase;Nucleotide-binding;Proteinbiosynthesis;Referenceproteome	arginine metabolic process;cellular amino acid metabolic process;cellular protein metabolic process;proline metabolic process;prolyl-tRNA aminoacylation;tRNA aminoacylation for protein translation	cytoplasm	aminoacyl-tRNA editing activity;aminoacyl-tRNA ligase activity;ATP binding;nucleotide binding;proline-tRNA ligase activity	Aminoacyl-tRNA biosynthesis		tRNA charging	36	77.1	63.103	0
+			+		4.48193	1.16501	0.637797	0.260748	0.269064	0.145701	3.26665	-0.780549	1.2125	-0.178315	PA0959	PA0959	Q9I500		Completeproteome;Referenceproteome			catalytic activity				12	73.7	23.069	0
			+		0.0700073	-0.0275693	0.0922762	0.053647	0.496165	0.195247	4.91105	1.17775	1.88902	0.318133	PA0961	PA0961	Q9I4Z8		Completeproteome;Cytoplasm;Referenceproteome			nucleic acid binding				7	74.6	7.2812	0
+					4.4146	1.28228	0.592128	0.225884	0.814459	0.240694	3.74399	-0.497206	2.43913	0.302286	PA0962	PA0962	Q9I4Z7		Completeproteome;DNA-binding;Referenceproteome	cellular iron ion homeostasis;oxidation-reduction process		ferric iron binding;oxidoreductase activity-oxidizing metal ions				10	62.2	17.493	0
			+		1.34386	0.157814	0.354637	0.118203	1.02684	0.255888	6.38395	1.51194	2.53872	0.344094	tolQ	PA0969	P50598	Protein TolQ	Cellinnermembrane;Cellmembrane;Completeproteome;Membrane;Proteintransport;Referenceproteome;Transmembrane;Transmembranehelix;Transport	bacteriocin transport;transport	integral component of membrane;membrane		Microbial metabolism in diverse environments			10	36.4	25.282	0
			+		2.35783	-0.567039	0.512891	-0.145121	0.237489	-0.0678301	5.88983	1.21376	0.000408127	-8.2016e-05	tolR	PA0970	P50599	Protein TolR	Cellinnermembrane;Cellmembrane;Completeproteome;Membrane;Proteintransport;Referenceproteome;Transmembrane;Transmembranehelix;Transport	protein transport;transmembrane transport;transport	integral component of membrane	transmembrane transporter activity				8	67.8	15.788	0
			+		1.25758	-0.273662	0.0347156	0.0221906	1.53599	0.675093	2.82844	1.40302	1.77384	0.713337	tolA	PA0971	P50600	Protein TolA	3D-structure;Cellinnermembrane;Cellmembrane;Completeproteome;Membrane;Proteintransport;Referenceproteome;Repeat;Transmembrane;Transmembranehelix;Transport	bacteriocin transport	integral component of membrane	toxin transmembrane transporter activity				10	25.6	37.935	0
			+		1.74664	0.355702	0.251846	0.111021	0.485563	-0.086122	3.20339	0.930706	0.132648	-0.034368	pal	PA0973	Q9I4Z4	Peptidoglycan-associated lipoprotein	Celloutermembrane;Completeproteome;Lipoprotein;Membrane;Palmitate;Referenceproteome;Signal	cell division	cell outer membrane;integral component of membrane					10	69.6	17.925	0
			+		0.709843	-0.334155	0.869417	-1.33211	0.990332	-0.624067	2.05656	-1.51722	0.540966	-0.305511	queC	PA0976	Q9I4Z2	7-cyano-7-deazaguanine synthase	ATP-binding;Completeproteome;Ligase;Metal-binding;Nucleotide-binding;Queuosinebiosynthesis;Referenceproteome;Zinc				Folate biosynthesis;Metabolic pathways			7	48.2	23.9	0
+					3.09587	-1.5215	0.998958	-0.758223	2.32183	0.10646	6.24961	-0.473159	1.28235	-0.182246	pqsC	PA0998	Q9I4X1		Completeproteome;Referenceproteome;Transferase	fatty acid biosynthetic process;secondary metabolite biosynthetic process		3-oxoacyl-[acyl-carrier-protein] synthase activity;catalytic activity	Biofilm formation - Pseudomonas aeruginosa;Quorum sensing			16	63.8	38.238	0
			+		0.259206	-0.786212	0.27531	-0.608061	1.46776	0.67176	2.24392	-1.13009	0.740736	0.377631	phnA	PA1001	P09785	Anthranilate synthase component 1, pyocyanine specific	Completeproteome;Lyase;Magnesium;Metal-binding;Referenceproteome;Virulence	biosynthetic process;phenazine biosynthetic process		anthranilate synthase activity	Biofilm formation - Pseudomonas aeruginosa;Biosynthesis of amino acids;Biosynthesis of antibiotics;Biosynthesis of secondary metabolites;Metabolic pathways;Phenylalanine and tyrosine and tryptophan biosynthesis;Quorum sensing	Phenazine biosynthesis;Phenylalanine and tyrosine and tryptophan biosynthesis	2-heptyl-3-hydroxy-4(1H)-quinolone biosynthesis;4-hydroxy-2(1H)-quinolone biosynthesis;L-tryptophan biosynthesis;superpathway of aromatic amino acid biosynthesis;superpathway of chorismate metabolism	21	48.1	58.67	0
+					2.5521	-3.44752	0.968835	-2.20701	1.90445	0.797263	1.82435	-0.582408	0.264496	0.0824289	phnB	PA1002	P09786	Anthranilate synthase component 2, pyocyanine specific	Completeproteome;Glutamineamidotransferase;Lyase;Referenceproteome;Virulence	phenazine biosynthetic process		anthranilate synthase activity	Biofilm formation - Pseudomonas aeruginosa;Biosynthesis of amino acids;Biosynthesis of antibiotics;Biosynthesis of secondary metabolites;Metabolic pathways;Phenylalanine and tyrosine and tryptophan biosynthesis;Quorum sensing		2-heptyl-3-hydroxy-4(1H)-quinolone biosynthesis;4-hydroxy-2(1H)-quinolone biosynthesis;L-tryptophan biosynthesis;superpathway of aromatic amino acid biosynthesis;superpathway of chorismate metabolism	4	39	21.845	0
		+	+	+	0.0530993	0.0394435	0.623937	-0.381973	2.01731	-2.42074	2.7885	-2.51948	2.94237	-2.54229	PA1005	PA1005	Q9I4W8	Putative beta-barrel assembly-enhancing protease	Completeproteome;Hydrolase;Metal-binding;Metalloprotease;Periplasm;Protease;Referenceproteome;Repeat;Signal;TPRrepeat;Zinc	chaperone-mediated protein folding;proteolysis	membrane	metalloendopeptidase activity;metallopeptidase activity;protein binding				16	39	52.994	0
			+		1.23514	0.199256	0.381224	-0.125368	1.1589	-0.148834	4.44075	-0.876715	1.46835	-0.272527	bcp	PA1008	Q9I4W5		Completeproteome;Referenceproteome	cell redox homeostasis;oxidation-reduction process;response to stimulus		antioxidant activity;oxidoreductase activity				13	82.8	17.352	0
			+		3.78883	0.536166	0.277895	-0.125624	0.198837	-0.0459714	4.74775	-0.928006	0.905379	-0.12997	dapA	PA1010	Q9I4W3	4-hydroxy-tetrahydrodipicolinate synthase	3D-structure;Amino-acidbiosynthesis;Completeproteome;Cytoplasm;Diaminopimelatebiosynthesis;Lyase;Lysinebiosynthesis;Referenceproteome;Schiffbase	cellular amino acid metabolic process;lysine biosynthetic process;lysine biosynthetic process via diaminopimelate		3-dehydroquinate dehydratase activity;4-hydroxy-tetrahydrodipicolinate synthase;catalytic activity;lyase activity	Biosynthesis of amino acids;Biosynthesis of antibiotics;Biosynthesis of secondary metabolites;Lysine biosynthesis;Metabolic pathways;Microbial metabolism in diverse environments;Monobactam biosynthesis		L-lysine biosynthesis I;superpathway of L-lysine and L-threonine and L-methionine biosynthesis I	20	69.2	31.449	0
			+		0.0663049	0.0102143	0.172864	0.0457773	1.86345	0.0721374	5.92143	0.66212	1.66261	0.106808	PA1011	PA1011	Q9I4W2		Completeproteome;Referenceproteome							24	80.3	43.055	0
			+		0.0583204	-0.0237088	0.573056	0.279634	0.16412	0.067194	1.44492	-1.69923	0.384839	-0.170014	PA1015	PA1015	Q9I4V8		Completeproteome;DNA-binding;Referenceproteome;Transcription;Transcriptionregulation	regulation of transcription-DNA-templated		DNA binding				7	32	28.853	0
			+		0.0219701	-0.0866485	0.159379	0.609862	0.373282	0.402893	1.17389	-1.49785	0.277197	-0.57162	PA1023	PA1023	Q9I4V1		Completeproteome;Referenceproteome			oxidoreductase activity				9	36.7	32.821	0
			+		1.39226	-0.235344	0.763462	-0.193667	0.720676	0.328245	3.38711	1.47924	0.878268	0.425171	quiP	PA1032	Q9I4U2	Acyl-homoserine lactone acylase QuiP;Acyl-homoserine lactone acylase QuiP subunit alpha;Acyl-homoserine lactone acylase QuiP subunit beta	Completeproteome;Hydrolase;Periplasm;Quorumsensing;Referenceproteome;Signal;Zymogen	antibiotic biosynthetic process		hydrolase activity;hydrolase activity-acting on carbon-nitrogen (but not peptide) bonds-in linear amides				29	52.8	94.069	0
			+		1.27743	-0.731045	0.0929374	0.141919	0.597562	-0.478756	1.67597	1.06796	0.392768	-0.262074	PA1035	PA1035	Q9I4T9		Completeproteome;Referenceproteome	response to desiccation						5	42.7	19.035	0
			+		1.71958	0.661583	0.14944	0.112452	0.166995	-0.0836024	1.70139	-0.866705	0.410405	-0.110049	PA1036	PA1036	Q9I4T8		Completeproteome;Referenceproteome							5	29	19.537	0
			+		2.7412	0.677407	0.554819	0.228146	1.18065	-0.393286	2.87568	0.807593	1.01402	-0.296686	PA1041	PA1041	Q9I4T3		Cellmembrane;Completeproteome;Membrane;Referenceproteome		cell outer membrane;integral component of membrane					8	44.8	21.747	0
			+		0.106563	-0.154103	0.328536	0.424965	0.760137	0.803167	1.23329	1.95376	0.524362	0.913235	PA1044	PA1044	Q9I4T0		Completeproteome;Referenceproteome		integral component of membrane					4	29.2	16.936	0
			+		2.8011	-0.863832	0.510311	-0.198678	3.18703	0.825974	6.80903	3.45735	2.84886	0.718558	PA1048	PA1048	Q9I4S6		Completeproteome;Referenceproteome							16	55.3	31.509	0
			+		5.15532	1.01803	0.173915	0.0637031	1.21944	-0.264382	4.49422	-1.47224	1.77964	-0.524813	pdxH	PA1049	Q9I4S5	Pyridoxine/pyridoxamine 5'-phosphate oxidase	Completeproteome;Flavoprotein;FMN;Oxidoreductase;Pyridoxinebiosynthesis;Referenceproteome	oxidation-reduction process;pyridoxine biosynthetic process		cofactor binding;FMN binding;oxidoreductase activity-acting on the CH-NH2 group of donors;pyridoxamine-phosphate oxidase activity	Metabolic pathways;Microbial metabolism in diverse environments;Vitamin B6 metabolism	Vitamin B6 metabolism	pyridoxal 5'-phosphate biosynthesis I;pyridoxal 5'-phosphate salvage I	14	65.1	24.86	0
			+		1.11245	-0.691815	0.132723	0.17781	0.346849	-0.290106	1.35158	0.863602	0.767026	-0.311467	PA1051	PA1051	Q9I4S3		Completeproteome;Referenceproteome	gluconate transmembrane transport	membrane	gluconate transmembrane transporter activity				5	22.1	47.044	0
			+		0.791941	0.105378	1.28179	0.28989	1.1582	0.188423	4.65296	0.826029	0.926356	0.15303	PA1053	PA1053	Q9I4S1		Completeproteome;Referenceproteome		outer membrane					7	62.3	15.649	0
			+		0.283225	0.204941	0.785506	0.430395	0.601172	0.327518	3.03098	0.872172	0.281509	0.083858	PA1057	PA1057	Q9I4R7		Completeproteome;Referenceproteome	cation transport;sodium ion transmembrane transport	integral component of membrane	cation transmembrane transporter activity;sodium:proton antiporter activity				4	16.7	19.306	0.0027073
			+		0.0927833	0.0372124	0.203076	0.106187	1.11554	0.270805	4.77574	1.04012	3.03702	0.407784	PA1064	PA1064	Q9I4R0		Completeproteome;Referenceproteome							14	71.9	24.172	0
			+		1.7503	-0.467388	0.11486	-0.191282	0.0401372	-0.0192461	5.92287	1.96679	1.54683	0.390836	PA1068	PA1068	Q9I4Q6		Completeproteome;Referenceproteome;Stressresponse	protein folding		ATP binding;unfolded protein binding				28	57.9	70.691	0
			+		1.6181	-0.237761	0.212605	-0.0836587	0.860695	0.170989	7.00341	2.29817	1.47624	0.454154	PA1069	PA1069	Q9I4Q5		Completeproteome;Referenceproteome			protein binding				44	80.2	86.114	0
+					3.40467	-1.67919	0.33981	0.201933	1.39766	0.548542	1.3603	0.451723	1.66787	0.751618	braE	PA1072	P21628	High-affinity branched-chain amino acid transport system permease protein BraE	Amino-acidtransport;Cellinnermembrane;Cellmembrane;Completeproteome;Membrane;Referenceproteome;Transmembrane;Transmembranehelix;Transport	D-alanine transport;transmembrane transport;transport	membrane	transmembrane transporter activity	ABC transporters;Quorum sensing			4	13.7	45.561	0
		+	+	+	3.09575	0.935934	1.94164	-0.511694	5.68453	-3.07119	2.75378	-1.59603	3.94141	-3.04563	braC	PA1074	P21175	Leucine-, isoleucine-, valine-, threonine-, and alanine-binding protein	Amino-acidtransport;Completeproteome;Directproteinsequencing;Disulfidebond;Periplasm;Referenceproteome;Signal;Transport	amino acid transport;branched-chain amino acid transport;D-alanine transport;L-alanine transport;L-isoleucine import across plasma membrane;L-valine import across plasma membrane			ABC transporters;Quorum sensing			16	66	39.769	0
			+		3.36006	1.04827	0.137704	-0.0794787	3.45139	-0.496278	8.79529	-1.50512	2.87567	-0.916515	PA1076	PA1076	Q9I4Q3		3D-structure;Completeproteome;Referenceproteome							5	58.3	13.743	0
+					2.86671	-1.37293	0.011763	-0.0124745	1.05067	-1.72454	1.11284	-0.86184	0.163834	0.0526505	flgH	PA1083	Q9I4P6	Flagellar L-ring protein	Bacterialflagellum;Celloutermembrane;Completeproteome;Lipoprotein;Membrane;Palmitate;Referenceproteome;Signal	bacterial-type flagellum-dependent cell motility	bacterial-type flagellum basal body-distal rod-L ring	motor activity	Flagellar assembly			4	33.3	24.487	0
+			+		2.82899	1.36797	0.406672	0.358822	1.16447	-0.153409	1.614	0.897595	0.0345343	-0.00712204	flgL	PA1087	Q9I4P2		Bacterialflagellum;Cellprojection;Cilium;Completeproteome;Flagellum;Referenceproteome	bacterial-type flagellum assembly;bacterial-type flagellum-dependent cell motility	bacterial-type flagellum hook	structural molecule activity	Flagellar assembly			9	30.8	46.844	0
			+		0.0774794	0.192353	0.156377	0.425618	0.132947	-0.374916	1.22497	-1.4102	0.112475	-0.278477	PA1090	PA1090	Q9I4N9		Completeproteome;Referenceproteome							3	15.9	24.735	0.00036232
			+		3.49749	-0.720664	0.172831	0.0725021	0.713965	0.174037	3.0528	-0.98131	0.591826	0.116093	fliD	PA1094	Q9K3C5	B-type flagellar hook-associated protein 2	Bacterialflagellum;Coiledcoil;Completeproteome;Referenceproteome;Secreted	cell adhesion	bacterial-type flagellum;bacterial-type flagellum filament cap;bacterial-type flagellum hook		Flagellar assembly			25	67.1	49.449	0
			+		0.218266	-0.228971	0.655511	0.453759	0.618442	0.247669	3.54063	0.788085	0.0756571	0.0391417	fliF	PA1101	Q51463	Flagellar M-ring protein	Bacterialflagellum;Cellinnermembrane;Cellmembrane;Completeproteome;Membrane;Referenceproteome;Transmembrane;Transmembranehelix	bacterial-type flagellum-dependent cell motility;movement of cell or subcellular component;obsolete flagellum assembly	bacterial-type flagellum basal body-MS ring;Gram-negative-bacterium-type cell wall	motor activity	Flagellar assembly			16	38	64.049	0
			+		0.624226	-1.22047	0.00852977	-0.015491	0.0962126	0.0373516	0.994677	-1.48054	0.192368	0.13494	fliI	PA1104	Q9I4N1	Flagellum-specific ATP synthase	ATP-binding;ATPsynthesis;Bacterialflagellumbiogenesis;Bacterialflagellumproteinexport;Completeproteome;Cytoplasm;Hydrogeniontransport;Hydrolase;Iontransport;Nucleotide-binding;Proteintransport;Referenceproteome;Transport	bacterial-type flagellum assembly;bacterial-type flagellum-dependent cell motility;biosynthetic process;protein secretion by the type III secretion system	cytoplasm;type III protein secretion system complex	ATP binding;ATPase activity	Flagellar assembly		adenosine ribonucleotides de novo biosynthesis	5	15.7	48.6	0
+				+	1.93378	2.1984	0.60582	0.761378	1.34258	-2.66473	0.525467	-0.965803	2.28708	-3.00268	PA1112	PA1112	Q9I4M3		Completeproteome;Referenceproteome			catalytic activity				8	43.7	41.413	0
			+		0.529455	-0.461258	0.274443	-0.315349	0.736619	-0.826804	2.29033	1.37716	0.413894	0.344065	PA1116	PA1116	Q9I4L9		Completeproteome;Referenceproteome							6	30.5	31.308	0.00036483
			+		1.53909	0.686484	0.411121	0.25284	1.56889	0.476345	4.47213	1.06852	0.458901	0.261291	yfiB	PA1119	Q9I4L6		Cellmembrane;Completeproteome;Membrane;Referenceproteome		cell outer membrane;integral component of membrane					8	47.6	18.41	0
			+		0.690204	-0.615477	0.236728	0.460485	0.0623955	-0.0539346	2.19803	1.08502	0.776788	-0.731698	tpbB	PA1120	Q9I4L5		3D-structure;Completeproteome;Referenceproteome	signal transduction	integral component of membrane	diguanylate cyclase activity	Biofilm formation - Pseudomonas aeruginosa			5	20.5	47.513	0
			+		0.313793	0.505376	0.031228	-0.0731783	0.318146	-0.675055	1.75355	-1.16022	0.747269	-0.495059	PA1122	PA1122	Q9I4L3	Peptide deformylase	Completeproteome;Hydrolase;Metal-binding;Proteinbiosynthesis;Referenceproteome							4	39.5	16.288	0
			+		0.959536	0.170187	1.06281	-0.204912	1.70629	-0.344581	4.52141	-0.767205	2.12018	-0.465439	PA1127	PA1127	Q9I4K8		Completeproteome;Referenceproteome	oxidation-reduction process		oxidoreductase activity				16	76	36.474	0
			+		0.224985	-0.303848	0.374075	-0.549932	0.387402	0.260885	2.45503	1.61197	2.3196	0.973379	PA1132	PA1132	Q9I4K3		Completeproteome;Referenceproteome							9	45.4	26.093	0
			+		0.0934763	-0.183156	0.30068	-0.80072	0.720626	-1.11743	1.47062	-1.3466	0.346981	-0.662623	PA1157	PA1157	Q9I4I0		Completeproteome;DNA-binding;Phosphoprotein;Referenceproteome;Transcription;Transcriptionregulation	phosphorelay signal transduction system;regulation of transcription-DNA-templated		DNA binding	Two-component system			4	23.7	26.405	0
			+		0.259958	0.092422	0.0713889	-0.0357804	0.165172	-0.0385175	3.45979	-0.777915	0.799004	0.214866	PA1159	PA1159	Q9I4H8		Activator;Completeproteome;Cytoplasm;DNA-binding;Referenceproteome;Transcription;Transcriptionregulation			nucleic acid binding				8	69.6	7.7246	0
			+		0.20598	0.137138	0.228807	-0.101087	0.159681	-0.048305	2.44368	-0.834543	0.218264	0.0872717	PA1160	PA1160	Q9I4H7		Completeproteome;Referenceproteome							3	52.8	14.042	0
+					1.93292	2.14729	NaN	0	NaN	0	NaN	0	NaN	0	PA1166	PA1166	Q9I4H1		Completeproteome;Referenceproteome			hydrolase activity				5	22.9	28.156	0
+			+		3.15123	-2.68501	0.0262148	0.0522761	1.02397	0.762421	2.58998	1.46699	1.39145	1.21732	PA1170	PA1170	Q9I4G7		Completeproteome;Referenceproteome		integral component of membrane					3	14.8	26.316	0.00036617
		+	+	+	1.54478	0.559743	0.61088	-0.420708	4.39035	-2.51095	1.66697	-0.939311	2.49691	-2.31852	PA1171	PA1171	Q9I4G6		Completeproteome;Referenceproteome	peptidoglycan turnover		lytic transglycosylase activity				17	54.5	42.682	0
+					1.95428	2.22228	0.0772552	-0.143493	1.02677	-1.37118	0.175468	-0.372113	0.682733	-0.972502	napA	PA1174	Q9I4G3	Periplasmic nitrate reductase	4Fe-4S;Completeproteome;Electrontransport;Iron;Iron-sulfur;Metal-binding;Molybdenum;Nitrateassimilation;Oxidoreductase;Periplasm;Referenceproteome;Signal;Transport	generation of precursor metabolites and energy;oxidation-reduction process		4 iron-4 sulfur cluster binding;isocitrate dehydrogenase (NADP+) activity;molybdenum ion binding;molybdopterin cofactor binding;nitrate reductase activity;oxidoreductase activity	Microbial metabolism in diverse environments;Nitrogen metabolism			12	25.3	92.974	0
			+		0.0830781	-0.0331488	0.581963	-0.19561	2.09406	0.51971	4.59115	1.57357	1.31566	0.360474	oprH	PA1178	G3XD11		Completeproteome;Referenceproteome		cell outer membrane;integral component of membrane	lipopolysaccharide binding				10	61	21.574	0
			+		0.311715	0.48671	0.674644	0.956627	0.0535595	-0.139125	1.89412	1.62535	0.0131996	-0.0261335	phoQ	PA1180	Q9I4F8	Histidine kinase	ATP-binding;Completeproteome;Kinase;Membrane;Nucleotide-binding;Phosphoprotein;Referenceproteome;Transferase;Transmembrane;Transmembranehelix;Two-componentregulatorysystem	cellular response to antibiotic;phosphorelay signal transduction system;phosphorylation;signal transduction	integral component of membrane	phosphorelay sensor kinase activity;transferase activity-transferring phosphorus-containing groups	Cationic antimicrobial peptide (CAMP) resistance;Two-component system			5	14.7	50.28	0.00036377
			+		0.281217	-0.189916	0.0299029	0.0359845	0.337192	-0.188201	3.18185	1.71017	0.581673	0.373193	PA1181	PA1181	Q9I4F7		Completeproteome;Referenceproteome			protein binding				21	26	124.72	0
			+		1.05266	0.219698	2.34646	0.42639	0.659129	-0.274804	6.40027	2.363	0.195605	-0.0795903	dctA2	PA1183	Q9I4F5	C4-dicarboxylate transport protein 2	Cellinnermembrane;Cellmembrane;Completeproteome;Membrane;Referenceproteome;Sugartransport;Symport;Transmembrane;Transmembranehelix;Transport	C4-dicarboxylate transport;dicarboxylic acid transport;fumarate transport	integral component of membrane	symporter activity	Two-component system			7	21.6	45.993	0
			+		0.315081	-0.076158	0.0919643	0.0535703	0.474938	-0.160012	6.02818	-1.24154	2.10975	-0.538054	PA1203	PA1203	Q9I4D5		Completeproteome;Referenceproteome							6	57.8	14.681	0
			+		1.92842	-0.451081	0.57762	-0.123896	0.412325	0.104391	3.34141	-0.780601	0.311186	-0.0785241	PA1204	PA1204	Q9I4D4	NAD(P)H-dependent FMN reductase PA1204	3D-structure;Completeproteome;Flavoprotein;FMN;NAD;NADP;Nucleotide-binding;Oxidoreductase;Referenceproteome			NAD(P)H dehydrogenase (quinone) activity;oxidoreductase activity;oxidoreductase activity-acting on NAD(P)H-quinone or similar compound as acceptor				6	55.7	20.224	0
+			+		1.68807	-2.25092	0.643191	-0.589243	0.164589	-0.0910048	3.85445	-0.921255	2.21367	-0.486453	PA1205	PA1205	Q9I4D3	Putative quercetin 2,3-dioxygenase PA1205	Completeproteome;Dioxygenase;Metal-binding;Oxidoreductase;Referenceproteome							5	19.4	34.455	0
			+		2.00089	-0.953916	1.54745	-0.59342	0.194131	-0.110192	1.77287	-1.37311	0.691623	-0.311635	PA1206	PA1206	Q9I4D2		3D-structure;Completeproteome;Referenceproteome							10	70.7	17.69	0
			+		0.370557	-0.948512	0.714616	0.392129	2.30996	0.80135	5.33101	3.06747	2.59314	0.641157	kefB	PA1207	Q9I4D1		Antiport;Completeproteome;Iontransport;Membrane;Referenceproteome;Transmembrane;Transmembranehelix;Transport	cation transport;potassium ion transport;transmembrane transport	integral component of membrane	cation transmembrane transporter activity;glutathione-regulated potassium exporter activity;solute:proton antiporter activity				9	21.7	66.338	0
			+		1.69527	-0.259371	0.171673	-0.0490956	0.668656	0.156434	4.46655	1.07701	0.0233559	0.00743914	PA1222	PA1222	Q9I4B6	Membrane-bound lytic murein transglycosylase A	Cellwallbiogenesis/degradation;Completeproteome;Lyase;Referenceproteome	peptidoglycan turnover	outer membrane	hydrolase activity-hydrolyzing O-glycosyl compounds				19	70.6	41.896	0
			+		1.4444	0.688206	0.127186	-0.0853176	0.154	-0.156922	1.79717	-1.07458	0.181352	-0.18743	PA1225	PA1225	Q9I4B3		Completeproteome;Referenceproteome			NADPH:quinone reductase activity	Biosynthesis of secondary metabolites;Ubiquinone and other terpenoid-quinone biosynthesis			8	47.6	22.551	0
			+		1.05114	0.215857	0.199707	-0.110301	0.0349516	0.021348	3.07692	-1.31488	0.968442	-0.255981	PA1226	PA1226	Q9I4B2		Completeproteome;DNA-binding;Referenceproteome;Transcription;Transcriptionregulation			DNA binding				12	78.7	22.308	0
			+		4.47554	0.868758	1.59825	-0.492819	2.51904	-0.510488	3.69424	-1.45186	2.50327	-0.82174	inh	PA1250	Q03026	Proteinase inhibitor	3D-structure;Completeproteome;Disulfidebond;Metalloenzymeinhibitor;Metalloproteaseinhibitor;Periplasm;Proteaseinhibitor;Referenceproteome;Signal			endopeptidase inhibitor activity				6	53.4	13.98	0
			+		1.69312	-0.964071	0.557283	-0.55015	0.251498	-0.846419	0.688367	1.25524	1.24268	-2.68668	PA1263	PA1263	Q9I481		Completeproteome;Referenceproteome			DNA binding				3	13.7	36.067	0.00035663
			+		2.08442	-0.488742	0.0684978	-0.0692015	0.355643	0.160577	5.02302	-0.970724	0.819126	0.0915112	cobO	PA1272	Q9I472	Cob(I)yrinic acid a,c-diamide adenosyltransferase	ATP-binding;Cobalaminbiosynthesis;Completeproteome;Cytoplasm;Manganese;Nucleotide-binding;Porphyrinbiosynthesis;Referenceproteome;Transferase	cobalamin biosynthetic process		ATP binding;cob(I)yrinic acid a-c-diamide adenosyltransferase activity	Metabolic pathways;Porphyrin and chlorophyll metabolism		adenosylcobalamin biosynthesis from cobyrinate a-c-diamide I;adenosylcobalamin biosynthesis from cobyrinate a-c-diamide II;adenosylcobalamin biosynthesis II (late cobalt incorporation)	8	43.3	22.292	0
			+		0.837955	-0.421889	0.134094	-0.0778413	0.21355	-0.13073	1.2787	-0.970735	0.233121	-0.166662	PA1274	PA1274	Q9I470		Completeproteome;Referenceproteome			oxidoreductase activity	Metabolic pathways;Riboflavin metabolism			4	24.8	24	0.00070274
			+		1.47271	-0.703612	0.257008	0.36008	0.0593374	-0.0950913	1.86432	1.00272	0.297447	-0.153116	cobD	PA1275	Q9I469	Cobalamin biosynthesis protein CobD	Cellmembrane;Cobalaminbiosynthesis;Completeproteome;Membrane;Porphyrinbiosynthesis;Referenceproteome;Transmembrane;Transmembranehelix	cobalamin biosynthetic process	integral component of membrane	threonine-phosphate decarboxylase activity	Metabolic pathways;Porphyrin and chlorophyll metabolism			6	21.5	33.873	0.0003574
		+	+	+	1.00152	1.49818	0.495727	-0.531188	2.75168	-2.79335	2.76685	-3.38054	2.60212	-2.66636	PA1287	PA1287	Q9I457	Glutathione peroxidase	Completeproteome;Oxidoreductase;Peroxidase;Referenceproteome	oxidation-reduction process;response to oxidative stress		glutathione peroxidase activity	Arachidonic acid metabolism;Glutathione metabolism			7	45.1	20.217	0
			+		0.151649	0.0213451	1.96111	-0.211926	0.672223	-0.152459	2.61704	-0.787779	2.15718	-0.554969	sseA	PA1292	Q9I452	Probable 3-mercaptopyruvate sulfurtransferase	Completeproteome;Cytoplasm;Referenceproteome;Repeat;Transferase				Cysteine and methionine metabolism;Metabolic pathways;Microbial metabolism in diverse environments;Sulfur metabolism;Sulfur relay system		L-cysteine degradation IV	12	66.2	30.597	0
			+		4.03107	-0.390419	1.54874	-0.0971947	0.341956	0.0378408	6.67815	0.986627	1.72548	0.168063	PA1293	PA1293	Q9I451		Completeproteome;Referenceproteome	biosynthetic process		strictosidine synthase activity				26	80.7	38.794	0
			+		0.0656272	0.052587	3.89878e-06	-4.76837e-06	0.38687	0.190192	2.06971	0.846397	0.646483	0.530855	PA1296	PA1296	Q9I448		Completeproteome;Referenceproteome	oxidation-reduction process		NAD binding				5	33.2	33.729	0
			+		0.174495	0.0736356	0.744525	-0.3615	0.241158	0.110838	2.51769	-1.36623	0.414256	0.179316	PA1304	PA1304	Q9I440		Completeproteome;Referenceproteome	proteolysis		serine-type endopeptidase activity;serine-type exopeptidase activity;serine-type peptidase activity				18	33.1	75.881	0
			+		0.255136	0.361607	0.0187837	-0.0465546	0.280645	0.906798	1.31631	2.84912	0.676075	1.54829	PA1305	PA1305	Q9I439		Completeproteome;Referenceproteome							3	17.8	18.23	0
			+		0.81692	1.06232	0.0180327	-0.0241847	0.0747182	0.071835	2.49498	0.740675	2.70218	0.621309	PA1323	PA1323	Q9I421		Completeproteome;Referenceproteome			ribosome binding				3	42.7	11.586	0
			+		2.02789	0.405352	2.46364	0.337121	0.518928	0.195244	5.73541	2.61161	1.4164	0.426801	PA1324	PA1324	Q9I420		3D-structure;Completeproteome;Referenceproteome							9	51.8	18.303	0
			+		0.303546	-0.0755124	0.183422	0.131083	0.639678	-0.289812	4.3007	0.775689	1.65762	-0.225756	PA1331	PA1331	Q9I413		Completeproteome;Referenceproteome		integral component of membrane	flavin adenine dinucleotide binding				12	23.3	57.368	0
			+		3.83931	0.569788	0.137207	0.0405288	0.974608	-0.160206	6.97801	-1.55145	0.986762	-0.337475	ansB	PA1337	Q9I407	Glutaminase-asparaginase	Completeproteome;Directproteinsequencing;Hydrolase;Periplasm;Referenceproteome;Signal	alanine metabolic process;asparagine metabolic process;cellular amino acid metabolic process;nitrogen compound metabolic process		asparaginase activity;exodeoxyribonuclease V activity	Alanine and aspartate and glutamate metabolism;Arginine biosynthesis;Biosynthesis of secondary metabolites;D-Glutamine and D-glutamate metabolism;Metabolic pathways;Two-component system			21	73.8	38.644	0
		+	+	+	0.774579	0.290009	1.63623	-0.468492	3.36106	-2.23711	4.55292	-1.82179	4.35227	-1.89651	ggt	PA1338	Q9I406	Gamma-glutamyltranspeptidase;Gamma-glutamyltranspeptidase large chain;Gamma-glutamyltranspeptidase small chain	Acyltransferase;Completeproteome;Glutathionebiosynthesis;Hydrolase;Periplasm;Protease;Referenceproteome;Signal;Transferase;Zymogen	glutathione catabolic process;response to stimulus	periplasmic space	glutathione hydrolase activity	Cyanoamino acid metabolism;Glutathione metabolism;Metabolic pathways;Taurine and hypotaurine metabolism			25	49.9	59.873	0
		+	+	+	3.0363	1.00881	0.753196	-0.300587	6.23352	-3.33717	4.9511	-2.52206	5.7557	-2.9932	PA1342	PA1342	Q9I402		Completeproteome;Referenceproteome	D-amino acid transport;glutamine transport;L-aspartate transmembrane transport;L-glutamate import	ATP-binding cassette (ABC) transporter complex;extracellular space		ABC transporters;Two-component system			23	71.2	33.054	0
			+		1.08463	-0.863055	0.498876	0.493878	1.27694	1.29081	1.60129	1.83642	1.16106	1.40336	pmpM	PA1361	Q9I3Y3	Multidrug resistance protein PmpM	Antibioticresistance;Antiport;Cellinnermembrane;Cellmembrane;Completeproteome;Iontransport;Membrane;Referenceproteome;Transmembrane;Transmembranehelix;Transport	transmembrane transport	membrane;periplasmic side of plasma membrane;plasma membrane	antiporter activity;drug transmembrane transporter activity;obsolete drug:proton antiporter activity;xenobiotic transmembrane transporter activity				4	14.3	50.87	0
			+		0.688852	0.85116	0.0557146	-0.15173	0.133465	0.297383	1.43764	2.00859	0.641135	1.10028	PA1367	PA1367	Q9I3X7		Completeproteome;Referenceproteome	biosynthetic process		catalytic activity				3	28.4	29.789	0.00036697
			+		0.151917	0.231387	0.156768	0.149196	0.406196	0.428504	3.55898	1.85802	0.0560888	-0.0414305	PA1395	PA1395	Q9I3U9		Completeproteome;Referenceproteome							2	26.1	15.391	0
			+		0.113208	0.171573	0.324051	0.224007	0.0916026	-0.124262	2.50066	2.04965	0.155427	0.228519	PA1398	PA1398	Q9I3U6		Completeproteome;Referenceproteome							4	39.8	12.201	0
+					2.0709	2.61652	0.209722	0.378509	0.0671668	0.194816	0.0571711	-0.132887	0.0441532	-0.137704	PA1402	PA1402	Q9I3U2		Completeproteome;Referenceproteome			O-methyltransferase activity				4	23.5	23.753	0.00036778
+					2.83279	1.27432	1.1413	0.735588	0.625731	-0.213638	1.5818	-0.413321	2.51604	-0.686701	PA1429	PA1429	Q9I3R5		ATP-binding;Completeproteome;Hydrolase;Membrane;Nucleotide-binding;Referenceproteome;Transmembrane		integral component of membrane	nucleotide binding				22	34.7	96.969	0
			+		0.818248	0.570042	0.351851	-0.252337	0.402675	-0.275311	3.28441	1.78807	0.315722	-0.271761	PA1433	PA1433	Q9I3R4		Completeproteome;Referenceproteome	signal transduction	integral component of membrane					8	18.3	71.975	0
			+		0.0650184	-0.0132456	0.413449	0.242948	0.727878	0.267076	3.38792	-0.740435	2.1242	0.253284	fliN	PA1444	Q51466	Flagellar motor switch protein FliN	Bacterialflagellum;Cellinnermembrane;Cellmembrane;Chemotaxis;Completeproteome;Flagellarrotation;Membrane;Referenceproteome	bacterial-type flagellum-dependent cell motility;chemotaxis;movement of cell or subcellular component;response to stimulus	bacterial-type flagellum;bacterial-type flagellum basal body;membrane	motor activity	Bacterial chemotaxis;Flagellar assembly			3	22.9	16.62	0
			+		1.80146	0.448561	0.613064	0.305354	0.039919	-0.10899	2.19612	1.35093	0.981157	0.577837	fliO	PA1445	Q51467	Flagellar protein FliO	Bacterialflagellum;Cellmembrane;Chemotaxis;Completeproteome;Flagellarrotation;Membrane;Referenceproteome;Transmembrane;Transmembranehelix	bacterial-type flagellum organization;chemotaxis;movement of cell or subcellular component;response to stimulus	integral component of membrane		Flagellar assembly			3	23.3	15.786	0.0017182
			+		1.73818	-0.773829	0.0280782	0.0561924	0.783912	-0.503974	2.09918	0.804108	1.03171	-0.423348	fliP	PA1446	Q51468	Flagellar biosynthetic protein FliP	Bacterialflagellumbiogenesis;Bacterialflagellumproteinexport;Cellmembrane;Completeproteome;Membrane;Proteintransport;Referenceproteome;Transmembrane;Transmembranehelix;Transport	chemotaxis;movement of cell or subcellular component;protein secretion;response to stimulus	membrane		Flagellar assembly			2	9.8	27.598	0.0017235
			+		NaN	0	NaN	0	0.306495	-0.373559	1.02104	1.06192	0.744203	-0.720061	PA1450	PA1450	Q9I3Q1		Completeproteome;Referenceproteome							3	11.5	44.536	0
			+		1.46826	-0.448471	0.197167	-0.129991	0.187654	0.0427566	6.29638	-0.881735	0.458093	-0.122102	cheY	PA1456	Q51455	Chemotaxis protein CheY	Chemotaxis;Completeproteome;Cytoplasm;Flagellarrotation;Magnesium;Metal-binding;Phosphoprotein;Referenceproteome;Two-componentregulatorysystem	phosphorelay signal transduction system;positive regulation of single-species biofilm formation;regulation of chemotaxis		phosphorelay response regulator activity	Bacterial chemotaxis;Two-component system			8	40.3	13.902	0
			+		0.487619	0.083528	0.605123	-0.14085	1.81635	-0.163867	4.34486	-0.939274	3.08553	-0.291478	cheB1	PA1459	O87125	Chemotaxis response regulator protein-glutamate methylesterase of group 1 operon	Chemotaxis;Completeproteome;Cytoplasm;Hydrolase;Phosphoprotein;Referenceproteome	chemotaxis;phosphorelay signal transduction system	cytoplasm	phosphorelay response regulator activity;protein-glutamate methylesterase activity	Bacterial chemotaxis;Two-component system		reductive acetyl coenzyme A pathway	15	66	39.004	0
			+		0.168711	0.0997295	0.644205	0.534382	0.619853	0.282041	3.41294	1.15686	2.09088	0.720004	motD	PA1461	G3XD90		Completeproteome;Referenceproteome	bacterial-type flagellum-dependent cell motility;bacterial-type flagellum-dependent swarming motility			Bacterial chemotaxis;Flagellar assembly			6	36.1	32.127	0
+			+		2.58473	-1.50735	0.675552	-0.507423	NaN	0	2.61724	0.949538	0.712437	-0.460762	PA1465	PA1465	Q9I3P7		Completeproteome;Referenceproteome							3	28.1	14.658	0
+					3.96361	2.09805	0.277019	0.159039	0.835988	1.2592	0.318031	0.750282	0.856429	1.54119	PA1466	PA1466	Q9I3P6		Completeproteome;Referenceproteome			protein binding	Glutathione metabolism			7	39.5	25.477	0
			+		0.474469	-0.227309	0.147331	-0.166399	0.4303	0.0692573	3.63115	0.698588	0.0407498	0.0184212	ccmA	PA1475	Q9I3N7	Cytochrome c biogenesis ATP-binding export protein CcmA	ATP-binding;Cellinnermembrane;Cellmembrane;Completeproteome;Cytochromec-typebiogenesis;Hydrolase;Membrane;Nucleotide-binding;Referenceproteome;Transport	cytochrome complex assembly;transport		ATP binding;ATPase activity;transmembrane transporter activity	ABC transporters			10	70	24.995	0
			+		1.30832	-0.42979	0.182408	-0.168341	0.0226252	0.0145526	2.74494	1.28414	0.788022	0.291815	ccmE	PA1479	Q9I3N3	Cytochrome c-type biogenesis protein CcmE	Cellinnermembrane;Cellmembrane;Completeproteome;Cytochromec-typebiogenesis;Heme;Iron;Membrane;Metal-binding;Referenceproteome;Signal-anchor;Transmembrane;Transmembranehelix	cytochrome complex assembly;protein-heme linkage	plasma membrane	heme binding				6	42	17.238	0
			+		0.582965	-0.257782	0.554601	-0.393539	0.312291	-0.366894	4.6923	1.16573	1.03103	0.342561	ccmF	PA1480	Q9I3N2	Cytochrome c-type biogenesis protein CcmF	Cellinnermembrane;Cellmembrane;Completeproteome;Cytochromec-typebiogenesis;Membrane;Referenceproteome;Transmembrane;Transmembranehelix	bacterial-type flagellum-dependent swarming motility;bacterial-type flagellum-dependent swimming motility;cytochrome complex assembly;heme transport;pyoverdine biosynthetic process;type IV pilus-dependent motility	membrane	catalase activity;heme binding;heme transporter activity				8	13.7	71.665	0
			+		0.0894466	0.0356388	0.0341063	0.00758553	1.09053	0.137745	4.37161	1.22423	1.98665	0.253529	dsbE	PA1481	Q9I3N1	Thiol:disulfide interchange protein DsbE	3D-structure;Cellinnermembrane;Cellmembrane;Completeproteome;Cytochromec-typebiogenesis;Disulfidebond;Membrane;Redox-activecenter;Referenceproteome;Transmembrane;Transmembranehelix	cell redox homeostasis;cytochrome complex assembly;generation of precursor metabolites and energy	outer membrane-bounded periplasmic space	disulfide oxidoreductase activity;oxidoreductase activity				10	58.9	20.122	0
			+		2.99618	0.460157	0.514435	0.140792	1.18289	0.194831	5.77041	1.10026	2.84446	0.317079	ccmH	PA1482	Q9I3N0	Cytochrome c-type biogenesis protein CcmH	3D-structure;Completeproteome;Cytochromec-typebiogenesis;Heme;Iron;Membrane;Metal-binding;Referenceproteome;Signal;Transmembrane;Transmembranehelix	cytochrome complex assembly;generation of precursor metabolites and energy						7	42.6	17.445	0
			+		1.43086	-0.138565	0.7104	-0.146521	1.3535	0.115434	5.68995	0.91854	0.896128	0.130995	cycH	PA1483	Q9I3M9	Cytochrome c-type biogenesis protein CycH	Cellinnermembrane;Cellmembrane;Completeproteome;Cytochromec-typebiogenesis;Membrane;Referenceproteome;Repeat;TPRrepeat;Transmembrane;Transmembranehelix			protein binding				25	74.4	43.294	0
		+	+	+	1.55181	0.836251	1.4369	-1.0914	3.12371	-3.37411	7.02528	-4.0058	4.34353	-2.91582	cysP	PA1493	Q9I3L9		Completeproteome;Referenceproteome	sulfate transport;transport	extracellular space	ATPase-coupled sulfate transmembrane transporter activity	ABC transporters;Sulfur metabolism			16	66	36.517	0
			+		0.0182416	-0.00995207	1.98094	-0.244775	0.0169865	0.0109773	6.34218	2.5011	1.30158	0.32444	PA1494	PA1494	Q9I3L8		Completeproteome;Referenceproteome	regulation of polysaccharide biosynthetic process						23	61	60.65	0
+					2.97081	3.07301	1.23844	1.27714	0.241032	0.579549	0.207497	-0.185931	0.551549	0.378799	PA1500	PA1500	Q9I3L2		Completeproteome;Referenceproteome	glyoxylate metabolic process;oxidation-reduction process		2-hydroxy-3-oxopropionate reductase activity;NAD binding;NADP binding;oxidoreductase activity	Glyoxylate and dicarboxylate metabolism;Metabolic pathways			3	12.8	30.936	0.0085809
			+		0.289865	-0.63373	0.737631	1.63476	0.290322	0.644266	1.18953	2.09997	0.215751	0.511083	PA1513	PA1513	Q9I3K0		Completeproteome;Referenceproteome							4	15.5	46.012	0
			+		0.119802	-0.0737796	0.812772	-0.266157	1.79406	-0.753141	3.45105	-1.43345	2.35346	-1.25075	PA1516	PA1516	Q9I3J7		Completeproteome;Referenceproteome	allantoin biosynthetic process						10	85.4	18.896	0
			+		1.48684	-0.279737	0.395192	0.305116	1.10638	0.340714	2.36147	-1.57595	0.948766	0.310215	PA1517	PA1517	Q9I3J6		3D-structure;Completeproteome;Referenceproteome	carbohydrate metabolic process		catalytic activity;hydrolase activity-acting on carbon-nitrogen (but not peptide) bonds				14	63.3	35.664	0
			+		0.924179	-0.711871	0.175417	-0.085361	0.09498	0.0298209	5.65274	-1.23843	1.26782	-0.339251	PA1518	PA1518	Q9I3J5	5-hydroxyisourate hydrolase	Completeproteome;Hydrolase;Purinemetabolism;Referenceproteome	purine nucleobase metabolic process		hydroxyisourate hydrolase activity	Metabolic pathways;Microbial metabolism in diverse environments;Purine metabolism			4	55.6	13.974	0
			+		2.16691	0.176375	0.178065	0.0674286	2.91942	0.296506	5.13301	0.887859	2.78636	0.295614	zipA	PA1528	Q9I3I5	Cell division protein ZipA homolog	Cellcycle;Celldivision;Cellinnermembrane;Cellmembrane;Completeproteome;Membrane;Referenceproteome;Septation;Transmembrane;Transmembranehelix	cell septum assembly;division septum assembly	integral component of membrane					17	67.5	32.236	0
+			+		2.8724	1.66878	1.23141	1.09465	0.312718	0.814287	1.56768	2.43434	0.321596	0.83767	PA1530	PA1530	Q9I3I3		Completeproteome;Referenceproteome							3	30.4	14.001	0.00035689
			+		0.287269	0.841461	0.282812	0.713792	0.278595	0.135651	2.01626	-3.89223	1.10724	-1.99685	hemN	PA1546	P77915	Oxygen-independent coproporphyrinogen-III oxidase	4Fe-4S;Completeproteome;Cytoplasm;Iron;Iron-sulfur;Metal-binding;Oxidoreductase;Porphyrinbiosynthesis;Referenceproteome;S-adenosyl-L-methionine	cofactor biosynthetic process;oxidation-reduction process;porphyrin-containing compound biosynthetic process	cytoplasm	catalytic activity;coproporphyrinogen oxidase activity;iron-sulfur cluster binding			heme biosynthesis II (anaerobic)	22	61.3	52.488	0
			+		2.33375	0.403482	0.586468	-0.199645	0.962149	-0.234773	2.6044	0.756358	0.585432	-0.169941	PA1550	PA1550	Q9I3G7		Completeproteome;Referenceproteome							6	52	20.338	0
			+		0.467119	-0.209622	0.238674	0.197373	0.673076	0.301119	2.80768	1.31437	0.807393	0.440614	PA1551	PA1551	Q9I3G6		Completeproteome;Referenceproteome	oxidation-reduction process	integral component of membrane					19	39.1	53.62	0
			+		1.14451	0.210636	0.50889	-0.216807	0.911681	0.196288	5.12891	1.19639	2.0457	0.261534	ccoP1	PA1552	Q9I3G5	Cbb3-type cytochrome c oxidase subunit	Cellinnermembrane;Cellmembrane;Completeproteome;Electrontransport;Heme;Hydrogeniontransport;Iontransport;Iron;Membrane;Metal-binding;Oxidoreductase;Referenceproteome;Respiratorychain;Transport			cytochrome-c oxidase activity;electron transfer activity;heme binding;iron ion binding	Metabolic pathways;Oxidative phosphorylation;Two-component system			12	56.6	34.644	0
			+		1.56383	0.321535	3.05647	-0.51538	0.684256	-0.250353	3.55637	0.975172	0.436416	-0.148212	ccoQ1;ccoQ2	PA1552.1;PA1555.1	E1JGJ7;E1JGJ6		Completeproteome;Referenceproteome			cytochrome-c oxidase activity	Metabolic pathways;Oxidative phosphorylation;Two-component system			2	29.5	6.7828	0
			+		1.32397	-0.377484	0.0695378	0.0813637	0.013623	0.00997686	3.51314	0.876653	0.355591	-0.0984569	ccoO1	PA1553	Q9I3G4		Completeproteome;Referenceproteome			cytochrome-c oxidase activity;electron transfer activity;heme binding	Metabolic pathways;Oxidative phosphorylation;Two-component system			13	53.2	22.758	0
+			+		3.13555	-1.31728	2.02313	-0.775036	1.47281	-0.411582	2.09826	0.84918	0.278688	-0.093895	ccoN1	PA1554	Q9I3G3		Completeproteome;Electrontransport;Heme;Iron;Membrane;Metal-binding;Oxidoreductase;Referenceproteome;Respiratorychain;Transmembrane;Transport	aerobic respiration;oxidation-reduction process	integral component of membrane;plasma membrane respiratory chain complex IV	cytochrome-c oxidase activity;heme binding	Metabolic pathways;Oxidative phosphorylation;Two-component system			5	13.1	53.108	0
			+		1.42356	0.210302	0.275563	0.0956025	1.79614	-0.465742	3.26403	1.02357	2.34705	-0.658884	ccoP2	PA1555	Q9I3G2	Cbb3-type cytochrome c oxidase subunit	Cellinnermembrane;Cellmembrane;Completeproteome;Electrontransport;Heme;Hydrogeniontransport;Iontransport;Iron;Membrane;Metal-binding;Oxidoreductase;Referenceproteome;Respiratorychain;Transport			cytochrome-c oxidase activity;electron transfer activity;heme binding	Metabolic pathways;Oxidative phosphorylation;Two-component system			15	62.3	33.812	0
			+		0.57307	0.185517	0.0696127	-0.045217	1.91184	-0.475369	4.42728	0.937898	1.8292	-0.298773	ccoO2	PA1556	Q9I3G1		Completeproteome;Referenceproteome			cytochrome-c oxidase activity;electron transfer activity;heme binding	Metabolic pathways;Oxidative phosphorylation;Two-component system			13	55.4	22.778	0
+					2.77274	-3.90909	0.341131	-0.196798	0.359897	-1.63145	0.390793	0.957919	0.670792	1.515	ccoN2	PA1557	Q9I3G0		Completeproteome;Electrontransport;Heme;Iron;Membrane;Metal-binding;Oxidoreductase;Referenceproteome;Respiratorychain;Transmembrane;Transport	aerobic respiration;oxidation-reduction process	integral component of membrane;plasma membrane respiratory chain complex IV	cytochrome-c oxidase activity;heme binding	Metabolic pathways;Oxidative phosphorylation;Two-component system			7	23.4	53.09	0
			+		2.22216	0.922201	0.558702	0.550332	1.00465	0.540173	1.38611	-0.892935	1.33688	0.623234	PA1558	PA1558	Q9I3F9		Completeproteome;Referenceproteome							5	35.2	22.591	0
			+	+	3.03221	0.43146	0.275152	0.131765	2.15808	0.824962	1.50166	0.898808	4.87347	-2.7515	PA1560	PA1560	Q9I3F7		Completeproteome;Referenceproteome							7	52.1	15.667	0
			+		0.864257	0.189324	0.0587592	0.0400729	1.22419	0.279193	5.54966	0.733266	2.20175	0.20968	aer	PA1561	Q9I3F6		Completeproteome;Receptor;Referenceproteome	aerotaxis;chemotaxis;signal transduction	membrane	protein binding;transmembrane signaling receptor activity	Bacterial chemotaxis;Two-component system			21	55.7	57.179	0
+			+		1.28747	1.97098	0.442544	-0.963943	0.55153	-0.69557	1.73361	-3.1031	0.956143	-0.639377	PA1570	PA1570	Q9I3E7		Completeproteome;DNA-binding;Referenceproteome;Transcription;Transcriptionregulation	regulation of transcription-DNA-templated		DNA-binding transcription factor activity				4	16.7	32.381	0
			+		0.569774	0.128329	0.307397	0.0919123	0.149944	0.0395675	1.74003	-2.66289	0.227746	0.0812521	PA1571	PA1571	Q9I3E6		Completeproteome;Referenceproteome							3	54.2	6.7465	0
			+		0.278005	0.049469	1.32587	-0.342622	1.28612	-0.417126	4.97257	-1.20266	1.34158	-0.617745	PA1574	PA1574	Q9I3E3	UPF0345 protein PA1574	Completeproteome;Referenceproteome							3	48.4	10.156	0
			+		0.156914	0.125918	0.364179	-0.321368	1.21225	-1.04059	2.49498	1.16173	0.0524566	0.0443106	PA1578	PA1578	Q9I3D9		Completeproteome;Referenceproteome							6	30.3	27.583	0.0027054
+		+	+	+	4.44077	1.44434	0.976213	-0.314663	4.48124	-1.72156	2.19338	-1.7706	4.61554	-1.89241	PA1579	PA1579	Q9I3D8	Uncharacterized protein PA1579	Completeproteome;Referenceproteome			lipid binding				9	58.9	22.11	0
+					4.12722	-2.10987	0.827066	-0.30746	0.141173	-0.073832	0.323173	0.21026	0.248998	0.110104	sdhC	PA1581	Q9I3D7		Completeproteome;Referenceproteome	cytochrome complex assembly;tricarboxylic acid cycle	membrane;succinate dehydrogenase complex	electron transfer activity;heme binding;oxidoreductase activity-acting on the CH-CH group of donors;succinate dehydrogenase (ubiquinone) activity;succinate dehydrogenase activity;ubiquinone binding	Biosynthesis of antibiotics;Biosynthesis of secondary metabolites;Butanoate metabolism;Carbon metabolism;Citrate cycle (TCA cycle);Metabolic pathways;Microbial metabolism in diverse environments;Oxidative phosphorylation		superpathway of glycolysis and pyruvate dehydrogenase and TCA and and glyoxylate bypass;superpathway of glyoxylate bypass and TCA;TCA cycle I (prokaryotic)	6	45.3	13.77	0
+					2.47868	-2.73998	0.53098	-0.242522	0.00158325	-0.000855923	0.884727	-0.538146	0.665095	0.229724	sdhD	PA1582	Q9I3D6		Completeproteome;Heme;Iron;Metal-binding;Referenceproteome	cytochrome complex assembly;tricarboxylic acid cycle	integral component of membrane;membrane	electron transfer activity;heme binding;oxidoreductase activity-acting on the CH-CH group of donors;succinate dehydrogenase activity	Biosynthesis of antibiotics;Biosynthesis of secondary metabolites;Butanoate metabolism;Carbon metabolism;Citrate cycle (TCA cycle);Metabolic pathways;Microbial metabolism in diverse environments;Oxidative phosphorylation		superpathway of glycolysis and pyruvate dehydrogenase and TCA and and glyoxylate bypass;superpathway of glyoxylate bypass and TCA;TCA cycle I (prokaryotic)	3	16.4	13.727	0
			+		0.670482	0.125408	0.110271	-0.0467968	0.716087	0.141713	4.95021	0.794731	1.29473	0.177567	sdhA	PA1583	Q9I3D5		Completeproteome;Referenceproteome	electron transport chain;oxidation-reduction process;tricarboxylic acid cycle		electron transfer activity;flavin adenine dinucleotide binding;oxidoreductase activity;oxidoreductase activity-acting on the CH-CH group of donors;succinate dehydrogenase activity	Biosynthesis of antibiotics;Biosynthesis of secondary metabolites;Butanoate metabolism;Carbon metabolism;Citrate cycle (TCA cycle);Metabolic pathways;Microbial metabolism in diverse environments;Oxidative phosphorylation		superpathway of glycolysis and pyruvate dehydrogenase and TCA and and glyoxylate bypass;superpathway of glyoxylate bypass and TCA;TCA cycle I (prokaryotic)	35	67.6	63.531	0
			+		1.79	-0.138952	0.694658	-0.15158	1.34229	0.118944	4.80818	0.915637	2.67274	0.209152	sdhB	PA1584	Q9I3D4		Completeproteome;Referenceproteome	oxidation-reduction process;tricarboxylic acid cycle		2 iron-2 sulfur cluster binding;3 iron-4 sulfur cluster binding;4 iron-4 sulfur cluster binding;electron transfer activity;iron-sulfur cluster binding;oxidoreductase activity	Biosynthesis of antibiotics;Biosynthesis of secondary metabolites;Butanoate metabolism;Carbon metabolism;Citrate cycle (TCA cycle);Metabolic pathways;Microbial metabolism in diverse environments;Oxidative phosphorylation		superpathway of glycolysis and pyruvate dehydrogenase and TCA and and glyoxylate bypass;superpathway of glyoxylate bypass and TCA;TCA cycle I (prokaryotic)	19	82.1	26.155	0
			+		3.56478	-0.319849	0.618619	-0.124243	1.36151	0.0914307	6.34982	-0.846985	1.78255	0.0846691	sucC	PA1588	P53593	Succinyl-CoA ligase [ADP-forming] subunit beta	ATP-binding;Completeproteome;Ligase;Magnesium;Manganese;Metal-binding;Nucleotide-binding;Referenceproteome;Tricarboxylicacidcycle	nucleoside triphosphate biosynthetic process;protein autophosphorylation;tricarboxylic acid cycle	succinate-CoA ligase complex	ATP binding;catalytic activity;metal ion binding;nucleoside diphosphate kinase activity;succinate-CoA ligase (ADP-forming) activity	Biosynthesis of antibiotics;Biosynthesis of secondary metabolites;C5-Branched dibasic acid metabolism;Carbon metabolism;Citrate cycle (TCA cycle);Metabolic pathways;Microbial metabolism in diverse environments;Propanoate metabolism		acetyl-CoA assimilation;glutamate degradation III;superpathway of glycolysis and pyruvate dehydrogenase and TCA and and glyoxylate bypass;superpathway of glyoxylate bypass and TCA;TCA cycle I (prokaryotic)	34	88.7	41.542	0
			+		1.91749	-0.3151	0.623938	-0.173498	0.375206	0.100559	4.07053	-0.710614	0.563789	0.100524	sucD	PA1589	Q51567	Succinyl-CoA ligase [ADP-forming] subunit alpha	ATP-binding;Completeproteome;Ligase;Nucleotide-binding;Phosphoprotein;Referenceproteome;Tricarboxylicacidcycle	nucleoside triphosphate biosynthetic process	succinate-CoA ligase complex	catalytic activity;cofactor binding;nucleoside diphosphate kinase activity;succinate-CoA ligase (ADP-forming) activity	Biosynthesis of antibiotics;Biosynthesis of secondary metabolites;C5-Branched dibasic acid metabolism;Carbon metabolism;Citrate cycle (TCA cycle);Metabolic pathways;Microbial metabolism in diverse environments;Propanoate metabolism		acetyl-CoA assimilation;glutamate degradation III;superpathway of glycolysis and pyruvate dehydrogenase and TCA and and glyoxylate bypass;superpathway of glyoxylate bypass and TCA;TCA cycle I (prokaryotic)	22	90.8	30.266	0
			+		2.25992	-0.695909	0.596416	-0.261419	1.54361	0.229853	3.55222	0.97161	0.804773	0.134602	PA1591	PA1591	Q9I3D0		Completeproteome;Referenceproteome							4	21.7	28.699	0
			+		1.18934	-0.145245	2.17844	0.541674	1.41063	0.242936	4.00699	-0.701891	3.53499	0.271664	htpG	PA1596	Q9I3C5	Chaperone protein HtpG	ATP-binding;Chaperone;Completeproteome;Cytoplasm;Nucleotide-binding;Referenceproteome;Stressresponse	protein folding		ATP binding;unfolded protein binding				61	84.2	71.667	0
			+		1.35763	0.294845	0.804228	0.140636	2.7478	-0.228093	4.76463	-0.810244	2.25825	-0.383889	PA1597	PA1597	Q9I3C4		Completeproteome;Referenceproteome			hydrolase activity				11	72.6	25.791	0
			+		0.055219	-0.0452161	0.264378	0.306532	0.338677	-0.181575	2.93448	-1.40246	0.60223	-0.410505	PA1601	PA1601	Q9I3C0		Completeproteome;Referenceproteome	oxidation-reduction process		oxidoreductase activity				14	23.3	81.329	0
			+		0.76147	0.772241	0.111242	-0.213307	0.265896	0.277771	1.37747	-0.962391	0.67147	-0.770334	PA1603	PA1603	Q9I3B8		3D-structure;Completeproteome;DNA-binding;Referenceproteome;Transcription;Transcriptionregulation	regulation of transcription-DNA-templated		DNA-binding transcription factor activity				4	33.6	15.201	0
			+		2.24814	-0.302927	0.525483	0.225598	0.485147	-0.132337	3.44672	0.745136	0.537313	-0.172987	PA1608	PA1608	Q9I3B3		Completeproteome;Referenceproteome	chemotaxis;signal transduction	integral component of membrane;membrane	transmembrane signaling receptor activity	Bacterial chemotaxis;Two-component system			21	60.6	58.237	0
			+		4.09122	-0.893502	1.37966	-0.204494	1.14208	-0.223919	4.23033	-0.919149	1.41414	-0.287017	fabB	PA1609	Q9I3B2		Completeproteome;Referenceproteome;Transferase	unsaturated fatty acid biosynthetic process		3-oxoacyl-[acyl-carrier-protein] synthase activity;catalytic activity	Biotin metabolism;Fatty acid biosynthesis;Fatty acid metabolism;Metabolic pathways		fatty acid elongation -- saturated	23	79	42.806	0
			+		3.56696	-0.41907	0.183421	-0.0863833	0.5075	-0.146834	6.39732	-1.32807	2.13518	-0.30755	fabA	PA1610	O33877	3-hydroxydecanoyl-[acyl-carrier-protein] dehydratase	3D-structure;Completeproteome;Cytoplasm;Fattyacidbiosynthesis;Fattyacidmetabolism;Isomerase;Lipidbiosynthesis;Lipidmetabolism;Lyase;Referenceproteome	fatty acid biosynthetic process;unsaturated fatty acid biosynthetic process	cytoplasm	3-hydroxydecanoyl-[acyl-carrier-protein] dehydratase activity	Fatty acid biosynthesis;Fatty acid metabolism;Metabolic pathways		fatty acid elongation -- saturated	11	58.5	18.747	0
			+		2.46597	-0.810282	0.153578	0.16949	0.457529	0.24815	4.33325	1.62066	0.117045	-0.0567517	PA1611	PA1611	Q9I3B1	Histidine kinase	ATP-binding;Completeproteome;Kinase;Membrane;Nucleotide-binding;Phosphoprotein;Referenceproteome;Transferase;Transmembrane;Two-componentregulatorysystem	phosphorelay signal transduction system;phosphorylation;signal transduction	integral component of membrane	phosphorelay sensor kinase activity;transferase activity-transferring phosphorus-containing groups	Biofilm formation - Pseudomonas aeruginosa;Two-component system			15	40.7	71.491	0
			+		2.7329	0.918055	0.108342	-0.124488	0.837373	0.227193	3.85502	1.42202	1.59173	0.413684	PA1615	PA1615	Q9I3A7		Completeproteome;Referenceproteome						triacylglycerol degradation	5	61.9	12.457	0
			+		0.633125	-0.128156	0.514811	-0.201604	0.541303	0.28081	3.04709	-0.893236	0.256234	0.0896659	PA1618	PA1618	Q9I3A4	Putative esterase PA1618	Completeproteome;Hydrolase;Referenceproteome							5	42.8	15.595	0
			+		3.37556	0.558788	0.210778	0.0414658	2.86864	-0.201475	6.4634	-0.963483	2.73826	-0.353563	PA1623	PA1623	Q9I399		Completeproteome;Referenceproteome			protein binding				12	69.1	24.924	0
		+	+	+	2.80062	0.873351	1.17247	-0.349059	4.03162	-2.01642	3.82865	-0.757394	6.07789	-1.73959	PA1624	PA1624	Q9I398		Completeproteome;Referenceproteome							11	51.5	29.533	0
			+		1.28106	-0.320609	0.224036	0.218104	0.20373	-0.10842	3.03529	0.779721	0.550553	-0.180833	kdpA	PA1633	P57683	Potassium-transporting ATPase A chain	ATP-binding;Cellinnermembrane;Cellmembrane;Completeproteome;Hydrolase;Iontransport;Membrane;Nucleotide-binding;Potassium;Potassiumtransport;Referenceproteome;Transmembrane;Transmembranehelix;Transport	potassium ion transport	potassium ion-transporting ATPase complex	potassium transmembrane transporter activity-phosphorylative mechanism	Two-component system			3	7.4	59.934	0
			+		1.20175	-0.161182	2.2135	-0.338916	1.37496	0.197261	5.77426	0.682065	2.15979	0.236513	kdpB	PA1634	P57698	Potassium-transporting ATPase B chain	ATP-binding;Cellinnermembrane;Cellmembrane;Completeproteome;Hydrolase;Iontransport;Magnesium;Membrane;Metal-binding;Nucleotide-binding;Phosphoprotein;Potassium;Potassiumtransport;Referenceproteome;Transmembrane;Transmembranehelix;Transport	potassium ion transport	integral component of membrane;potassium ion-transporting ATPase complex	ATP binding;nucleotide binding;potassium transmembrane transporter activity-phosphorylative mechanism	Two-component system			34	50.7	72.989	0
			+		0.423599	-0.109783	0.167426	0.114838	0.555344	0.267796	2.58236	0.874041	0.167238	0.0745916	kdpC	PA1635	P57686	Potassium-transporting ATPase C chain	ATP-binding;Cellinnermembrane;Cellmembrane;Completeproteome;Hydrolase;Iontransport;Membrane;Nucleotide-binding;Potassium;Potassiumtransport;Referenceproteome;Transmembrane;Transmembranehelix;Transport	potassium ion transport	integral component of membrane;potassium ion-transporting ATPase complex	potassium transmembrane transporter activity-phosphorylative mechanism	Two-component system			5	53.6	19.277	0
			+		1.04317	-0.287854	0.00329573	-0.00166893	1.14086	0.340436	5.38011	0.939357	0.929077	0.193669	kdpD	PA1636	Q9I389	Histidine kinase	ATP-binding;Completeproteome;Kinase;Nucleotide-binding;Phosphoprotein;Referenceproteome;Transferase	osmosensory signaling via phosphorelay pathway;phosphorelay signal transduction system;phosphorylation;signal transduction	membrane	phosphorelay sensor kinase activity;protein histidine kinase activity;transferase activity-transferring phosphorus-containing groups	Two-component system			28	42.4	97.019	0
			+		3.40443	0.755952	0.854121	0.267644	0.789553	0.267714	5.04057	1.93997	1.43068	0.339073	PA1641	PA1641	Q9I384		Completeproteome;Referenceproteome							5	55.4	10.053	0
			+		0.656598	0.232904	0.312145	0.221448	0.842974	0.267923	4.42367	1.35508	2.04027	0.346741	PA1652	PA1652	Q9I373		Completeproteome;Referenceproteome							4	15.6	23.276	0
			+		0.462522	-0.61756	0.466646	-0.751636	1.37125	1.04349	1.29119	1.15236	1.99484	1.33748	PA1657	PA1657	Q9I368		Completeproteome;Referenceproteome	protein secretion by the type VI secretion system			Biofilm formation - Pseudomonas aeruginosa			10	62.5	18.165	0
+			+		1.65497	-1.6267	1.32877	-1.50674	3.07683	0.605492	3.48066	0.822508	2.69885	0.876182	PA1658	PA1658	Q9I367		Completeproteome;Referenceproteome	protein secretion by the type VI secretion system			Biofilm formation - Pseudomonas aeruginosa			29	77.2	55.56	0
			+		1.10561	-1.23821	0.244476	-0.525494	1.85972	1.40081	1.81805	1.36127	0.48464	0.747537	PA1662	PA1662	Q9I363		ATP-binding;Chaperone;Completeproteome;Hydrolase;Nucleotide-binding;Protease;Referenceproteome;Repeat	protein metabolic process;protein secretion by the type VI secretion system		ATP binding	Bacterial secretion system;Biofilm formation - Pseudomonas aeruginosa			32	47.3	95.774	0
			+		NaN	0	1.20259	2.31057	0.136107	0.0654788	2.56801	1.02072	2.3526	0.513583	PA1666	PA1666	Q9I359		Completeproteome;Referenceproteome	protein secretion by the type VI secretion system			Bacterial secretion system			5	39.3	18.44	0.0076692
			+	+	NaN	0	0.89689	0.948343	0.161088	-0.231199	3.42661	3.51801	2.63564	1.93518	PA1668	PA1668	Q9I357		Completeproteome;Referenceproteome	protein secretion by the type VI secretion system			Bacterial secretion system			6	33.2	32.722	0
+			+		1.36203	-2.11304	0.765735	-1.21833	1.96439	1.47852	5.07019	3.6893	1.76196	1.87234	PA1669	PA1669	Q9I356		Completeproteome;Referenceproteome	protein secretion by the type VI secretion system			Bacterial secretion system;Biofilm formation - Pseudomonas aeruginosa			18	22	133.04	0
			+		0.185158	-0.18179	0.226617	-0.313686	0.645279	-0.272707	3.2599	-4.20596	2.51785	-1.34434	PA1673	PA1673	Q9I352	Bacteriohemerythrin	Completeproteome;Iron;Metal-binding;Oxygentransport;Referenceproteome;Transport			metal ion binding				7	53.6	17.853	0
			+		0.0144954	0.0140104	0.733658	-0.852912	1.8862	1.65822	4.60053	4.45782	1.07479	1.06036	PA1676	PA1676	Q9I349		Completeproteome;Referenceproteome							2	18.9	11.785	0
			+		1.63539	-0.19769	0.617176	-0.0923634	1.73749	-0.122958	5.80711	-0.978074	2.29763	-0.216753	PA1677	PA1677	Q9I348		Completeproteome;Referenceproteome			catalytic activity				13	82.3	21.034	0
			+		0.427898	-1.27111	0.497122	-0.464297	1.05186	-1.59652	2.67315	1.12086	0.297347	-0.477635	PA1679	PA1679	Q9I346		Completeproteome;Referenceproteome							5	20.5	29.585	0.00036062
			+		0.486341	-0.265667	0.215717	-0.0584664	0.864868	0.196203	4.50906	-1.09782	0.61795	0.14849	mtnB	PA1683	Q9I342	Methylthioribulose-1-phosphate dehydratase	Amino-acidbiosynthesis;Completeproteome;Lyase;Metal-binding;Methioninebiosynthesis;Referenceproteome;Zinc	L-methionine salvage from methylthioadenosine	cytoplasm	metal ion binding	Cysteine and methionine metabolism;Metabolic pathways			7	49.8	22.867	0
			+		2.13973	-0.391699	0.0891177	-0.0273781	0.0553382	0.00951576	2.07428	-1.11169	2.73202	-0.347148	mtnD	PA1684	Q9I341	Acireductone dioxygenase	Amino-acidbiosynthesis;Completeproteome;Dioxygenase;Iron;Metal-binding;Methioninebiosynthesis;Nickel;Oxidoreductase;Referenceproteome	L-methionine salvage from S-adenosylmethionine;oxidation-reduction process		acireductone dioxygenase (Ni2+-requiring) activity;acireductone dioxygenase [iron(II)-requiring] activity;iron ion binding;nickel cation binding	Cysteine and methionine metabolism;Metabolic pathways			8	70.2	20.552	0
+			+		2.36496	-2.21005	0.695306	-0.89784	0.465398	0.227068	2.27938	-1.48522	0.314272	-0.307308	pscP	PA1695	Q9I332		Completeproteome;Referenceproteome	pathogenesis;protein secretion by the type III secretion system			Bacterial secretion system			5	24.4	38.547	0
+					3.86651	-2.38621	0.0345451	0.0262995	0.534726	0.398674	1.63	-0.684081	0.830647	0.294775	PA1697	PA1697	Q9I330		Completeproteome;Referenceproteome	ATP biosynthetic process;ATP metabolic process;biosynthetic process;protein secretion by the type III secretion system;proton transmembrane transport;secretion	cytoplasm;type III protein secretion system complex	ATP binding;ATPase activity;proton-transporting ATPase activity-rotational mechanism	Bacterial secretion system	Oxidative phosphorylation;Photosynthesis	adenosine ribonucleotides de novo biosynthesis	7	19.3	47.962	0
+			+		3.08395	-4.53887	1.91698	-1.27324	1.43949	0.250583	4.46481	-2.49951	0.158396	-0.0683246	popN	PA1698	G3XCX6		Completeproteome;Referenceproteome	negative regulation of protein secretion;pathogenesis;protein secretion by the type III secretion system;secretion	cell surface;outer membrane	protein binding	Bacterial secretion system			16	75.3	31.319	0
+					2.44207	-2.37381	0.406856	-0.664887	0.325021	0.2904	0.051451	-0.0625081	0.267657	-0.258086	PA1702	PA1702	Q9I328		Completeproteome;Referenceproteome	protein secretion by the type III secretion system		protein binding				2	22	12.265	0
+					2.79749	-2.26201	0.396344	-0.600973	1.54085	0.497038	0.181507	0.213843	0.0677959	0.0566697	pcrD	PA1703	Q9I327		Completeproteome;Referenceproteome	negative regulation of protein secretion;protein secretion;protein transport	integral component of membrane;membrane		Bacterial secretion system			19	40.8	76.982	0
			+		0.570172	-0.816985	0.968089	-0.965528	0.0468325	0.0212517	3.20767	-1.47079	0.349254	-0.251502	pcrR	PA1704	G3XCW4		Completeproteome;Referenceproteome	cellular response to calcium ion;regulation of transcription-DNA-templated						2	17.4	16.266	0.00035958
			+		1.56925	-1.24826	1.02197	-1.19634	0.189496	-0.13729	2.95672	-1.69146	1.51388	-1.02278	pcrG	PA1705	Q9I326		Completeproteome;Referenceproteome	negative regulation of protein secretion						3	23.5	10.995	0.00070151
+			+		2.92692	-4.27579	1.54171	-0.931604	1.00007	-0.687386	4.71344	-3.73235	1.7563	-1.0538	pcrV	PA1706	G3XD49		Completeproteome;Referenceproteome	pathogenesis;protein secretion by the type III secretion system	extracellular region;extracellular space;type III protein secretion system complex					14	55.1	32.283	0
+			+		4.2214	-2.59287	0.952419	-0.64423	0.917398	0.494211	5.21463	-2.1385	0.233737	-0.122283	pcrH	PA1707	Q9I325		3D-structure;Completeproteome;Referenceproteome	chaperone-mediated protein complex assembly;protein secretion by the type III secretion system		protein binding				10	82	18.35	0
+			+		5.13426	-3.72325	1.02207	-0.919552	0.805561	0.278684	5.09388	-2.11129	0.134895	-0.0861416	popB	PA1708	Q9I324		Completeproteome;Referenceproteome	pathogenesis;translocation of peptides or proteins into host		chaperone binding				14	48.7	40.061	0
+			+		2.88984	-5.05358	1.24665	-2.47332	0.192309	-0.048584	2.80006	-4.38771	0.963563	-0.43683	popD	PA1709	Q9I323		Completeproteome;Referenceproteome	translocation of peptides or proteins into host		chaperone binding				15	62.7	31.309	0
+			+		2.19396	-2.58239	0.81029	-0.577911	0.594921	0.200691	1.74854	-0.935977	0.274893	-0.109808	exsC	PA1710	P26995	Exoenzyme S synthesis protein C	3D-structure;Cellmembrane;Completeproteome;Membrane;Referenceproteome;Signal;Transmembrane;Transmembranehelix	positive regulation of transcription-DNA-templated;protein secretion by the type III secretion system;regulation of protein secretion	cytoplasm					4	26.2	16.228	0
+			+		5.26446	-3.35589	1.34033	-0.769784	1.28287	0.256514	4.89825	-1.39069	0.39314	0.097795	exsD	PA1714	Q9I321		Completeproteome;Referenceproteome	cellular response to calcium ion;negative regulation of DNA binding;negative regulation of protein binding;negative regulation of protein secretion;negative regulation of transcription-DNA-templated						15	53.3	31.365	0
+			+		1.85954	-1.8915	2.99649	-0.941733	0.609343	0.169579	1.99048	-1.07073	0.539193	-0.201603	pscB	PA1715	Q9I320		Completeproteome;Referenceproteome	protein secretion by the type III secretion system;regulation of protein secretion	cytoplasm					10	72.9	15.397	0
+			+		2.00819	-3.54154	0.584428	-0.822699	0.146861	0.131822	5.4044	-3.43199	0.660406	-0.479333	pscE	PA1718	Q9I317	Type III export protein PscE	3D-structure;Coiledcoil;Completeproteome;Cytoplasm;Referenceproteome;Virulence	pathogenesis;protein secretion by the type III secretion system						3	44.8	7.3213	0
+			+		1.48187	-2.7567	1.50323	-1.31226	0.527408	-0.33338	4.34537	-2.9502	1.38516	-0.894295	pscF	PA1719	P95434	Type III export protein PscF	3D-structure;Coiledcoil;Completeproteome;Referenceproteome;Secreted;Virulence	pathogenesis;protein secretion by the type III secretion system;protein transport	type III protein secretion system complex		Bacterial secretion system			4	72.9	9.2844	0
+			+		2.99061	-3.52762	1.37255	-1.82736	0.655353	0.125028	6.02615	-2.97263	0.755121	-0.627691	pscG	PA1720	P95435	Type III export protein PscG	3D-structure;Completeproteome;Cytoplasm;Referenceproteome;Virulence	pathogenesis;protein secretion by the type III secretion system		protein binding				4	54.8	12.451	0
+					2.31073	-1.72266	0.696035	-0.99012	0.958834	0.447313	1.75858	0.608716	0.562247	0.280323	pscJ	PA1723	Q9I314		Completeproteome;Referenceproteome	protein secretion;protein secretion by the type III secretion system			Bacterial secretion system			9	42.7	27.18	0
+			+		1.61603	-2.15857	3.99683	-3.72607	0.655851	0.384246	1.81574	-2.38961	0.209824	0.0985532	pscL	PA1725	Q9I312		Completeproteome;Referenceproteome	protein secretion by the type III secretion system			Bacterial secretion system			5	29	23.9	0
			+		2.80188	0.79727	0.786632	-0.847346	0.388499	-0.697081	3.82506	2.90791	0.457113	0.285721	PA1745	PA1745	Q9I2Z2		Completeproteome;Referenceproteome			protein binding				6	40.1	18.489	0
			+		1.87747	0.520592	0.257152	-0.177254	0.171162	-0.0669532	4.04918	-1.0096	1.19954	-0.30669	PA1749	PA1749	Q9I2Y8		Completeproteome;Referenceproteome							5	34.2	17.671	0
			+		2.19279	-0.470315	0.964821	-0.252584	0.299371	0.113545	3.8848	-1.18069	0.293824	0.0910397	thrH	PA1757	Q9I2Y2	Phosphoserine phosphatase ThrH	3D-structure;Amino-acidbiosynthesis;Completeproteome;Hydrolase;Magnesium;Metal-binding;Referenceproteome;Serinebiosynthesis	L-serine biosynthetic process;tetrahydrofolate biosynthetic process;threonine biosynthetic process		4-amino-4-deoxychorismate synthase activity;homoserine kinase activity;magnesium ion binding;phosphoserine phosphatase activity;phosphoserine:homoserine phosphotransferase activity	Biosynthesis of amino acids;Biosynthesis of antibiotics;Biosynthesis of secondary metabolites;Glycine and serine and threonine metabolism;Metabolic pathways;Methane metabolism;Microbial metabolism in diverse environments		L-threonine biosynthesis;superpathway of L-lysine and L-threonine and L-methionine biosynthesis I;superpathway of L-threonine biosynthesis	9	52.2	23.533	0
			+		0.654778	0.217773	0.158014	-0.0588865	0.139354	0.0296774	7.05135	1.33972	2.8884	0.269169	PA1766	PA1766	Q9I2X3		Completeproteome;Referenceproteome			ATP binding;metal ion binding				16	60.6	36.249	0
			+		0.0190364	0.00325537	0.115534	-0.0227828	0.192702	0.0485606	5.32242	1.27166	0.528524	0.106208	PA1767	PA1767	Q9I2X2		Completeproteome;Referenceproteome							16	39.4	56.812	0
			+		2.19529	0.286888	1.96809	-0.292944	1.97505	-0.485065	2.81642	-0.993185	2.2184	-0.710757	PA1768	PA1768	Q9I2X1		Completeproteome;Referenceproteome							5	34.1	19.72	0
			+		1.14838	-0.681929	0.00811536	-0.0144353	0.507171	-0.342218	4.15566	2.28426	0.449591	-0.272789	cmaX	PA1773	G3XD00		Completeproteome;Referenceproteome	metal ion transport;transmembrane transport	membrane	metal ion transmembrane transporter activity				9	34.6	37.768	0
			+		3.95995	-0.582909	0.132354	-0.0293722	0.458605	-0.0704522	5.16155	0.944968	0.109326	0.0134373	cmpX	PA1775	G3XCV6		Completeproteome;Referenceproteome	biological_process;transmembrane transport	cellular_component;membrane	molecular_function				9	41.6	29.018	0
			+		0.437988	-0.116648	0.408721	-0.10646	0.558361	-0.153213	4.4756	0.941158	0.0776656	-0.0202532	oprF	PA1777	P13794	Outer membrane porin F	Celloutermembrane;Cellshape;Completeproteome;Directproteinsequencing;Disulfidebond;Iontransport;Membrane;Porin;Referenceproteome;Repeat;Signal;Transmembrane;Transmembranebetastrand;Transport	adhesion of symbiont to host;transport	cell outer membrane;integral component of membrane;outer membrane	calcium ion binding;complement component C3b binding;porin activity				28	84.3	37.639	0
			+		4.17411	-0.596012	1.46436	-0.154561	0.99249	0.07897	5.43934	-0.858835	1.42608	0.0829401	acnB	PA1787	Q9I2V5	Aconitate hydratase B	4Fe-4S;Completeproteome;Iron;Iron-sulfur;Lyase;Metal-binding;Referenceproteome;RNA-binding;Tricarboxylicacidcycle	generation of precursor metabolites and energy;tricarboxylic acid cycle	cytosol	4 iron-4 sulfur cluster binding;aconitate hydratase activity	2-Oxocarboxylic acid metabolism;Biosynthesis of amino acids;Biosynthesis of antibiotics;Biosynthesis of secondary metabolites;Carbon metabolism;Citrate cycle (TCA cycle);Glyoxylate and dicarboxylate metabolism;Metabolic pathways;Microbial metabolism in diverse environments;Propanoate metabolism		acetyl-CoA assimilation;anaerobic respiration;glyoxylate cycle;mixed acid fermentation;serine-isocitrate lyase pathway;superpathway of glycolysis and pyruvate dehydrogenase and TCA and and glyoxylate bypass;superpathway of glyoxylate bypass and TCA;TCA cycle I (prokaryotic)	66	87.8	93.627	0
			+		4.76348	1.00708	0.285558	-0.0610614	1.08428	-0.187005	4.13034	-1.24647	1.47339	-0.365514	PA1789	PA1789	Q9I2V3		3D-structure;Completeproteome;Referenceproteome							16	74.9	31.273	0
			+		0.666813	-1.96154	1.77428	-2.50949	0.334806	0.142832	7.77474	3.70523	1.66468	0.815914	PA1791	PA1791	Q9I2V1		Completeproteome;Referenceproteome							21	52.6	48.559	0
			+		1.08133	0.218449	0.330169	-0.163043	1.44224	-0.277998	4.24014	-0.90261	2.21434	-0.540025	ppiB	PA1793	Q9I2U9	Peptidyl-prolyl cis-trans isomerase	Completeproteome;Isomerase;Referenceproteome;Rotamase	protein folding;protein peptidyl-prolyl isomerization		cis-trans isomerase activity;peptidyl-prolyl cis-trans isomerase activity				9	54.5	18.126	0
			+		0.447689	0.0708337	0.462634	-0.212348	0.461163	0.0528255	4.91722	-0.87546	0.829708	0.107837	glnS	PA1794	Q9I2U8	Glutamine--tRNA ligase	Aminoacyl-tRNAsynthetase;ATP-binding;Completeproteome;Cytoplasm;Ligase;Nucleotide-binding;Proteinbiosynthesis;Referenceproteome	cellular amino acid metabolic process;cellular protein metabolic process;glutaminyl-tRNA aminoacylation;translation;tRNA aminoacylation;tRNA aminoacylation for protein translation	cytoplasm	aminoacyl-tRNA ligase activity;ATP binding;glutamine-tRNA ligase activity;nucleotide binding	Aminoacyl-tRNA biosynthesis;Metabolic pathways		tRNA charging	39	66.9	62.912	0
			+		0.210005	0.0259776	0.672187	-0.204526	0.332705	0.0506582	5.41433	-0.707311	0.454546	-0.0346885	cysS	PA1795	Q9I2U7	Cysteine--tRNA ligase	Aminoacyl-tRNAsynthetase;ATP-binding;Completeproteome;Cytoplasm;Ligase;Metal-binding;Nucleotide-binding;Proteinbiosynthesis;Referenceproteome;Zinc	cellular amino acid metabolic process;cellular protein metabolic process;cysteine metabolic process;cysteinyl-tRNA aminoacylation;tRNA aminoacylation;tRNA aminoacylation for protein translation	cytoplasm	aminoacyl-tRNA ligase activity;ATP binding;cysteine-tRNA ligase activity;methionine-tRNA ligase activity;nucleotide binding	Aminoacyl-tRNA biosynthesis		tRNA charging	29	70.4	51.276	0
			+		0.82997	0.239856	0.22684	-0.097568	0.20918	0.0646234	3.84615	-0.802178	0.0551033	0.00748777	folD	PA1796	Q9I2U6	Bifunctional protein FolD;Methenyltetrahydrofolate cyclohydrolase;Methylenetetrahydrofolate dehydrogenase	3D-structure;Amino-acidbiosynthesis;Completeproteome;Histidinebiosynthesis;Hydrolase;Methioninebiosynthesis;Multifunctionalenzyme;NADP;One-carbonmetabolism;Oxidoreductase;Purinebiosynthesis;Referenceproteome	cofactor biosynthetic process;nucleotide metabolic process;oxidation-reduction process		catalytic activity;cyclohydrolase activity;methylenetetrahydrofolate dehydrogenase (NADP+) activity;NADPH dehydrogenase activity	Carbon metabolism;Metabolic pathways;Microbial metabolism in diverse environments;One carbon pool by folate		N<sup>10</sup>-formyl-tetrahydrofolate biosynthesis;reductive acetyl coenzyme A pathway	12	59.9	30.549	0
			+		1.78743	-0.296755	0.274096	-0.0805387	0.0301635	-0.00652122	5.6342	-1.01677	0.00981985	0.00209904	clpP1	PA1801	Q9I2U1	ATP-dependent Clp protease proteolytic subunit 1	Completeproteome;Cytoplasm;Hydrolase;Protease;Referenceproteome;Serineprotease	bacterial-type flagellum-dependent swarming motility;cellular response to antibiotic;proteolysis;single-species biofilm formation;single-species biofilm formation on inanimate substrate		peptidase activity;serine-type endopeptidase activity				9	57.3	23.502	0
			+		3.45188	-0.558803	0.0166625	-0.00702572	1.42676	0.157515	7.60117	1.17167	2.39123	0.194043	ppiD	PA1805	Q9I2T8	Peptidylprolyl isomerase	Completeproteome;Isomerase;Referenceproteome;Rotamase			peptidyl-prolyl cis-trans isomerase activity				37	63.1	68.741	0
			+		1.3258	-0.29239	0.80663	-0.150747	0.262589	0.0904393	4.92457	1.73331	1.40657	0.350928	PA1807	PA1807	Q9I2T7		ATP-binding;Completeproteome;Nucleotide-binding;Referenceproteome;Transport	oligopeptide transport;peptide transport		ATP binding;ATPase activity;nucleotide binding;oligopeptide transporter activity	ABC transporters			24	60.8	59.074	0
			+		0.294337	-0.235128	0.423108	-0.472788	0.118232	-0.0925822	2.54806	2.48667	0.157157	0.075346	PA1808	PA1808	Q9I2T6		Cellmembrane;Completeproteome;Membrane;Referenceproteome;Transmembrane;Transmembranehelix;Transport	oligopeptide transport;transmembrane transport	membrane		ABC transporters			5	22.4	38.062	0
		+	+		0.82393	1.87988	0.0897313	0.31158	1.64825	2.52811	3.54676	4.12301	1.34748	2.23164	PA1809	PA1809	Q9I2T5		Completeproteome;Membrane;Referenceproteome;Transmembrane;Transmembranehelix;Transport	oligopeptide transport;transmembrane transport	membrane		ABC transporters			6	20.8	39.565	0
			+		0.705737	0.216622	0.592762	0.170864	0.393536	-0.150885	2.62481	-0.776256	0.366411	-0.14415	gloB	PA1813	Q9I2T1	Hydroxyacylglutathione hydrolase	Completeproteome;Hydrolase;Metal-binding;Referenceproteome;Zinc	methylglyoxal catabolic process to D-lactate via S-lactoyl-glutathione		hydroxyacylglutathione hydrolase activity	Pyruvate metabolism			9	43.8	28.865	0
			+		0.610142	-0.368538	0.0773806	-0.125921	0.87808	-0.483557	1.454	0.827891	1.66365	-0.503647	PA1814	PA1814	Q9I2T0		Completeproteome;Referenceproteome			methyltransferase activity				6	41.1	28.427	0
+					2.70786	2.2904	0.112857	-0.155073	1.2259	-1.12507	NaN	0	NaN	0	PA1817	PA1817	Q9I2S8		Completeproteome;Referenceproteome							3	27.1	14.374	0
			+		1.06865	0.825313	0.536469	-0.329211	0.185147	-0.203264	1.54395	1.13317	0.0945882	0.101551	PA1819	PA1819	Q9I2S6		Completeproteome;Membrane;Referenceproteome;Transmembrane	transmembrane transport	membrane	transmembrane transporter activity				2	5.8	47.772	0.0079576
			+		0.978532	-0.418162	0.0546882	0.056572	0.219297	-0.150668	2.8291	1.14923	0.503374	-0.157844	nhaB	PA1820	Q9I2S5	Na(+)/H(+) antiporter NhaB	Antiport;Cellinnermembrane;Cellmembrane;Completeproteome;Iontransport;Membrane;Referenceproteome;Sodium;Sodiumtransport;Transmembrane;Transmembranehelix;Transport	sodium ion transport;transport	integral component of membrane;membrane	sodium:proton antiporter activity				6	16.4	54.234	0
			+		0.493563	-0.220441	0.179093	0.104726	0.363167	0.147232	3.66485	1.26708	0.959728	0.323156	PA1825	PA1825	Q9I2S0		Completeproteome;Referenceproteome							9	56.5	23.887	0
+					2.33647	1.51015	0.0419835	-0.102255	0.251692	0.345855	0.312981	0.44833	0.00815572	-0.0130577	PA1829	PA1829	Q9I2R6		Completeproteome;Referenceproteome							13	50.6	40.833	0
			+		3.86976	0.810153	0.355253	-0.111075	2.50237	-0.389746	2.85889	-0.734728	2.11173	-0.633407	PA1830	PA1830	Q9I2R5		Completeproteome;Referenceproteome							5	63.5	11.11	0
+			+		1.92602	-2.73836	0.374267	-0.291882	0.873203	-1.4111	1.68576	-2.28289	0.423887	-0.838336	PA1831	PA1831	Q9I2R4		Completeproteome;Referenceproteome							5	33.9	26.41	0.0027018
			+		1.24114	-0.247416	0.0714443	-0.0261607	0.725736	0.143905	5.3859	1.22786	0.854071	0.174428	PA1832	PA1832	Q9I2R3		Completeproteome;Hydrolase;Protease;Referenceproteome	proteolysis	plasma membrane	peptidase activity;serine-type endopeptidase activity				14	54	38.069	0
			+		0.517309	0.843998	0.173717	-0.399126	0.0824724	0.245236	0.752971	1.12547	0.0443136	-0.107416	PA1840	PA1840	Q9I2Q5		Completeproteome;Referenceproteome							4	48.3	13.838	0
			+		0.369611	-0.616803	0.60279	-0.273732	0.03639	0.0225072	1.25982	-0.888891	0.195134	-0.107101	PA1841	PA1841	Q9I2Q4		Completeproteome;Referenceproteome			aminoacyl-tRNA editing activity		Aminoacyl-tRNA biosynthesis		6	52.7	18.654	0
+			+		1.76019	-1.64299	0.309167	-0.587399	0.400994	-0.581093	5.99541	3.07578	0.915134	0.274612	PA1857	PA1857	Q9I2N8		Completeproteome;Referenceproteome							7	27	31.615	0
			+		0.522116	-0.241055	0.131611	-0.147353	0.255746	-0.177735	2.95499	1.20292	0.0720693	-0.0461459	PA1872	PA1872	G3XD32		Completeproteome;Referenceproteome							7	38.4	27.755	0
			+		0.821508	-0.360846	0.142012	-0.173473	0.498686	0.497998	6.72349	4.85427	2.33554	1.07082	PA1889	PA1889	Q9I2K8		Completeproteome;Referenceproteome							5	31.8	34.737	0
			+		0.769081	1.2813	0.0359658	-0.0769529	0.984724	0.393511	1.88848	-1.66175	0.201501	0.0892558	phzA1;phzA2	PA1899;PA4210	Q9I2J9;Q9HWH1	Phenazine biosynthesis protein PhzA 1;Phenazine biosynthesis protein PhzA 2	Antibioticbiosynthesis;Completeproteome;Referenceproteome;Virulence	antibiotic biosynthetic process;phenazine biosynthetic process			Quorum sensing		Phenazine biosynthesis	4	35.8	19.361	0
			+		0.604052	-1.13455	0.662314	-1.27999	3.27506	0.835111	5.16101	-2.54475	4.56448	0.995119	phzC1	PA1901 PA4212	Q7DC82		Completeproteome;Referenceproteome							20	57.3	44.327	0
+			+		1.34853	2.21733	0.0839593	-0.234596	1.86627	0.562126	4.67412	-2.1649	1.54571	0.545365		PA1902;PA4213	P0DPC1;P0DPB9			phenazine biosynthetic process		catalytic activity;isochorismatase activity;polyribonucleotide nucleotidyltransferase activity	Quorum sensing		Phenazine biosynthesis	10	51.2	23.195	0
+			+		2.07051	-3.87447	0.60561	-1.71109	3.40072	0.948081	3.11908	-2.64756	2.19964	1.29867	phzE1	PA1903 PA4214	Q7DC81		Completeproteome;Referenceproteome							36	67.5	68.979	0
			+		0.665111	1.16176	0.223946	-0.62285	2.77427	0.520714	3.72357	-1.36766	2.48618	0.450375	phzF1	PA1904;PA4215	O69754	Trans-2,3-dihydro-3-hydroxyanthranilate isomerase	Antibioticbiosynthesis;Completeproteome;Isomerase;Referenceproteome	biosynthetic process;phenazine biosynthetic process		catalytic activity	Quorum sensing		Phenazine biosynthesis	15	83.5	30.342	0
+			+		2.48802	2.13356	0.35282	0.398564	0.595558	0.535634	3.12933	-2.42734	0.848563	0.582742	phzG1;phzG2	PA1905;PA4216	G3XCV4;Q820A5	Pyridoxal 5'-phosphate synthase	Completeproteome;Flavoprotein;FMN;Oxidoreductase;Pyridoxinebiosynthesis;Referenceproteome	oxidation-reduction process;phenazine biosynthetic process;pyridoxine biosynthetic process		cofactor binding;FMN binding;oxidoreductase activity-acting on the CH-NH2 group of donors;pyridoxamine-phosphate oxidase activity	Quorum sensing		Phenazine biosynthesis;pyridoxal 5'-phosphate salvage I	11	50	24.268	0
			+		0.418927	0.476383	0.434371	0.800864	0.0650144	0.201303	3.25863	-1.87768	0.444566	0.94275	PA1913	PA1913	Q9I2J1		Completeproteome;Referenceproteome							10	57.1	25.41	0
			+		0.319772	-0.683377	0.38849	0.956047	1.89601	0.961813	4.50104	1.65539	2.91754	1.08207	PA1941	PA1941	Q9I2G3		Completeproteome;Referenceproteome			electron transfer activity;heme binding				12	23.5	70.903	0
			+		0.241193	0.525756	0.382192	0.817431	0.127724	0.136454	1.51449	1.03685	0.00704519	-0.00618982	PA1944	PA1944	Q9I2G0		Completeproteome;Referenceproteome			ATP binding;metal ion binding				9	24.8	56.967	0.00070102
			+		1.95803	-0.661778	0.0626089	0.103076	0.360816	-0.351224	1.72894	1.14217	0.0536387	-0.0512595	rbsR	PA1949	Q9I2F5		Completeproteome;DNA-binding;Referenceproteome;Transcription;Transcriptionregulation	carbon utilization;cellular catabolic process;regulation of transcription-DNA-templated		DNA binding				5	22	36.446	0
			+		0.689465	0.781341	0.555587	0.727671	0.779042	-0.456206	2.98807	-2.39926	1.26885	-0.404536	rbsK	PA1950	Q9I2F4		Completeproteome;Kinase;Referenceproteome;Transferase	D-ribose metabolic process		kinase activity;phosphotransferase activity-alcohol group as acceptor;ribokinase activity	Pentose phosphate pathway	Pentose phosphate pathway	ribose degradation	4	19.5	31.846	0
			+		0.3298	0.691348	0.197476	0.664474	0.105978	0.358126	0.891625	1.98773	0.0202476	0.0804553	uppP	PA1959	Q9I2E5	Undecaprenyl-diphosphatase	Antibioticresistance;Cellinnermembrane;Cellmembrane;Cellshape;Cellwallbiogenesis/degradation;Completeproteome;Hydrolase;Membrane;Peptidoglycansynthesis;Referenceproteome;Transmembrane;Transmembranehelix	dephosphorylation;response to stimulus	membrane	undecaprenyl-diphosphatase activity	Peptidoglycan biosynthesis			3	14.4	30.724	0
			+		0.418754	-0.207973	0.0945885	-0.0679965	1.44147	0.604789	3.54387	1.30777	0.391509	0.0968051	PA1969	PA1969	Q9I2D5		Completeproteome;Referenceproteome							7	40	13.335	0
			+		2.8964	0.644094	1.60415	0.381195	0.590144	0.112577	5.27978	-0.911296	1.17386	0.153049	dhcA	PA1999	Q9I2B0		Completeproteome;Referenceproteome;Transferase	carnitine catabolic process		CoA-transferase activity	Butanoate metabolism;Synthesis and degradation of ketone bodies;Valine and leucine and isoleucine degradation		Carnitine Catabolism to Glycine Betaine	8	68.1	25.243	0
			+		3.76832	0.462778	2.91833	0.358891	0.525081	0.0804467	4.87733	-0.834554	2.01206	0.199536	atoB	PA2001	Q9I2A8	Acetyl-CoA acetyltransferase	Acyltransferase;Completeproteome;Cytoplasm;Fattyacidmetabolism;Lipidmetabolism;Referenceproteome;Transferase	cellular lipid metabolic process;metabolic process		catalytic activity;NADH dehydrogenase (ubiquinone) activity;transferase activity-transferring acyl groups other than amino-acyl groups	Benzoate degradation;Biosynthesis of antibiotics;Biosynthesis of secondary metabolites;Butanoate metabolism;Carbon metabolism;Fatty acid degradation;Fatty acid metabolism;Glyoxylate and dicarboxylate metabolism;Lysine degradation;Metabolic pathways;Microbial metabolism in diverse environments;Propanoate metabolism;Pyruvate metabolism;Synthesis and degradation of ketone bodies;Terpenoid backbone b…		Carnitine Catabolism to Glycine Betaine;glutaryl-CoA degradation;L-tryptophan degradation III (eukaryotic)	26	89.8	40.405	0
+					2.72548	1.49609	0.037776	-0.0361195	1.95186	-1.85236	0.811271	-0.941534	1.06716	-1.60134	bdhA	PA2003	Q9I2A6		Completeproteome;Referenceproteome	carbon utilization;cellular catabolic process;oxidation-reduction process		3-hydroxybutyrate dehydrogenase activity;oxidoreductase activity	Butanoate metabolism;Metabolic pathways;Synthesis and degradation of ketone bodies			9	63.3	26.727	0
			+		2.99734	0.838397	0.305563	-0.156411	0.637715	-0.11302	3.29444	-1.06697	0.192906	-0.0633278	maiA	PA2007	P57109	Maleylacetoacetate isomerase	Completeproteome;Isomerase;Phenylalaninecatabolism;Referenceproteome;Tyrosinecatabolism	aromatic amino acid family metabolic process;L-phenylalanine catabolic process	cytoplasm	catalytic activity;maleylacetoacetate isomerase activity;protein binding	Metabolic pathways;Microbial metabolism in diverse environments;Styrene degradation;Tyrosine metabolism			13	65.6	23.685	0
			+		5.00949	1.0617	0.451651	0.106513	0.111644	-0.0252547	5.97006	-1.15989	0.022632	0.00394487	fahA	PA2008	Q9I2A2		Completeproteome;Referenceproteome	aromatic amino acid family metabolic process;tyrosine catabolic process		catalytic activity;fumarylacetoacetase activity	Metabolic pathways;Microbial metabolism in diverse environments;Styrene degradation;Tyrosine metabolism			22	61.1	46.341	0
			+		3.91274	0.685991	1.39838	0.170304	1.6052	-0.138561	3.33653	-0.798765	1.97909	-0.147197	hmgA	PA2009	Q9X4G0	Homogentisate 1,2-dioxygenase	Completeproteome;Dioxygenase;Iron;Metal-binding;Oxidoreductase;Phenylalaninecatabolism;Referenceproteome;Tyrosinecatabolism	L-phenylalanine catabolic process;oxidation-reduction process;tyrosine catabolic process;tyrosine metabolic process		homogentisate 1-2-dioxygenase activity	Metabolic pathways;Microbial metabolism in diverse environments;Styrene degradation;Tyrosine metabolism			28	91.7	47.841	0
			+		0.310468	0.0574398	0.297793	0.100531	0.742782	-0.203368	3.70817	-0.97607	0.10469	-0.0132041	liuC	PA2013	Q9I298		Completeproteome;Referenceproteome	isoprenoid catabolic process;leucine catabolic process;terpene catabolic process		catalytic activity;methylglutaconyl-CoA hydratase activity	Metabolic pathways;Valine and leucine and isoleucine degradation		leucine degradation I;L-leucine degradation I	12	52.1	28.947	0
			+		3.39862	0.779004	1.20701	0.332531	1.65526	0.280559	5.48677	-0.744441	2.37208	0.332621	liuB	PA2014	Q9I297		3D-structure;Completeproteome;Referenceproteome	isoprenoid catabolic process		ligase activity;methylcrotonoyl-CoA carboxylase activity	Metabolic pathways;Valine and leucine and isoleucine degradation		leucine degradation I;L-leucine degradation I	23	67.9	57.433	0
			+		3.87878	0.652424	0.893758	0.285523	1.57558	0.241336	5.38686	-1.06504	2.67647	0.281165	liuA	PA2015	Q9I296		Completeproteome;FAD;Flavoprotein;Oxidoreductase;Referenceproteome	cellular catabolic process;isoprenoid catabolic process;oxidation-reduction process		acyl-CoA dehydrogenase activity;flavin adenine dinucleotide binding;isovaleryl-CoA dehydrogenase activity;oxidoreductase activity-acting on the CH-CH group of donors	Metabolic pathways;Valine and leucine and isoleucine degradation			23	84	42.209	0
			+		0.340449	-0.0914268	0.856542	0.427082	0.0373349	-0.00867558	4.20097	-1.20406	0.358702	-0.0481873	liuR	PA2016	Q9I295		Completeproteome;DNA-binding;Referenceproteome	isoprenoid catabolic process;regulation of cellular amino acid metabolic process;regulation of transcription-DNA-templated;transcription-DNA-templated		DNA binding				8	60.4	15.631	0
			+		0.0750169	-0.0110779	0.0451929	-0.0156555	1.4369	0.213191	6.54961	1.23243	2.70215	0.247571	PA2018	PA2018	G3XCW2		Cellcycle;Celldivision;Completeproteome;Referenceproteome	ion transport;response to antibiotic;response to drug;transmembrane transport;transport;xenobiotic transport	integral component of membrane;membrane	drug transmembrane transporter activity;efflux transmembrane transporter activity;transmembrane transporter activity	beta-Lactam resistance;Two-component system			36	43.4	112.7	0
			+		2.1793	-0.296257	0.0125047	-0.0037899	1.68833	0.114529	7.2743	1.19042	2.76277	0.20052	PA2019	PA2019	G3XD21		Cellcycle;Celldivision;Completeproteome;Referenceproteome	response to antibiotic;response to drug;transmembrane transport	membrane	drug transmembrane transporter activity;transmembrane transporter activity	beta-Lactam resistance;Two-component system			22	65.4	42.086	0
+			+		4.94394	3.87159	0.0469147	-0.0549893	0.553381	-0.974029	1.0271	-1.08301	1.11258	-1.09305	PA2033	PA2033	Q9I282		Completeproteome;Referenceproteome	oxidation-reduction process		oxidoreductase activity				9	31.8	33.646	0
+		+	+	+	2.41138	2.58211	0.0954714	0.163851	2.49702	-3.87673	2.42429	-1.66791	2.78099	-3.01252	PA2034	PA2034	Q9I281		Completeproteome;Referenceproteome							9	58	24.525	0
			+		1.82804	0.425978	0.326685	-0.145562	0.99836	0.218797	6.26729	1.16577	2.65232	0.271935	sstT	PA2042	Q9I273	Serine/threonine transporter SstT	Amino-acidtransport;Cellinnermembrane;Cellmembrane;Completeproteome;Membrane;Referenceproteome;Symport;Transmembrane;Transmembranehelix;Transport	serine transport;threonine transport	integral component of membrane	symporter activity				6	16.1	42.416	0
		+	+	+	0.632222	0.536334	0.923792	-1.1526	3.46817	-2.2519	2.88892	-1.05532	3.94112	-2.07033	PA2044	PA2044	Q9I271		Completeproteome;Referenceproteome							21	45	70.083	0
			+		2.00396	-0.750089	0.061772	-0.0756111	0.294094	-0.348372	2.99737	1.10648	0.117718	0.0536513	PA2049	PA2049	Q9I266		Completeproteome;Referenceproteome							11	36.1	54.374	0
+					3.27798	1.25077	0.170056	0.150794	0.257962	-0.157732	1.86756	0.750619	0.415015	-0.253917	cynS	PA2052	Q9I263	Cyanate hydratase	Completeproteome;Lyase;Referenceproteome	cyanate metabolic process		cyanate hydratase activity;DNA binding	Nitrogen metabolism			8	62.2	16.751	0
			+		0.721056	-0.510915	0.128271	0.197043	0.218414	0.220831	1.13047	0.97133	0.0513063	0.0578909	cynR	PA2054	Q9I261		Completeproteome;DNA-binding;Referenceproteome;Transcription;Transcriptionregulation	regulation of transcription-DNA-templated		DNA-binding transcription factor activity				6	36.9	32.459	0
			+		0.502634	-0.617011	0.57271	-0.930076	0.333806	0.232822	1.61144	0.824708	0.0773186	0.0656109	PA2063	PA2063	Q9I252		Completeproteome;Referenceproteome							5	14.3	46.53	0
			+		2.63067	0.734724	0.214286	-0.065877	0.199528	0.150912	3.06479	-1.76901	0.0437438	0.0317698	PA2069	PA2069	Q9I246		Completeproteome;Referenceproteome;Transferase	biosynthetic process		catalytic activity				34	68.5	63.382	0
+					3.32538	1.26341	0.539359	0.219205	0.520684	-0.21222	1.12764	0.367161	0.858076	-0.330741	fusB	PA2071	Q9I244	Elongation factor G 2	Completeproteome;Cytoplasm;Elongationfactor;GTP-binding;Nucleotide-binding;Proteinbiosynthesis;Referenceproteome	cellular protein metabolic process;translational elongation		GTP binding;GTPase activity;translation elongation factor activity				35	59.5	77.573	0
			+		0.727021	-0.281545	0.613763	-0.330147	0.842328	-0.370552	3.81373	-1.46694	1.82086	-0.600796	kynB	PA2081	Q9I234	Kynurenine formamidase	3D-structure;Completeproteome;Hydrolase;Referenceproteome;Tryptophancatabolism	biological_process;cellular amino acid metabolic process;tryptophan catabolic process to kynurenine	cellular_component	arylformamidase activity;formamidase activity	Glyoxylate and dicarboxylate metabolism;Metabolic pathways;Tryptophan metabolism		L-tryptophan degradation III (eukaryotic);L-tryptophan degradation to 2-amino-3-carboxymuconate semialdehyde	9	78.9	23.152	0
			+		1.006	-0.345611	0.45312	0.334776	1.40676	-0.388176	4.12844	0.90702	0.12598	-0.0311508	PA2114	PA2114	Q9I201		Completeproteome;Referenceproteome	transmembrane transport	integral component of membrane;integral component of plasma membrane	transmembrane transporter activity				4	13.2	45.743	0
+					2.08486	1.72108	NaN	0	NaN	0	NaN	0	NaN	0	PA2161	PA2161	Q9I1V4		Completeproteome;Referenceproteome							2	24.8	10.941	0
+					2.33048	1.84375	0.178125	0.237014	1.37159	-1.39383	0.481586	0.473094	0.0217148	-0.0395961	PA2176	PA2176	Q9I1T9		Completeproteome;Referenceproteome							3	18.9	20.943	0
+					2.21124	2.43534	0.239936	0.330509	1.05615	-1.46849	0.0734876	-0.0842247	1.23559	-1.76437	PA2184	PA2184	Q9I1T1		Completeproteome;Referenceproteome							5	33.1	18.99	0
			+		3.69086	1.07359	0.41488	0.324685	0.186427	-0.191666	1.00997	-1.05824	0.0237871	-0.0293083	PA2190	PA2190	Q9I1S5		Completeproteome;Referenceproteome							4	45.6	11.589	0
+					5.42073	-5.62285	0.885185	-2.35759	0.781028	0.283423	1.29018	-0.831585	0.140548	-0.166835	exoY	PA2191	Q9I1S4		Completeproteome;Referenceproteome	pathogenesis	extracellular region	calcium- and calmodulin-responsive adenylate cyclase activity		Purine metabolism		11	35.7	41.729	0
			+		0.5234	0.996638	1.22142	2.17599	0.690033	0.511266	2.28322	-2.58948	0.605925	0.490285	hcnA	PA2193	G3XD67	Hydrogen cyanide synthase subunit HcnA	2Fe-2S;Cellmembrane;Completeproteome;Iron;Iron-sulfur;Membrane;Metal-binding;Oxidoreductase;Referenceproteome	metabolic process		electron transfer activity;iron-sulfur cluster binding	Biosynthesis of secondary metabolites;Cyanoamino acid metabolism			5	81.7	11.427	0
			+		2.2086	0.229225	0.673849	-0.176986	0.627976	0.120436	3.30201	-0.935858	0.145876	-0.0357118	PA2199	PA2199	Q9I1R8		Completeproteome;Referenceproteome	oxidation-reduction process		NAD binding;NADP binding;oxidoreductase activity				12	54.3	30.886	0
+		+	+	+	4.01474	1.58496	0.388527	-0.400387	2.99479	-3.59129	3.28523	-1.43322	2.25379	-3.2989	PA2204	PA2204	Q9I1R3		Completeproteome;Referenceproteome		membrane	ligand-gated ion channel activity				20	72	29.308	0
			+		NaN	0	NaN	0	0.424061	-0.459004	3.65538	2.66127	0.595688	-0.511858	PA2205	PA2205	Q9I1R2		Completeproteome;Referenceproteome							2	15.8	16.97	0
			+		0.81143	0.929839	0.0761103	0.220576	2.41562	-0.749238	3.26649	0.797201	2.63861	-0.758081	pslA	PA2231	Q9I1N8		Completeproteome;Referenceproteome	biofilm formation;extracellular polysaccharide biosynthetic process;single-species biofilm formation			Biofilm formation - Pseudomonas aeruginosa			7	25.5	54.817	0
+			+		1.57471	2.14005	1.00556	1.25335	0.296726	-0.503016	0.68105	1.51378	0.484367	1.21348	pslC	PA2233	Q9I1N6		Completeproteome;Referenceproteome	biofilm formation;extracellular polysaccharide biosynthetic process;single-species biofilm formation		transferase activity-transferring glycosyl groups	Biofilm formation - Pseudomonas aeruginosa			3	11.2	33.593	0.0085894
			+		0.0904168	-0.0748968	0.454311	-0.333781	0.220373	-0.139453	2.55386	1.02018	0.0802037	0.0546193	pslD	PA2234	Q9I1N5		Completeproteome;Referenceproteome	biofilm formation;extracellular polysaccharide biosynthetic process;polysaccharide transport;single-species biofilm formation	membrane;slime layer	polysaccharide transmembrane transporter activity	Biofilm formation - Pseudomonas aeruginosa			11	55.1	27.908	0
			+		1.47522	0.337701	0.0993768	0.0504661	1.88304	0.544549	3.86249	1.34668	2.67861	0.252819	pslE	PA2235	Q9I1N4		Completeproteome;Referenceproteome	biofilm formation;extracellular polysaccharide biosynthetic process;single-species biofilm formation			Biofilm formation - Pseudomonas aeruginosa			34	57.3	74.564	0
			+		0.189684	-0.221337	0.0848209	0.113777	0.13274	0.335707	0.987309	1.40962	0.582621	0.827229	pslF	PA2236	Q9I1N3		Completeproteome;Referenceproteome	biofilm formation;extracellular polysaccharide biosynthetic process;single-species biofilm formation		transferase activity-transferring glycosyl groups	Biofilm formation - Pseudomonas aeruginosa			11	41.3	42.745	0
+			+		3.59809	1.81306	1.98176	0.879239	1.31813	-0.758557	1.30825	1.03857	1.09127	-0.741285	pslH	PA2238	Q9I1N1		Completeproteome;Referenceproteome	biofilm formation;extracellular polysaccharide biosynthetic process;single-species biofilm formation		transferase activity-transferring glycosyl groups	Biofilm formation - Pseudomonas aeruginosa			7	27.9	44.669	0.0076718
+			+		1.32351	4.45374	0.583138	2.55683	0.0617749	0.408282	0.902266	4.30669	0.0393477	0.273849	ansA	PA2253	Q9I1L6		Completeproteome;Referenceproteome	aspartate metabolic process;cellular amino acid metabolic process;nitrogen compound metabolic process		exodeoxyribonuclease V activity	Alanine and aspartate and glutamate metabolism;Biosynthesis of secondary metabolites;Cyanoamino acid metabolism;Metabolic pathways		L-asparagine degradation I;superpathway of L-aspartate and L-asparagine biosynthesis	4	15.9	34.755	0.00035336
			+		1.06625	-1.31412	0.846778	-1.27901	0.935909	-0.663774	1.88812	-0.881817	1.30894	-1.4212	PA2265	PA2265	Q9I1K8		Completeproteome;Referenceproteome	carbon utilization;cellular catabolic process;oxidation-reduction process		flavin adenine dinucleotide binding;oxidoreductase activity-acting on CH-OH group of donors	Metabolic pathways;Microbial metabolism in diverse environments;Pentose phosphate pathway			18	39.8	64.715	0
			+		0.393914	-1.45577	0.264919	0.828364	0.872148	-2.14033	0.607259	1.49417	0.6598	-1.67805	PA2266	PA2266	Q9I1K7		Completeproteome;Heme;Iron;Metal-binding;Referenceproteome		membrane	electron transfer activity;heme binding;iron ion binding;oxidoreductase activity-acting on CH-OH group of donors				15	53.5	46.74	0
			+		0.271156	0.243958	0.281221	0.213108	0.142729	0.274968	0.741663	1.08822	0.211769	-0.507059	PA2281	PA2281	Q9I1J4		Completeproteome;DNA-binding;Referenceproteome;Transcription;Transcriptionregulation	regulation of transcription-DNA-templated		DNA binding;DNA-binding transcription factor activity;sequence-specific DNA binding				5	35.9	31.774	0
+			+		5.9296	1.23589	0.807981	0.532077	0.0370277	-0.0450506	4.19153	1.97008	0.185275	0.133319	gcd	PA2290	Q9I1I5		Completeproteome;Referenceproteome	carbon utilization;cellular catabolic process;generation of precursor metabolites and energy;oxidation-reduction process	integral component of membrane	glucose dehydrogenase activity;oxidoreductase activity-acting on CH-OH group of donors;quinone binding	Biosynthesis of antibiotics;Biosynthesis of secondary metabolites;Metabolic pathways;Pentose phosphate pathway			26	48.2	86.217	0
+					3.11957	1.64991	0.334894	0.33406	1.26432	-0.644612	0.737768	-0.639869	0.549993	-0.371438	chiC	PA2300	Q9I1H5		Completeproteome;Glycosidase;Hydrolase;Referenceproteome	carbohydrate metabolic process;carbon utilization;cellular catabolic process	extracellular region	carbohydrate binding;DNA-directed 5'-3' RNA polymerase activity;hydrolase activity-hydrolyzing O-glycosyl compounds;protein binding				33	82.6	53.042	0
			+		1.35911	-0.833465	0.0553163	-0.0397577	0.228918	-0.159334	4.7424	1.29465	0.329007	-0.111517	gnuT	PA2322	Q9ZIJ1	Gluconate permease	Cellinnermembrane;Cellmembrane;Completeproteome;Gluconateutilization;Membrane;Referenceproteome;Sugartransport;Transmembrane;Transmembranehelix;Transport	gluconate transmembrane transport;gluconate transport;transport	membrane	gluconate transmembrane transporter activity				3	11.1	47.296	0
+					3.88501	1.66577	0.624316	0.458363	3.51698	-1.48431	0.231863	-0.274041	1.67049	-1.37348	PA2330	PA2330	Q9I1E8		Completeproteome;Referenceproteome	oxidation-reduction process		flavin adenine dinucleotide binding;oxidoreductase activity-acting on the CH-CH group of donors				20	71.8	37.68	0
+			+		5.09161	1.60842	0.043346	0.0186124	0.750297	-0.301275	3.07457	-0.716103	1.69398	-0.506745	PA2331	PA2331	Q9I1E7	Alkyl hydroperoxide reductase AhpD	Antioxidant;Completeproteome;Disulfidebond;Oxidoreductase;Peroxidase;Redox-activecenter;Referenceproteome	oxidation-reduction process		peroxiredoxin activity				8	41.4	19.904	0
				+	3.49626	0.921195	0.0248391	-0.0153904	0.430966	-0.964859	0.552267	-0.84842	2.12577	-3.20915	PA2352	PA2352	Q9I1C6		Completeproteome;Referenceproteome	lipid metabolic process		phosphoric diester hydrolase activity	Glycerophospholipid metabolism			8	24	41.13	0
			+		NaN	0	0.0756759	0.269217	1.09465	0.524468	2.74981	-1.83115	1.26003	0.703795	msuD	PA2356	Q9I1C2	Methanesulfonate monooxygenase	Completeproteome;Flavoprotein;FMN;Monooxygenase;Oxidoreductase;Referenceproteome	carbon utilization;cellular catabolic process;metabolic process;oxidation-reduction process;sulfur compound metabolic process		alkanesulfonate monooxygenase activity;oxidoreductase activity-acting on paired donors-with incorporation or reduction of molecular oxygen	Sulfur metabolism			2	6	41.596	0.0017265
			+		0.415718	-0.358205	1.01464	-0.518915	2.74747	-0.682306	2.34783	-0.798659	0.934218	-0.88617	PA2379	PA2379	Q9I1A0		2Fe-2S;Completeproteome;Iron;Iron-sulfur;Metal-binding;Referenceproteome	oxidation-reduction process		2 iron-2 sulfur cluster binding;electron transfer activity;iron-sulfur cluster binding;metal ion binding;oxidoreductase activity				5	36.5	16.618	0
+					5.15916	6.3962	0.279612	1.18161	0.485251	1.33215	0.3382	1.07429	0.155803	-0.345287	pvdQ	PA2385	Q9I194	Acyl-homoserine lactone acylase PvdQ;Acyl-homoserine lactone acylase PvdQ subunit alpha;Acyl-homoserine lactone acylase PvdQ subunit beta	3D-structure;Completeproteome;Directproteinsequencing;Hydrolase;Periplasm;Quorumsensing;Referenceproteome;Signal;Zymogen	antibiotic biosynthetic process;bacterial-type flagellum-dependent swarming motility;pathogenesis;pyoverdine biosynthetic process;response to antibiotic;response to stimulus;single-species biofilm formation	cytoplasm	ADP-dependent short-chain-acyl-CoA hydrolase activity;hydrolase activity;hydrolase activity-acting on carbon-nitrogen (but not peptide) bonds-in linear amides;N-acetyl-anhydromuramoyl-L-alanine amidase activity			aldoxime degradation;pyridine nucleotide cycling	12	21.3	84.039	0
+					1.508	3.01118	0.672378	1.34095	0.881438	1.06837	0.11265	0.140083	0.601456	0.687385	pvdP	PA2392	Q9I188		Completeproteome;Referenceproteome	pyoverdine biosynthetic process;response to stimulus		monophenol monooxygenase activity				13	37.9	62.293	0
			+		0.0201637	0.0937691	0.35303	0.885011	0.505462	1.12609	1.05192	1.68245	0.0488648	0.168513	pvdE	PA2397	Q9I183		Completeproteome;Referenceproteome	peptide transport;pyoverdine biosynthetic process;response to stimulus;transmembrane transport;transport	integral component of membrane;membrane	ATP binding;ATPase activity;ATPase-coupled transmembrane transporter activity;peptide transmembrane transporter activity	ABC transporters			15	36.1	60.909	0
			+		0.238449	0.927944	0.209702	-0.753066	0.297933	0.5365	1.00327	-2.295	0.607154	-0.991654	pvdD	PA2399	Q9I182		Completeproteome;Phosphopantetheine;Referenceproteome	biosynthetic process;pyoverdine biosynthetic process;response to stimulus		catalytic activity;hydrolase activity-acting on ester bonds;phosphopantetheine binding				65	52.6	273.68	0
			+		0.479653	1.73735	0.530087	2.1961	0.280228	1.37869	0.546531	2.14635	0.168312	0.88331	pvdJ	PA2400	Q9I181		Completeproteome;Phosphopantetheine;Referenceproteome	pyoverdine biosynthetic process;response to stimulus		catalytic activity;phosphopantetheine binding				62	41.3	240.21	0
			+		0.111003	-0.186466	0.631004	-0.724827	0.00841363	0.0176916	0.917742	1.24548	0.559534	0.847887	PA2406	PA2406	Q9I175		Completeproteome;Referenceproteome							4	45.7	19.384	0
		+	+		1.42642	0.810239	0.758663	-0.854661	2.41119	-3.13906	2.20202	-1.96577	0.629368	-1.39177	PA2410	PA2410	Q9I171		Completeproteome;Referenceproteome	metal ion transport		metal ion binding				13	57.4	31.732	0
+					3.34479	-1.98779	0.371964	-0.72154	0.788289	-1.06795	0.010987	0.0262899	2.45249	-0.541782	PA2411	PA2411	Q9I170		Completeproteome;Referenceproteome	biosynthetic process		hydrolase activity-acting on ester bonds				3	19.3	27.878	0
+			+		1.80362	-2.76831	0.00194783	0.00631142	0.486579	0.233109	1.92498	-1.95835	0.406022	-1.14214	pvdH	PA2413	Q9I168		Aminotransferase;Completeproteome;Pyridoxalphosphate;Referenceproteome;Transferase	biosynthetic process;pyoverdine biosynthetic process;response to stimulus		catalytic activity;pyridoxal phosphate binding;transaminase activity	2-Oxocarboxylic acid metabolism;Biosynthesis of amino acids;Glycine and serine and threonine metabolism;Metabolic pathways;Microbial metabolism in diverse environments			25	85.5	50.215	0
+			+		0.847446	2.68974	0.200797	0.882726	0.191821	1.35282	0.655373	2.71796	0.035087	0.273095	pvdL	PA2424	Q9I157		Completeproteome;Phosphopantetheine;Referenceproteome	lipid biosynthetic process;pyoverdine biosynthetic process;response to stimulus		catalytic activity;phosphopantetheine binding				162	54	480.29	0
+					1.58724	2.92328	0.776511	-0.5836	NaN	0	NaN	0	NaN	0	PA2433	PA2433	Q9I149		Completeproteome;Referenceproteome							2	29.2	9.1945	0.0033636
+					4.37145	3.17549	0.712319	-0.977753	0.529234	-1.03123	0.0877361	0.164299	1.01869	-1.59109	PA2448	PA2448	Q9I134		Completeproteome;Referenceproteome			hydrolase activity-acting on carbon-nitrogen (but not peptide) bonds				13	39.5	62.838	0
+					1.2928	1.97345	NaN	0	0.00678968	-0.0127501	0.0688616	-0.106874	0.424117	-0.803597	PA2452	PA2452	Q9I130		Completeproteome;Referenceproteome	iron ion transport	cytoplasm	enterochelin esterase activity;iron ion binding				3	8.4	33.961	0.006016
			+		0.87106	0.568259	0.49422	0.470105	0.587277	0.476359	5.1773	-1.46735	0.563557	0.13663	PA2453	PA2453	Q9I129		Completeproteome;Referenceproteome							2	31.5	8.1172	0
			+		0.110687	0.322896	0.110418	-0.381196	0.714515	0.575438	3.90865	2.15449	1.04231	0.626193	PA2462	PA2462	Q9I120		Completeproteome;Referenceproteome							93	24.8	573.17	0
			+		0.462269	0.358754	0.16594	-0.19073	1.31959	-2.37222	1.16665	-1.52358	0.655567	-1.73341	dsbG	PA2476	Q9I106	Thiol:disulfide interchange protein DsbG	Completeproteome;Disulfidebond;Periplasm;Redox-activecenter;Referenceproteome;Signal	cellular protein metabolic process;protein folding	periplasmic space					7	40.6	28.053	0
			+		0.175686	0.325736	0.152409	0.497285	0.575336	1.26598	0.914184	1.93437	0.396397	0.89637	PA2480	PA2480	Q9I102	Histidine kinase	ATP-binding;Completeproteome;Kinase;Membrane;Nucleotide-binding;Phosphoprotein;Referenceproteome;Transferase;Transmembrane;Transmembranehelix;Two-componentregulatorysystem	phosphorylation;signal transduction		phosphorelay sensor kinase activity;transferase activity-transferring phosphorus-containing groups				5	17.5	47.692	0.00036456
			+		3.01206	0.51412	0.255489	-0.0836225	0.805409	-0.115012	4.57954	-0.963513	1.29352	-0.2559	PA2491	PA2491	Q9I0Z1		Completeproteome;Referenceproteome	negative regulation of protein secretion;negative regulation of secondary metabolite biosynthetic process;negative regulation of transmembrane transport;oxidation-reduction process		oxidoreductase activity				16	71.7	36.832	0
			+		1.17496	0.154934	0.487713	-0.52891	1.24999	0.65852	2.47029	1.31563	1.298	0.672455	mexE	PA2493	Q9I0Y9		Cellcycle;Celldivision;Completeproteome;Referenceproteome	response to antibiotic;transmembrane transport	membrane	drug transmembrane transporter activity;transmembrane transporter activity				30	70.5	45.03	0
+					2.3769	1.72181	0.343323	0.242536	0.497858	0.67534	0.259335	-0.374244	0.376896	0.513187	PA2504	PA2504	Q9I0X8		Completeproteome;Referenceproteome							8	46.3	22.822	0
			+		0.405193	-0.460593	0.0502057	-0.103291	0.465205	-0.525359	2.74812	2.27983	0.00953592	0.0112181	PA2525	PA2525	Q9I0V8		Completeproteome;Referenceproteome	transmembrane transport	membrane	efflux transmembrane transporter activity;transmembrane transporter activity				12	39	53.868	0
			+		0.546427	1.46041	0.0153883	-0.0457296	0.347118	0.308634	1.51734	1.83605	0.0500485	0.100338	PA2527	PA2527	Q9I0V6		Cellcycle;Celldivision;Completeproteome;Referenceproteome	transmembrane transport	membrane	transmembrane transporter activity	Two-component system			8	10.9	112.31	0
			+		0.467038	-0.370441	0.70761	0.292775	0.98229	0.492091	5.19547	2.73202	2.15431	0.669916	PA2528	PA2528	Q9I0V5		Cellcycle;Celldivision;Completeproteome;Referenceproteome	transmembrane transport	membrane	transmembrane transporter activity	Two-component system			18	57.5	45.276	0
			+		4.23115	0.831925	0.138313	0.0775495	0.014622	0.00612402	3.1845	-0.914183	0.813269	0.104312	PA2529	PA2529	Q9I0V4		Completeproteome;Referenceproteome	proteolysis		metallopeptidase activity				22	70.2	52.681	0
			+		1.10156	-1.1241	1.55999	-0.690114	0.921431	-0.783975	3.8597	2.35126	0.307481	-0.543167	PA2536	PA2536	Q9I0U8		Completeproteome;Nucleotidyltransferase;Referenceproteome;Transferase				Biosynthesis of secondary metabolites;Glycerophospholipid metabolism;Metabolic pathways		CDP-diacylglycerol biosynthesis I;CDP-diacylglycerol biosynthesis II;superpathway of phospholipid biosynthesis I (bacteria)	4	17.7	34.758	0
			+		0.759928	-0.187129	0.269007	-0.204518	0.0562879	0.0218287	6.18202	1.84804	0.779163	0.227166	PA2537	PA2537	Q9I0U7		Acyltransferase;Completeproteome;Referenceproteome;Transferase			transferase activity-transferring acyl groups				9	56.5	23.149	0
			+		0.127553	0.267552	0.357766	-0.464163	0.995305	0.600002	2.74752	4.30274	0.30543	0.312586	PA2539	PA2539	Q9I0U5		Completeproteome;Referenceproteome	dephosphorylation;protein dephosphorylation		phosphatase activity;protein tyrosine/serine/threonine phosphatase activity				9	24.9	48.284	0
			+		3.00749	-0.97413	0.457371	-0.292467	0.37464	0.25063	7.02904	3.07137	1.69356	0.468335	PA2540	PA2540	Q9I0U4		Completeproteome;Referenceproteome							35	75.8	65.396	0
			+		0.0304996	-0.0487328	0.133034	0.210562	0.341995	-0.185397	1.75032	1.10501	1.70608	-0.528189	PA2541	PA2541	Q9I0U3		Completeproteome;Referenceproteome;Transferase	phospholipid biosynthetic process	membrane	phosphotransferase activity-for other substituted phosphate groups	Glycerophospholipid metabolism;Metabolic pathways			6	20.9	22.639	0.00036738
			+		0.372512	-0.3186	0.526351	-0.699768	0.153112	0.206918	1.70666	1.5165	0.00690545	0.0119343	PA2542	PA2542	Q9I0U2		Completeproteome;Referenceproteome	protein secretion	integral component of plasma membrane;TAM protein secretion complex					15	14.5	130.56	0
			+		0.157676	-0.550925	0.0327476	-0.180255	0.533919	1.229	1.08091	2.39593	0.380989	0.916928	PA2543	PA2543	Q9I0U1		Completeproteome;Membrane;Referenceproteome		outer membrane					8	22.6	63.739	0
			+		3.36303	0.646509	1.0994	0.236445	0.0573436	0.0138426	3.87532	-0.725052	2.36355	0.246435	PA2552	PA2552	Q9I0T2		Completeproteome;FAD;Flavoprotein;Oxidoreductase;Referenceproteome	oxidation-reduction process		acyl-CoA dehydrogenase activity;flavin adenine dinucleotide binding;oxidoreductase activity-acting on the CH-CH group of donors				17	57.6	40.908	0
			+		5.12682	1.03834	1.13293	0.265673	0.206556	-0.0222278	6.69813	-1.13089	1.35787	0.115453	PA2553	PA2553	Q9I0T1		Completeproteome;Referenceproteome			catalytic activity;transferase activity-transferring acyl groups other than amino-acyl groups	Benzoate degradation;Biosynthesis of antibiotics;Biosynthesis of secondary metabolites;Butanoate metabolism;Carbon metabolism;Fatty acid degradation;Fatty acid metabolism;Glyoxylate and dicarboxylate metabolism;Lysine degradation;Metabolic pathways;Microbial metabolism in diverse environments;Propanoate metabolism;Pyruvate metabolism;Synthesis and degradation of ketone bodies;Terpenoid backbone b…		fatty acid salvage	22	77	41.4	0
			+		3.01083	0.468689	0.121506	0.0413594	1.07344	-0.139671	3.91768	-1.04357	0.796608	-0.14291	PA2554	PA2554	Q9I0T0		Completeproteome;Referenceproteome			oxidoreductase activity				14	81.6	26.426	0
+					2.5955	-1.76377	0.353896	-0.407402	0.167642	-0.244421	0.486087	-0.658455	0.609308	-0.558434	PA2555	PA2555	Q9I0S9		Completeproteome;Referenceproteome			catalytic activity	Biosynthesis of antibiotics;Biosynthesis of secondary metabolites;Carbon metabolism;Glycolysis / Gluconeogenesis;Metabolic pathways;Methane metabolism;Microbial metabolism in diverse environments;Propanoate metabolism;Pyruvate metabolism			10	26.5	60.159	0
+			+		4.13369	1.84313	0.510515	-0.29938	0.620071	-0.946535	1.36336	1.25808	0.129794	-0.180712	PA2562	PA2562	Q9I0S3		Completeproteome;Referenceproteome							2	15.9	17.383	0
+			+		3.30269	2.0186	1.23787	1.00679	0.11646	-0.113565	2.42034	1.67873	1.53879	-0.754477	PA2573	PA2573	Q9I0R3		Completeproteome;Referenceproteome	signal transduction	integral component of membrane;membrane		Bacterial chemotaxis;Two-component system			17	45.6	57.704	0
			+		3.5032	0.448047	0.0896455	-0.0361652	0.242989	-0.0731664	4.78572	-1.00243	0.372732	-0.131257	PA2575	PA2575	Q9I0R1		Completeproteome;Referenceproteome	cellular response to oxidative stress		oxidoreductase activity;oxidoreductase activity-acting on NAD(P)H-nitrogenous group as acceptor				14	89.5	22.222	0
			+		0.886247	-0.409647	0.157037	0.151417	0.413332	0.202479	6.77667	2.45395	1.80739	0.410623	PA2581	PA2581	Q9I0Q5		Completeproteome;Referenceproteome							15	59	38.302	0
			+		1.08041	0.245291	0.58373	-0.239063	0.576287	-0.225447	2.3671	-0.772479	0.220034	-0.117001	gacA	PA2586	Q51373	Response regulator GacA	Activator;Autoinducersynthesis;Completeproteome;DNA-binding;Phosphoprotein;Referenceproteome;Transcription;Transcriptionregulation;Two-componentregulatorysystem;Virulence	phosphorelay signal transduction system;positive regulation of single-species biofilm formation on inanimate substrate;regulation of transcription-DNA-templated		DNA binding;phosphorelay response regulator activity	Biofilm formation - Pseudomonas aeruginosa;Two-component system			8	48.1	23.608	0
+			+		1.34482	2.20638	0.61284	-0.818531	0.845359	-1.39983	1.39307	-1.2193	1.06649	-1.62194	PA2592	PA2592	Q9I0P5		Completeproteome;Referenceproteome	polyamine transport	extracellular space;periplasmic space	polyamine binding	ABC transporters			8	32.4	40.725	0
			+		1.30695	0.435209	0.992037	-0.388764	0.17557	0.0725422	1.94335	-0.981201	0.094391	-0.0429626	tusD	PA2605	Q9I0N3	Sulfurtransferase TusD homolog	Completeproteome;Cytoplasm;Referenceproteome;Transferase	tRNA processing	cytoplasm	sulfurtransferase activity	Sulfur relay system			7	85.5	14.086	0
			+		1.76196	0.728321	2.30128	1.20945	0.203491	0.201876	1.63904	-1.20376	1.71972	0.49297	PA2607	PA2607	Q9I0N1		Completeproteome;Referenceproteome	tRNA wobble position uridine thiolation	cytoplasm		Sulfur relay system			4	38.6	10.907	0
			+		1.24062	1.66167	0.612541	0.969471	0.0333329	-0.0569506	1.6647	-1.35494	0.224108	-0.273485	PA2609	PA2609	Q9I0M9		Completeproteome;Referenceproteome			transferase activity-transferring glycosyl groups				6	29.4	36.625	0
			+		2.54855	0.653069	0.884457	-0.368747	3.96772	-1.14384	3.14214	-1.09936	4.15246	-1.35389	lolA	PA2614	Q9I0M4	Outer-membrane lipoprotein carrier protein	3D-structure;Chaperone;Completeproteome;Periplasm;Proteintransport;Referenceproteome;Signal;Transport	lipoprotein localization to outer membrane;lipoprotein transport;protein folding	periplasmic space					10	58.7	23.072	0
			+		2.59702	-0.191857	1.54338	0.244833	2.02924	0.321196	6.74026	0.946434	3.0444	0.378744	ftsK	PA2615	Q9I0M3	DNA translocase FtsK	3D-structure;ATP-binding;Cellcycle;Celldivision;Cellinnermembrane;Cellmembrane;Chromosomepartition;Completeproteome;DNA-binding;Membrane;Nucleotide-binding;Referenceproteome;Transmembrane;Transmembranehelix	cellular response to antibiotic;FtsZ-dependent cytokinesis		ATP binding;DNA binding;nucleotide binding				29	43.5	88.893	0
			+		2.43011	0.410959	0.263803	-0.184271	0.688461	0.325381	4.58072	-0.813895	0.772905	0.093133	infA	PA2619	P65116	Translation initiation factor IF-1	Completeproteome;Cytoplasm;Initiationfactor;Proteinbiosynthesis;Referenceproteome	cellular protein metabolic process;translational initiation		RNA binding;translation initiation factor activity				5	69.4	8.3025	0
			+		0.199577	0.259215	1.53019	-1.03848	0.133767	0.232522	1.03296	1.13207	0.437479	-0.823676	cspD	PA2622	Q9I0L6		Completeproteome;Cytoplasm;Referenceproteome	regulation of transcription-DNA-templated;response to stimulus	cytoplasm	nucleic acid binding				3	70	9.5997	0
			+		0.517811	0.0852489	0.37797	-0.0744963	0.0979825	-0.0143318	6.66298	-0.809105	0.188638	0.0242643	icd	PA2623	Q9I0L5	Isocitrate dehydrogenase [NADP]	Completeproteome;Glyoxylatebypass;Manganese;Metal-binding;NADP;Oxidoreductase;Referenceproteome;Tricarboxylicacidcycle	carbon utilization;cellular amino acid metabolic process;cellular catabolic process;generation of precursor metabolites and energy;oxidation-reduction process;tricarboxylic acid cycle		isocitrate dehydrogenase (NADP+) activity;magnesium ion binding;NAD binding;oxidoreductase activity-acting on the CH-OH group of donors-NAD or NADP as acceptor;pyruvate dehydrogenase (acetyl-transferring) activity	2-Oxocarboxylic acid metabolism;Biosynthesis of amino acids;Biosynthesis of antibiotics;Biosynthesis of secondary metabolites;Carbon metabolism;Citrate cycle (TCA cycle);Glutathione metabolism;Metabolic pathways;Microbial metabolism in diverse environments		anaerobic respiration;mixed acid fermentation;superpathway of glycolysis and pyruvate dehydrogenase and TCA and and glyoxylate bypass;superpathway of glyoxylate bypass and TCA;TCA cycle I (prokaryotic)	36	77.8	45.577	0
			+		0.412592	0.0615568	0.257065	-0.102396	0.801308	0.13771	4.50736	-0.838089	0.558642	0.0721359	idh	PA2624	Q9I0L4		Completeproteome;Magnesium;Metal-binding;Referenceproteome	generation of precursor metabolites and energy;oxidation-reduction process;tricarboxylic acid cycle		enoyl-[acyl-carrier-protein] reductase (NADH) activity;isocitrate dehydrogenase (NADP+) activity	2-Oxocarboxylic acid metabolism;Biosynthesis of amino acids;Biosynthesis of antibiotics;Biosynthesis of secondary metabolites;Carbon metabolism;Citrate cycle (TCA cycle);Glutathione metabolism;Metabolic pathways;Microbial metabolism in diverse environments	Carbon fixation pathways in prokaryotes;Citrate cycle (TCA cycle);Glutathione metabolism	anaerobic respiration;mixed acid fermentation;superpathway of glycolysis and pyruvate dehydrogenase and TCA and and glyoxylate bypass;superpathway of glyoxylate bypass and TCA;TCA cycle I (prokaryotic)	50	78.5	81.633	0
			+		1.65278	-0.785139	1.8093	-0.569522	1.68554	-0.521419	5.33725	-1.3985	1.09394	-0.415742	PA2625	PA2625	Q9I0L3		Completeproteome;Hydrolase;Referenceproteome			hydrolase activity;nucleoside-diphosphatase activity;nucleoside-triphosphatase activity;thiamine-pyrophosphatase activity				9	50	17.525	0
			+		2.91166	1.04218	0.184003	-0.375083	0.195502	-0.148567	1.75956	-0.822559	0.745926	-0.582486	PA2631	PA2631	Q9I0K7		Completeproteome;Referenceproteome;Transferase			N-acetyltransferase activity				4	57.4	16.04	0
			+		4.01316	0.75603	0.135869	0.0337987	1.6801	-1.01714	1.57948	-0.878094	0.875745	-1.17658	PA2633	PA2633	Q9I0K5		Completeproteome;Referenceproteome;Transport	protein secretion						3	19	29.483	0
			+		0.68038	0.0907488	0.0197266	0.0121207	0.813134	0.207181	5.13203	0.825846	2.23962	0.244786	nuoC	PA2639	Q9I0J9	NADH-quinone oxidoreductase subunit C/D	Cellinnermembrane;Cellmembrane;Completeproteome;Membrane;Multifunctionalenzyme;NAD;Oxidoreductase;Quinone;Referenceproteome;Transport;Ubiquinone	generation of precursor metabolites and energy;oxidation-reduction process;oxidative phosphorylation	NADH dehydrogenase complex	acetyl-CoA carboxylase activity;NAD binding;NADH dehydrogenase (quinone) activity;NADH dehydrogenase (ubiquinone) activity;oxidoreductase activity-acting on NAD(P)H;quinone binding	Metabolic pathways;Oxidative phosphorylation			33	64.9	68.322	0
			+		0.150784	-0.0660806	2.28412	-0.279909	0.45723	0.144644	5.16997	1.20757	0.714445	0.222248	nuoH	PA2643	Q9I0J5	NADH-quinone oxidoreductase subunit H	Cellinnermembrane;Cellmembrane;Completeproteome;Membrane;NAD;Oxidoreductase;Quinone;Referenceproteome;Transmembrane;Transmembranehelix;Ubiquinone	generation of precursor metabolites and energy;oxidation-reduction process;oxidative phosphorylation	membrane	alcohol dehydrogenase (NAD) activity	Metabolic pathways;Oxidative phosphorylation			5	15.4	36.743	0
			+		1.52609	0.396223	0.0909398	0.0500708	0.814305	0.143033	5.50468	1.15374	1.15084	0.214503	nuoI	PA2644	Q9I0J4	NADH-quinone oxidoreductase subunit I	4Fe-4S;Cellinnermembrane;Cellmembrane;Completeproteome;Iron;Iron-sulfur;Membrane;Metal-binding;NAD;Oxidoreductase;Quinone;Referenceproteome;Repeat;Ubiquinone	generation of precursor metabolites and energy;oxidation-reduction process;oxidative phosphorylation	membrane	4 iron-4 sulfur cluster binding;dTDP-4-dehydrorhamnose reductase activity;oxidoreductase activity-acting on NAD(P)H	Metabolic pathways;Oxidative phosphorylation			12	82.4	20.61	0
			+		2.18041	0.674776	0.0296947	0.0360141	0.133193	0.0708904	4.81791	1.16065	1.13031	0.247675	nuoL	PA2647	Q9I0J1	NADH-quinone oxidoreductase subunit L	Cellinnermembrane;Cellmembrane;Completeproteome;Membrane;NAD;Oxidoreductase;Quinone;Referenceproteome;Transmembrane;Transmembranehelix;Ubiquinone	ATP synthesis coupled electron transport;generation of precursor metabolites and energy;oxidation-reduction process;oxidative phosphorylation		IMP dehydrogenase activity;NADH dehydrogenase (ubiquinone) activity	Metabolic pathways;Oxidative phosphorylation			4	7	66.227	0.00035323
			+		0.8097	-0.337061	0.217245	0.0930982	0.360836	0.0953517	5.66236	1.26292	1.66914	0.25819	nuoN	PA2649	Q9I0I9	NADH-quinone oxidoreductase subunit N	Cellinnermembrane;Cellmembrane;Completeproteome;Membrane;NAD;Oxidoreductase;Quinone;Referenceproteome;Transmembrane;Transmembranehelix;Transport;Ubiquinone	ATP synthesis coupled electron transport;cellular response to antibiotic;generation of precursor metabolites and energy;oxidation-reduction process		NADH dehydrogenase (ubiquinone) activity;shikimate 3-dehydrogenase (NADP+) activity	Metabolic pathways;Oxidative phosphorylation			2	4.1	51.719	0.0027119
			+		0.431027	-1.12673	0.291336	-0.626517	0.10592	-0.0702562	4.11184	1.29185	0.309163	-0.161771	PA2651	PA2651	Q9I0I7		Completeproteome;Referenceproteome							3	15.3	38.433	0
			+		0.833001	0.249084	0.0948041	-0.047039	0.266388	-0.0701065	5.52623	1.04896	0.255802	0.0448303	PA2652	PA2652	Q9I0I6	Methyl-accepting chemotaxis protein PA2652	Cellinnermembrane;Cellmembrane;Chemotaxis;Completeproteome;Membrane;Methylation;Referenceproteome;Transducer;Transmembrane;Transmembranehelix	cellular response to organic substance;chemotaxis;positive chemotaxis;signal transduction	integral component of membrane;membrane	transmembrane signaling receptor activity	Bacterial chemotaxis;Two-component system			21	51	60.344	0
			+		2.06485	-0.223622	0.194229	0.0821199	0.0804583	0.0359592	5.67571	0.767849	0.217457	-0.0295415	PA2654	PA2654	Q9I0I4		Completeproteome;Referenceproteome	chemotaxis;response to ethylene;signal transduction	integral component of membrane;membrane		Bacterial chemotaxis;Two-component system			24	46.4	77.124	0
			+		0.30363	-0.67697	0.194745	-0.389619	1.15361	-1.3485	2.00672	0.92247	2.70385	-1.23498	PA2656	PA2656	Q9I0I2	Histidine kinase	ATP-binding;Completeproteome;Kinase;Membrane;Nucleotide-binding;Phosphoprotein;Referenceproteome;Transferase;Transmembrane;Transmembranehelix;Two-componentregulatorysystem	cellular response to iron(II) ion;phosphorylation;signal transduction	integral component of membrane	phosphorelay sensor kinase activity;transferase activity-transferring phosphorus-containing groups				7	27.2	49.831	0
+		+	+	+	5.00019	2.30426	0.329973	-0.277704	3.918	-4.02483	3.69373	-2.68203	4.94028	-4.39006	PA2659	PA2659	Q9I0H9		Completeproteome;Referenceproteome							5	51	11.179	0
+					2.42702	2.45227	0.253519	-0.569357	0.50721	-1.36074	0.274954	-0.806805	0.652818	-1.62993	hmp	PA2664	Q9I0H4	Flavohemoprotein	Completeproteome;Detoxification;FAD;Flavoprotein;Heme;Iron;Metal-binding;NAD;NADP;Oxidoreductase;Oxygentransport;Referenceproteome;Transport	generation of precursor metabolites and energy;oxidation-reduction process;response to nitrosative stress		FAD binding;heme binding;nitric oxide dioxygenase activity;oxidoreductase activity;oxygen binding				18	70	43.658	0
			+		0.929704	-1.4159	0.192063	0.166858	0.531956	0.0774269	3.02309	-1.69233	0.415119	0.115113	PA2666	PA2666	Q9I0H2	6-carboxy-5,6,7,8-tetrahydropterin synthase	3D-structure;Completeproteome;Lyase;Metal-binding;Queuosinebiosynthesis;Referenceproteome;Zinc				Folate biosynthesis;Metabolic pathways			7	58.5	13.788	0
			+		1.53952	-0.237099	0.511657	0.194069	0.49849	0.141879	5.7501	1.06479	1.73237	0.2709	PA2667	PA2667	Q9I0H1		Completeproteome;Referenceproteome	negative regulation of secondary metabolite biosynthetic process;regulation of L-arginine import;regulation of transcription-DNA-templated		DNA binding;transcription regulatory region DNA binding				10	72.6	13.379	0
+			+		2.63801	1.92064	0.0383569	-0.0481486	2.38213	-1.68715	2.13517	-1.46349	0.193978	-0.286932	PA2668	PA2668	UPI0000395E71;Q9I0H0		Completeproteome;Referenceproteome							4	54.3	11.894	0
+			+		4.74681	-2.30156	0.617908	-0.885316	0.29558	0.135414	4.93217	2.5229	0.902891	0.76234	PA2684	PA2684	Q9I0F4		Completeproteome;Referenceproteome	pathogenesis;protein secretion by the type VI secretion system		toxin-antitoxin pair type II binding				54	48.9	145.82	0
			+		0.994787	-0.919161	1.61939	-1.03526	0.585244	0.193764	8.15031	3.82491	1.78084	0.996693	PA2685	PA2685	Q9I0F3		Completeproteome;Referenceproteome	protein secretion by the type VI secretion system	type VI protein secretion system complex		Bacterial secretion system			26	51.2	81.652	0
+					2.773	3.06423	0.6231	-0.849848	0.60393	-0.431242	0.434625	0.307582	1.18258	-1.17122	PA2691	PA2691	Q9I0F1		Completeproteome;Referenceproteome	oxidation-reduction process		oxidoreductase activity	Oxidative phosphorylation			11	42.1	42.607	0
			+		0.576574	1.36847	0.311042	0.829429	0.0200304	0.057116	0.60343	1.37283	0.306586	0.646669	PA2694	PA2694	Q9I0E8		3D-structure;Completeproteome;Referenceproteome	cell redox homeostasis		disulfide oxidoreductase activity				2	54.6	11.933	0.0085865
			+		1.44191	-1.56356	0.94246	0.523013	0.853187	0.497364	3.08467	1.51265	0.933891	0.4707	PA2695	PA2695	Q9I0E7		Completeproteome;Referenceproteome							5	25.1	40.16	0.0003647
			+		NaN	0	NaN	0	0.139994	-0.227866	3.83518	3.31553	0.465992	-0.772622	PA2702	PA2702	Q9I0E0		Completeproteome;Referenceproteome							6	60.1	17.657	0
			+		0.696889	0.610139	0.867285	-0.888007	0.318598	-0.599354	1.64625	1.07428	0.173425	0.311121	PA2703	PA2703	Q9I0D9		3D-structure;Completeproteome;Referenceproteome							4	90.9	8.5194	0
+			+		3.71723	2.63882	0.00656887	-0.00375223	0.23707	0.421027	1.3135	1.90539	0.107989	-0.305889	cpo	PA2717	Q9I0C5		Completeproteome;Oxidoreductase;Peroxidase;Referenceproteome	metabolic process		chloride peroxidase activity				10	62	30.435	0
			+		1.38777	-0.935401	0.036163	0.0696998	0.18526	0.318465	1.44019	1.76104	0.340109	0.578393	PA2727	PA2727	Q9I0B5		Completeproteome;Referenceproteome	protein phosphorylation		ATP binding;protein kinase activity				23	25.5	134.43	0
+			+		1.53577	-2.53956	0.648591	-1.44353	0.040168	0.0290217	3.1394	1.73718	0.547637	0.305105	PA2728	PA2728	Q9I0B4		Completeproteome;Referenceproteome							15	24.8	100.27	0
			+		0.234293	-0.0443196	0.175282	-0.0704837	1.06885	0.159888	5.45566	-0.71051	3.26242	0.183549	pheT	PA2739	Q9I0A4	Phenylalanine--tRNA ligase beta subunit	3D-structure;Aminoacyl-tRNAsynthetase;ATP-binding;Completeproteome;Cytoplasm;Ligase;Magnesium;Metal-binding;Nucleotide-binding;Proteinbiosynthesis;Referenceproteome;RNA-binding;tRNA-binding	cellular protein metabolic process;DNA metabolic process;phenylalanyl-tRNA aminoacylation		ATP binding;cysteine-tRNA ligase activity;magnesium ion binding;phenylalanine-tRNA ligase activity;RNA binding;tRNA binding	Aminoacyl-tRNA biosynthesis		tRNA charging	36	63.6	86.799	0
			+		0.323894	0.0625362	0.0894382	0.044127	0.377058	0.114872	5.99097	-0.778672	0.925308	0.0682254	pheS	PA2740	Q9I0A3	Phenylalanine--tRNA ligase alpha subunit	3D-structure;Aminoacyl-tRNAsynthetase;ATP-binding;Completeproteome;Cytoplasm;Ligase;Magnesium;Metal-binding;Nucleotide-binding;Proteinbiosynthesis;Referenceproteome	cellular protein metabolic process;L-phenylalanine biosynthetic process;phenylalanyl-tRNA aminoacylation;tRNA aminoacylation;tryptophan biosynthetic process;tyrosine biosynthetic process	cytoplasm	aminoacyl-tRNA ligase activity;ATP binding;glutamate-tRNA ligase activity;nucleotide binding;phenylalanine-tRNA ligase activity;tRNA binding	Aminoacyl-tRNA biosynthesis		tRNA charging	23	84.6	38.063	0
			+		1.42771	0.140517	0.01299	0.00494576	1.12336	0.114955	4.63475	-0.688793	1.30739	0.115311	thrS	PA2744	Q9I099	Threonine--tRNA ligase	Aminoacyl-tRNAsynthetase;ATP-binding;Completeproteome;Cytoplasm;Ligase;Metal-binding;Nucleotide-binding;Proteinbiosynthesis;Referenceproteome;Zinc	cellular amino acid metabolic process;cellular protein metabolic process;glycine metabolic process;L-serine metabolic process;threonine metabolic process;threonyl-tRNA aminoacylation;tRNA aminoacylation;tRNA aminoacylation for protein translation	cytoplasm	aminoacyl-tRNA ligase activity;ATP binding;nucleotide binding;threonine-tRNA ligase activity;tryptophan-tRNA ligase activity	Aminoacyl-tRNA biosynthesis		tRNA charging	45	76.7	73.079	0
			+		1.76932	-0.504861	0.7276	-0.379209	0.239048	-0.105227	2.11524	-1.04559	1.35776	-0.42687	PA2745	PA2745	Q9I098		Completeproteome;Hydrolase;Referenceproteome							10	53	31.258	0
			+		0.202187	0.25307	0.827745	0.459157	NaN	0	2.88493	2.36104	NaN	0	PA2751	PA2751	Q9I092		Cellinnermembrane;Cellmembrane;Completeproteome;Membrane;Referenceproteome;Transmembrane;Transmembranehelix							2	7	33.426	0
+		+		+	3.73075	1.45702	0.637989	-0.355537	2.7516	-3.77736	1.18841	-0.413204	3.99908	-2.71144	eco	PA2755	Q9I088	Ecotin	Completeproteome;Disulfidebond;Periplasm;Proteaseinhibitor;Referenceproteome;Serineproteaseinhibitor;Signal	cellular protein metabolic process;evasion or tolerance of host immune response		serine-type endopeptidase inhibitor activity				9	59.6	17.228	0
			+		2.48393	-1.18017	0.0740576	0.118508	1.05256	-0.995323	1.99607	1.47548	0.220486	-0.272322	PA2774	PA2774	Q9I069		Completeproteome;Referenceproteome							5	51.8	19.214	0
			+		0.474451	-0.66459	0.336592	-0.598163	0.145724	-0.119884	7.13629	2.33417	0.0972088	-0.152778	PA2775	PA2775	Q9I068		Completeproteome;Referenceproteome							3	38.6	14.992	0
			+		1.27192	0.265103	0.746337	0.301744	0.0239553	0.00876856	3.83647	0.717121	0.00463632	-0.000894547	PA2776	PA2776	Q9I067		Completeproteome;Referenceproteome	oxidation-reduction process;polyamine catabolic process		oxidoreductase activity	Arginine and proline metabolism;Metabolic pathways			16	43.1	46.693	0
			+		NaN	0	0.339115	0.742727	NaN	0	5.22644	5.0921	NaN	0	PA2778	PA2778	Q9I065		Completeproteome;Referenceproteome			protein binding				6	28	32.016	0
			+		2.04349	0.775654	0.384911	0.161649	0.250817	-0.196321	2.31212	1.40018	0.838245	-0.49996	PA2788	PA2788	Q9I055		Completeproteome;Referenceproteome	signal transduction	integral component of membrane;membrane					19	53.7	56.388	0
			+		0.897569	-0.718959	0.311045	-0.396382	0.0372282	-0.119527	1.44767	1.51561	1.5166	1.31623	PA2789	PA2789	Q9I054		Completeproteome;Referenceproteome							4	12.8	40.165	0
			+		4.02791	-0.769693	0.594418	-0.403208	0.248257	0.122417	5.66546	2.08566	1.00458	0.291491	PA2793	PA2793	Q9I050		Completeproteome;Referenceproteome							15	58.4	38.281	0
			+		0.883445	0.367268	0.145933	-0.174743	0.212431	0.122479	2.42083	-1.0676	0.242491	0.112813	PA2801	PA2801	Q9I042		3D-structure;Completeproteome;Referenceproteome							3	29.1	14.979	0
			+		2.43196	0.600836	0.085297	0.0420365	0.278288	-0.0613213	4.90139	-1.10055	0.699523	-0.179791	PA2805	PA2805	Q9I038		Completeproteome;Referenceproteome							5	78.2	9.7039	0
			+		0.790391	-0.616637	0.468374	-0.504606	0.269111	-0.233675	1.86841	1.07602	0.134926	0.0959034	PA2811	PA2811	Q9I032	Transport permease protein	Cellmembrane;Completeproteome;Membrane;Referenceproteome;Transmembrane;Transmembranehelix;Transport	transmembrane transport	ATP-binding cassette (ABC) transporter complex;integral component of membrane;membrane					2	10.4	28.406	0.00036563
			+		0.203932	-0.0535626	0.152028	0.0966582	0.306847	0.108792	4.213	0.822477	0.429806	0.0657177	PA2812	PA2812	Q9I031		ATP-binding;Completeproteome;Nucleotide-binding;Referenceproteome			ATP binding;ATPase activity				15	68.4	34.54	0
			+		3.17788	0.932606	0.542886	-0.162482	1.5661	-0.245396	4.12933	-0.79469	0.555673	-0.134046	PA2813	PA2813	Q9I030		Completeproteome;Referenceproteome;Transferase			protein binding	Glutathione metabolism			11	63.1	23.404	0
			+		2.83889	0.755656	1.06403	0.231876	1.30618	-0.0891728	8.40113	2.2957	0.40259	0.0631495	PA2815	PA2815	Q9I028		Completeproteome;Referenceproteome	fatty acid beta-oxidation using acyl-CoA dehydrogenase;oxidation-reduction process		acyl-CoA dehydrogenase activity;flavin adenine dinucleotide binding;oxidoreductase activity-acting on the CH-CH group of donors	Fatty acid degradation;Fatty acid metabolism;Metabolic pathways			49	74.7	88.762	0
			+		1.93834	-0.402344	0.336597	0.141933	0.947258	-0.250275	3.03812	-0.897129	0.653927	-0.181248	PA2817	PA2817	Q9I026		Completeproteome;Referenceproteome							6	71.3	16.136	0
			+		2.21532	-0.35961	0.17974	0.0781889	1.31426	0.313379	4.64362	1.11729	3.00898	0.556794	PA2820	PA2820	Q9I023		Completeproteome;Referenceproteome							11	55.6	29.025	0
			+		2.83299	0.668866	0.197963	-0.102544	0.231544	-0.0904918	3.9227	1.03458	0.486594	-0.228848	PA2826	PA2826	Q9I017	Glutathione peroxidase	Completeproteome;Oxidoreductase;Peroxidase;Referenceproteome	oxidation-reduction process;response to oxidative stress		glutathione peroxidase activity	Arachidonic acid metabolism;Glutathione metabolism			8	64	17.659	0
			+		1.18594	0.525772	0.00901799	0.0106063	0.409337	-0.122637	3.27076	-0.906828	1.18206	-0.402448	msrB	PA2827	Q9I016	Peptide methionine sulfoxide reductase MsrB	Completeproteome;Metal-binding;Oxidoreductase;Referenceproteome;Zinc	cellular response to oxidative stress;oxidation-reduction process;pathogenesis;response to hypochlorite		peptide-methionine (R)-S-oxide reductase activity;peptide-methionine (S)-S-oxide reductase activity				7	69.7	14.824	0
			+		3.36962	-0.562432	0.843855	-0.107914	0.0764786	0.0231943	4.13614	1.05277	0.78842	0.156341	htpX	PA2830	Q9I013	Protease HtpX	Cellinnermembrane;Cellmembrane;Completeproteome;Hydrolase;Membrane;Metal-binding;Metalloprotease;Protease;Referenceproteome;Transmembrane;Transmembranehelix;Zinc	proteolysis;response to stimulus	plasma membrane	heat shock protein binding;metalloendopeptidase activity;metallopeptidase activity;protein folding chaperone				12	49.5	31.593	0
			+		1.87353	0.450745	0.00273237	0.00149155	0.00526071	0.00274849	1.97571	-0.791108	0.171884	-0.0972877	PA2831	PA2831	Q9I012		3D-structure;Completeproteome;Metal-binding;Referenceproteome;Zinc	proteolysis		metallocarboxypeptidase activity;zinc ion binding				15	64.5	42.933	0
+					4.7556	1.17081	0.189727	-0.103708	0.879394	0.197298	1.126	0.129546	1.67231	0.177421	deaD	PA2840	Q9I003	ATP-dependent RNA helicase DeaD	ATP-binding;Completeproteome;Cytoplasm;Helicase;Hydrolase;Nucleotide-binding;Referenceproteome;RNA-binding;Stressresponse	cellular response to cold;ribosomal large subunit assembly		ATP binding;nucleic acid binding;RNA helicase activity	RNA degradation			33	60.7	62.107	0
+			+		4.29783	1.65968	0.118171	-0.0836182	0.423607	-0.588522	1.41202	-1.07012	0.145309	-0.228806	ohrR	PA2849	Q9HZZ4		Completeproteome;DNA-binding;Referenceproteome;Transcription;Transcriptionregulation	negative regulation of transcription-DNA-templated;regulation of cellular response to oxidative stress;regulation of transcription-DNA-templated		DNA-binding transcription factor activity;transcription regulatory region DNA binding				7	51	16.795	0
+			+		3.94717	4.38112	0.443375	0.567176	0.27052	-0.205943	3.41126	2.14521	0.0119043	-0.0108275	ohr	PA2850	Q9HZZ3		3D-structure;Completeproteome;Referenceproteome	response to oxidative stress;response to stimulus						7	63.4	14.522	0
			+		0.4431	0.0740986	1.58434	-0.317237	1.02745	-0.160956	5.27257	-0.976169	2.00406	-0.378812	efp	PA2851	Q9HZZ2	Elongation factor P	3D-structure;Completeproteome;Cytoplasm;Elongationfactor;Proteinbiosynthesis;Referenceproteome	cellular protein metabolic process;peptide biosynthetic process;translational elongation	cytoplasm	translation elongation factor activity				12	54.8	20.985	0
+					4.67	-2.00796	0.299902	-0.295318	0.0231568	-0.0383968	0.999485	0.806132	0.317164	0.24229	oprI	PA2853	P11221	Major outer membrane lipoprotein	Celloutermembrane;Completeproteome;Lipoprotein;Membrane;Palmitate;Referenceproteome;Signal		outer membrane					8	72.3	8.8348	0
			+		2.83306	0.60975	0.577431	-0.26638	3.29165	-1.05181	3.46824	-0.764394	3.16313	-1.12226	PA2854	PA2854	Q9HZZ0		Completeproteome;Referenceproteome			cysteine-type peptidase activity;peptidoglycan L-D-transpeptidase activity;transferase activity				14	61.3	34.799	0
			+		1.40133	0.478587	0.0529136	-0.0500755	1.21417	0.243746	4.96138	0.837394	2.383	0.326718	PA2857	PA2857	Q9HZY7		ATP-binding;Completeproteome;Nucleotide-binding;Referenceproteome			ATP binding;ATPase activity				8	61.2	24.585	0
			+		0.903632	0.377944	1.01164	0.386792	0.658625	0.232309	3.54792	1.77927	0.0974001	0.0499215	PA2858	PA2858	Q9HZY6		Completeproteome;Referenceproteome							18	24.2	89.308	0
			+		0.768634	-1.24592	0.0414664	-0.0352907	0.16839	-0.11585	3.09154	-1.26963	0.0582536	-0.0336323	greB	PA2859	Q9HZY5	Transcription elongation factor GreB	Coiledcoil;Completeproteome;DNA-binding;Referenceproteome;Transcription;Transcriptionregulation	regulation of DNA-templated transcription-elongation;RNA metabolic process		DNA binding;RNA polymerase binding				6	43.5	19.144	0
			+		2.74952	-1.019	1.18024	-0.302192	1.42346	0.516066	3.40006	0.770346	3.00186	0.705071	PA2864	PA2864	Q9HZY2		Completeproteome;Referenceproteome							2	20.1	14.943	0
+					2.70665	1.64097	0.0229922	-0.0281782	NaN	0	NaN	0	NaN	0	PA2868	PA2868	Q9HZX8		Completeproteome;Referenceproteome							2	16.8	13.335	0.00035907
			+		0.489469	0.277119	0.0605939	0.0318456	0.0835412	-0.0515375	2.62421	-0.851909	0.322263	0.150635	PA2871	PA2871	Q9HZX5		Completeproteome;Referenceproteome							8	41.1	28.695	0
			+		0.454569	-0.129571	0.854977	-0.203918	0.653553	-0.130571	4.34476	-1.02148	1.03228	-0.249698	pyrF	PA2876	Q59654	Orotidine 5'-phosphate decarboxylase	Completeproteome;Decarboxylase;Lyase;Pyrimidinebiosynthesis;Referenceproteome	'de novo' pyrimidine nucleobase biosynthetic process;'de novo' UMP biosynthetic process;nucleotide metabolic process;pyrimidine nucleotide biosynthetic process		catalytic activity;orotidine-5'-phosphate decarboxylase activity	Metabolic pathways;Pyrimidine metabolism		superpathway of histidine and purine and and pyrimidine biosynthesis;superpathway of pyrimidine ribonucleotides de novo biosynthesis;UMP biosynthesis	14	70.7	24.394	0
			+		0.0579852	-0.0484338	0.958118	-0.666157	0.383625	0.356795	2.73964	2.44531	0.304201	-0.447197	PA2883	PA2883	Q9HZW4		Completeproteome;Referenceproteome							3	38.2	6.2693	0
+					2.91452	1.79494	0.0638848	-0.186502	1.10355	-1.60234	0.541431	-1.01986	0.496625	-0.547368	atuD	PA2889	Q9HZV8		Completeproteome;FAD;Flavoprotein;Oxidoreductase;Referenceproteome	cellular response to anoxia;intracellular signal transduction;oxidation-reduction process;terpene catabolic process		acyl-CoA dehydrogenase activity;citronellyl-CoA dehydrogenase activity;flavin adenine dinucleotide binding;oxidoreductase activity-acting on the CH-CH group of donors	Geraniol degradation		Acylic monoterpene utilization	10	36.3	42.714	0.0050234
			+		0.23526	0.341439	0.496092	0.676062	1.58357	-0.495062	2.42652	0.918976	0.974807	-0.418979	PA2895	PA2895	Q9HZV2		Completeproteome;Referenceproteome	negative regulation of DNA-templated transcription-initiation		sigma factor antagonist activity				8	39.4	26.861	0
			+		0.122542	-0.133149	0.0014488	-0.00307131	0.710287	0.49713	3.3703	2.50615	0.314261	-0.241565	PA2896	PA2896	Q9HZV1		Completeproteome;DNA-binding;Referenceproteome;Sigmafactor;Transcription;Transcriptionregulation	DNA-templated transcription-initiation;regulation of transcription-DNA-templated		DNA binding;DNA-binding transcription factor activity;sigma factor activity				4	36.1	22.268	0
			+		0.343224	-0.766405	0.379841	-0.428056	1.13691	1.27227	1.53944	1.55237	1.10567	1.29065	PA2899	PA2899	Q9HZU8		Completeproteome;DNA-binding;Referenceproteome;Transcription;Transcriptionregulation	phosphorelay signal transduction system;regulation of transcription-DNA-templated		DNA binding				3	24.5	23.25	0.00035753
			+		1.85251	0.287821	0.267694	0.0979128	2.10385	0.328114	4.98818	1.07226	2.84776	0.36076	PA2900	PA2900	Q9HZU7		Cellmembrane;Completeproteome;Membrane;Referenceproteome		cell outer membrane;integral component of membrane					14	65.1	29.852	0
			+		0.0158747	0.00672579	0.275532	0.142836	0.942434	0.242204	4.88143	0.896393	4.50038	0.336996	PA2901	PA2901	Q9HZU6		3D-structure;Completeproteome;Referenceproteome							7	48.7	12.936	0
			+		1.77508	-0.32632	1.04203	-0.452389	1.83827	-0.915076	2.24069	-1.21109	2.23253	-1.11878	PA2902	PA2902	Q9HZU5		Completeproteome;Referenceproteome							8	37.9	30.448	0
+			+		2.8836	-2.76862	1.38747	-1.40334	0.423363	-0.570702	2.20329	-1.93668	0.658932	-0.658525	cobH	PA2905	Q9HZU2	Precorrin-8X methylmutase	Cobalaminbiosynthesis;Completeproteome;Isomerase;Referenceproteome	cobalamin biosynthetic process;cofactor biosynthetic process		precorrin-8X methylmutase activity	Metabolic pathways;Porphyrin and chlorophyll metabolism		adenosylcobalamin biosynthesis II (late cobalt incorporation);cob(II)yrinate a-c-diamide biosynthesis II (late cobalt incorporation)	6	41.3	21.65	0
			+		0.114772	0.307281	0.00626909	-0.0139718	1.17042	1.53752	1.74194	1.75125	0.118562	0.270291	PA2909	PA2909	Q9HZT8		Completeproteome;Referenceproteome	cobalamin biosynthetic process;oxidation-reduction process		precorrin-6A reductase activity	Metabolic pathways;Porphyrin and chlorophyll metabolism			2	11.6	26.093	0.00036364
			+		0.688566	-0.931395	0.0991959	0.549008	0.26118	0.763327	1.10618	2.6285	0.064207	-0.336732	PA2911	PA2911	Q9HZT6		Celloutermembrane;Completeproteome;Membrane;Receptor;Referenceproteome;TonBbox	siderophore transport	cell outer membrane	siderophore uptake transmembrane transporter activity;signaling receptor activity				18	38.2	80.289	0
			+		0.197109	0.0823793	0.377265	0.122598	0.53154	-0.243191	1.61159	-0.965765	0.732248	-0.329792	PA2915	PA2915	Q9HZT2		Completeproteome;Referenceproteome							13	62.8	32.013	0
			+		0.536134	0.24416	1.31747	0.559632	0.678485	-0.531484	1.84049	1.05058	0.577542	-0.255363	PA2920	PA2920	Q9HZS7		Completeproteome;Referenceproteome	chemotaxis;signal transduction	integral component of membrane;membrane	transmembrane signaling receptor activity	Bacterial chemotaxis;Two-component system			13	29.4	58.32	0
			+		0.599874	0.587912	0.611134	0.516793	0.142338	-0.380874	1.14153	1.20785	0.578922	0.651356	PA2927	PA2927	Q9HZS0		Completeproteome;Referenceproteome							7	16.9	49.478	0.0027183
			+		0.36114	0.92546	NaN	0	NaN	0	2.20891	3.58552	NaN	0	lap	PA2939	Q9HZQ8	Aminopeptidase;Aminopeptidase AP28;Aminopeptidase AP56;Aminopeptidase AP58	Aminopeptidase;Completeproteome;Directproteinsequencing;Disulfidebond;Hydrolase;Metal-binding;Protease;Referenceproteome;Secreted;Signal;Zinc;Zymogen	protein secretion by the type II secretion system;protein transport by the Sec complex;proteolysis		aminopeptidase activity				8	26.7	57.511	0
			+		3.78085	-0.199692	2.01508	-0.251482	0.475425	-0.0567551	4.96954	-0.950883	0.493633	-0.0842743	cobW	PA2945	Q9HZQ2	Protein CobW	ATP-binding;Cobalaminbiosynthesis;Completeproteome;Nucleotide-binding;Porphyrinbiosynthesis;Referenceproteome	cobalamin biosynthetic process						19	59.5	41.206	0
			+		1.69319	-1.0431	0.0892968	0.0365686	2.94276	0.442793	3.61583	1.93279	1.3267	0.451143	PA2949	PA2949	G3XCU7		Completeproteome;Referenceproteome			catalytic activity			triacylglycerol degradation	11	47.6	34.837	0
			+		2.48463	-0.387688	0.547832	-0.188435	1.34393	-0.147628	6.75953	-1.20094	2.23949	-0.362208	PA2950	PA2950	Q9HZP8	Putative reductase PA2950	Completeproteome;Oxidoreductase;Referenceproteome	fatty acid biosynthetic process;oxidation-reduction process		enoyl-[acyl-carrier-protein] reductase (NADH) activity;oxidoreductase activity	Butanoate metabolism;Carbon metabolism;Fatty acid biosynthesis;Fatty acid metabolism;Metabolic pathways			28	72.1	43.528	0
			+		1.70834	-0.275861	1.13818	-0.237003	0.819783	-0.13529	6.41145	-0.794791	1.10109	-0.177879	etfB	PA2952	Q9HZP6	Electron transfer flavoprotein subunit beta	Completeproteome;Electrontransport;FAD;Flavoprotein;Referenceproteome;Transport	generation of precursor metabolites and energy		electron transfer activity				14	69.9	26.376	0
			+		0.340708	-0.19491	1.02999	-0.518395	0.043555	0.00927114	3.10028	-0.819211	0.350866	-0.156048	PA2959	PA2959	Q9HZN9		Completeproteome;Referenceproteome			deoxyribonuclease activity;endodeoxyribonuclease activity-producing 5'-phosphomonoesters;hydrolase activity-acting on ester bonds				11	55.4	28.114	0
			+		0.0723862	-0.0314865	0.55531	0.231076	0.290469	0.236382	4.13346	2.04997	0.0377507	0.0245399	PA2963	PA2963	Q9HZN7		Completeproteome;Referenceproteome							13	49.9	39.562	0
			+		1.15353	-0.206269	0.888316	-0.210187	0.0654579	-0.0105238	5.06829	-0.822197	0.214791	-0.0359101	fabF1	PA2965	G3XDA2	3-oxoacyl-[acyl-carrier-protein] synthase 2	3D-structure;Acyltransferase;Completeproteome;Fattyacidbiosynthesis;Fattyacidmetabolism;Lipidbiosynthesis;Lipidmetabolism;Referenceproteome;Transferase	cellular lipid metabolic process;fatty acid biosynthetic process		catalytic activity;transferase activity-transferring acyl groups other than amino-acyl groups	Biotin metabolism;Fatty acid biosynthesis;Fatty acid metabolism;Metabolic pathways		fatty acid biosynthesis initiation II;fatty acid biosynthesis initiation III;superpathway of fatty acid biosynthesis initiation (E. coli)	19	74.6	43.497	0
			+		2.51424	-0.283592	2.94472	-0.40268	2.46878	-0.556664	3.60129	-1.00407	3.06029	-1.06231	acpP1	PA2966	O54439	Acyl carrier protein 1	3D-structure;Completeproteome;Cytoplasm;Fattyacidbiosynthesis;Fattyacidmetabolism;Lipidbiosynthesis;Lipidmetabolism;Phosphopantetheine;Phosphoprotein;Referenceproteome	cellular lipid metabolic process;fatty acid biosynthetic process		phosphopantetheine binding			CDP-diacylglycerol biosynthesis II;fatty acid elongation -- saturated;ornithine lipid biosynthesis;superpathway of phospholipid biosynthesis I (bacteria)	4	42.3	8.7406	0
			+		3.79245	-0.652221	0.884018	-0.158266	1.56402	-0.142006	4.36763	-1.03093	2.02355	-0.143282	fabG	PA2967	O54438	3-oxoacyl-[acyl-carrier-protein] reductase FabG	3D-structure;Completeproteome;Fattyacidbiosynthesis;Fattyacidmetabolism;Lipidbiosynthesis;Lipidmetabolism;NADP;Oxidoreductase;Referenceproteome	cellular lipid metabolic process;fatty acid biosynthetic process;oxidation-reduction process		3-oxoacyl-[acyl-carrier-protein] reductase (NADPH) activity;NAD binding;oxidoreductase activity	Biosynthesis of unsaturated fatty acids;Biotin metabolism;Fatty acid biosynthesis;Fatty acid metabolism;Metabolic pathways			15	82.6	25.585	0
			+		2.65995	-0.37658	2.12846	-0.288952	1.83023	-0.285806	5.71066	-1.0259	2.67415	-0.537056	fabD	PA2968	G3XCZ6	Malonyl CoA-acyl carrier protein transacylase	Acyltransferase;Completeproteome;Referenceproteome;Transferase	cellular lipid metabolic process;fatty acid biosynthetic process		[acyl-carrier-protein] S-malonyltransferase activity;transferase activity	Fatty acid biosynthesis;Fatty acid metabolism;Metabolic pathways	Fatty acid biosynthesis		18	70.8	32.444	0
			+		0.355742	-0.128311	2.14862	-0.546504	1.23075	-0.289678	1.2649	-0.971597	0.921537	-0.317226	PA2972	PA2972	Q9HZN2	Maf-like protein PA2972	Completeproteome;Cytoplasm;Referenceproteome			nucleoside-triphosphate diphosphatase activity				5	34.4	21.054	0.0050251
			+		1.94134	-0.27458	0.483831	-0.0747323	1.46676	0.107313	5.93574	0.911916	1.62274	0.11419	PA2973	PA2973	Q9HZN1		Completeproteome;Referenceproteome	proteolysis;signal peptide processing	plasma membrane	peptidase activity;serine-type peptidase activity				12	56.1	36.063	0
			+		4.52591	1.02265	0.0336371	-0.0301156	0.258564	0.154132	3.99582	-0.989108	0.222587	-0.0700994	kdsB	PA2979	Q9HZM5	3-deoxy-manno-octulosonate cytidylyltransferase	Completeproteome;Cytoplasm;Lipopolysaccharidebiosynthesis;Nucleotidyltransferase;Referenceproteome;Transferase	fructose metabolic process;mannose metabolic process	Gram-negative-bacterium-type cell wall	3-deoxy-manno-octulosonate cytidylyltransferase activity;4-aminobutyrate transaminase activity	Lipopolysaccharide biosynthesis;Metabolic pathways		CMP-3-deoxy-D-manno-octulosonate biosynthesis I;KDO<SUB>2</SUB>-lipid A and peptidoglycan biosynthesis;superpathway of (Kdo)<SUB>2</SUB>-lipid A biosynthesis	11	48.4	27.646	0
			+		1.64013	-0.540868	0.135864	0.1056	0.942713	0.291588	4.26915	1.21271	1.58451	0.297776	PA2982	PA2982	Q9HZM2		Completeproteome;Membrane;Proteintransport;Referenceproteome;Transmembrane;Transport	transmembrane transport		transmembrane transporter activity				6	57.5	15.716	0
			+		0.297294	0.0596862	0.569	0.0887566	0.528375	0.129218	4.06577	0.919576	0.226535	0.0544143	PA2983	PA2983	Q9HZM1		Completeproteome;Membrane;Proteintransport;Referenceproteome;Transmembrane;Transport							7	46.9	22.89	0
			+		0.883796	-0.309175	0.0709505	0.0628719	0.161606	0.0986114	4.29644	1.50809	0.322226	0.0931773	PA2986	PA2986	Q9HZL8		Cellmembrane;Completeproteome;Membrane;Referenceproteome;Transmembrane;Transmembranehelix	lipoprotein localization to outer membrane;lipoprotein transport	integral component of membrane;membrane		ABC transporters			13	46.4	47.387	0
			+		0.910036	-0.590226	0.146681	-0.187974	0.105283	0.0339026	4.28588	1.29324	0.0292071	0.0180221	lolD	PA2987	Q9HZL7	Lipoprotein-releasing system ATP-binding protein LolD	ATP-binding;Cellinnermembrane;Cellmembrane;Completeproteome;Hydrolase;Membrane;Nucleotide-binding;Referenceproteome;Transport	lipoprotein localization to membrane;lipoprotein localization to outer membrane;lipoprotein transport	membrane	ATP binding;ATPase activity	ABC transporters			7	63.4	24.65	0
			+		0.468019	0.374618	0.296326	-0.138011	0.00501898	-0.00517607	2.65211	1.66723	0.136028	-0.12255	PA2988	PA2988	Q9HZL6		Cellmembrane;Completeproteome;Membrane;Referenceproteome;Transmembrane;Transmembranehelix	lipoprotein localization to outer membrane;lipoprotein transport	integral component of membrane;membrane		ABC transporters			10	38.2	45.365	0
			+		0.50586	0.238901	0.0445309	-0.0415697	0.118783	-0.10091	1.40827	0.924774	0.0511483	-0.0399981	PA2993	PA2993	Q9HZL2		Completeproteome;Referenceproteome	protein flavinylation						10	46.2	37.4	0
			+		1.16132	-0.114985	0.378351	-0.145067	1.37332	0.220131	5.62844	0.917508	2.68955	0.224415	nqrF	PA2994	Q9HZL1	Na(+)-translocating NADH-quinone reductase subunit F	2Fe-2S;Cellinnermembrane;Cellmembrane;Completeproteome;FAD;Flavoprotein;Iontransport;Iron;Iron-sulfur;Membrane;Metal-binding;NAD;Oxidoreductase;Referenceproteome;Sodium;Sodiumtransport;Transmembrane;Transmembranehelix;Transport;Ubiquinone	generation of precursor metabolites and energy;oxidation-reduction process;sodium ion transport	integral component of membrane	2 iron-2 sulfur cluster binding;electron transfer activity;iron-sulfur cluster binding;oxidoreductase activity;oxidoreductase activity-acting on NAD(P)H-quinone or similar compound as acceptor				23	69.3	45.47	0
			+		3.36909	-0.292881	1.70371	-0.185699	0.94279	0.129585	4.70692	0.809933	1.18286	0.169484	nqrC	PA2997	Q9HZK8	Na(+)-translocating NADH-quinone reductase subunit C	Cellinnermembrane;Cellmembrane;Completeproteome;Flavoprotein;FMN;Iontransport;Membrane;NAD;Oxidoreductase;Phosphoprotein;Referenceproteome;Sodium;Sodiumtransport;Transmembrane;Transmembranehelix;Transport;Ubiquinone	generation of precursor metabolites and energy;sodium ion transport	integral component of membrane;membrane	FMN binding;oxidoreductase activity-acting on NAD(P)H-quinone or similar compound as acceptor				11	60.5	27.779	0
			+		0.408226	0.211668	0.321569	-0.104486	0.0120736	-0.00477791	2.69972	0.806011	0.131382	0.0503078	nqrB	PA2998	Q9HZK7	Na(+)-translocating NADH-quinone reductase subunit B	Cellinnermembrane;Cellmembrane;Completeproteome;Flavoprotein;FMN;Iontransport;Membrane;NAD;Oxidoreductase;Phosphoprotein;Referenceproteome;Sodium;Sodiumtransport;Transmembrane;Transmembranehelix;Transport;Ubiquinone	generation of precursor metabolites and energy;respiratory electron transport chain;transmembrane transport	integral component of membrane;membrane	FMN binding;oxidoreductase activity-acting on NAD(P)H-quinone or similar compound as acceptor				2	7.4	44.068	0
			+		2.1709	-0.321083	0.496065	-0.141291	1.51312	0.224126	5.33496	0.797465	2.52617	0.232549	nqrA	PA2999	Q9HZK6	Na(+)-translocating NADH-quinone reductase subunit A	Completeproteome;Iontransport;NAD;Oxidoreductase;Referenceproteome;Sodium;Sodiumtransport;Transport;Ubiquinone	generation of precursor metabolites and energy;oxidation-reduction process;sodium ion transport		oxidoreductase activity-acting on NAD(P)H-quinone or similar compound as acceptor				30	75.3	48.081	0
		+	+	+	0.0866074	0.0954394	2.007	-0.859785	4.33528	-3.91792	2.00558	-2.32045	2.46765	-2.48973	PA3003	PA3003	Q9HZK2		Completeproteome;Referenceproteome							8	71.3	22.474	0
			+		0.215579	-0.152684	0.590106	0.506059	0.0293244	0.0195432	2.82352	-1.14134	0.581808	0.403924	lexA	PA3007	P37452	LexA repressor	Autocatalyticcleavage;Completeproteome;DNA-binding;DNAdamage;DNArepair;DNAreplication;Hydrolase;Referenceproteome;Repressor;SOSresponse;Transcription;Transcriptionregulation	cellular protein metabolic process;negative regulation of transcription-DNA-templated;proteolysis;regulation of transcription-DNA-templated;response to stimulus;SOS response		DNA binding;serine-type endopeptidase activity				12	61.8	22.506	0
			+		0.301199	0.284282	0.0668685	-0.0850754	2.4313	-1.71052	1.36996	-1.25851	2.07847	-1.75752	PA3021	PA3021	Q9HZI5		Completeproteome;Referenceproteome							11	50	14.206	0
+					2.42403	1.53144	0.351831	-0.279438	0.124641	-0.23737	0.217729	0.356512	0.310718	-0.495333	PA3023	PA3023	Q9HZI3	Probable lipid kinase YegS-like	ATP-binding;Completeproteome;Cytoplasm;Kinase;Lipidbiosynthesis;Lipidmetabolism;Magnesium;Metal-binding;Nucleotide-binding;Phospholipidbiosynthesis;Phospholipidmetabolism;Referenceproteome;Transferase			kinase activity;lipid kinase activity;metal ion binding;NAD+ kinase activity				9	42.1	31.504	0
			+		0.406849	-0.0458064	0.248264	0.0444388	1.39286	0.118448	4.48117	-0.856555	1.30935	0.108816	moaB2	PA3029	Q9HZH7	Molybdenum cofactor biosynthesis protein B	Completeproteome;Molybdenumcofactorbiosynthesis;Referenceproteome	cofactor biosynthetic process;molybdopterin cofactor metabolic process;Mo-molybdopterin cofactor biosynthetic process;pteridine-containing compound biosynthetic process						9	72.1	19.224	0
			+		0.257264	0.0988131	0.0528421	0.0216894	0.515903	0.0974622	6.23585	2.11256	0.542924	0.159442	PA3031	PA3031	G3XCW5		Completeproteome;Referenceproteome							2	35.6	8.0121	0
			+		0.0898929	0.0535541	0.0389102	0.0394096	2.11815	-0.666056	3.64345	0.86939	2.41502	-0.4302	PA3040	PA3040	Q9HZG8		Completeproteome;Referenceproteome			ribosome binding				5	39.4	11.916	0
+			+		3.7961	1.4733	0.0404745	0.0540528	1.66471	1.03871	4.35801	3.44336	1.90644	1.27975	PA3041	PA3041	Q9HZG7		Completeproteome;Referenceproteome							3	31	13.919	0
			+		0.503673	0.910051	0.125237	-0.354167	1.02128	1.33308	2.3484	2.96624	0.802113	1.05912	PA3042	PA3042	Q9HZG6		Completeproteome;Referenceproteome							5	41.1	11.74	0
			+		1.3374	-0.182001	0.069775	-0.0144882	0.620268	0.133072	4.4809	1.02012	0.54724	0.090848	pyrD	PA3050	Q9HZF8	Dihydroorotate dehydrogenase (quinone)	Cellmembrane;Completeproteome;Flavoprotein;FMN;Membrane;Oxidoreductase;Pyrimidinebiosynthesis;Referenceproteome	'de novo' pyrimidine nucleobase biosynthetic process;nucleotide metabolic process;oxidation-reduction process;pyrimidine nucleotide metabolic process;UMP biosynthetic process	cytoplasm;membrane	anthranilate synthase activity;catalytic activity;dihydroorotate dehydrogenase activity;oxidoreductase activity-acting on the CH-CH group of donors	Metabolic pathways;Pyrimidine metabolism			20	75.1	36.128	0
			+		0.172146	-0.235108	0.870334	-0.737989	1.04504	-1.06095	1.89097	-1.16606	2.16191	-1.55667	PA3054	PA3054	Q9HZF4		Completeproteome;Referenceproteome	proteolysis		metallocarboxypeptidase activity;zinc ion binding				11	20.2	71.197	0
			+		0.827608	-1.15417	0.0564906	0.0599308	0.148476	-0.206653	1.14572	-1.62193	0.786934	0.556019	PA3066	PA3066	Q9HZE2		Completeproteome;Referenceproteome			catalytic activity				7	55.8	20.792	0.0070164
			+		1.20736	-0.630875	0.226223	-0.15718	0.259229	-0.156429	1.96394	-0.946385	0.304036	-0.205551	PA3084	PA3084	Q9HZC4		Completeproteome;Referenceproteome							11	50.4	29.99	0
			+		0.110511	0.134091	0.975235	0.67815	1.27152	0.711299	5.54984	2.12215	3.2786	0.861989	PA3093	PA3093	Q9HZB5		Completeproteome;Referenceproteome	nitrogen compound metabolic process						15	53.2	40.87	0
+					1.40072	-2.32861	0.991487	-1.92004	0.508967	-1.47242	0.0059429	-0.0206294	0.017387	-0.0699692	PA3094	PA3094	Q9HZB4		Completeproteome;DNA-binding;Referenceproteome;Transcription;Transcriptionregulation	regulation of transcription-DNA-templated		DNA binding;DNA-binding transcription factor activity;sequence-specific DNA binding				2	9	38.424	0.0017176
			+		0.0583647	0.0438819	0.136552	0.1193	0.0244538	-0.0134597	2.64942	1.46347	0.763721	-0.219097	xcpY	PA3096	P25060	Type II secretion system protein L	Cellinnermembrane;Cellmembrane;Completeproteome;Membrane;Proteintransport;Referenceproteome;Transmembrane;Transmembranehelix;Transport	protein secretion by the type II secretion system	Gram-negative-bacterium-type cell wall;type II protein secretion system complex		Bacterial secretion system			11	49	41.318	0
			+		1.57782	0.270084	0.347118	0.0771532	2.87218	0.233912	6.80752	1.19411	1.53062	0.176041	xcpT	PA3101	Q00514	Type II secretion system protein G	3D-structure;Completeproteome;Methylation;Proteintransport;Referenceproteome;Transport	protein secretion by the type II secretion system	type II protein secretion system complex		Bacterial secretion system			7	52.8	15.448	0
			+		2.06476	-0.400192	0.383718	0.197949	0.418217	0.12288	2.89356	0.747069	0.727335	0.21264	xcpR	PA3103	Q00512	Type II secretion system protein E	ATP-binding;Completeproteome;Cytoplasm;Nucleotide-binding;Proteintransport;Referenceproteome;Transport	protein secretion by the type II secretion system	type II protein secretion system complex	ATP binding	Bacterial secretion system			12	33.9	55.524	0
			+		0.339971	0.0765252	0.0475567	-0.0050993	0.874914	0.071692	6.81563	1.05553	0.634624	0.0715637	xcpQ	PA3105	P35818	Type II secretion system protein D	3D-structure;Celloutermembrane;Completeproteome;Membrane;Proteintransport;Referenceproteome;Signal;Transport	protein secretion;protein secretion by the type II secretion system	outer membrane;type II protein secretion system complex		Bacterial secretion system			23	56.2	69.952	0
			+		0.95783	0.188508	0.0731235	0.0389404	0.729652	0.117239	3.98916	-0.699389	0.537958	0.08744	metZ	PA3107	P55218	O-succinylhomoserine sulfhydrylase	Amino-acidbiosynthesis;Completeproteome;Methioninebiosynthesis;Pyridoxalphosphate;Referenceproteome;Transferase	cellular amino acid metabolic process;homocysteine biosynthetic process;methionine biosynthetic process;transsulfuration		catalytic activity;pyridoxal phosphate binding	Cysteine and methionine metabolism;Metabolic pathways;Sulfur metabolism			21	68.5	43.184	0
			+		1.16339	0.217753	0.184494	0.140629	0.861961	0.344246	5.15925	1.06515	2.42869	0.280742	PA3110	PA3110	Q9HZA9		Completeproteome;Referenceproteome			peptidoglycan binding				6	24.2	23.559	0
			+		1.45101	0.401835	1.91559	-0.464087	0.0154232	-0.0112348	1.13421	-1.64506	0.311049	0.144095	truA	PA3114	O87016	tRNA pseudouridine synthase A	Completeproteome;Isomerase;Referenceproteome;tRNAprocessing	cellular protein metabolic process;pseudouridine synthesis;pyrimidine nucleotide metabolic process;RNA modification		L-serine ammonia-lyase activity;pseudouridine synthase activity;RNA binding				7	34.7	31.483	0.002052
			+		1.46752	-0.115522	1.00687	-0.169646	0.0396658	-0.00785923	6.57635	-0.795157	1.15149	-0.132246	asd	PA3117	Q51344	Aspartate-semialdehyde dehydrogenase	Amino-acidbiosynthesis;Completeproteome;Diaminopimelatebiosynthesis;Lysinebiosynthesis;Methioninebiosynthesis;NADP;Oxidoreductase;Referenceproteome;Threoninebiosynthesis	cellular amino acid biosynthetic process;cellular amino acid metabolic process;glycine metabolic process;isoleucine biosynthetic process;L-serine metabolic process;lysine biosynthetic process;lysine biosynthetic process via diaminopimelate;methionine biosynthetic process;oxidation-reduction process;threonine biosynthetic process;threonine metabolic process		aspartate-semialdehyde dehydrogenase activity;crossover junction endodeoxyribonuclease activity;NAD binding;NADP binding;oxidoreductase activity-acting on the aldehyde or oxo group of donors-NAD or NADP as acceptor;protein dimerization activity	2-Oxocarboxylic acid metabolism;Biosynthesis of amino acids;Biosynthesis of antibiotics;Biosynthesis of secondary metabolites;Cysteine and methionine metabolism;Glycine and serine and threonine metabolism;Lysine biosynthesis;Metabolic pathways;Microbial metabolism in diverse environments;Monobactam biosynthesis		L-homoserine biosynthesis;L-lysine biosynthesis I;superpathway of L-lysine and L-threonine and L-methionine biosynthesis I;superpathway of L-threonine biosynthesis	25	68.6	40.494	0
			+		0.955892	0.0836864	0.842925	-0.14648	0.045593	0.00855827	4.8824	-0.880332	0.127839	-0.0179524	leuB	PA3118	Q51375	3-isopropylmalate dehydrogenase	Amino-acidbiosynthesis;Branched-chainaminoacidbiosynthesis;Completeproteome;Cytoplasm;Leucinebiosynthesis;Magnesium;Manganese;Metal-binding;NAD;Oxidoreductase;Referenceproteome	cellular amino acid metabolic process;isoleucine biosynthetic process;leucine biosynthetic process;oxidation-reduction process;regulation of flower development		3-isopropylmalate dehydrogenase activity;magnesium ion binding;NAD binding;oxidoreductase activity-acting on the CH-OH group of donors-NAD or NADP as acceptor;proline dehydrogenase activity	2-Oxocarboxylic acid metabolism;Biosynthesis of amino acids;Biosynthesis of secondary metabolites;C5-Branched dibasic acid metabolism;Metabolic pathways;Valine and leucine and isoleucine biosynthesis		L-leucine biosynthesis;superpathway of branched amino acid biosynthesis	17	61.1	39.12	0
+			+		1.2004	-1.94053	1.16037	-0.246622	0.239022	0.0858736	2.9402	-0.91809	1.10073	-0.255276	leuC	PA3121	Q9HZA3	3-isopropylmalate dehydratase large subunit	4Fe-4S;Amino-acidbiosynthesis;Branched-chainaminoacidbiosynthesis;Completeproteome;Iron;Iron-sulfur;Leucinebiosynthesis;Lyase;Metal-binding;Referenceproteome	cellular amino acid metabolic process;isoleucine biosynthetic process;leucine biosynthetic process;regulation of flower development		3-isopropylmalate dehydratase activity;4 iron-4 sulfur cluster binding;carbon-oxygen lyase activity	2-Oxocarboxylic acid metabolism;Biosynthesis of amino acids;Biosynthesis of secondary metabolites;C5-Branched dibasic acid metabolism;Metabolic pathways;Valine and leucine and isoleucine biosynthesis		L-leucine biosynthesis;superpathway of branched amino acid biosynthesis	13	42.8	51.042	0
			+		0.567118	0.317421	0.0917347	-0.0454125	2.06248	-0.841387	2.11284	-1.05812	1.98923	-1.05878	PA3130	PA3130	Q9HZ94		Completeproteome;Referenceproteome							8	53.8	16.555	0
			+		0.470213	0.0815234	0.553667	-0.174442	0.0907094	-0.0141649	5.67539	-1.24566	0.419267	-0.0624595	aspC	PA3139	P72173	Aspartate aminotransferase	Aminotransferase;Completeproteome;Cytoplasm;Pyridoxalphosphate;Referenceproteome;Transferase	biosynthetic process;cellular amino acid metabolic process		catalytic activity;pyridoxal phosphate binding;transaminase activity	Biosynthesis of amino acids;Biosynthesis of antibiotics;Biosynthesis of secondary metabolites;Cysteine and methionine metabolism;Metabolic pathways;Novobiocin biosynthesis;Phenylalanine and tyrosine and tryptophan biosynthesis;Phenylalanine metabolism;Tyrosine metabolism			30	87.2	43.319	0
			+		2.71529	-0.460348	0.976672	-0.133749	2.51495	0.267469	6.24398	1.43587	2.34108	0.370739	wbpM	PA3141	Q9HZ86		Completeproteome;Referenceproteome	lipopolysaccharide biosynthetic process;N-acetylglucosamine biosynthetic process;O antigen biosynthetic process	Gram-negative-bacterium-type cell wall;membrane	catalytic activity			UDP-N-acetyl-alpha-D-fucosamine biosynthesis	24	45.6	74.415	0
			+		0.549994	-2.36613	0.443126	0.685805	0.00163622	0.0101147	0.443712	1.68333	0.118561	-0.629587	wbpG	PA3150	Q9HZ78		Completeproteome;Referenceproteome	lipopolysaccharide biosynthetic process	Gram-negative-bacterium-type cell wall	hydrolase activity				15	58.4	43.503	0
			+		0.164148	-0.190318	0.143291	-0.166479	0.0165357	-0.0176234	2.20753	2.10341	0.101919	0.19304	wbpE	PA3155	Q9HZ76	UDP-2-acetamido-2-deoxy-3-oxo-D-glucuronate aminotransferase	3D-structure;Aminotransferase;Cellwallbiogenesis/degradation;Completeproteome;Lipopolysaccharidebiosynthesis;Pyridoxalphosphate;Referenceproteome;Transferase	O antigen biosynthetic process;polysaccharide biosynthetic process;UDP-glucuronate biosynthetic process		catalytic activity;transaminase activity	Amino sugar and nucleotide sugar metabolism			17	62.1	38.924	0
			+		1.67789	-0.267988	0.89845	-0.419024	1.60943	-0.458177	4.65723	-1.83745	1.90765	-0.977401	cmk	PA3163	Q9HZ70	Cytidylate kinase	ATP-binding;Completeproteome;Cytoplasm;Kinase;Nucleotide-binding;Referenceproteome;Transferase	nucleobase-containing compound metabolic process;nucleotide metabolic process		ATP binding;cytidylate kinase activity	Metabolic pathways;Pyrimidine metabolism		salvage pathways of pyrimidine ribonucleotides	12	75.1	24.637	0
			+		0.380228	-0.956206	0.38039	-0.105636	0.0995759	-0.0444088	2.46403	-0.986501	0.716818	-1.3538	PA3170	PA3170	Q9HZ64		3D-structure;Completeproteome;Magnesium;Metal-binding;Referenceproteome;Zinc			adenosine deaminase activity;guanine deaminase activity;hydrolase activity;hydrolase activity-acting on carbon-nitrogen (but not peptide) bonds	Cysteine and methionine metabolism;Metabolic pathways			10	35.6	48.493	0
			+		0.207297	-0.0750794	0.675617	-0.137992	1.25462	0.150934	4.4535	0.748692	2.60138	0.266358	ubiG	PA3171	Q9HZ63	Ubiquinone biosynthesis O-methyltransferase	Completeproteome;Methyltransferase;Referenceproteome;S-adenosyl-L-methionine;Transferase;Ubiquinonebiosynthesis	cofactor biosynthetic process;generation of precursor metabolites and energy;ubiquinone biosynthetic process		2-polyprenyl-6-methoxy-1-4-benzoquinone methyltransferase activity;formaldehyde dehydrogenase activity	Biosynthesis of secondary metabolites;Metabolic pathways;Ubiquinone and other terpenoid-quinone biosynthesis	Ubiquinone and other terpenoid-quinone biosynthesis	superpathway of chorismate metabolism;ubiquinol-8 biosynthesis (prokaryotic)	17	77.2	25.859	0
			+		3.03055	-0.63554	0.661163	-0.168126	0.667913	-0.111588	3.30546	-0.758348	1.84374	-0.372322	pgl	PA3182	Q9X2N2	6-phosphogluconolactonase	Completeproteome;Hydrolase;Referenceproteome	carbohydrate metabolic process;metabolic process;pentose-phosphate shunt		6-phosphogluconolactonase activity	Biosynthesis of antibiotics;Biosynthesis of secondary metabolites;Carbon metabolism;Metabolic pathways;Microbial metabolism in diverse environments;Pentose phosphate pathway			11	56.3	25.571	0
+					2.61921	-2.57155	0.34489	0.172341	0.964749	0.194696	0.17771	-0.0687022	2.10526	0.387882	PA3189	PA3189	Q9HZ49		Completeproteome;Membrane;Referenceproteome;Sugartransport;Transmembrane;Transmembranehelix;Transport	transmembrane transport	membrane		ABC transporters			6	20.6	34.506	0
		+	+	+	0.237073	0.0674992	2.11262	-0.438717	5.71042	-2.52855	5.25421	-2.32826	4.18803	-2.47511	PA3190	PA3190	Q9HZ48		Completeproteome;Referenceproteome;Sugartransport;Transport				ABC transporters			27	80.5	45.131	0
			+		0.838397	-1.71458	0.55916	-0.66794	0.138081	-0.173142	1.45804	1.13268	0.348257	-0.282591	PA3191	PA3191	Q9HZ47	Histidine kinase	ATP-binding;Completeproteome;Kinase;Membrane;Nucleotide-binding;Phosphoprotein;Referenceproteome;Transferase;Transmembrane;Transmembranehelix;Two-componentregulatorysystem	phosphorylation;signal transduction	integral component of membrane	phosphorelay sensor kinase activity;transferase activity-transferring phosphorus-containing groups				9	31.3	53.049	0
			+		1.98167	-0.948828	0.0212296	-0.0294433	1.16587	-0.523674	1.73777	-0.823663	2.04667	-0.858089	gltR	PA3192	G3XCY6		Completeproteome;DNA-binding;Phosphoprotein;Referenceproteome;Transcription;Transcriptionregulation	carbon utilization;cellular catabolic process;phosphorelay signal transduction system;positive regulation of glucose transmembrane transport;regulation of transcription-DNA-templated		DNA binding;phosphorelay response regulator activity				10	53.7	27.413	0
			+		2.5196	-0.493803	0.0680495	-0.0345407	0.846162	0.157537	5.80689	-0.798897	3.56302	0.218597	edd	PA3194	P31961	Phosphogluconate dehydratase	Completeproteome;Lyase;Referenceproteome	carbon utilization;cellular catabolic process;Entner-Doudoroff pathway through 6-phosphogluconate;generation of precursor metabolites and energy;pentose-phosphate shunt		catalytic activity;phosphoenolpyruvate carboxylase activity;phosphogluconate dehydratase activity	Carbon metabolism;Metabolic pathways;Microbial metabolism in diverse environments;Pentose phosphate pathway		Entner-Doudoroff pathway I;superpathway of glycolysis and Entner-Doudoroff	32	62.8	65.182	0
			+		0.411948	-0.0834942	0.316178	0.115778	1.35769	0.137792	5.9007	-0.980126	4.04437	0.268688	gap	PA3195	P27726	Glyceraldehyde-3-phosphate dehydrogenase	Completeproteome;Cytoplasm;Glycolysis;NAD;Oxidoreductase;Referenceproteome	carbon utilization;cellular catabolic process;generation of precursor metabolites and energy;glucose metabolic process;oxidation-reduction process		hydrolase activity-hydrolyzing O-glycosyl compounds;NAD binding;NADP binding;oxidoreductase activity-acting on the aldehyde or oxo group of donors-NAD or NADP as acceptor	Biosynthesis of amino acids;Biosynthesis of antibiotics;Biosynthesis of secondary metabolites;Carbon metabolism;Glycolysis / Gluconeogenesis;Metabolic pathways;Microbial metabolism in diverse environments		aerobic glycerol degradation I;gluconeogenesis I;glyceraldehyde 3-phosphate degradation;glycolysis + citric acid pathway;glycolysis I (from glucose 6-phosphate);glycolysis II (from fructose 6-phosphate);glycolysis III (from glucose);heterolactic fermentation;hexitol fermentation to lactate and formate and ethanol and acetate;superpathway of glycolysis and Entner-Doudoroff;superpathway of glycolys…	20	77.2	36.17	0
			+		2.41661	1.15121	0.137543	0.0839443	0.294233	0.174339	3.94317	-0.995118	0.180634	0.0637164	PA3199	PA3199	Q9HZ41		Completeproteome;Referenceproteome			double-stranded RNA binding				8	52.2	23.143	0
			+		0.114963	-0.0897698	0.247071	-0.126062	1.35719	-1.23737	4.37293	-1.6942	1.88655	-0.922978	PA3205	PA3205	Q9HZ35		Completeproteome;Referenceproteome		periplasmic space					5	18.5	16.696	0.00036075
			+		1.82779	0.270185	0.26819	-0.116068	1.17334	-0.281562	4.17097	-1.11558	1.08544	-0.289841	PA3208	PA3208	Q9HZ32		Completeproteome;Flavoprotein;FMN;Referenceproteome			oxidoreductase activity				12	87.6	19.948	0
			+		2.02015	-0.809748	0.0212184	-0.021049	0.135671	0.0925288	4.53973	1.15464	0.478213	-0.109211	PA3211	PA3211	Q9HZ29		Cellinnermembrane;Cellmembrane;Completeproteome;Membrane;Referenceproteome;Transmembrane;Transmembranehelix		ATP-binding cassette (ABC) transporter complex		ABC transporters			6	19.9	40.692	0
			+		0.90789	-0.519524	0.412855	-0.52344	0.677213	0.295813	3.96839	1.54395	2.92578	0.373248	PA3212	PA3212	Q9HZ28		ATP-binding;Completeproteome;Nucleotide-binding;Referenceproteome			ATP binding;ATPase activity	ABC transporters			5	21.6	28.457	0
			+		0.823914	0.394942	0.312202	0.202843	0.19306	-0.0647163	4.16958	1.31079	0.12936	0.0563679	PA3213	PA3213	Q9HZ27		Completeproteome;Referenceproteome				ABC transporters			13	58	33.376	0
			+		2.12628	0.603115	0.66529	0.309001	1.18061	0.473346	5.43322	1.56637	1.67464	0.477076	PA3214	PA3214	Q9HZ26		Completeproteome;Referenceproteome							11	58.9	23.214	0
			+		0.271339	-1.01397	0.408857	0.374063	0.470829	2.04268	1.00276	-2.44921	0.525238	0.379015	csaA	PA3221	Q9HZ19		Completeproteome;Referenceproteome;RNA-binding;tRNA-binding	protein folding;secretion		tRNA binding				5	57.7	12.091	0.00070126
		+			0.284453	0.439435	0.104543	-0.263893	2.33784	-2.14578	0.0827726	-0.0985174	1.34378	-1.80527	PA3224	PA3224	Q9HZ16		Completeproteome;Referenceproteome							2	37.1	11.43	0
			+		0.063781	-0.0632715	0.731533	0.847736	0.139751	-0.153878	1.71311	0.825581	0.114955	0.0953774	PA3226	PA3226	Q9HZ14		Completeproteome;Hydrolase;Referenceproteome							7	30.2	30.473	0
		+	+	+	0.854152	0.513125	1.36296	-0.856255	3.85593	-3.31273	1.72864	-1.9885	2.67361	-3.41595	ppiA	PA3227	Q59641	Peptidyl-prolyl cis-trans isomerase A	Completeproteome;Isomerase;Periplasm;Referenceproteome;Rotamase;Signal	cellular protein metabolic process;protein folding;protein peptidyl-prolyl isomerization		peptidyl-prolyl cis-trans isomerase activity	Cationic antimicrobial peptide (CAMP) resistance			8	59.4	20.104	0
			+		2.54705	0.922963	0.478908	0.224771	0.121892	0.0845604	4.70779	2.85223	1.3377	0.45928	PA3228	PA3228	Q9HZ12		ATP-binding;Completeproteome;Nucleotide-binding;Referenceproteome	transmembrane transport	integral component of membrane	ATP binding;ATPase activity;ATPase-coupled transmembrane transporter activity	ABC transporters			18	38	67.793	0
			+		0.452136	-0.0907555	0.115171	0.0508499	0.100419	0.0218368	6.7137	0.965147	0.133361	-0.0157804	PA3238	PA3238	Q9HZ02		Completeproteome;Referenceproteome							16	60.5	50.985	0
			+		0.628278	-0.272031	0.184348	0.227859	2.14417	-0.188085	4.08671	0.895896	0.113545	-0.0342507	PA3239	PA3239	Q9HZ01		Completeproteome;Referenceproteome		membrane					12	67.4	30.367	0
			+		1.83001	-0.561152	0.386687	-0.151539	0.170604	0.0812707	3.21344	1.03978	0.172409	0.0772572	lpxL	PA3242	Q9HYZ8	Lipid A biosynthesis lauroyltransferase	Acyltransferase;Cellinnermembrane;Cellmembrane;Completeproteome;Lipopolysaccharidebiosynthesis;Membrane;Referenceproteome;Transferase;Transmembrane;Transmembranehelix	lipid A biosynthetic process	integral component of membrane	lauroyltransferase activity;transferase activity	Lipopolysaccharide biosynthesis;Metabolic pathways		KDO<SUB>2</SUB>-lipid A and peptidoglycan biosynthesis;superpathway of (Kdo)<SUB>2</SUB>-lipid A biosynthesis	9	34.9	36.063	0
+		+		+	3.81179	3.08282	1.16837	-1.36101	1.80557	-2.69187	0.452931	-0.260812	3.92124	-2.7095	PA3250	PA3250	Q9HYZ0		Completeproteome;Referenceproteome				Quorum sensing			9	50	38.285	0
+			+		1.32428	-2.21948	0.81221	-0.270432	1.79373	-0.371665	2.97068	-1.52792	3.00869	-0.804251	PA3255	PA3255	Q9HYY5		Completeproteome;Referenceproteome							8	48.4	21.635	0
			+		0.548108	-0.125885	2.79524	-0.322461	3.22839	-1.29804	3.73021	-0.87239	1.7982	-1.62227	prc	PA3257	Q9HYY3		Completeproteome;Hydrolase;Protease;Referenceproteome;Serineprotease	cellular protein metabolic process;proteolysis;response to drug;signal transduction		protein binding;serine-type endopeptidase activity;serine-type peptidase activity				31	53.4	78.182	0
			+		5.9372	-0.502034	0.25045	-0.0584965	1.61019	0.13664	6.93211	1.37561	2.93051	0.264052	PA3262	PA3262	Q9HYX8	Peptidyl-prolyl cis-trans isomerase	Completeproteome;Isomerase;Referenceproteome;Rotamase	protein folding		peptidyl-prolyl cis-trans isomerase activity				16	75.5	26.845	0
			+		2.42184	-0.580446	0.35882	-0.101954	0.253008	0.0652466	6.2329	2.02364	1.43788	0.246287	PA3267	PA3267	Q9HYX4		Completeproteome;Referenceproteome	transmembrane transport	integral component of plasma membrane	transferase activity-transferring acyl groups				11	18.6	68.572	0
			+		2.11082	-0.630032	0.202506	0.181324	0.375686	-0.183249	4.39614	1.25553	0.780231	-0.268845	PA3271	PA3271	Q9HYX0		Completeproteome;Phosphoprotein;Referenceproteome	phosphorelay signal transduction system;phosphorylation;regulation of secondary metabolite biosynthetic process;signal transduction;transmembrane transport	membrane	phosphorelay sensor kinase activity;transferase activity-transferring phosphorus-containing groups;transmembrane transporter activity				20	24.8	127.45	0
			+		3.7665	-0.503712	0.633867	-0.139137	1.33595	-0.219139	4.62471	-0.834177	2.01501	-0.294499	PA3286	PA3286	Q9HYV7	Beta-ketodecanoyl-[acyl-carrier-protein] synthase	Acyltransferase;Completeproteome;Referenceproteome;Transferase	fatty acid biosynthetic process		3-oxoacyl-[acyl-carrier-protein] synthase activity;catalytic activity				18	67.7	38.171	0
+					3.21681	1.2927	0.322288	0.298194	0.708936	0.693305	0.129113	-0.197706	0.976615	0.849726	PA3289	PA3289	Q9HYV4		Completeproteome;Referenceproteome							2	25.5	14.67	0
			+		0.36025	-0.0502191	0.091787	-0.0222383	2.78753	-0.316101	3.68588	-0.923999	1.92988	-0.483592	PA3295	PA3295	Q9HYU8		Completeproteome;Referenceproteome			catalytic activity				7	64.8	16.165	0
			+		0.483532	-1.07642	0.0978715	0.0645189	0.0960575	0.115822	4.06566	1.04473	0.688277	-0.364626	PA3301	PA3301	Q9HYU2		Completeproteome;Referenceproteome							9	44	35.308	0
			+		1.72122	0.182397	0.150543	-0.0555735	1.02391	-0.158467	4.07484	-0.677787	1.32908	-0.270158	PA3302	PA3302	G3XD52		Completeproteome;Referenceproteome	fatty acid biosynthetic process;oxidation-reduction process	fatty acid synthase complex	fatty acid synthase activity				8	78.8	16.901	0
			+		4.98359	0.970291	0.425682	0.114306	0.739251	-0.123854	5.46105	-1.2545	2.29629	-0.306371	PA3309	PA3309	Q9HYT5		Completeproteome;Referenceproteome							18	92.1	16.496	0
		+	+	+	2.05568	1.12562	1.34845	-0.94485	2.2305	-2.66866	4.18015	-3.56179	3.22618	-3.45468	PA3313	PA3313	Q9HYT1		Completeproteome;Referenceproteome	transmembrane transport	ATP-binding cassette (ABC) transporter complex		ABC transporters			17	65.1	36.539	0
			+		0.430233	-0.664288	0.0141636	0.0447302	0.301157	0.415791	5.72494	4.36864	0.414948	0.382979	PA3317	PA3317	Q9HYS7		Completeproteome;Referenceproteome							9	47.9	25.936	0
			+		0.957903	-1.73135	0.956673	-1.76645	3.15552	0.846692	2.22064	0.809893	2.99748	0.857914	PA3328	PA3328	Q9HYR7		Completeproteome;Monooxygenase;Oxidoreductase;Referenceproteome			FAD binding				10	29.9	42.498	0
+					1.26939	-1.82538	1.57487	-2.05274	1.72452	0.56468	0.58214	-0.304045	2.55514	0.763101	PA3329	PA3329	Q9HYR6		Completeproteome;Referenceproteome							20	47.7	49.134	0
			+		1.24292	-1.71657	0.231688	-0.459808	0.0921142	-0.129631	3.6556	-1.9448	1.24305	-1.08623	hldD	PA3337	Q9HYQ8	ADP-L-glycero-D-manno-heptose-6-epimerase	Carbohydratemetabolism;Completeproteome;Isomerase;NADP;Referenceproteome	carbohydrate metabolic process;fructose metabolic process;mannose metabolic process	Gram-negative-bacterium-type cell wall	ADP-glyceromanno-heptose 6-epimerase activity;catalytic activity;coenzyme binding;lactoylglutathione lyase activity;NADP binding	Lipopolysaccharide biosynthesis;Metabolic pathways			17	74.5	37.188	0
			+		0.0109273	-0.0104923	0.0988742	-0.0966935	0.098068	0.205534	1.5373	1.28522	0.342428	0.375716	PA3340	PA3340	Q9HYQ5		Completeproteome;Referenceproteome							9	19.5	73.337	0
+					1.32055	1.76823	0.0685794	0.210085	0.729492	1.32729	0.907516	0.629985	NaN	0	PA3346	PA3346	Q9HYP9		Completeproteome;Referenceproteome	phosphorelay signal transduction system		catalytic activity;phosphorelay response regulator activity	Biofilm formation - Pseudomonas aeruginosa;Two-component system			7	13.5	63.15	0.00036657
+			+		4.25178	1.57241	0.0949644	0.0731149	4.14778	-0.967805	5.01825	-1.13477	2.81649	-0.972908	PA3347	PA3347	Q9HYP8		Completeproteome;Referenceproteome				Biofilm formation - Pseudomonas aeruginosa;Two-component system			6	79.2	11.226	0
			+		0.0181353	-0.00445032	0.50047	-0.170337	1.31401	-0.323259	4.87039	-0.800801	1.96836	-0.401443	cheR1	PA3348	O87131	Chemotaxis protein methyltransferase 1	Completeproteome;Methyltransferase;Referenceproteome;S-adenosyl-L-methionine;Transferase			S-adenosylmethionine-dependent methyltransferase activity	Bacterial chemotaxis;Two-component system			13	63.5	30.647	0
		+	+	+	1.85083	-1.11398	0.517085	-0.357487	2.81396	-2.12674	1.98544	-1.42258	3.03693	-2.36122	PA3350	PA3350	Q9HYP6		Completeproteome;Referenceproteome				Flagellar assembly			2	13.4	25.522	0
			+		2.13446	0.323403	0.012884	-0.00735998	1.0587	-0.343331	2.36059	-0.854588	0.183386	-0.0796876	flgM	PA3351	Q9HYP5		Completeproteome;Referenceproteome	negative regulation of transcription-DNA-templated		sigma factor antagonist activity	Biofilm formation - Pseudomonas aeruginosa;Flagellar assembly;Two-component system			7	75.7	11.25	0
+			+		1.68227	-2.01175	0.370441	-0.460721	0.853956	0.325041	1.81136	-1.4961	0.0188733	0.0140538	PA3352	PA3352	Q9HYP4		3D-structure;Completeproteome;Referenceproteome	bacterial-type flagellum assembly		protein binding	Flagellar assembly			7	46.2	17.255	0
+					5.41759	1.44705	0.156253	0.0873151	0.598245	0.199813	1.88855	-0.658528	0.759778	-1.38243	lecB	PA3361	Q9HYN5		3D-structure;Calcium;Completeproteome;Lectin;Metal-binding;Referenceproteome	movement of cell or subcellular component;single-species biofilm formation		carbohydrate binding	Quorum sensing			2	20	11.863	0
			+		0.895503	1.01623	0.593306	0.548593	0.827394	0.570231	1.54393	2.04619	0.311626	0.26334	amiE	PA3366	P11436	Aliphatic amidase	3D-structure;Completeproteome;Directproteinsequencing;Hydrolase;Referenceproteome	carbon utilization;cellular amide catabolic process;cellular catabolic process;nitrogen compound metabolic process		amidase activity	Aminobenzoate degradation;Arginine and proline metabolism;Microbial metabolism in diverse environments;Phenylalanine metabolism;Styrene degradation;Tryptophan metabolism	Aminobenzoate degradation;Arginine and proline metabolism;Phenylalanine metabolism;Styrene degradation;Tryptophan metabolism		14	44.8	38.494	0
			+		1.89345	-1.29327	0.459964	0.559399	1.71074	-0.855134	5.20091	3.77855	0.847	-0.463232	amrZ	PA3385	G3XCY4		3D-structure;Completeproteome;Referenceproteome	bacterial-type flagellum assembly;negative regulation of bacterial-type flagellum-dependent cell motility;negative regulation of single-species biofilm formation on inanimate substrate;pathogenesis;positive regulation of cell motility;positive regulation of single-species biofilm formation on inanimate substrate;regulation of polysaccharide biosynthetic process;regulation of transcription-DNA-tem…		bacterial-type proximal promoter sequence-specific DNA binding;bacterial-type RNA polymerase enhancer sequence-specific DNA binding;DNA binding;transcription regulatory region DNA binding				5	59.3	12.333	0
			+		3.37018	0.562407	1.60666	-0.370948	2.25388	-0.26142	5.60121	-1.02234	1.64652	-0.354076	fpr	PA3397	Q9HYK7		3D-structure;Completeproteome;FAD;Flavoprotein;NADP;Nucleotide-binding;Referenceproteome	chlorophyll metabolic process;cofactor biosynthetic process;generation of precursor metabolites and energy;heme catabolic process;oxidation-reduction process		ferredoxin-NADP+ reductase activity;nucleoside diphosphate kinase activity;oxidoreductase activity				17	82.9	29.517	0
			+		0.656124	-0.333918	0.660732	-0.350246	0.339879	0.203329	3.61541	1.81301	0.880846	0.867252	PA3402	PA3402	Q9HYK2		Completeproteome;Referenceproteome							10	44.3	36.206	0
+					2.16889	1.37543	0.266984	-0.650131	1.62118	-2.14234	0.28596	0.176955	1.482	-2.17303	PA3417	PA3417	Q9HYI8		Completeproteome;Pyruvate;Referenceproteome			oxidoreductase activity-acting on the aldehyde or oxo group of donors-disulfide as acceptor	Biosynthesis of antibiotics;Biosynthesis of secondary metabolites;Carbon metabolism;Citrate cycle (TCA cycle);Glycolysis / Gluconeogenesis;Metabolic pathways;Microbial metabolism in diverse environments;Pyruvate metabolism		anaerobic respiration;lactate oxidation;pyruvate decarboxylation to acetyl CoA;pyruvate fermentation to acetate and lactate I;pyruvate fermentation to acetate II;superpathway of glycolysis and pyruvate dehydrogenase and TCA and and glyoxylate bypass	6	28.8	40.414	0
+					3.36964	2.37345	0.126467	-0.104161	0.322182	-0.388669	0.319002	-0.392378	0.304612	0.360447	ldh	PA3418	Q9HYI7		Completeproteome;Referenceproteome	cellular amino acid metabolic process;oxidation-reduction process		leucine dehydrogenase activity;oxidoreductase activity;oxidoreductase activity-acting on the CH-NH2 group of donors-NAD or NADP as acceptor	Biosynthesis of antibiotics;Biosynthesis of secondary metabolites;Metabolic pathways;Valine and leucine and isoleucine biosynthesis;Valine and leucine and isoleucine degradation			13	46.3	35.633	0
			+		0.155412	0.0853376	0.233244	0.161592	0.425137	-0.860529	1.90683	-1.51006	0.782956	0.217612	PA3419	PA3419	Q9HYI6	UPF0162 protein PA3419	Completeproteome;Referenceproteome							4	18.1	29.935	0.0076743
			+		1.02779	2.05316	0.0367634	-0.173225	0.316177	-0.622632	1.75411	-2.53329	0.251309	-0.501027	PA3426	PA3426	Q9HYH9		Completeproteome;Isomerase;Referenceproteome			catalytic activity	Aminobenzoate degradation;Benzoate degradation;beta-Alanine metabolism;Biosynthesis of antibiotics;Biosynthesis of secondary metabolites;Butanoate metabolism;Caprolactam degradation;Fatty acid degradation;Fatty acid metabolism;Geraniol degradation;Limonene and pinene degradation;Lysine degradation;Metabolic pathways;Microbial metabolism in diverse environments;Phenylalanine metabolism;Propanoate …			4	23	26.998	0.0010442
			+		1.30114	-0.830627	0.238916	0.233111	0.0253279	-0.0283875	2.02076	-1.08253	0.176125	0.127379	folM	PA3437	Q9HYG9		Completeproteome;Referenceproteome			dihydromonapterin reductase activity;oxidoreductase activity	Folate biosynthesis;Metabolic pathways;One carbon pool by folate			3	17.5	25.403	0
			+		0.866022	-0.138539	0.404353	-0.10065	1.88055	-0.361608	8.13911	-1.1142	1.67129	-0.456761	PA3440	PA3440	Q9HYG6		Completeproteome;Referenceproteome							9	81.6	11.637	0
			+		0.143044	-0.384642	0.0852559	-0.142501	0.599886	-0.935199	3.35344	-1.13292	0.0065552	-0.00542164	ssuB1	PA3442	Q9HYG4	Aliphatic sulfonates import ATP-binding protein SsuB 1	ATP-binding;Cellinnermembrane;Cellmembrane;Completeproteome;Hydrolase;Membrane;Nucleotide-binding;Referenceproteome;Transport	anion transport	plasma membrane	anion transmembrane transporter activity;ATP binding;ATPase activity	ABC transporters;Sulfur metabolism			8	35.4	29.811	0
			+		0.0474936	-0.0990729	0.0971358	-0.157111	0.00577134	0.0161572	0.884753	1.67317	0.0577913	-0.137187	PA3450	PA3450	Q9HYF6		Completeproteome;Referenceproteome	cell redox homeostasis;oxidation-reduction process;response to hydrogen peroxide		antioxidant activity;oxidoreductase activity;peroxiredoxin activity				15	66	24.164	0
			+		1.45991	0.243729	0.445918	0.185203	0.731729	0.242072	5.18521	0.877937	2.6043	0.26417	mqo1	PA3452	Q9HYF4	Probable malate:quinone oxidoreductase 1	Completeproteome;FAD;Flavoprotein;Oxidoreductase;Referenceproteome;Tricarboxylicacidcycle	generation of precursor metabolites and energy;metabolic process;tricarboxylic acid cycle		malate dehydrogenase (quinone) activity	Biosynthesis of antibiotics;Biosynthesis of secondary metabolites;Carbon metabolism;Citrate cycle (TCA cycle);Metabolic pathways;Microbial metabolism in diverse environments;Pyruvate metabolism		superpathway of glycolysis and pyruvate dehydrogenase and TCA and and glyoxylate bypass;superpathway of glyoxylate bypass and TCA;TCA cycle I (prokaryotic)	23	55.4	57.21	0
			+		0.142806	-0.0386314	0.336613	-0.180315	1.83576	0.320735	3.9048	-0.887376	3.29871	0.37591	PA3453	PA3453	Q9HYF3	UPF0502 protein PA3453	Completeproteome;Referenceproteome							13	71.9	24.16	0
			+		0.218387	-0.729451	0.759404	-0.560023	1.25417	-0.255488	4.60393	-1.4536	2.59914	-0.497521	PA3458	PA3458	Q9HYE8		Completeproteome;DNA-binding;Referenceproteome;Transcription;Transcriptionregulation	regulation of transcription-DNA-templated		DNA-binding transcription factor activity				7	61.8	17.599	0
+			+		4.33171	1.70511	0.105337	0.0578985	0.393932	-0.159853	2.22159	0.807314	0.544469	-0.282482	PA3459	PA3459	Q9HYE7		Completeproteome;Glutamineamidotransferase;Referenceproteome;Transferase	asparagine biosynthetic process		asparagine synthase (glutamine-hydrolyzing) activity	Alanine and aspartate and glutamate metabolism;Biosynthesis of secondary metabolites;Metabolic pathways		guanosine ribonucleotides de novo biosynthesis	18	39	66.027	0
			+		1.94477	1.03636	0.0965854	0.064661	0.143599	-0.118942	1.53136	0.946827	0.00364079	-0.00353384	PA3461	PA3461	Q9HYE5		Completeproteome;Referenceproteome							7	29.6	43.294	0
			+		0.252405	0.520651	0.055777	-0.0655727	0.140312	0.119754	4.06805	0.876159	0.582872	-0.283811	PA3463	PA3463	Q9HYE3	UPF0270 protein PA3463	3D-structure;Completeproteome;Referenceproteome							2	48.7	8.6977	0.00036023
			+		3.45666	-0.387732	0.334535	-0.108829	1.60197	0.190389	7.02912	0.993739	1.81024	0.165967	PA3468	PA3468	Q9HYD8		Completeproteome;Referenceproteome	transmembrane transport	membrane					19	46.8	49.395	0
			+		0.784315	-1.04723	0.65976	-0.198851	0.613088	0.256742	4.05349	-1.77109	0.782499	0.281305	PA3469	PA3469	Q9HYD7		Completeproteome;Referenceproteome	oxidation-reduction process;riboflavin biosynthetic process		5-amino-6-(5-phosphoribosylamino)uracil reductase activity				8	48.9	19.629	0
			+		1.53266	-0.499285	0.193753	-0.127499	0.100043	-0.0496492	3.73086	-1.18671	1.51593	-0.772007	PA3470	PA3470	Q9HYD6		Completeproteome;Hydrolase;Referenceproteome			hydrolase activity				9	86.2	16.673	0
+					1.46934	2.12034	0.197663	-0.177372	0.412338	-0.406177	0.376057	-1.73145	0.971652	-0.863848	pheC	PA3475	Q01269	Arogenate dehydratase;Cyclohexadienyl dehydratase;Prephenate dehydratase	3D-structure;Amino-acidbiosynthesis;Aromaticaminoacidbiosynthesis;Completeproteome;Directproteinsequencing;Lyase;Multifunctionalenzyme;Periplasm;Phenylalaninebiosynthesis;Referenceproteome;Signal	cellular amino acid metabolic process;response to stimulus		3-dehydroquinate dehydratase activity;hydro-lyase activity	Biosynthesis of amino acids;Biosynthesis of antibiotics;Biosynthesis of secondary metabolites;Metabolic pathways;Phenylalanine and tyrosine and tryptophan biosynthesis			4	16.4	30.447	0
			+		0.194255	-0.242515	1.1192	1.57947	0.665884	0.411249	1.64593	-1.51464	0.0484609	-0.0893927	rhlI	PA3476	P54291	Acyl-homoserine-lactone synthase	Autoinducersynthesis;Completeproteome;Quorumsensing;Referenceproteome;S-adenosyl-L-methionine;Transferase	response to stimulus		transferase activity	Biofilm formation - Pseudomonas aeruginosa;Cysteine and methionine metabolism;Metabolic pathways;Quorum sensing;Two-component system			3	13.9	22.63	0
			+		1.40989	-0.960817	0.59831	-0.673616	2.35954	0.459458	5.82045	-1.14985	0.82689	0.191118	rhlR	PA3477	P54292	Regulatory protein RhlR	Activator;Completeproteome;DNA-binding;Quorumsensing;Referenceproteome;Transcription;Transcriptionregulation	positive regulation of lipid biosynthetic process;positive regulation of proteolysis;positive regulation of secondary metabolite biosynthetic process;regulation of transcription-DNA-templated;response to stimulus		DNA binding	Biofilm formation - Pseudomonas aeruginosa;Quorum sensing			15	75.9	27.577	0
			+		2.49078	0.288211	0.231949	-0.0584278	0.0937284	0.0566697	4.45992	-0.874638	0.303677	-0.0671496	dcd	PA3480	Q9HYC9	Deoxycytidine triphosphate deaminase	Completeproteome;Hydrolase;Nucleotidemetabolism;Referenceproteome	dUTP biosynthetic process		dCTP deaminase activity	Metabolic pathways;Pyrimidine metabolism		pyrimidine deoxyribonucleotides de novo biosynthesis II;superpathway of pyrimidine deoxyribonucleotides de novo biosynthesis (E. coli)	6	43.6	21.154	0
			+		4.34138	-0.333806	0.769169	-0.115529	0.0197344	0.00194979	4.22599	-0.702799	1.24876	0.083147	metG	PA3482	Q9HYC7	Methionine--tRNA ligase	Aminoacyl-tRNAsynthetase;ATP-binding;Completeproteome;Cytoplasm;Ligase;Metal-binding;Nucleotide-binding;Proteinbiosynthesis;Referenceproteome;RNA-binding;tRNA-binding;Zinc	cellular amino acid metabolic process;cellular protein metabolic process;methionine metabolic process;methionyl-tRNA aminoacylation;tRNA aminoacylation;tRNA aminoacylation for protein translation		aminoacyl-tRNA ligase activity;ATP binding;DNA topoisomerase type II (ATP-hydrolyzing) activity;methionine-tRNA ligase activity;nucleotide binding;tRNA binding	Aminoacyl-tRNA biosynthesis;Selenocompound metabolism	Aminoacyl-tRNA biosynthesis;Selenocompound metabolism	tRNA charging	42	75.8	74.903	0
			+		0.431293	-0.696371	0.659056	-0.941181	0.0607203	0.0855427	5.57135	3.20834	1.64463	1.48128	PA3483	PA3483	Q9HYC6		Completeproteome;Referenceproteome							8	38.7	28.619	0
			+		0.0494358	-0.152111	0.0261638	0.0697246	0.612983	0.868085	4.18617	4.09305	1.85411	1.47838	PA3484	PA3484	Q9HYC5		3D-structure;Calcium;Completeproteome;Metal-binding;Referenceproteome;Zinc			lysozyme activity				8	29.9	44.394	0
			+		0.209797	-0.417177	0.135749	0.254579	0.462224	0.348659	3.1698	1.91452	0.564451	0.296775	PA3485	PA3485	Q9HYC4		3D-structure;Completeproteome;Referenceproteome							5	49	15.792	0
			+		4.08669	0.758667	0.667122	-1.20923	0.0867592	-0.268398	0.949596	-1.99117	0.192619	0.408252	PA3496	PA3496	Q9HYB3		Completeproteome;Referenceproteome							2	30.5	6.8834	0
			+		2.29793	0.453897	0.185121	-0.14167	0.187604	-0.0614939	4.00424	-1.04259	0.84445	-0.363285	gloA1	PA3524	Q9HY85	Lactoylglutathione lyase	Completeproteome;Lyase;Metal-binding;Nickel;Referenceproteome	metabolic process;methylglyoxal catabolic process to D-lactate via S-lactoyl-glutathione		lactoylglutathione lyase activity;metal ion binding	Pyruvate metabolism	Pyruvate metabolism		5	34.4	14.251	0
			+		3.0619	-0.32139	0.718726	-0.124433	0.478949	0.0653329	6.06464	-0.69095	1.59289	0.0874987	argG	PA3525	Q9HY84	Argininosuccinate synthase	Amino-acidbiosynthesis;Argininebiosynthesis;ATP-binding;Completeproteome;Cytoplasm;Ligase;Nucleotide-binding;Referenceproteome	alanine metabolic process;arginine biosynthetic process;arginine metabolic process;aspartate metabolic process;cellular amino acid metabolic process;proline metabolic process		argininosuccinate synthase activity;ATP binding;CTP synthase activity	Alanine and aspartate and glutamate metabolism;Arginine biosynthesis;Biosynthesis of amino acids;Biosynthesis of antibiotics;Biosynthesis of secondary metabolites;Metabolic pathways		L-arginine biosynthesis II (acetyl cycle)	33	85.7	45.297	0
			+		0.0445219	0.00479841	0.350478	-0.153467	0.0414609	0.0180526	2.45411	-0.798238	0.55496	-0.0948834	pyrC	PA3527	P72170	Dihydroorotase	Completeproteome;Hydrolase;Metal-binding;Pyrimidinebiosynthesis;Referenceproteome;Zinc	nucleotide metabolic process;pyrimidine nucleobase biosynthetic process;pyrimidine nucleotide biosynthetic process		dihydroorotase activity;hydrolase activity;hydrolase activity-acting on carbon-nitrogen (but not peptide) bonds-in cyclic amides	Metabolic pathways;Pyrimidine metabolism	Pyrimidine metabolism	superpathway of histidine and purine and and pyrimidine biosynthesis;superpathway of pyrimidine ribonucleotides de novo biosynthesis;UMP biosynthesis	20	70.4	38.406	0
			+		2.32874	0.156956	1.28869	0.117919	0.0414408	-0.00677872	4.21861	-0.817014	0.826402	0.106153	PA3529	PA3529	Q9HY81		Completeproteome;Oxidoreductase;Peroxidase;Referenceproteome	cell redox homeostasis;oxidation-reduction process		alkyl hydroperoxide reductase activity;antioxidant activity;oxidoreductase activity;peroxiredoxin activity				16	84.5	21.822	0
			+		0.267718	-0.0489116	0.127186	-0.0792255	0.319517	-0.0362382	5.32841	-0.974937	1.22808	-0.199427	PA3533	PA3533	Q9HY77	Glutaredoxin	Completeproteome;Referenceproteome	cell redox homeostasis;cellular response to antibiotic		disulfide oxidoreductase activity;electron transfer activity;protein disulfide oxidoreductase activity				7	88	11.843	0
			+		2.64453	-0.379021	0.411967	-0.123795	0.954945	0.147674	5.63439	-0.93428	0.957397	0.0543976	argF	PA3537	P11724	Ornithine carbamoyltransferase	Amino-acidbiosynthesis;Argininebiosynthesis;Completeproteome;Cytoplasm;Directproteinsequencing;Referenceproteome;Transferase	arginine metabolic process;cellular amino acid metabolic process;ornithine metabolic process;proline metabolic process		amino acid binding;carboxyl- or carbamoyltransferase activity;glutamate dehydrogenase (NADP+) activity;ornithine carbamoyltransferase activity	Arginine biosynthesis;Biosynthesis of amino acids;Biosynthesis of antibiotics;Biosynthesis of secondary metabolites;Metabolic pathways		L-arginine biosynthesis II (acetyl cycle);L-arginine degradation V (arginine deiminase pathway);L-citrulline degradation	16	76.1	33.924	0
			+		0.74475	-1.8435	0.139668	-0.266405	0.0829186	0.151829	6.78529	7.65258	0.926979	1.00228	algD	PA3540	P11759	GDP-mannose 6-dehydrogenase	3D-structure;Alginatebiosynthesis;Completeproteome;Directproteinsequencing;NAD;Oxidoreductase;Referenceproteome	alginic acid biosynthetic process;cellular response to cell envelope stress;oxidation-reduction process;response to abiotic stimulus;response to biotic stimulus;response to osmotic stress;response to stimulus;single-species biofilm formation	Gram-negative-bacterium-type cell wall	GDP-mannose 6-dehydrogenase activity;NAD binding;oxidoreductase activity-acting on the CH-OH group of donors-NAD or NADP as acceptor	Amino sugar and nucleotide sugar metabolism;Fructose and mannose metabolism;Two-component system		alginate biosynthesis	32	68.6	47.599	0
			+		NaN	0	NaN	0	NaN	0	4.38839	2.74755	NaN	0	alg8	PA3541	Q52463	Glycosyltransferase alg8	Alginatebiosynthesis;Cellmembrane;Completeproteome;Glycosyltransferase;Membrane;Referenceproteome;Transferase;Transmembrane;Transmembranehelix	alginic acid biosynthetic process;response to stimulus	Gram-negative-bacterium-type cell wall	transferase activity-transferring glycosyl groups	Fructose and mannose metabolism		alginate biosynthesis	4	15.6	56.456	0.0027294
			+		0.102877	0.297574	0.65166	1.97517	0.927697	-1.284	4.11317	7.00538	0.169553	-0.362713	alg44	PA3542	Q9HY69	Alginate biosynthesis protein Alg44	Alginatebiosynthesis;Completeproteome;Periplasm;Referenceproteome	alginic acid biosynthetic process;response to stimulus;single-species biofilm formation	Gram-negative-bacterium-type cell wall	cyclic-di-GMP binding;long-chain fatty acid-CoA ligase activity	Biofilm formation - Pseudomonas aeruginosa;Fructose and mannose metabolism		alginate biosynthesis	21	66.6	41.786	0
+				+	0.913614	-2.5851	0.249243	0.967968	0.103048	0.586476	0.00294941	0.00424576	2.0142	-1.95551	algK	PA3543	P96956	Alginate biosynthesis protein AlgK	Alginatebiosynthesis;Celloutermembrane;Completeproteome;Lipoprotein;Membrane;Palmitate;Referenceproteome;Signal	alginic acid biosynthetic process;biofilm formation;response to stimulus	Gram-negative-bacterium-type cell wall	protein binding			alginate biosynthesis	7	21.3	52.475	0
			+		NaN	0	NaN	0	NaN	0	5.22945	6.16645	NaN	0	algE	PA3544	P18895	Alginate production protein AlgE	3D-structure;Alginatebiosynthesis;Celloutermembrane;Completeproteome;Directproteinsequencing;Membrane;Referenceproteome;Signal	alginic acid biosynthetic process;response to stimulus	membrane				alginate biosynthesis	13	34.7	54.421	0
			+		NaN	0	NaN	0	NaN	0	4.45119	3.85735	NaN	0	algG	PA3545	Q51371	Poly(beta-D-mannuronate) C5 epimerase	Alginatebiosynthesis;Completeproteome;Isomerase;Periplasm;Referenceproteome;Repeat;Signal	alginic acid biosynthetic process;response to stimulus	Gram-negative-bacterium-type cell wall		Fructose and mannose metabolism		alginate biosynthesis	8	19.5	59.801	0
			+		NaN	0	NaN	0	NaN	0	1.72685	2.14544	NaN	0	algI	PA3548	Q51392	Probable alginate O-acetylase AlgI	Acyltransferase;Alginatebiosynthesis;Cellinnermembrane;Cellmembrane;Completeproteome;Membrane;Referenceproteome;Transferase;Transmembrane;Transmembranehelix	alginic acid acetylation;alginic acid biosynthetic process;response to stimulus	Gram-negative-bacterium-type cell wall				alginate biosynthesis	3	7.3	58.746	0
			+		NaN	0	NaN	0	0.650891	0.660118	2.55125	2.8856	0.208651	0.314495	algF	PA3550	Q06062	Alginate biosynthesis protein AlgF	Alginatebiosynthesis;Completeproteome;Periplasm;Referenceproteome;Signal	alginic acid acetylation;alginic acid biosynthetic process;response to stimulus	Gram-negative-bacterium-type cell wall				alginate biosynthesis	4	32.9	22.834	0
			+		0.695734	-0.367395	0.165629	-0.180011	0.412432	0.767911	4.47041	7.13526	0.404936	0.640369	algA	PA3551	P07874	Alginate biosynthesis protein AlgA;Mannose-1-phosphate guanylyltransferase;Mannose-6-phosphate isomerase	Alginatebiosynthesis;Cobalt;Completeproteome;Directproteinsequencing;GTP-binding;Isomerase;Multifunctionalenzyme;Nucleotide-binding;Nucleotidyltransferase;Referenceproteome;Transferase	alginic acid biosynthetic process;biosynthetic process;fructose metabolic process;mannose metabolic process;polysaccharide biosynthetic process;polysaccharide metabolic process;response to stimulus	Gram-negative-bacterium-type cell wall	mannose-1-phosphate guanylyltransferase activity;mannose-6-phosphate isomerase activity;nucleotidyltransferase activity	Amino sugar and nucleotide sugar metabolism;Biofilm formation - Pseudomonas aeruginosa;Biosynthesis of secondary metabolites;Fructose and mannose metabolism;Metabolic pathways		colanic acid building blocks biosynthesis;GDP-mannose biosynthesis;GDP-mannose metabolism	15	56.5	53.128	0
			+		0.737124	-0.179637	0.0488148	0.0223613	1.38365	-0.39798	3.84595	-1.2799	1.54382	-0.564906	PA3566	PA3566	Q9HY51		3D-structure;Completeproteome;Referenceproteome							5	63.9	11.167	0
			+		1.54429	0.269109	0.0624414	-0.0275731	0.345798	-0.10576	3.2386	-1.06872	0.101876	-0.0299482	PA3567	PA3567	Q9HY50		Completeproteome;Referenceproteome	oxidation-reduction process		oxidoreductase activity;zinc ion binding				15	64.1	36.677	0
			+		1.94752	0.981421	0.221628	0.184581	2.60151	-0.657984	1.62363	-1.14286	1.61443	-0.421789	mmsB	PA3569	P28811	3-hydroxyisobutyrate dehydrogenase	Branched-chainaminoacidcatabolism;Completeproteome;NAD;Oxidoreductase;Referenceproteome	carbon utilization;cellular catabolic process;isoleucine catabolic process;leucine catabolic process;oxidation-reduction process		3-hydroxyisobutyrate dehydrogenase activity;glyceraldehyde-3-phosphate dehydrogenase (NAD+) (phosphorylating) activity;NAD binding;NADP binding;oxidoreductase activity	Metabolic pathways;Valine and leucine and isoleucine degradation	Valine and leucine and isoleucine degradation	L-valine degradation I	14	75.5	30.486	0
			+		5.1988	1.07811	1.29455	0.253871	0.771521	-0.0811648	3.01555	-0.967932	1.34707	0.169358	mmsA	PA3570	P28810	Methylmalonate-semialdehyde dehydrogenase [acylating]	Completeproteome;Directproteinsequencing;NAD;Oxidoreductase;Referenceproteome	carbon utilization;cellular amino acid metabolic process;cellular catabolic process;isoleucine catabolic process;leucine catabolic process;oxidation-reduction process;propionate metabolic process		amidase activity;methylmalonate-semialdehyde dehydrogenase (acylating) activity;oxidoreductase activity;oxidoreductase activity-acting on the aldehyde or oxo group of donors-NAD or NADP as acceptor	beta-Alanine metabolism;Carbon metabolism;Inositol phosphate metabolism;Metabolic pathways;Propanoate metabolism;Valine and leucine and isoleucine degradation		L-valine degradation I	20	62	53.663	0
			+		0.0144372	-0.00525093	1.02212	0.585331	1.39422	0.504624	4.6706	1.88744	0.694986	0.27761	glpF	PA3581	Q51389	Glycerol uptake facilitator protein	Cellinnermembrane;Cellmembrane;Completeproteome;Glycerolmetabolism;Membrane;Referenceproteome;Repeat;Transmembrane;Transmembranehelix;Transport	transmembrane transport;transport	membrane	channel activity				2	11.5	28.913	0
			+		0.270369	0.0652924	0.135333	0.065021	0.71088	0.143799	7.20009	2.06899	0.179617	0.0463619	glpD	PA3584	P52111	Glycerol-3-phosphate dehydrogenase	Completeproteome;Cytoplasm;FAD;Flavoprotein;Glycerolmetabolism;Oxidoreductase;Referenceproteome	generation of precursor metabolites and energy;glycerol-3-phosphate metabolic process;glycerolipid metabolic process;metabolic process;oxidation-reduction process	glycerol-3-phosphate dehydrogenase complex	betaine-homocysteine S-methyltransferase activity;glycerol-3-phosphate dehydrogenase (quinone) activity;oxidoreductase activity	Biosynthesis of secondary metabolites;Glycerophospholipid metabolism			28	74.2	57.134	0
+					3.15932	2.14871	0.761429	0.677548	0.743953	-1.53628	0.687582	-0.614225	1.06259	-1.91218	rpmE2	PA3601	Q9HY25	50S ribosomal protein L31 type B	Completeproteome;Referenceproteome;Ribonucleoprotein;Ribosomalprotein	translation	ribosome	structural constituent of ribosome	Ribosome			3	36.8	9.5185	0
			+		2.35883	-0.285919	0.542707	-0.162315	0.419454	0.0815797	5.28866	0.860136	1.6393	0.120509	PA3602	PA3602	Q9HY24		Completeproteome;Referenceproteome	glutamate biosynthetic process;oxidation-reduction process		catalytic activity;glutamate synthase activity;oxidoreductase activity-acting on the CH-NH2 group of donors				31	73.9	58.786	0
			+		0.451817	-0.130351	0.646627	-0.274376	0.435233	-0.0543165	5.34678	-0.807344	0.407147	-0.104169	erdR	PA3604	Q9HY22		Completeproteome;DNA-binding;Referenceproteome;Transcription;Transcriptionregulation	phosphorelay signal transduction system;regulation of ethanol catabolic process;regulation of transcription-DNA-templated		phosphorelay response regulator activity				12	82	23.531	0
				+	2.66812	0.784148	0.0312653	-0.0158653	4.54637	-1.40147	2.98258	-0.649406	4.57884	-1.54024	PA3611	PA3611	Q9HY15		3D-structure;Completeproteome;Referenceproteome							4	42.6	14.986	0
			+		4.80575	1.03247	1.34397	0.174515	0.499254	-0.143883	5.03086	-1.24123	2.7991	-0.501548	PA3613	PA3613	Q9HY13		Completeproteome;Referenceproteome	carbohydrate metabolic process		aldehyde-lyase activity				41	69	88.378	0
			+		1.62495	0.28616	1.07255	0.131928	0.805318	0.146127	1.55698	-1.20475	0.02768	-0.00772667	PA3615	PA3615	Q9HY11		Completeproteome;Referenceproteome							16	55.9	40.465	0
			+		0.888105	0.209578	1.2599	-0.385798	0.0997554	-0.0238633	2.46476	-0.762558	0.96491	-0.131162	PA3618	PA3618	Q9HY10		Completeproteome;Referenceproteome				Nicotinate and nicotinamide metabolism			7	60.1	17.715	0
			+		2.60402	0.499871	0.472086	-0.177556	0.548953	-0.146652	3.35041	-0.976736	2.19789	-0.512881	fdxA	PA3621	Q9HY07	Ferredoxin 1	3Fe-4S;4Fe-4S;Completeproteome;Electrontransport;Iron;Iron-sulfur;Metal-binding;Referenceproteome;Repeat;Transport	generation of precursor metabolites and energy		electron transfer activity			acetyl-CoA assimilation;anaerobic respiration;anaerobic respiration -- electron donors reaction list;biotin biosynthesis II;reductive acetyl coenzyme A pathway;superpathway of thiamin diphosphate biosynthesis I;thiazole biosynthesis I (E. coli)	3	24.3	12.159	0
+					3.93669	-1.32446	0.117096	-0.0520606	0.722433	0.15268	1.74102	0.388557	4.32604	0.424993	PA3623	PA3623	P45682	Lipoprotein NlpD/LppB homolog	Cellinnermembrane;Cellmembrane;Completeproteome;Lipoprotein;Membrane;Palmitate;Referenceproteome;Signal							9	49.5	30.835	0
			+		1.59919	0.211935	0.275141	-0.0782423	0.142074	-0.0545955	3.12883	-0.699634	1.41647	-0.28629	pcm	PA3624	P45683	Protein-L-isoaspartate O-methyltransferase	Completeproteome;Cytoplasm;Methyltransferase;Referenceproteome;S-adenosyl-L-methionine;Transferase	cellular protein metabolic process;cellular protein modification process;protein repair;response to stimulus		protein-L-isoaspartate (D-aspartate) O-methyltransferase activity				8	53.6	23.407	0
			+		0.322077	-0.21622	0.122072	-0.071794	0.607369	-0.0968804	7.28721	-0.901864	1.46917	-0.218837	ispF	PA3627	P57708	2-C-methyl-D-erythritol 2,4-cyclodiphosphate synthase	Completeproteome;Isoprenebiosynthesis;Lyase;Metal-binding;Referenceproteome	cofactor biosynthetic process;terpenoid biosynthetic process		2-C-methyl-D-erythritol 2-4-cyclodiphosphate synthase activity	Biosynthesis of antibiotics;Biosynthesis of secondary metabolites;Metabolic pathways;Terpenoid backbone biosynthesis			6	52.2	16.662	0
			+		1.18525	0.539688	0.480623	-0.35254	0.492866	-0.203394	2.23927	-2.24026	1.04914	-0.375549	PA3628	PA3628	Q9HY02		Completeproteome;Referenceproteome	formaldehyde catabolic process		carboxylic ester hydrolase activity;S-formylglutathione hydrolase activity	Carbon metabolism;Methane metabolism;Microbial metabolism in diverse environments			9	48.4	31.275	0
+					1.65718	-1.67742	0.0903849	0.105591	0.374062	0.76363	0.165088	0.378578	0.213406	0.507226	PA3631	PA3631	Q9HXZ9		Completeproteome;Referenceproteome							6	14.7	44.02	0
			+		0.626594	-1.12315	0.300846	-0.159838	0.784509	-0.332256	2.64543	-1.255	1.97956	-0.710221	PA3632	PA3632	Q9HXZ8		Completeproteome;Referenceproteome							5	84.1	9.1152	0
			+		NaN	0	1.83887	0.951869	NaN	0	2.47684	1.74405	0.0342901	-0.0801678	ftsB	PA3634	Q9HXZ6	Cell division protein FtsB	Cellcycle;Celldivision;Cellinnermembrane;Cellmembrane;Coiledcoil;Completeproteome;Membrane;Referenceproteome;Transmembrane;Transmembranehelix							2	21.3	10.874	0.00036443
			+		3.10736	-1.08239	3.78929	-0.305141	1.01464	0.116712	4.6324	0.866783	1.1222	0.107897	PA3641	PA3641	Q9HXZ0		Completeproteome;Referenceproteome	alanine transport;sodium ion transport	membrane	alanine:sodium symporter activity				10	20.6	50.327	0
			+		0.642832	-0.0715165	0.499284	-0.117758	1.1032	0.174725	5.2588	0.748837	1.35015	0.145073	opr86	PA3648	Q9HXY4	Outer membrane protein assembly factor BamA	Celloutermembrane;Completeproteome;Membrane;Referenceproteome;Repeat;Signal;Transmembrane;Transmembranebetastrand	membrane assembly	Bam protein complex;cell outer membrane;outer membrane					35	53.6	88.286	0
			+		2.13221	-1.15511	0.540398	0.462215	0.479017	-0.482323	3.95317	1.57958	0.256134	-0.120974	PA3649	PA3649	Q9HXY3	Putative zinc metalloprotease PA3649	Cellinnermembrane;Cellmembrane;Completeproteome;Hydrolase;Membrane;Metal-binding;Metalloprotease;Protease;Referenceproteome;Transmembrane;Transmembranehelix;Zinc	proteolysis;signal transduction	integral component of membrane;plasma membrane	metalloendopeptidase activity;metallopeptidase activity;protein binding	Quorum sensing			12	41.8	48.53	0
			+		1.7979	0.272118	0.536253	-0.231972	0.632287	-0.123208	4.80969	-0.977246	1.5635	-0.342394	frr	PA3653	O82853	Ribosome-recycling factor	Completeproteome;Cytoplasm;Proteinbiosynthesis;Referenceproteome	cellular protein metabolic process;translation						19	80	20.485	0
			+		0.440702	0.0824232	0.263041	-0.128349	0.533422	0.134393	4.44436	-0.747371	0.641666	0.0817471	tsf	PA3655	O82851	Elongation factor Ts	Completeproteome;Cytoplasm;Elongationfactor;Proteinbiosynthesis;Referenceproteome	cellular protein metabolic process;translational elongation		protein binding;translation elongation factor activity				27	80.6	30.653	0
			+		0.180589	-0.0398097	0.970518	-0.218309	0.0306975	-0.00961781	6.51792	-0.902555	0.593163	-0.0935435	map	PA3657	Q9HXY1	Methionine aminopeptidase	3D-structure;Aminopeptidase;Completeproteome;Hydrolase;Manganese;Metal-binding;Protease;Referenceproteome	cellular protein metabolic process;proteolysis		aminopeptidase activity;metalloexopeptidase activity				15	64.4	29.086	0
			+		1.16085	0.14816	1.18482	-0.161716	0.19902	0.0286918	4.35901	-0.926958	0.798573	-0.0702968	PA3659	PA3659	Q9HXY0		Aminotransferase;Completeproteome;Referenceproteome;Transferase	biosynthetic process;lysine biosynthetic process via diaminopimelate		catalytic activity;pyridoxal phosphate binding;succinyldiaminopimelate transaminase activity	Biosynthesis of amino acids;Lysine biosynthesis;Metabolic pathways;Microbial metabolism in diverse environments			20	72.4	44.544	0
+			+		3.06775	-1.43589	0.460832	-0.744785	0.0785677	0.190448	1.80982	1.91495	0.829547	0.82122	PA3660	PA3660	Q9HXX9		Completeproteome;Membrane;Referenceproteome;Transmembrane;Transport	cation transport;transmembrane transport	integral component of membrane	solute:proton antiporter activity				7	16.2	63.723	0
			+		NaN	0	NaN	0	NaN	0	4.10638	3.28081	NaN	0	PA3661	PA3661	Q9HXX8		Completeproteome;Referenceproteome							3	35.3	12.255	0
			+		1.22644	-0.403202	0.592022	-0.624429	1.32797	0.549087	3.74397	1.38176	0.423046	0.193008	PA3669	PA3669	Q9HXX1		Completeproteome;Referenceproteome							14	43.9	36.264	0
			+		0.931793	-0.18893	0.229801	-0.0629511	0.893909	0.144573	3.59238	0.822265	1.27664	0.20298	PA3670	PA3670	Q9HXX0		Completeproteome;Referenceproteome							25	61	68.306	0
			+		2.15379	-1.18699	0.448048	-0.373593	0.530053	-0.524734	2.76024	1.3643	0.0568492	0.0286975	plsB	PA3673	Q9HXW7	Glycerol-3-phosphate acyltransferase	Acyltransferase;Cellinnermembrane;Cellmembrane;Completeproteome;Lipidbiosynthesis;Lipidmetabolism;Membrane;Phospholipidbiosynthesis;Phospholipidmetabolism;Referenceproteome;Transferase	cellular lipid metabolic process;phospholipid biosynthetic process	plasma membrane	glycerol-3-phosphate O-acyltransferase activity;O-acyltransferase activity;thioredoxin-disulfide reductase activity;transferase activity-transferring acyl groups	Biosynthesis of secondary metabolites;Glycerolipid metabolism;Glycerophospholipid metabolism;Metabolic pathways			25	47.4	94.815	0
			+		0.327729	-0.0932255	0.17204	0.0627098	0.260599	0.0716763	4.639	2.08239	1.40608	0.403946	PA3674	PA3674	Q9HXW6		Completeproteome;Referenceproteome							7	64.4	14.393	0
			+		0.597433	0.188271	1.19408	-0.38011	4.4428	-1.16449	3.54682	-0.797461	4.5392	-1.18687	PA3675	PA3675	Q9HXW5		Completeproteome;Referenceproteome							9	60.2	23.645	0
			+		1.26878	-0.162423	1.52419	-0.267422	2.94669	-0.358848	6.34012	-1.12093	1.5722	-0.480022	adk	PA3686	Q9HXV4	Adenylate kinase	ATP-binding;Completeproteome;Cytoplasm;Kinase;Nucleotide-binding;Nucleotidebiosynthesis;Referenceproteome;Transferase	nucleobase-containing compound metabolic process;nucleotide metabolic process;purine nucleotide metabolic process		adenylate kinase activity;ATP binding;dihydropteroate synthase activity;nucleobase-containing compound kinase activity;phosphotransferase activity-phosphate group as acceptor	Biosynthesis of antibiotics;Biosynthesis of secondary metabolites;Metabolic pathways;Purine metabolism;Thiamine metabolism		adenosine ribonucleotides de novo biosynthesis	18	83.3	23.107	0
			+		2.55397	0.715116	0.188278	0.139363	3.03344	0.876313	3.61615	1.63844	2.122	0.631486	PA3690	PA3690	Q9HXV0		ATP-binding;Completeproteome;Hydrolase;Membrane;Nucleotide-binding;Referenceproteome;Transmembrane	cation transport;metal ion transport	integral component of membrane	ATPase-coupled cation transmembrane transporter activity;metal ion binding;nucleotide binding				20	36.8	78.728	0
+			+		4.11701	1.50816	0.408839	0.330456	1.20752	0.682474	6.8648	2.63914	1.92518	0.581667	PA3691	PA3691	Q9HXU9		Completeproteome;Referenceproteome							6	29.1	14.468	0
			+		3.9936	0.939164	1.00886	0.299615	1.31581	0.310673	6.2901	2.02709	2.01466	0.365606	lptF	PA3692	Q9HXU8		Cellmembrane;Completeproteome;Membrane;Referenceproteome		cell outer membrane;integral component of membrane					16	57.5	28.514	0
			+		0.491936	-0.439115	0.32887	-0.0945325	0.444817	0.111771	3.93956	0.8302	0.361944	0.0813828	PA3694	PA3694	Q9HXU6		Completeproteome;Referenceproteome							4	37.4	11.732	0
			+		0.935197	-0.915488	0.583423	-0.607878	0.395924	-0.512961	2.39474	1.15326	0.0674514	-0.108639	PA3695	PA3695	Q9HXU5		Completeproteome;Referenceproteome	proteolysis		peptidase activity				3	11.6	33.301	0.0010399
			+		0.0516246	0.00914621	0.180348	-0.0729351	1.35542	0.222856	4.43651	-0.726577	2.81932	0.237126	lysS	PA3700	Q9HXU0	Lysine--tRNA ligase	Aminoacyl-tRNAsynthetase;ATP-binding;Completeproteome;Cytoplasm;Ligase;Magnesium;Metal-binding;Nucleotide-binding;Proteinbiosynthesis;Referenceproteome	cellular amino acid metabolic process;cellular protein metabolic process;lysine biosynthetic process;lysyl-tRNA aminoacylation;tRNA aminoacylation;tRNA aminoacylation for protein translation	cytoplasm	aminoacyl-tRNA ligase activity;ATP binding;histidine-tRNA ligase activity;lysine-tRNA ligase activity;nucleic acid binding;nucleotide binding	Aminoacyl-tRNA biosynthesis	Aminoacyl-tRNA biosynthesis	tRNA charging	41	83.2	57.328	0
			+		0.043572	-0.133877	1.52393	2.11154	0.0525313	-0.0959892	1.00269	1.16992	0.189308	0.316302	wspR	PA3702	Q9HXT9		3D-structure;Completeproteome;Nucleotide-binding;Referenceproteome	phosphorelay signal transduction system		cyclase activity;diguanylate cyclase activity	Biofilm formation - Pseudomonas aeruginosa;Two-component system			5	21.3	37.887	0.00035537
			+		0.768499	0.231252	0.219085	0.0656543	0.180215	0.0335312	4.51833	1.02659	0.419124	0.076931	wspA	PA3708	Q9HXT3		Completeproteome;Referenceproteome	chemotaxis;signal transduction	integral component of membrane;membrane	transmembrane signaling receptor activity	Biofilm formation - Pseudomonas aeruginosa;Two-component system			24	68.3	59.059	0
			+		0.378831	-0.646683	0.493934	-0.642741	0.308302	-0.669538	0.972924	-1.34982	0.0584713	0.162328	spdH	PA3713	Q9HXS8		Completeproteome;Referenceproteome				Arginine and proline metabolism;beta-Alanine metabolism;Metabolic pathways			23	46.8	68.861	0
			+		0.770534	-0.125757	0.528507	-0.217235	0.279841	0.0899773	7.04784	2.58026	1.77843	0.502444	PA3716	PA3716	Q9HXS5		Completeproteome;Referenceproteome							27	73.9	60.503	0
			+		0.375795	-0.427121	0.649263	0.583481	0.665894	-0.946473	2.51528	-1.7207	2.39801	-1.61312	PA3717	PA3717	Q9HXS4	Peptidyl-prolyl cis-trans isomerase	Completeproteome;Isomerase;Referenceproteome;Rotamase			peptidyl-prolyl cis-trans isomerase activity				5	54	12.644	0.00035499
+					4.59116	1.48944	0.983801	0.171683	0.131342	0.0728931	1.17911	-0.647553	0.0854157	0.0601759	PA3723	PA3723	Q9HXR8		Completeproteome;Referenceproteome	oxidation-reduction process		catalytic activity;FMN binding;oxidoreductase activity				14	54.1	40.318	0
			+		0.241959	0.056633	0.387501	-0.142494	1.41753	-0.350327	3.73568	-1.31466	0.802	-1.18764	PA3726	PA3726	Q9HXR6		Completeproteome;Referenceproteome							6	39.7	20.596	0
			+		NaN	0	0.0445495	-0.0868163	0.0143891	0.039423	1.92506	2.39213	0.839373	1.17166	PA3727	PA3727	Q9HXR5		Completeproteome;Referenceproteome							10	41.7	26.461	0
			+		2.39153	-0.808463	0.104796	-0.16188	0.225952	0.0804234	6.65771	1.93575	0.849567	0.330759	PA3728	PA3728	Q9HXR4		Completeproteome;Referenceproteome			ATP binding;ATPase activity				78	59.6	197.13	0
			+		2.20964	0.416914	1.00463	-0.343049	2.12375	0.172178	7.97611	2.59293	2.47698	0.517354	PA3729	PA3729	Q9HXR3		Completeproteome;Referenceproteome							53	64.2	75.881	0
			+		0.440968	-0.232883	0.37503	0.265632	0.725271	0.502945	3.99397	3.24903	1.18188	0.827701	PA3730	PA3730	Q9HXR2		Completeproteome;Referenceproteome							4	24.4	23.173	0
			+		5.03109	-0.445503	1.56044	-0.150873	2.19976	0.135267	6.64594	-0.734748	1.27125	0.0948825	thrC	PA3735	P29363	Threonine synthase	Amino-acidbiosynthesis;Completeproteome;Lyase;Pyridoxalphosphate;Referenceproteome;Threoninebiosynthesis	cellular amino acid metabolic process;cofactor biosynthetic process;glycine metabolic process;L-serine metabolic process;threonine metabolic process;vitamin B6 metabolic process		imidazoleglycerol-phosphate dehydratase activity;pyridoxal phosphate binding	Biosynthesis of amino acids;Biosynthesis of secondary metabolites;Glycine and serine and threonine metabolism;Metabolic pathways;Microbial metabolism in diverse environments;Vitamin B6 metabolism		L-threonine biosynthesis;superpathway of L-lysine and L-threonine and L-methionine biosynthesis I;superpathway of L-threonine biosynthesis	30	83.6	51.795	0
			+		2.16783	-0.220927	0.616646	-0.0807757	1.09226	0.0847802	4.13253	-0.741616	2.12596	0.129455	hom	PA3736	P29365	Homoserine dehydrogenase	Amino-acidbiosynthesis;Branched-chainaminoacidbiosynthesis;Completeproteome;Isoleucinebiosynthesis;Methioninebiosynthesis;NADP;Oxidoreductase;Referenceproteome;Threoninebiosynthesis	cellular amino acid metabolic process;oxidation-reduction process;threonine biosynthetic process		homoserine dehydrogenase activity;NADP binding;oxidoreductase activity	Biosynthesis of amino acids;Biosynthesis of antibiotics;Biosynthesis of secondary metabolites;Cysteine and methionine metabolism;Glycine and serine and threonine metabolism;Lysine biosynthesis;Metabolic pathways;Microbial metabolism in diverse environments		L-homoserine biosynthesis;superpathway of L-lysine and L-threonine and L-methionine biosynthesis I;superpathway of L-threonine biosynthesis	19	56	46.223	0
			+		0.114377	0.0248575	1.47474	-0.254206	3.36561	-1.34373	4.7605	-0.916777	3.33998	-1.43095	dsbC	PA3737	G3XD17		Completeproteome;Referenceproteome	cell redox homeostasis;cellular protein metabolic process;protein folding	periplasmic space					8	55.8	26.095	0
+					3.37488	-1.27804	0.85594	-0.366368	0.114283	0.077414	1.60615	-0.743183	0.0694307	-0.0477877	rimM	PA3744	Q9HXQ0	Ribosome maturation factor RimM	3D-structure;Chaperone;Completeproteome;Cytoplasm;Referenceproteome;Ribosomebiogenesis	RNA metabolic process;rRNA processing	ribosomal subunit;ribosome	ribosome binding				8	49.1	19.789	0
			+		1.04663	-0.773456	0.0709444	0.0615821	0.0109552	-0.00851917	1.99752	1.22022	0.140085	0.0644855	PA3748	PA3748	Q9HXP6		Completeproteome;Referenceproteome			flavin adenine dinucleotide binding				10	33	47.924	0
			+		2.79256	0.382243	0.0397879	0.0222588	0.262882	0.0597258	3.83615	-0.935413	0.173567	-0.0358853	purT	PA3751	Q9HXP3	Phosphoribosylglycinamide formyltransferase 2	ATP-binding;Completeproteome;Magnesium;Metal-binding;Nucleotide-binding;Purinebiosynthesis;Referenceproteome;Transferase	cellular amino acid metabolic process;glycine metabolic process;L-serine metabolic process;nucleotide metabolic process;purine ribonucleotide biosynthetic process;threonine metabolic process		ATP binding;catalytic activity;coenzyme binding;glutaryl-CoA dehydrogenase activity;hydroxymethyl--formyl- and related transferase activity;magnesium ion binding;metal ion binding;phosphoribosylglycinamide formyltransferase activity	Biosynthesis of antibiotics;Biosynthesis of secondary metabolites;Metabolic pathways;One carbon pool by folate;Purine metabolism		5-aminoimidazole ribonucleotide biosynthesis II;superpathway of histidine and purine and and pyrimidine biosynthesis;superpathway of purine nucleotides de novo biosynthesis II	24	68.2	42.342	0
			+		2.15356	0.511369	0.166457	-0.128217	0.305549	0.127277	4.26781	-1.40226	1.69596	0.201505	PA3753	PA3753	P40882	Uncharacterized protein PA3753	Completeproteome;Referenceproteome							7	79.3	18.509	0
			+		1.64776	0.891705	0.154694	0.214208	0.324248	0.224421	2.47107	1.01142	0.148064	0.0813346	PA3759	PA3759	Q9HXN6		Aminotransferase;Completeproteome;Referenceproteome;Transferase	carbohydrate derivative metabolic process		carbohydrate derivative binding	Alanine and aspartate and glutamate metabolism;Amino sugar and nucleotide sugar metabolism;Biosynthesis of antibiotics;Metabolic pathways			9	39.1	36.123	0
			+		1.05733	-0.988798	0.154334	0.181917	0.214853	-0.265996	1.10341	1.08824	0.37661	0.236086	PA3761	PA3761	Q9HXN4		Cellmembrane;Completeproteome;Kinase;Membrane;Phosphotransferasesystem;Referenceproteome;Sugartransport;Transferase;Transmembrane;Transmembranehelix;Transport	N-acetylglucosamine transport;phosphoenolpyruvate-dependent sugar phosphotransferase system	integral component of membrane;membrane;organelle inner membrane	N-acetylglucosamine transmembrane transporter activity;protein-N(PI)-phosphohistidine-sugar phosphotransferase activity	Amino sugar and nucleotide sugar metabolism;Phosphotransferase system (PTS)			8	18.4	60.574	0.0003659
			+		0.259674	0.117992	0.00249917	0.00156879	0.181624	-0.111715	4.5264	1.24653	0.977345	-0.315864	PA3762	PA3762	Q9HXN3		Completeproteome;Referenceproteome							7	88.6	11.702	0
			+		0.806715	0.294915	0.0834836	-0.0570555	0.425382	0.180296	3.5189	1.17096	0.21514	-0.0947957	mltF	PA3764	Q9HXN1	Membrane-bound lytic murein transglycosylase F	3D-structure;Celloutermembrane;Cellwallbiogenesis/degradation;Completeproteome;Lyase;Membrane;Referenceproteome;Signal	peptidoglycan metabolic process	membrane	carbon-oxygen lyase activity-acting on polysaccharides;lytic transglycosylase activity				14	45.9	55.226	0
			+		1.87377	-0.966863	0.314289	0.251087	0.851243	0.380111	5.19464	2.01624	1.99257	0.665549	PA3766	PA3766	Q9HXM9		Completeproteome;Referenceproteome	amino acid transmembrane transport;transmembrane transport	membrane	transmembrane transporter activity				3	9.8	44.791	0
			+		1.39196	0.470638	0.130536	-0.0680232	0.531791	0.329691	2.10111	1.05486	0.51049	0.305357	PA3768	PA3768	Q9HXM7		Completeproteome;Referenceproteome	oxidation-reduction process		copper ion binding;oxidoreductase activity				16	47.3	51.448	0
			+		3.32341	0.208133	0.794778	-0.104207	0.18103	0.0250583	5.89547	-0.688687	0.477943	-0.0450215	guaA	PA3769	Q9HXM6	GMP synthase [glutamine-hydrolyzing]	ATP-binding;Completeproteome;Glutamineamidotransferase;GMPbiosynthesis;Ligase;Nucleotide-binding;Purinebiosynthesis;Referenceproteome	cellular amino acid metabolic process;GMP biosynthetic process;nucleotide metabolic process;purine nucleotide biosynthetic process		ATP binding;GMP synthase (glutamine-hydrolyzing) activity;pyrophosphatase activity	Metabolic pathways;Purine metabolism			31	75.8	57.959	0
			+	+	0.590784	0.541733	1.67892	-0.589341	1.36505	-2.24485	0.646863	-1.46383	1.58913	-2.35786	PA3785	PA3785	Q9HXL0		Completeproteome;Referenceproteome							8	54.4	17	0
			+		1.9145	0.453109	0.593019	-0.216377	1.99178	-0.791117	3.47416	-1.2187	1.03064	-1.00704	PA3787	PA3787	Q9HXK8		3D-structure;Completeproteome;Metal-binding;Referenceproteome;Zinc							11	41.1	30.773	0
			+		0.28352	-0.0671244	0.0220758	0.00657701	0.590228	0.0844855	4.54222	-0.761282	2.00562	0.158255	leuA	PA3792	Q9HXK5	2-isopropylmalate synthase	Amino-acidbiosynthesis;Branched-chainaminoacidbiosynthesis;Completeproteome;Leucinebiosynthesis;Referenceproteome;Transferase	carboxylic acid metabolic process;cellular amino acid metabolic process;isoleucine biosynthetic process;leucine biosynthetic process;regulation of flower development		2-isopropylmalate synthase activity;catalytic activity;transferase activity-transferring acyl groups-acyl groups converted into alkyl on transfer	2-Oxocarboxylic acid metabolism;Biosynthesis of amino acids;Biosynthesis of secondary metabolites;Metabolic pathways;Pyruvate metabolism;Valine and leucine and isoleucine biosynthesis		L-leucine biosynthesis;superpathway of branched amino acid biosynthesis	35	75.9	61.726	0
			+		0.440419	0.506695	0.304032	0.378283	0.889507	0.274499	4.38401	1.45614	1.97257	0.396885	PA3794	PA3794	Q9HXK3		Completeproteome;Referenceproteome							4	33.8	15.977	0
			+		0.802603	-1.15783	0.555199	-0.752525	0.2339	0.770247	0.732105	1.88867	0.185807	0.605148	PA3796	PA3796	Q9HXK1		Completeproteome;Referenceproteome							3	39	18.283	0
			+		0.510495	-0.120288	0.317906	-0.100993	1.30577	-0.0756426	4.27659	-0.878393	1.40834	-0.186707	PA3798	PA3798	Q9HXJ9		Aminotransferase;Completeproteome;Referenceproteome;Transferase	biosynthetic process		catalytic activity;pyridoxal phosphate binding				16	62	42.594	0
			+		0.909455	0.105652	0.00557358	-0.00198078	1.74726	0.226862	5.54025	1.00363	1.72011	0.199302	bamB	PA3800	Q9HXJ7	Outer membrane protein assembly factor BamB	3D-structure;Celloutermembrane;Completeproteome;Lipoprotein;Membrane;Palmitate;Referenceproteome;Signal			protein binding				21	75.5	40.396	0
			+		1.2421	-0.094903	0.156764	-0.0581408	2.34424	0.27916	5.14547	0.964317	2.61465	0.304058	PA3801	PA3801	Q9HXJ6		Completeproteome;Referenceproteome			protein binding				13	66.4	23.14	0
			+		0.533278	-0.153817	0.123017	-0.0424457	0.0411203	0.00764513	5.64695	1.00494	1.81211	0.175567	PA3804	PA3804	Q9HXJ3		Completeproteome;Referenceproteome	DNA-templated transcription-initiation;regulation of transcription-DNA-templated		DNA binding;DNA-binding transcription factor activity				12	50.1	36.102	0
			+		0.330366	0.0507998	0.210092	0.0728984	1.55794	0.249957	4.14469	0.835279	1.88137	0.30426	pilF	PA3805	Q9HXJ2		3D-structure;Completeproteome;Referenceproteome	movement of cell or subcellular component;pilus assembly;secretion;type IV pilus biogenesis;type IV pilus-dependent motility		protein binding;TPR domain binding				13	61.5	28.537	0
			+		0.405714	0.0605707	0.543386	-0.176383	0.237377	-0.0395794	5.87067	-1.00332	0.518714	-0.102233	ndk	PA3807	Q59636	Nucleoside diphosphate kinase	ATP-binding;Completeproteome;Cytoplasm;Kinase;Magnesium;Metal-binding;Nucleotide-binding;Nucleotidemetabolism;Phosphoprotein;Referenceproteome;Transferase	alginic acid biosynthetic process;CTP biosynthetic process;GTP biosynthetic process;nucleoside diphosphate phosphorylation;nucleotide metabolic process;purine nucleotide metabolic process;pyrimidine nucleotide metabolic process;UTP biosynthetic process		nucleoside diphosphate kinase activity;spermidine synthase activity	Biosynthesis of antibiotics;Biosynthesis of secondary metabolites;Metabolic pathways;Purine metabolism;Pyrimidine metabolism		guanosine ribonucleotides de novo biosynthesis;ppGpp biosynthesis	14	79.7	15.592	0
			+		1.05555	0.364075	0.824315	-0.260603	1.86088	-0.256884	2.45951	-0.753459	1.94368	-0.644231	PA3808	PA3808	Q51384	Uncharacterized protein PA3808	Completeproteome;Referenceproteome	iron-sulfur cluster assembly						5	86.4	7.8017	0
			+		2.21933	0.491934	0.300754	-0.118422	0.107877	-0.0297947	3.5555	-0.817243	1.38659	-0.342625	fdx	PA3809	Q51383	2Fe-2S ferredoxin	2Fe-2S;Completeproteome;Electrontransport;Iron;Iron-sulfur;Metal-binding;Referenceproteome;Transport	ferredoxin metabolic process;generation of precursor metabolites and energy		2 iron-2 sulfur cluster binding;electron transfer activity;iron-sulfur cluster binding				9	99.1	12.241	0
			+		3.09614	0.402846	0.142103	-0.0398746	0.878503	0.124912	2.86853	-0.710139	1.31585	0.158024	hscA	PA3810	Q51382	Chaperone protein HscA homolog	ATP-binding;Chaperone;Completeproteome;Nucleotide-binding;Referenceproteome	iron-sulfur cluster assembly;protein folding		ATP binding;ATPase activity;unfolded protein binding				26	53.3	66.446	0
			+		1.16408	0.603289	0.166145	-0.082058	0.0733397	0.0288715	3.06405	-0.885562	0.251438	-0.124864	hscB	PA3811	Q9HXJ1	Co-chaperone protein HscB homolog	Chaperone;Completeproteome;Referenceproteome	protein complex oligomerization;protein folding;protein maturation by iron-sulfur cluster transfer		ATPase activator activity;chaperone binding				6	50.9	20.235	0
			+		0.252138	-0.186444	0.875582	-0.598657	0.927415	-1.07534	2.18122	-1.31571	1.11238	-0.509202	iscA	PA3812	Q9HXJ0	Iron-binding protein IscA	Completeproteome;Iron;Metal-binding;Referenceproteome	protein maturation by iron-sulfur cluster transfer		iron ion binding;iron-sulfur cluster binding;structural molecule activity				6	46.7	11.569	0
			+		2.63498	0.412212	0.257319	-0.150979	0.243359	0.0832438	3.28813	-1.08601	0.00516605	0.00182915	iscU	PA3813	Q9HXI9		Completeproteome;Referenceproteome	iron-sulfur cluster assembly		iron ion binding;iron-sulfur cluster binding				8	78.9	13.753	0
			+		2.80957	0.365551	0.272425	-0.111854	1.2871	0.175764	4.5027	-0.675935	2.13781	0.152492	iscS	PA3814	Q9HXI8	Cysteine desulfurase IscS	2Fe-2S;Completeproteome;Cytoplasm;Iron;Iron-sulfur;Metal-binding;Pyridoxalphosphate;Referenceproteome;Transferase	[2Fe-2S] cluster assembly;cellular amino acid metabolic process;cofactor biosynthetic process;cysteine metabolic process;sulfur compound metabolic process		catalytic activity;cysteine desulfurase activity;protein binding;pyridoxal phosphate binding	Metabolic pathways;Sulfur relay system;Thiamine metabolism			30	75	44.666	0
			+		0.480973	0.104225	0.402432	0.136158	0.771859	0.188501	4.32195	0.786139	2.08329	0.222975	cysE	PA3816	Q9HXI6		Completeproteome;Referenceproteome	cellular amino acid metabolic process;cofactor biosynthetic process;cysteine biosynthetic process from serine	cytoplasm	serine O-acetyltransferase activity;transferase activity-transferring acyl groups	Biosynthesis of amino acids;Biosynthesis of secondary metabolites;Carbon metabolism;Cysteine and methionine metabolism;Metabolic pathways;Microbial metabolism in diverse environments;Sulfur metabolism			15	70.9	27.89	0
			+		0.62258	-0.0821643	0.223388	0.0956383	0.141428	0.0952854	2.40823	-0.821328	0.114724	-0.0291109	trmJ	PA3817	Q9HXI5	tRNA (cytidine/uridine-2'-O-)-methyltransferase TrmJ	Completeproteome;Cytoplasm;Methyltransferase;Referenceproteome;S-adenosyl-L-methionine;Transferase;tRNAprocessing	RNA processing		RNA binding;RNA methyltransferase activity			reductive acetyl coenzyme A pathway	10	50.6	28.511	0
			+		2.58413	-0.304191	0.562644	-0.17962	1.30242	0.253231	4.11085	-0.908901	1.47753	0.158182	suhB	PA3818	Q9HXI4	Inositol-1-monophosphatase	Completeproteome;Hydrolase;Magnesium;Metal-binding;Referenceproteome	cellular protein metabolic process;inositol phosphate dephosphorylation;phosphatidylinositol phosphorylation;response to stimulus		inositol monophosphate 1-phosphatase activity	Inositol phosphate metabolism;Metabolic pathways;Streptomycin biosynthesis			20	51.3	29.521	0
			+		3.82177	0.664995	0.863482	0.361971	0.203699	0.114807	6.85714	2.93484	0.106784	0.0302091	PA3819	PA3819	Q9HXI3		Completeproteome;Referenceproteome		outer membrane					9	54.4	18.972	0
			+		5.29214	-0.742555	0.698676	-0.110873	1.52061	0.170549	4.91387	1.03441	3.00796	0.281331	secF	PA3820	Q9HXI2	Protein translocase subunit SecF	Cellinnermembrane;Cellmembrane;Completeproteome;Membrane;Proteintransport;Referenceproteome;Translocation;Transmembrane;Transmembranehelix;Transport	intracellular protein transport;secretion		P-P-bond-hydrolysis-driven protein transmembrane transporter activity	Bacterial secretion system;Protein export			11	30.1	33.041	0
			+		0.210918	0.0527968	0.00823034	-0.00455427	1.37503	0.159381	6.81594	1.03131	3.2436	0.278045	secD	PA3821	Q9HXI1	Protein translocase subunit SecD	Cellinnermembrane;Cellmembrane;Completeproteome;Membrane;Proteintransport;Referenceproteome;Translocation;Transmembrane;Transmembranehelix;Transport	intracellular protein transport;protein secretion;secretion	membrane	P-P-bond-hydrolysis-driven protein transmembrane transporter activity	Bacterial secretion system;Protein export			36	51.9	67.674	0
			+		0.734819	-0.143644	0.343595	0.101595	0.890504	0.212717	6.42544	1.12283	4.36447	0.382921	PA3822	PA3822	Q9HXI0		Completeproteome;Referenceproteome				Bacterial secretion system;Protein export;Quorum sensing			5	42	11.862	0
			+		0.78694	-0.60562	0.0988364	0.152937	0.112487	-0.146588	2.60686	1.31263	0.31852	-0.47574	PA3826	PA3826	Q9HXH6		Completeproteome;Referenceproteome							2	7.9	18.914	0.0020541
			+		0.754433	-0.717305	0.458746	-0.738076	0.387843	0.16947	4.90342	2.49704	0.408597	0.210258	PA3827	PA3827	Q9HXH5		Completeproteome;Referenceproteome	lipopolysaccharide export;transmembrane transport	ATP-binding cassette (ABC) transporter complex;integral component of membrane	ATPase-coupled transmembrane transporter activity	ABC transporters			6	18	39.199	0
			+		2.77896	-0.492611	0.205664	-0.0498509	0.228442	0.0706463	6.70833	1.40816	1.15066	0.190653	PA3828	PA3828	Q9HXH4		Completeproteome;Referenceproteome	lipopolysaccharide export;transmembrane transport	ATP-binding cassette (ABC) transporter complex;integral component of membrane	ATPase-coupled transmembrane transporter activity	ABC transporters			10	27.4	41.33	0
			+		0.237891	-0.177175	0.0817996	0.0701833	0.36864	0.0909166	2.66239	-1.03025	0.251939	0.0638752	holC	PA3832	O68823	DNA polymerase III subunit chi	Completeproteome;DNA-directedDNApolymerase;DNAreplication;Nucleotidyltransferase;Referenceproteome;Transferase	DNA metabolic process;DNA replication	DNA polymerase III complex	DNA binding;DNA-directed DNA polymerase activity	DNA replication;Homologous recombination;Metabolic pathways;Mismatch repair;Purine metabolism;Pyrimidine metabolism			3	36.6	16.141	0
+					1.55372	-3.15498	1.35856	-3.13618	0.285748	0.846149	NaN	0	NaN	0	rlmF	PA3840	Q9HXG4	Ribosomal RNA large subunit methyltransferase F	Completeproteome;Cytoplasm;Methyltransferase;Referenceproteome;rRNAprocessing;S-adenosyl-L-methionine;Transferase	rRNA processing	cytoplasm	methyltransferase activity;rRNA (adenine-N6-)-methyltransferase activity				4	19.6	37.628	0.00035273
+			+		4.05927	-6.71047	1.96305	-1.81974	0.258207	0.146497	4.40975	-4.67159	0.582393	-0.380624	exoS	PA3841	G3XDA1		Completeproteome;Referenceproteome	pathogenesis	extracellular region	GTPase activator activity				21	67.1	48.302	0
+			+		3.6034	-1.87481	1.24209	-0.953369	0.825638	0.186736	5.52514	-2.70019	0.176166	-0.121653	PA3842	PA3842	G3XD93		3D-structure;Completeproteome;Referenceproteome	pathogenesis;regulation of protein secretion	cytoplasm					4	37.1	13.157	0
			+		0.841303	0.649343	0.239938	0.422232	0.509385	-0.32815	1.63592	0.8484	0.171419	0.0947604	PA3844	PA3844	Q9HXG2		Completeproteome;Referenceproteome			protein binding				6	45.8	22.795	0
			+		0.977211	0.149047	0.882353	0.170239	1.53127	0.156891	6.40557	1.25452	1.43874	0.232559	PA3848	PA3848	Q9HXF8		Completeproteome;Referenceproteome							18	57.4	50.547	0
			+		0.987956	-1.12713	0.159557	0.168775	0.105308	-0.0721021	3.94357	1.68905	0.240763	-0.124635	PA3850	PA3850	Q9HXF6		Completeproteome;Referenceproteome							5	41.9	33.613	0
+			+		1.21415	1.85714	0.87535	1.70336	0.350251	-0.18152	3.5946	-3.84501	0.586501	0.184135	PA3852	PA3852	Q9HXF4		Completeproteome;Referenceproteome			protein binding				8	38.9	33.979	0
			+		0.578128	0.997852	0.813132	1.38814	0.0547296	-0.122153	2.50675	3.31159	0.168523	0.398709	PA3856	PA3856	Q9HXF0		Completeproteome;Referenceproteome							7	53.1	18.326	0
			+		0.17699	0.337884	0.176632	-0.33273	0.0134415	0.0314851	0.99952	1.07902	0.891562	0.597609	PA3858	PA3858	Q9HXE8		Completeproteome;Referenceproteome				ABC transporters			6	20.5	37.042	0.0027202
			+		0.0967267	0.248003	0.123875	-0.332839	0.351128	-1.06076	1.23074	2.04116	0.594047	-1.15237	narG	PA3875	G3XCX1		4Fe-4S;Completeproteome;Iron;Iron-sulfur;Metal-binding;Molybdenum;Oxidoreductase;Referenceproteome	generation of precursor metabolites and energy;nitrate metabolic process;nitrogen compound metabolic process;oxidation-reduction process	nitrate reductase complex	4 iron-4 sulfur cluster binding;electron transfer activity;molybdopterin cofactor binding;nitrate reductase activity;oxidoreductase activity;phosphoglycerate dehydrogenase activity	Microbial metabolism in diverse environments;Nitrogen metabolism;Two-component system			23	28.5	140.97	0
			+		2.28361	-1.11055	0.488055	-0.067276	0.0984013	0.0709901	2.54034	1.77124	1.24863	0.626148	nhaP	PA3887	G3XD29	Na(+)/H(+) antiporter NhaP	Antiport;Cellinnermembrane;Cellmembrane;Completeproteome;Iontransport;Membrane;Referenceproteome;Sodium;Sodiumtransport;Transmembrane;Transmembranehelix;Transport	cation transport;transmembrane transport;transport	integral component of membrane;membrane	solute:proton antiporter activity				5	9.2	45.486	0
			+		2.1713	1.18803	0.0353791	0.0584893	1.15998	0.325189	6.37758	3.07516	0.925462	0.214367	PA3888	PA3888	Q9HXC5		Completeproteome;Membrane;Referenceproteome;Transmembrane;Transmembranehelix;Transport	amino-acid betaine transport;cellular hyperosmotic salinity response;glycine betaine transport;transmembrane transport	ATP-binding cassette (ABC) transporter complex-substrate-binding subunit-containing;membrane;transmembrane transporter complex	carnitine transmembrane transporter activity	ABC transporters			2	12.9	25.062	0
			+		3.17646	-0.86856	0.0285408	-0.038456	0.17096	-0.149346	6.16768	1.79146	0.0094153	0.00377941	PA3891	PA3891	Q9HXC2		ATP-binding;Completeproteome;Nucleotide-binding;Referenceproteome	amino-acid betaine transport;cellular hyperosmotic salinity response;glycine betaine transport	ATP-binding cassette (ABC) transporter complex;membrane	ATP binding;ATPase activity;ATPase-coupled choline transmembrane transporter activity;ATPase-coupled glycine betaine transporter activity;ATPase-coupled quaternary ammonium compound transmembrane transporting activity;carnitine transmembrane transporter activity;nucleotide binding	ABC transporters			17	55.6	43.303	0
+					2.1032	-1.86664	1.71119	-0.74458	1.56793	1.14466	0.395461	0.484511	1.30991	0.979024	PA3892	PA3892	Q9HXC1		Completeproteome;Referenceproteome	transmembrane transport	membrane	transmembrane transporter activity				2	8.9	33.65	0.0079602
			+		1.3083	-0.505816	0.300508	-0.123898	0.698095	0.297928	2.04708	-1.34535	0.650481	0.328601	PA3896	PA3896	Q9HXB7		Completeproteome;Referenceproteome	oxidation-reduction process		NAD binding;oxidoreductase activity-acting on the CH-OH group of donors-NAD or NADP as acceptor	Metabolic pathways;Microbial metabolism in diverse environments;Pentose phosphate pathway			8	30.8	35.632	0
+			+		2.95883	1.43736	0.0532537	0.0487156	0.613363	-0.54292	2.68351	0.782864	0.508874	0.201688	fecA	PA3901	Q9HXB2		Celloutermembrane;Completeproteome;Membrane;Referenceproteome;TonBbox	cell surface receptor signaling pathway;citrate transport;ferric iron transport;siderophore transport;transport	cell outer membrane;membrane;outer membrane	ferric iron binding;siderophore uptake transmembrane transporter activity;signaling receptor activity				25	42.7	85.466	0
+					2.36626	-1.53228	0.184985	-0.322975	0.45649	-0.290333	0.095309	0.0517817	1.37653	-0.586627	moaD	PA3917	Q9HX96	Molybdopterin synthase sulfur carrier subunit	Completeproteome;Molybdenumcofactorbiosynthesis;Nucleotide-binding;Referenceproteome	cofactor biosynthetic process;molybdopterin cofactor biosynthetic process			Folate biosynthesis;Metabolic pathways;Sulfur relay system			3	61.4	9.2153	0
+			+		4.26398	2.85026	0.227576	-0.245924	0.0682266	-0.090282	1.2222	0.985651	1.00246	-1.24507	PA3922	PA3922	Q9HX91	Uncharacterized protein PA3922	Completeproteome;Directproteinsequencing;Referenceproteome;Signal							18	54.3	51.229	0
+					3.90937	1.72356	0.0962232	-0.165744	2.1194	-1.06091	1.59089	0.680421	1.99883	-0.858914	cioA	PA3930	G3XCW8		Completeproteome;Referenceproteome	aerobic electron transport chain;generation of precursor metabolites and energy	cytochrome complex	electron transfer activity	Metabolic pathways;Oxidative phosphorylation;Two-component system			7	19.3	54.234	0
+		+	+	+	3.74846	2.54774	0.769114	-0.620964	2.68875	-2.38221	3.60814	-2.22541	2.34231	-2.50447	PA3931	PA3931	Q9HX85		Completeproteome;Referenceproteome				ABC transporters			12	62.5	28.101	0
			+		2.34301	-0.926461	0.164817	-0.0973287	0.241352	0.0761666	3.61501	-0.748532	0.489738	-0.0804958	tesB	PA3942	Q9HX74		Completeproteome;Referenceproteome	acyl-CoA metabolic process;cellular lipid metabolic process		acyl-CoA hydrolase activity	Biosynthesis of unsaturated fatty acids			10	43.9	32.934	0
			+		0.783813	-0.306158	0.963881	-0.463649	0.942251	-0.188332	3.27249	-0.731636	1.95871	-0.346281	rocA1	PA3948	Q9HX68		Completeproteome;DNA-binding;Referenceproteome;Transcription;Transcriptionregulation	phosphorelay signal transduction system;positive regulation of transcription-DNA-templated;regulation of transcription-DNA-templated		DNA binding;phosphorelay response regulator activity	Two-component system			4	24.4	22.995	0
			+		0.909413	0.381915	0.913915	0.457216	0.770528	0.250924	4.88755	1.82385	1.28325	0.342009	PA3958	PA3958	Q9HX58		Completeproteome;Referenceproteome							13	64.1	42.449	0
			+		0.190093	0.197889	0.0886704	0.0777855	0.331527	0.242679	7.21099	4.16304	1.76483	0.733356	PA3962	PA3962	Q9HX54		Completeproteome;Referenceproteome							2	12.3	14.769	0.0092318
			+		1.58728	-0.415025	0.939775	-0.413033	1.99418	-0.202621	4.38833	-0.970121	3.11416	-0.47776	PA3967	PA3967	Q9HX49		3D-structure;Completeproteome;Heme;Iron;Metal-binding;Referenceproteome			heme binding;oxygen binding				5	39.2	14.705	0
+					3.43749	2.50923	0.797278	0.957842	0.539225	-0.515509	0.259081	0.222883	0.177102	0.184457	PA3969	PA3969	Q9HX47		Completeproteome;Referenceproteome			N-acylphosphatidylethanolamine-specific phospholipase D activity;zinc ion binding				5	17.5	40.593	0.0079708
			+		3.90222	0.538173	0.116961	-0.0453238	0.123572	0.0514431	4.67885	-0.859973	0.574682	-0.0367646	hemL	PA3977	P48247	Glutamate-1-semialdehyde 2,1-aminomutase	Completeproteome;Cytoplasm;Isomerase;Porphyrinbiosynthesis;Pyridoxalphosphate;Referenceproteome	chlorophyll metabolic process;cofactor biosynthetic process;tetrapyrrole biosynthetic process		catalytic activity;glutamate-1-semialdehyde 2-1-aminomutase activity;peptidyl-prolyl cis-trans isomerase activity;pyridoxal phosphate binding;transaminase activity	Biosynthesis of secondary metabolites;Metabolic pathways;Porphyrin and chlorophyll metabolism		adenosylcobalamin biosynthesis II (late cobalt incorporation);tetrapyrrole biosynthesis I (from glutamate)	27	83.1	45.397	0
			+		0.146972	-0.261784	0.16608	-0.348652	0.207941	-0.447388	1.39263	-1.29481	0.103394	0.093183	ybeY	PA3982	Q9HX37	Endoribonuclease YbeY	Completeproteome;Cytoplasm;Endonuclease;Hydrolase;Metal-binding;Nuclease;Referenceproteome;Ribosomebiogenesis;rRNAprocessing;Zinc	rRNA processing		metalloendopeptidase activity				7	70.6	17.981	0
			+		3.1513	-0.424262	0.0775839	0.0187969	1.63773	0.258046	6.04751	1.01087	2.27433	0.260614	lnt	PA3984	Q9ZI86	Apolipoprotein N-acyltransferase	Acyltransferase;Cellinnermembrane;Cellmembrane;Completeproteome;Membrane;Referenceproteome;Transferase;Transmembrane;Transmembranehelix	cellular copper ion homeostasis;cellular protein metabolic process;lipoprotein biosynthetic process;lipoprotein modification;nitrogen compound metabolic process	Gram-negative-bacterium-type cell wall;integral component of membrane	N-acyltransferase activity				12	29.2	56.016	0
			+		0.155525	0.326981	0.578625	1.11594	0.430273	0.967819	1.95708	2.37744	0.941917	1.56566	PA3985	PA3985	Q9HX35		Completeproteome;Referenceproteome							5	38.3	28.295	0
			+		0.0283973	0.00669765	0.119006	0.0475149	1.1152	0.227801	4.09492	0.793229	1.75583	0.264999	lptE	PA3988	Q9HX32	LPS-assembly lipoprotein LptE	Celloutermembrane;Completeproteome;Lipoprotein;Membrane;Palmitate;Referenceproteome;Signal	Gram-negative-bacterium-type cell outer membrane assembly;lipopolysaccharide export	outer membrane	lipopolysaccharide binding				11	61.8	22.883	0
			+		1.91839	-0.31971	0.561855	-0.131259	0.0601686	-0.012558	3.15335	-0.697994	1.33362	-0.13227	lipA	PA3996	Q9HX25	Lipoyl synthase	4Fe-4S;Completeproteome;Cytoplasm;Iron;Iron-sulfur;Metal-binding;Referenceproteome;S-adenosyl-L-methionine;Transferase	cofactor biosynthetic process;lipoate biosynthetic process		4 iron-4 sulfur cluster binding;catalytic activity;iron-sulfur cluster binding;lipoate synthase activity	Lipoic acid metabolism;Metabolic pathways			21	72.8	36.733	0
			+		1.32344	0.180306	0.0619671	-0.0289583	1.32002	0.304668	5.82076	1.10096	2.36084	0.325772	dacC	PA3999	G3XD74		Carboxypeptidase;Completeproteome;Hydrolase;Protease;Referenceproteome	peptidoglycan biosynthetic process;proteolysis	Gram-negative-bacterium-type cell wall	carboxypeptidase activity;serine-type D-Ala-D-Ala carboxypeptidase activity	Metabolic pathways;Peptidoglycan biosynthesis			17	55.7	42.457	0
			+		0.0334692	0.019084	0.547743	-0.203754	0.215823	-0.20566	4.13793	0.934676	0.260639	0.0857821	rlpA	PA4000	Q9X6V6	RlpA-like lipoprotein	Cellmembrane;Completeproteome;Lipoprotein;Membrane;Palmitate;Referenceproteome;Signal			lyase activity;peptidoglycan binding				15	47.1	36.482	0
			+		1.78043	0.423341	0.34377	0.300642	1.63723	0.391171	2.99979	1.23234	1.10326	0.449844	pbpA	PA4003	G3XCV7		Completeproteome;Referenceproteome	cell wall biogenesis;peptidoglycan biosynthetic process	Gram-negative-bacterium-type cell wall;membrane	penicillin binding;serine-type D-Ala-D-Ala carboxypeptidase activity	beta-Lactam resistance;Peptidoglycan biosynthesis			17	33.1	72.212	0
			+		0.538507	-0.183103	0.612573	-0.241399	0.539026	-0.12255	3.58319	-0.789788	1.18823	-0.155856	rlmH	PA4004	Q9HX23	Ribosomal RNA large subunit methyltransferase H	Completeproteome;Cytoplasm;Methyltransferase;Referenceproteome;rRNAprocessing;S-adenosyl-L-methionine;Transferase	rRNA processing		methyltransferase activity				7	63.2	17.79	0
+			+		3.51051	1.792	0.195063	0.155627	0.04989	-0.066112	1.37054	-0.914583	0.0910384	-0.0859752	nadD	PA4006	Q9HX21	Probable nicotinate-nucleotide adenylyltransferase	3D-structure;ATP-binding;Completeproteome;NAD;Nucleotide-binding;Nucleotidyltransferase;Pyridinenucleotidebiosynthesis;Referenceproteome;Transferase	biosynthetic process;cofactor biosynthetic process;NAD biosynthetic process		catalytic activity;nicotinate-nucleotide adenylyltransferase activity;nucleotidyltransferase activity	Metabolic pathways;Nicotinate and nicotinamide metabolism			4	34.1	23.801	0.00036101
			+		2.30542	-0.19106	0.272856	-0.04919	0.299255	0.053134	4.0601	-0.772183	0.0935543	-0.0221281	proA	PA4007	Q9HX20	Gamma-glutamyl phosphate reductase	Amino-acidbiosynthesis;Completeproteome;Cytoplasm;NADP;Oxidoreductase;Prolinebiosynthesis;Referenceproteome	cellular amino acid metabolic process;cofactor biosynthetic process;oxidation-reduction process;proline biosynthetic process		glutamate-5-semialdehyde dehydrogenase activity;NADP binding;oxidoreductase activity;oxidoreductase activity-acting on the aldehyde or oxo group of donors-NAD or NADP as acceptor	Arginine and proline metabolism;Biosynthesis of amino acids;Biosynthesis of antibiotics;Biosynthesis of secondary metabolites;Carbapenem biosynthesis;Metabolic pathways		L-proline biosynthesis I	23	69.8	45.044	0
			+		0.860307	-0.955479	0.345254	-0.236533	1.11686	-0.259171	1.63035	0.866657	0.0581689	0.0261235	PA4011	PA4011	Q9HX16		Completeproteome;Referenceproteome				Peptidoglycan biosynthesis			6	18.8	47.043	0
			+		3.84922	0.65434	0.68793	-0.190872	2.50798	-0.233926	5.31544	-0.768679	1.6486	-0.308921	PA4015	PA4015	Q9HX12		Completeproteome;Referenceproteome							9	76.2	16.7	0
			+		2.38008	-0.609482	0.297742	-0.158612	0.920847	0.461528	2.95419	1.89681	0.127203	0.235503	PA4029	PA4029	Q9HWZ8		Completeproteome;Referenceproteome							5	14.5	24.441	0.0036962
			+		0.455512	-0.146572	0.128235	-0.0630755	0.34883	0.107719	4.24123	-0.907474	0.953166	0.163031	ppa	PA4031	Q9HWZ6	Inorganic pyrophosphatase	3D-structure;Completeproteome;Cytoplasm;Hydrolase;Magnesium;Metal-binding;Referenceproteome	metabolic process;phosphate-containing compound metabolic process	cytoplasm;extracellular space	inorganic diphosphatase activity;magnesium ion binding	Oxidative phosphorylation		UDP-glucose conversion	11	56.6	19.396	0
			+		0.0787738	-0.165065	0.0580452	0.143871	0.0292758	-0.0775537	1.36446	1.43763	0.0207326	-0.0412421	PA4036	PA4036	Q9HWZ1	Histidine kinase	ATP-binding;Completeproteome;Kinase;Nucleotide-binding;Phosphoprotein;Referenceproteome;Transferase	phosphorylation;signal transduction		phosphorelay sensor kinase activity;transferase activity-transferring phosphorus-containing groups				7	12.8	84.131	0.0076488
			+		0.597849	0.7065	0.125388	-0.176314	0.875203	0.831022	0.859952	1.07955	0.456467	0.468129	PA4048	PA4048	Q9HWY0		Completeproteome;Referenceproteome	proteolysis		aspartic-type endopeptidase activity				3	19.2	23.085	0
			+		1.86542	-0.652026	0.509976	-0.173406	0.407663	-0.797185	2.82636	-1.11663	0.0646294	-0.0639415	ribC	PA4055	Q9HWX3		Completeproteome;Referenceproteome	cofactor biosynthetic process		riboflavin synthase activity	Biosynthesis of secondary metabolites;Metabolic pathways;Riboflavin metabolism		flavin biosynthesis I (bacteria and plants)	6	42.9	23.469	0
			+		1.18204	0.370453	0.141455	0.106206	1.5846	0.365602	3.05423	-1.05138	2.44171	0.463093	ribD	PA4056	Q9HWX2	Riboflavin biosynthesis protein RibD	Completeproteome;Hydrolase;Metal-binding;NADP;Oxidoreductase;Referenceproteome;Riboflavinbiosynthesis;Zinc	cofactor biosynthetic process;oxidation-reduction process;riboflavin biosynthetic process		5-amino-6-(5-phosphoribosylamino)uracil reductase activity;catalytic activity;deaminase activity;diaminohydroxyphosphoribosylaminopyrimidine deaminase activity;hydrolase activity;NADP binding;riboflavin reductase (NADPH) activity;riboflavin synthase activity;zinc ion binding	Biosynthesis of secondary metabolites;Metabolic pathways;Quorum sensing;Riboflavin metabolism	Riboflavin metabolism		17	55.2	39.764	0
			+		2.63285	-0.191437	4.11136	0.347224	2.703	0.0774093	6.40325	-0.669548	1.83043	0.0772572	PA4061	PA4061	Q9HWW7		Completeproteome;Referenceproteome	cell redox homeostasis;glycerol ether metabolic process		protein binding;protein disulfide oxidoreductase activity				20	89.3	31.878	0
+		+	+	+	2.89057	2.68717	0.451678	-0.627342	4.30191	-3.67194	3.58792	-3.22261	3.94801	-3.32216	PA4063	PA4063	Q9HWW5		Completeproteome;Referenceproteome							5	42.3	21.235	0
+					4.78963	1.40115	0.663415	0.206473	4.00788	-0.865845	0.404947	0.142284	2.48111	-0.619588	PA4078	PA4078	Q9HWV0		Completeproteome;Phosphopantetheine;Referenceproteome			catalytic activity;phosphopantetheine binding				51	58	110.35	0
			+		2.3038	0.570234	0.0485751	0.0518904	0.187797	-0.172713	1.66649	-1.38767	0.55289	-0.24304	PA4079	PA4079	Q9HWU9		Completeproteome;Referenceproteome			carbonyl reductase (NADPH) activity				9	60.3	24.318	0
			+		1.38344	-0.422022	0.017363	-0.00890779	0.721282	0.258684	3.31367	0.704712	0.730753	0.223438	bfmS	PA4102	Q9HWS6	Histidine kinase	ATP-binding;Completeproteome;Kinase;Membrane;Nucleotide-binding;Phosphoprotein;Referenceproteome;Transferase;Transmembrane;Transmembranehelix;Two-componentregulatorysystem	pathogenesis;phosphorylation;signal transduction	integral component of membrane	phosphorelay sensor kinase activity;transferase activity-transferring phosphorus-containing groups				19	55.5	47.771	0
			+		2.8972	-0.689105	1.10176	-0.265017	1.08064	0.268104	4.17114	-0.814203	0.563949	0.353647	PA4106	PA4106	Q9HWS2	UPF0276 protein PA4106	Completeproteome;Referenceproteome							14	46	30.782	0
		+	+	+	0.515794	-0.705352	1.22434	-1.54528	3.39846	-3.63986	2.62383	-2.81118	3.56847	-3.80331	PA4107	PA4107	Q9HWS1		Calcium;Completeproteome;Referenceproteome	cellular calcium ion homeostasis;cellular response to calcium ion		calcium ion binding				13	76.8	15.771	0
+			+	+	2.6458	2.2654	0.576557	-0.799008	0.019464	0.0376906	5.27872	6.85592	3.78996	3.45682	ampC	PA4110	P24735	Beta-lactamase	3D-structure;Antibioticresistance;Completeproteome;Directproteinsequencing;Hydrolase;Periplasm;Referenceproteome;Signal	antibiotic catabolic process;regulation of beta-lactamase activity;response to stimulus	outer membrane-bounded periplasmic space	alkaline phosphatase activity;beta-lactamase activity	beta-Lactam resistance	Penicillin and cephalosporin biosynthesis		24	75.8	43.401	0
+					2.57354	-2.41276	0.72411	-0.551141	0.460565	0.285355	0.481368	0.27492	1.43297	0.73599	PA4130	PA4130	Q9HWQ1		4Fe-4S;Completeproteome;Heme;Iron;Iron-sulfur;Metal-binding;Oxidoreductase;Referenceproteome	oxidation-reduction process		heme binding;iron-sulfur cluster binding;oxidoreductase activity	Metabolic pathways;Microbial metabolism in diverse environments;Sulfur metabolism	Sulfur metabolism		22	49.2	62.16	0
+					2.79691	1.62548	0.306737	-0.306748	2.48288	-0.522476	0.717573	0.204036	0.476556	0.156943	PA4132	PA4132	Q9HWP9		Completeproteome;DNA-binding;Referenceproteome;Transcription;Transcriptionregulation	biosynthetic process;regulation of transcription-DNA-templated		catalytic activity;DNA-binding transcription factor activity;pyridoxal phosphate binding				13	42.9	52.262	0
			+		0.947393	0.308153	1.16234	0.610873	0.00668751	0.00993299	1.93955	1.70409	0.069965	0.113315	PA4133	PA4133	Q9HWP8		Completeproteome;Electrontransport;Heme;Iron;Membrane;Metal-binding;Oxidoreductase;Referenceproteome;Respiratorychain;Transmembrane;Transport	aerobic respiration;generation of precursor metabolites and energy;nitrogen fixation;oxidation-reduction process	integral component of membrane;plasma membrane respiratory chain complex IV	cytochrome-c oxidase activity;heme binding	Metabolic pathways;Oxidative phosphorylation;Two-component system			5	16.6	53.318	0
+			+		2.13638	-2.82617	0.65511	0.191975	3.6434	0.42369	8.65765	4.10032	3.83008	0.725473	PA4154	PA4154	Q9HWM7		Completeproteome;Referenceproteome							13	55.4	24.122	0
			+		0.724841	0.444796	0.295062	0.244343	0.443954	-0.366825	2.30463	-0.872715	2.78298	0.575729	PA4162	PA4162	Q9HWL9		Completeproteome;Referenceproteome							5	23.5	24.857	0
			+		2.01203	-0.394523	0.610121	-0.294315	0.660982	0.125811	4.34047	-1.04452	0.34062	-0.0632353	PA4163	PA4163	Q9HWL8		Completeproteome;Referenceproteome				Aminobenzoate degradation;Arginine and proline metabolism;Microbial metabolism in diverse environments;Phenylalanine metabolism;Styrene degradation;Tryptophan metabolism			22	59.8	60.494	0
			+		0.321992	0.0635748	0.2027	-0.0542865	2.61448	-0.368706	4.42427	-1.01673	2.53801	-0.604056	ppiC2	PA4176	Q9HWK5	Peptidylprolyl isomerase	Completeproteome;Isomerase;Referenceproteome;Rotamase	cellular protein metabolic process;protein folding		peptidyl-prolyl cis-trans isomerase activity				5	75.3	9.963	0
+					1.30778	-2.95272	1.86412	-4.08296	0.109234	0.413137	NaN	0	NaN	0	PA4184	PA4184	Q9HWJ7		Completeproteome;DNA-binding;Referenceproteome;Transcription;Transcriptionregulation	regulation of transcription-DNA-templated;sarcosine catabolic process		DNA binding;DNA-binding transcription factor activity;sequence-specific DNA binding				3	15.3	37.686	0.0050218
			+		0.482123	-0.25742	0.0997	0.101336	0.446128	-0.20146	2.14428	0.965	0.362825	-0.148718	bfiS	PA4197	Q9HWI4	Histidine kinase	ATP-binding;Completeproteome;Kinase;Nucleotide-binding;Phosphoprotein;Referenceproteome;Transferase	phosphorylation;positive regulation of single-species biofilm formation on inanimate substrate;signal transduction		phosphorelay sensor kinase activity;protein binding;transferase activity-transferring phosphorus-containing groups				6	8.6	82.947	0.0003639
			+		0.187404	0.514149	0.282321	0.230316	0.183976	-0.153942	0.883639	-1.56527	0.0281888	-0.02494	PA4198	PA4198	Q9HWI3		Completeproteome;Referenceproteome			catalytic activity				12	30.4	59.548	0
			+		2.27581	1.0849	0.802052	0.714025	0.211075	-0.451647	1.56076	-1.56714	0.124578	0.0784421	ddlA	PA4201	Q9HWI0	D-alanine--D-alanine ligase A	ATP-binding;Cellshape;Cellwallbiogenesis/degradation;Completeproteome;Cytoplasm;Ligase;Magnesium;Manganese;Metal-binding;Nucleotide-binding;Peptidoglycansynthesis;Referenceproteome	peptidoglycan biosynthetic process	cytoplasm	ATP binding;D-alanine-D-alanine ligase activity;metal ion binding	D-Alanine metabolism;Metabolic pathways;Peptidoglycan biosynthesis;Vancomycin resistance		KDO<SUB>2</SUB>-lipid A and peptidoglycan biosynthesis;peptidoglycan and lipid A precursor biosynthesis;peptidoglycan biosynthesis I (meso-diaminopimelate containing);UDP-N-acetylmuramoyl-pentapeptide biosynthesis I (meso-DAP-containing)	12	36.7	36.533	0
			+		3.35462	1.03974	0.373976	0.274284	0.706665	-0.191925	4.3388	1.43139	0.168161	-0.203491	mexG	PA4205	Q9HWH6		Completeproteome;Referenceproteome	quorum sensing	membrane					5	44.6	16.195	0
+			+		3.10577	1.40455	0.0459125	0.0320706	1.38112	0.936261	2.89308	2.4808	1.62217	1.09358	mexH	PA4206	Q9HWH5		Cellcycle;Celldivision;Completeproteome;Referenceproteome	quorum sensing;transmembrane transport	membrane	drug transmembrane transporter activity;transmembrane transporter activity	Quorum sensing			20	72.7	39.24	0
+			+		4.32566	1.56624	1.33349	0.462208	1.03838	0.575479	4.0201	2.88402	1.22149	0.718043	mexI	PA4207	Q9HWH4		Cellcycle;Celldivision;Completeproteome;Referenceproteome	transmembrane transport;transport	membrane	drug transmembrane transporter activity;transmembrane transporter activity	Quorum sensing			23	30.3	111.01	0
+			+		3.37545	1.61761	0.923762	0.457276	0.985916	-0.40692	3.95205	2.01147	0.130864	0.0852089	opmD	PA4208	Q9HWH3		Completeproteome;Referenceproteome	transmembrane transport;transport	membrane	drug transmembrane transporter activity;efflux transmembrane transporter activity;transmembrane transporter activity				19	53.8	52.98	0
			+		0.547822	0.552724	0.146774	-0.173257	3.11617	0.545857	4.87881	-1.89034	1.01069	0.328825	phzM	PA4209	Q9HWH2		3D-structure;Completeproteome;Methyltransferase;Referenceproteome;Transferase	phenazine biosynthetic process		catalytic activity;methyltransferase activity;O-methyltransferase activity;S-adenosylmethionine-dependent methyltransferase activity			Phenazine biosynthesis;pyocyanin biosynthesis	18	70.1	36.357	0
+			+		3.77026	1.59428	0.12307	-0.0720253	0.621752	0.130071	5.11474	-1.51587	0.0961613	-0.0265121	phzB1	PA4211	O69753	Phenazine biosynthesis protein PhzB 1	Antibioticbiosynthesis;Completeproteome;Referenceproteome;Virulence	antibiotic biosynthetic process;phenazine biosynthetic process			Quorum sensing		Phenazine biosynthesis	11	80.9	18.888	0
			+		1.80815	1.0044	0.0359418	-0.0388656	1.67087	0.293453	4.01375	-1.02992	0.884618	0.202055	phzS	PA4217	Q9HWG9		3D-structure;Completeproteome;FAD;Flavoprotein;Monooxygenase;Nucleotide-binding;Oxidoreductase;Referenceproteome	phenazine biosynthetic process		catalytic activity;FAD binding;monooxygenase activity			Phenazine biosynthesis;pyocyanin biosynthesis	24	71.4	43.644	0
			+		0.719385	0.280929	0.214225	0.134525	0.266356	-0.265302	2.45575	0.871125	1.11739	0.236935	PA4218	PA4218	Q9HWG8		Completeproteome;Referenceproteome	regulation of beta-lactamase activity;response to antibiotic	Gram-negative-bacterium-type cell wall;integral component of membrane	acetyl-CoA transmembrane transporter activity;transmembrane transporter activity				5	19.8	43.151	0
			+		0.0832627	0.112966	0.276226	0.431011	0.0101251	-0.0156302	1.69148	1.29923	0.398985	0.44348	PA4222	PA4222	Q9HWG7		ATP-binding;Completeproteome;Nucleotide-binding;Referenceproteome	transmembrane transport	integral component of membrane	ATP binding;ATPase activity;ATPase-coupled transmembrane transporter activity				16	30.1	61.392	0
			+		0.911988	-1.69059	1.16296	-1.06776	0.455522	0.339548	1.51039	1.26767	0.602643	0.616441	PA4223	PA4223	Q9HWG6		ATP-binding;Completeproteome;Nucleotide-binding;Referenceproteome	transmembrane transport	integral component of membrane	ATP binding;ATPase activity;ATPase-coupled transmembrane transporter activity				15	31.8	61.338	0
			+		0.881346	1.49019	0.635262	-1.00611	0.473267	-0.627693	1.16969	-1.30263	0.330359	-0.617732	pchC	PA4229	Q9HWG2		Completeproteome;Referenceproteome	biosynthetic process;pyochelin biosynthetic process		hydrolase activity-acting on ester bonds				11	62.2	27.591	0
			+		2.52775	1.00468	0.621488	-0.354961	1.19228	-0.267027	3.46492	-1.04862	1.80331	-0.484342	pchB	PA4230	Q51507	Isochorismate pyruvate lyase	3D-structure;Completeproteome;Directproteinsequencing;Isomerase;Lyase;Referenceproteome	chorismate metabolic process;salicylic acid biosynthetic process		carbon-oxygen lyase activity;chorismate mutase activity	Biosynthesis of antibiotics;Biosynthesis of secondary metabolites;Biosynthesis of siderophore group nonribosomal peptides		salicylate biosynthesis I	7	49.5	11.432	0
			+		1.05286	-0.274683	0.0463479	0.0383453	0.000215232	0.000122547	3.20218	0.811946	0.213204	-0.0923424	PA4233	PA4233	Q9HWG1		Completeproteome;Referenceproteome	transmembrane transport	integral component of plasma membrane					2	7.8	48.818	0
			+		4.11863	0.48394	0.5248	0.0650458	0.22457	-0.043129	4.20894	-0.702198	0.968951	-0.153232	bfr	PA4235	Q9HWF9	Bacterioferritin	3D-structure;Completeproteome;Heme;Iron;Ironstorage;Metal-binding;Oxidoreductase;Referenceproteome	cellular iron ion homeostasis;intracellular sequestering of iron ion;iron ion transport;response to stimulus		ferric iron binding	Porphyrin and chlorophyll metabolism			11	86.4	17.94	0
+			+		5.54889	1.64262	0.412196	0.100651	2.19412	-0.342238	3.74848	-0.825288	2.88473	-0.373652	katA	PA4236	O52762	Catalase	3D-structure;Completeproteome;Directproteinsequencing;Heme;Hydrogenperoxide;Iron;Metal-binding;Oxidoreductase;Peroxidase;Referenceproteome	hydrogen peroxide catabolic process;oxidation-reduction process;response to oxidative stress;response to stimulus		catalase activity;heme binding	Biosynthesis of antibiotics;Biosynthesis of secondary metabolites;Carbon metabolism;Glyoxylate and dicarboxylate metabolism;Tryptophan metabolism		superoxide radicals degradation	33	78.4	55.588	0
			+		3.65026	-0.491194	0.414716	-0.119256	0.325838	0.121673	3.7312	0.799171	1.19996	0.181826	secY	PA4243	Q9HWF5	Protein translocase subunit SecY	Cellinnermembrane;Cellmembrane;Completeproteome;Membrane;Proteintransport;Referenceproteome;Translocation;Transmembrane;Transmembranehelix;Transport	protein transport;secretion	membrane		Bacterial secretion system;Protein export;Quorum sensing			14	31.2	47.832	0
			+		0.266633	0.0940385	0.00839296	-0.00546312	0.678093	0.289945	3.80506	-0.752286	2.3302	0.325381	rpsJ	PA4264	Q9HWD4	30S ribosomal protein S10	Completeproteome;Referenceproteome;Ribonucleoprotein;Ribosomalprotein	cellular protein metabolic process;RNA metabolic process;translation	ribosome	RNA binding;structural constituent of ribosome	Ribosome			12	82.5	11.766	0
			+		2.14585	0.161423	0.779669	-0.150744	0.545875	-0.0858059	3.41957	-0.761343	1.91668	-0.0835953	tufA	PA4265;PA4277	P09591	Elongation factor Tu	Completeproteome;Cytoplasm;Elongationfactor;GTP-binding;Nucleotide-binding;Proteinbiosynthesis;Referenceproteome	cellular protein metabolic process;translation;translational elongation		GTP binding;GTPase activity;translation elongation factor activity				37	90.9	43.369	0
			+		1.16711	-0.0734196	1.04089	-0.231403	0.744188	0.101716	5.71765	-0.750279	1.15556	0.0856419	fusA	PA4266	Q9HWD2	Elongation factor G 1	3D-structure;Completeproteome;Cytoplasm;Elongationfactor;GTP-binding;Nucleotide-binding;Proteinbiosynthesis;Referenceproteome	cellular protein metabolic process;translation;translational elongation		GTP binding;GTPase activity;translation elongation factor activity				60	85.4	77.784	0
			+		0.855021	0.363235	0.115334	-0.140662	1.09635	0.427841	2.71712	0.796794	2.9461	0.470891	PA4278	PA4278	Q9HWC2		Completeproteome;Referenceproteome			peptidoglycan binding				6	28.2	26.076	0
			+		1.31247	-0.551533	0.806552	-0.304611	0.750939	-0.563205	2.01609	-1.24923	0.886516	-0.621543	coaX	PA4279	Q9HWC1	Type III pantothenate kinase	3D-structure;Antibioticresistance;ATP-binding;CoenzymeAbiosynthesis;Completeproteome;Cytoplasm;Kinase;Metal-binding;Nucleotide-binding;Potassium;Referenceproteome;Transferase			pantothenate kinase activity	Metabolic pathways;Pantothenate and CoA biosynthesis			7	47.2	26.758	0
+					1.651	-1.60559	0.1489	0.227503	0.0498824	0.0468698	0.948858	0.51115	1.23539	0.518436	PA4290	PA4290	Q9HWB0		Completeproteome;Referenceproteome	signal transduction	membrane		Bacterial chemotaxis;Two-component system			22	63	58.403	0
			+		0.452545	-0.111565	0.235546	-0.0867052	0.937238	0.253906	4.13167	0.960048	1.16377	0.200805	PA4292	PA4292	Q9HWA8		Completeproteome;Referenceproteome	phosphate ion transport	membrane	inorganic phosphate transmembrane transporter activity				8	19	52.915	0
			+		3.13619	-0.461242	0.481659	-0.122497	0.713892	0.0752101	7.66006	-0.881571	0.776646	0.0399809	purU1	PA4314	Q9HW87	Formyltetrahydrofolate deformylase	Completeproteome;Hydrolase;One-carbonmetabolism;Purinebiosynthesis;Referenceproteome	biosynthetic process;carboxylic acid metabolic process;'de novo' IMP biosynthetic process;glyoxylate metabolic process;nucleotide metabolic process		exodeoxyribonuclease V activity;formyltetrahydrofolate deformylase activity;hydroxymethyl--formyl- and related transferase activity	Glyoxylate and dicarboxylate metabolism;One carbon pool by folate			14	65	32.41	0
			+		0.64723	-0.483988	0.0591137	0.0846334	0.28895	-0.0882878	2.3291	-0.980292	0.113567	-0.028182	sbcB	PA4316	Q9HW85	Exodeoxyribonuclease I	Completeproteome;DNAdamage;DNArepair;Exonuclease;Hydrolase;Nuclease;Referenceproteome	DNA metabolic process;DNA repair		exodeoxyribonuclease activity;exodeoxyribonuclease I activity;nucleic acid binding	Mismatch repair			20	58.1	55.449	0
			+		0.520729	-0.69003	0.953916	-0.661075	1.11528	0.415143	5.10293	3.22261	1.41433	0.623459	PA4317	PA4317	Q9HW84		Completeproteome;Referenceproteome							5	26.1	26.709	0
			+		0.658434	-0.496395	1.2171	-0.870667	0.79224	-0.580787	2.04064	1.17872	0.606908	-0.516231	PA4318	PA4318	Q9HW83		Completeproteome;Referenceproteome							5	29.4	28.801	0
			+		0.177534	-0.310424	0.771238	-1.07313	0.8124	1.04696	2.87542	3.6262	1.45844	1.66932	PA4319	PA4319	Q9HW82		Completeproteome;Referenceproteome							5	19	36.416	0
			+		0.163183	-0.254497	0.0171545	-0.0211391	0.0203005	-0.0269704	1.298	2.03254	0.379194	0.365711	PA4320	PA4320	Q9HW81		Completeproteome;Referenceproteome							7	19.3	59.671	0
			+		NaN	0	0.259017	0.48438	1.7535	1.0504	3.84614	2.55017	2.83574	1.53678	PA4321	PA4321	Q9HW80		Completeproteome;Referenceproteome							8	20.3	47.703	0
			+		0.38704	-0.0596566	1.08838	-0.247559	2.11263	0.303535	5.22799	0.754176	2.00215	0.418468	PA4322	PA4322	Q9HW79		Completeproteome;Referenceproteome			ATP binding;ATPase activity				19	80.3	36.661	0
			+		0.353276	-0.357638	0.266415	-0.534163	1.01409	0.599476	3.36864	1.94496	0.146094	0.107046	PA4323	PA4323	Q9HW78		Completeproteome;Referenceproteome							7	28.4	50.359	0
+			+		3.3422	3.60281	0.612955	0.792585	0.317023	-0.535996	2.24665	-2.1233	0.404075	-0.589624	PA4328	PA4328	Q9HW73		Completeproteome;Referenceproteome							17	70.4	34.419	0
			+		4.83763	-0.559083	0.365441	-0.0581708	1.81683	0.123172	5.27864	-0.805042	1.09924	0.113412	pykA	PA4329	Q9HW72	Pyruvate kinase	Completeproteome;Glycolysis;Kinase;Magnesium;Pyruvate;Referenceproteome;Transferase	carbon fixation;carbon utilization;cellular catabolic process;generation of precursor metabolites and energy;gluconeogenesis;glycolytic process;purine nucleotide metabolic process;pyruvate biosynthetic process;pyruvate metabolic process		catalytic activity;magnesium ion binding;obsolete gamma-glutamyltransferase activity;potassium ion binding;pyruvate kinase activity	Biosynthesis of amino acids;Biosynthesis of antibiotics;Biosynthesis of secondary metabolites;Carbon metabolism;Glycolysis / Gluconeogenesis;Metabolic pathways;Microbial metabolism in diverse environments;Purine metabolism;Pyruvate metabolism		aerobic glycerol degradation I;anaerobic respiration;glycolysis + citric acid pathway;glycolysis I (from glucose 6-phosphate);glycolysis II (from fructose 6-phosphate);glycolysis III (from glucose);heterolactic fermentation;hexitol fermentation to lactate and formate and ethanol and acetate;mixed acid fermentation;superpathway of glycolysis and Entner-Doudoroff;superpathway of glycolysis and pyru…	30	75.8	52.252	0
+			+		5.33712	-1.28978	1.31349	-0.148554	2.17141	0.117374	6.98023	-1.07597	1.38657	0.0764265	PA4333	PA4333	Q9HW68		Completeproteome;Referenceproteome	generation of precursor metabolites and energy		fumarate hydratase activity;hydro-lyase activity;lyase activity	Biosynthesis of antibiotics;Biosynthesis of secondary metabolites;Carbon metabolism;Citrate cycle (TCA cycle);Metabolic pathways;Microbial metabolism in diverse environments;Pyruvate metabolism		acetyl-CoA assimilation;anaerobic respiration;mixed acid fermentation;superpathway of glycolysis and pyruvate dehydrogenase and TCA and and glyoxylate bypass;superpathway of glyoxylate bypass and TCA;TCA cycle I (prokaryotic)	30	77.3	54.763	0
			+		3.1466	0.482965	0.207497	-0.0690303	2.20449	0.404024	3.69247	-1.00307	2.26044	0.277314	PA4336	PA4336	Q9HW65		Completeproteome;Referenceproteome							10	86.1	21.025	0
+					3.61248	1.3385	0.291591	0.296163	1.024	0.588957	1.20122	-0.248741	2.13247	0.463223	PA4349	PA4349	Q9HW52		Completeproteome;Referenceproteome	oxidation-reduction process		oxidoreductase activity-acting on the CH-CH group of donors				7	28.2	31.671	0
			+		0.481385	0.0840292	2.7238	-0.49561	2.19476	-0.146682	6.63515	-0.934211	2.01263	-0.298419	xenB	PA4356	Q9HW45		Completeproteome;Referenceproteome	oxidation-reduction process;response to antibiotic;response to stimulus		catalytic activity;FMN binding;oxidoreductase activity				26	90.6	37.796	0
			+		2.02998	-0.615017	0.695314	-0.17586	1.25212	0.180088	6.86624	1.90638	1.71761	0.336836	PA4360	PA4360	UPI0000396351;Q9HW41		Completeproteome;Referenceproteome							14	61.9	30.809	0
+					2.79349	2.45704	0.411187	0.357635	0.541651	-0.917571	0.408082	0.788176	0.173828	0.411309	PA4362	PA4362	Q9HW39		Completeproteome;Referenceproteome	oxidation-reduction process		oxidoreductase activity				6	27.3	37.797	0.0013841
			+		3.85414	-0.530892	0.890144	-0.190246	1.0072	-0.164752	5.02715	-0.976155	2.21229	-0.283609	sodB	PA4366	P53641	Superoxide dismutase [Fe]	Completeproteome;Iron;Metal-binding;Oxidoreductase;Referenceproteome	oxidation-reduction process;response to stimulus;superoxide metabolic process		metal ion binding;phosphotransferase activity-nitrogenous group as acceptor;superoxide dismutase activity			superoxide radicals degradation	10	69.9	21.351	0
			+		2.08512	0.232414	0.0781278	-0.0122118	0.170079	0.0202017	4.29673	0.68611	2.30866	0.1671	icmP	PA4370	Q9HW32		Completeproteome;Referenceproteome		membrane					33	73.5	47.23	0
			+		1.29454	-0.81944	0.0124165	-0.0221314	0.259154	-0.221186	2.80646	1.32327	0.267374	-0.225213	PA4371	PA4371	Q9HW31		Completeproteome;Referenceproteome			electron transfer activity;heme binding				11	35.5	50.709	0
			+		1.16038	0.164695	1.14768	0.0861454	1.44525	0.092824	5.97434	0.838295	2.01219	0.24147	PA4372	PA4372	Q9HW30		Completeproteome;Referenceproteome							24	71.2	38.323	0
			+		2.66644	-1.21698	0.904232	-0.586582	1.02378	0.611214	4.54349	1.65575	2.25251	0.552902	PA4374	PA4374	Q9HW28		Cellcycle;Celldivision;Completeproteome;Referenceproteome	ion transport;transmembrane transport	membrane	drug transmembrane transporter activity;transmembrane transporter activity	beta-Lactam resistance;Cationic antimicrobial peptide (CAMP) resistance			8	32.4	40.868	0
			+		1.76336	-0.616564	0.0102574	0.019104	0.0996716	-0.0983672	2.73816	1.237	0.569975	-0.439706	PA4375	PA4375	Q9HW27		Cellcycle;Celldivision;Completeproteome;Referenceproteome	ion transport;transmembrane transport	membrane	drug transmembrane transporter activity;transmembrane transporter activity	beta-Lactam resistance;Cationic antimicrobial peptide (CAMP) resistance			15	18.3	110.53	0
			+		0.0259373	-0.0153446	0.616997	-0.405634	0.47549	0.337236	2.15068	-0.986629	0.138222	-0.0999179	pncB2	PA4376	Q9HW26	Nicotinate phosphoribosyltransferase 2	3D-structure;Completeproteome;Ligase;Pyridinenucleotidebiosynthesis;Referenceproteome;Transferase	cofactor biosynthetic process;NAD biosynthetic process		nicotinate phosphoribosyltransferase activity;nicotinate-nucleotide diphosphorylase (carboxylating) activity	Metabolic pathways;Nicotinate and nicotinamide metabolism		pyridine nucleotide cycling	12	33.2	45.69	0
			+		0.981358	-0.305612	1.91058	0.52282	0.84205	0.319626	2.98728	-0.845501	0.682196	0.207885	groS	PA4386	P30720	10 kDa chaperonin	Chaperone;Completeproteome;Cytoplasm;Referenceproteome	protein folding		ATP binding				11	84.5	10.267	0
			+		0.932065	-0.230006	2.29154	0.680724	0.742124	0.367679	3.70188	1.15714	2.25809	0.476502	PA4387	PA4387	Q9HW17		Completeproteome;Referenceproteome		membrane					7	34.2	17.192	0
			+		2.34654	0.271237	0.687925	0.176143	0.303751	0.0666537	5.65648	-0.896527	0.497416	0.0665598	PA4388	PA4388	Q9HW16		3D-structure;Completeproteome;Referenceproteome			cofactor binding				15	83.2	27	0
			+		0.271091	-0.0544848	0.182647	0.0634775	1.60485	0.161457	4.5417	-0.680087	1.85424	0.119196	speA	PA4389	Q9HW15		Completeproteome;Referenceproteome				Biosynthesis of unsaturated fatty acids;Biotin metabolism;Fatty acid biosynthesis;Fatty acid metabolism;Metabolic pathways			16	72.2	26.72	0
			+		0.298288	-0.416923	0.540885	-0.842524	0.239287	0.148268	4.0149	2.0602	0.186732	0.133242	PA4390	PA4390	Q9HW14		Completeproteome;Referenceproteome							14	49	38.148	0
			+		1.03652	-0.251585	0.432908	-0.106752	1.68042	0.194029	6.81233	1.73946	1.44771	0.186732	PA4394	PA4394	Q9HW12		Completeproteome;Referenceproteome	transmembrane transport	membrane					8	38.8	29.817	0
			+		0.0567511	-0.0135927	0.883054	-0.194145	1.12404	-0.199876	5.18571	-1.00397	1.66781	-0.365694	PA4395	PA4395	Q9HW11	UPF0234 protein PA4395	Completeproteome;Referenceproteome							12	52.8	18.044	0
			+		0.132005	0.116397	0.291586	0.15239	1.10213	0.362346	2.43842	-1.01292	0.195685	0.0942235	PA4399	PA4399	Q9HW07		Completeproteome;Referenceproteome				Metabolic pathways;Porphyrin and chlorophyll metabolism			5	35.4	21.065	0
			+		0.530383	-0.0902605	1.94394	-0.317487	2.00607	-0.196637	5.10797	-0.77646	1.9684	-0.307919	argJ	PA4402	Q9HW04	Amino-acid acetyltransferase;Arginine biosynthesis bifunctional protein ArgJ;Arginine biosynthesis bifunctional protein ArgJ alpha chain;Arginine biosynthesis bifunctional protein ArgJ beta chain;Glutamate N-acetyltransferase	Acyltransferase;Amino-acidbiosynthesis;Argininebiosynthesis;Autocatalyticcleavage;Completeproteome;Cytoplasm;Multifunctionalenzyme;Referenceproteome;Transferase	arginine biosynthetic process;cellular amino acid metabolic process		glutamate N-acetyltransferase activity;NADH dehydrogenase (ubiquinone) activity	2-Oxocarboxylic acid metabolism;Arginine biosynthesis;Biosynthesis of amino acids;Biosynthesis of antibiotics;Biosynthesis of secondary metabolites;Metabolic pathways		L-arginine biosynthesis II (acetyl cycle)	18	71.4	41.762	0
			+		0.949224	-0.819519	0.125836	0.194467	0.370123	0.35172	3.91088	2.62444	0.811443	0.476231	ftsQ	PA4409	G3XDA7	Cell division protein FtsQ	Cellcycle;Celldivision;Cellinnermembrane;Cellmembrane;Completeproteome;Membrane;Referenceproteome;Transmembrane;Transmembranehelix	cell septum assembly;FtsZ-dependent cytokinesis						11	51.6	32.25	0
			+		2.09998	-0.43285	0.201631	-0.121647	1.47566	-0.250975	4.32049	0.853206	1.30309	-0.160892	murG	PA4412	Q9HW01	UDP-N-acetylglucosamine--N-acetylmuramyl-(pentapeptide) pyrophosphoryl-undecaprenol N-acetylglucosamine transferase	3D-structure;Cellcycle;Celldivision;Cellinnermembrane;Cellmembrane;Cellshape;Cellwallbiogenesis/degradation;Completeproteome;Glycosyltransferase;Membrane;Peptidoglycansynthesis;Referenceproteome;Transferase	carbohydrate metabolic process;lipid glycosylation;peptidoglycan biosynthetic process		transferase activity-transferring glycosyl groups;transferase activity-transferring hexosyl groups;undecaprenyldiphospho-muramoylpentapeptide beta-N-acetylglucosaminyltransferase activity	Metabolic pathways;Peptidoglycan biosynthesis;Vancomycin resistance		KDO<SUB>2</SUB>-lipid A and peptidoglycan biosynthesis;peptidoglycan and lipid A precursor biosynthesis;peptidoglycan biosynthesis I (meso-diaminopimelate containing)	17	64.1	37.798	0
			+		0.00439994	0.007164	0.186747	0.270542	1.0426	-0.267266	2.80987	0.817038	0.758741	-0.204529	ftsW	PA4413	Q9HW00	Putative lipid II flippase FtsW	Cellcycle;Celldivision;Cellinnermembrane;Cellmembrane;Cellshape;Cellwallbiogenesis/degradation;Completeproteome;Membrane;Peptidoglycansynthesis;Referenceproteome;Transmembrane;Transmembranehelix;Transport	cell division;FtsZ-dependent cytokinesis;peptidoglycan biosynthetic process	integral component of membrane					4	21.6	43.764	0
			+		0.777225	-0.552514	0.124188	0.0965953	1.94395	1.06557	3.50066	2.16716	1.47998	0.864114	ftsI	PA4418	G3XD46		3D-structure;Completeproteome;Referenceproteome	cell division;FtsZ-dependent cytokinesis;peptidoglycan biosynthetic process	integral component of plasma membrane	penicillin binding;peptidoglycan glycosyltransferase activity	beta-Lactam resistance;Peptidoglycan biosynthesis			20	46.8	62.855	0
+			+		2.65173	-1.88587	1.05724	-0.761143	0.856369	1.09788	2.27364	1.88333	0.283231	-0.532025	ftsL	PA4419	Q9HVZ6	Cell division protein FtsL	Cellcycle;Celldivision;Cellinnermembrane;Cellmembrane;Completeproteome;Membrane;Referenceproteome;Transmembrane;Transmembranehelix	cell division;FtsZ-dependent cytokinesis	integral component of membrane					3	32	11.138	0.00035714
			+		1.61193	0.135572	0.263976	0.0617948	2.40215	0.21658	5.66581	0.758992	2.65892	0.261208	PA4423	PA4423	Q9HVZ2		Completeproteome;Referenceproteome							31	83.4	65.629	0
			+		3.03954	-0.450024	0.68528	-0.154048	0.00299368	-0.000495434	4.40442	-0.883451	0.147704	-0.020503	gmhA	PA4425	Q9HVZ0	Phosphoheptose isomerase	3D-structure;Carbohydratemetabolism;Completeproteome;Cytoplasm;Isomerase;Lipopolysaccharidebiosynthesis;Metal-binding;Referenceproteome;Zinc	carbohydrate derivative metabolic process		carbohydrate derivative binding;D-sedoheptulose 7-phosphate isomerase activity	Lipopolysaccharide biosynthesis;Metabolic pathways			11	92.4	21.413	0
			+		2.32314	0.330563	0.17171	0.0956111	0.86008	0.26873	4.74697	0.8456	2.43289	0.312412	PA4426	PA4426	Q9HVY9		Completeproteome;Referenceproteome							6	42.7	20.619	0
			+		2.18317	0.335443	0.289152	-0.0504179	0.125663	-0.0252385	3.99076	-0.916718	0.0334386	0.00442171	sspA	PA4428	Q9HVY7		Completeproteome;Referenceproteome	cellular response to amino acid starvation		protein binding				10	59.5	23.615	0
			+		1.22659	0.131779	0.292317	-0.0937023	0.00478348	-0.00148869	5.41545	1.05096	0.733034	0.110318	PA4429	PA4429	Q9HVY6		Completeproteome;Referenceproteome			electron transfer activity;heme binding	Metabolic pathways;Oxidative phosphorylation;Two-component system			16	58.1	28.993	0
			+		1.63143	0.330726	0.280764	-0.15179	0.502629	-0.100741	3.68396	0.78472	0.0445549	0.0121021	PA4430	PA4430	Q9HVY5	Cytochrome b	Completeproteome;Electrontransport;Heme;Iron;Membrane;Metal-binding;Referenceproteome;Respiratorychain;Transmembrane;Transport	mitochondrial electron transport-ubiquinol to cytochrome c;respiratory electron transport chain	membrane;respiratory chain complex III	electron transfer activity;oxidoreductase activity;ubiquinol-cytochrome-c reductase activity	Metabolic pathways;Oxidative phosphorylation;Two-component system			8	23.3	46.072	0
			+		3.55483	0.521959	0.432434	0.125917	0.434002	0.103459	6.59795	1.17118	0.219219	0.0588379	PA4431	PA4431	Q9HVY4	Ubiquinol-cytochrome c reductase iron-sulfur subunit	2Fe-2S;Completeproteome;Electrontransport;Iron;Iron-sulfur;Metal-binding;Oxidoreductase;Referenceproteome;Transport	oxidation-reduction process	membrane	2 iron-2 sulfur cluster binding;oxidoreductase activity;ubiquinol-cytochrome-c reductase activity	Metabolic pathways;Oxidative phosphorylation;Two-component system			11	89.3	20.828	0
			+		1.70468	0.183852	0.309095	-0.144865	1.09997	-0.142261	1.28476	-1.07247	2.58559	-0.372323	PA4440	PA4440	Q9HVX5		Completeproteome;Referenceproteome	biosynthetic process		hydrolase activity-acting on ester bonds				8	55.5	22.333	0
			+		2.0307	-0.547312	0.00987627	0.00584221	0.214956	0.0665126	4.48238	1.01638	1.30185	0.179605	PA4441	PA4441	Q9HVX4		Completeproteome;Referenceproteome							12	73	16.418	0
			+		0.140732	-0.052155	0.344392	-0.13207	1.00096	0.226521	4.3068	1.16147	0.848259	0.227815	algW	PA4446	Q9HVX1		Completeproteome;Referenceproteome	cellular protein metabolic process;proteolysis;response to stimulus		peptidase activity;protein binding;serine-type endopeptidase activity				11	41.4	41	0
			+		0.0265314	-0.00476646	0.276271	-0.0539312	0.372243	0.06636	5.4263	-0.912331	0.115842	-0.0131364	hisD	PA4448	Q9HVW9	Histidinol dehydrogenase	Amino-acidbiosynthesis;Completeproteome;Histidinebiosynthesis;Metal-binding;NAD;Oxidoreductase;Referenceproteome;Zinc	cellular amino acid metabolic process;histidine biosynthetic process;oxidation-reduction process		histidinol dehydrogenase activity;NAD binding;oxidoreductase activity;zinc ion binding	Biosynthesis of amino acids;Biosynthesis of secondary metabolites;Histidine metabolism;Metabolic pathways		L-histidine biosynthesis;superpathway of histidine and purine and and pyrimidine biosynthesis	22	64.3	47.179	0
			+		0.0512134	-0.00889111	0.644087	-0.0777564	2.23434	-0.17875	4.45978	-0.689906	1.72608	-0.10468	murA	PA4450	Q9HVW7	UDP-N-acetylglucosamine 1-carboxyvinyltransferase	Cellcycle;Celldivision;Cellshape;Cellwallbiogenesis/degradation;Completeproteome;Cytoplasm;Peptidoglycansynthesis;Pyruvate;Referenceproteome;Transferase	peptidoglycan biosynthetic process;UDP-N-acetylgalactosamine biosynthetic process		catalytic activity;transferase activity-transferring alkyl or aryl (other than methyl) groups;UDP-N-acetylglucosamine 1-carboxyvinyltransferase activity	Amino sugar and nucleotide sugar metabolism;Metabolic pathways;Peptidoglycan biosynthesis		KDO<SUB>2</SUB>-lipid A and peptidoglycan biosynthesis;peptidoglycan and lipid A precursor biosynthesis;peptidoglycan biosynthesis I (meso-diaminopimelate containing);UDP-N-acetylmuramoyl-pentapeptide biosynthesis I (meso-DAP-containing)	30	89.3	44.645	0
			+		1.08347	-0.664793	0.178056	-0.115914	0.856849	0.214016	2.74792	0.824852	0.58531	0.164415	PA4452	PA4452	Q9HVW5		Completeproteome;Referenceproteome				ABC transporters			2	27.5	10.777	0
		+	+	+	1.34285	0.54554	1.08996	-0.386152	5.0968	-2.11391	3.87505	-1.90574	4.76277	-2.13911	PA4453	PA4453	Q9HVW4		Completeproteome;Referenceproteome				ABC transporters			10	54	23.76	0
			+		0.78038	-0.0830741	0.351597	0.171929	1.34434	0.490887	5.67978	1.54989	2.49368	0.434157	PA4454	PA4454	Q9HVW3		Completeproteome;Referenceproteome	phospholipid transport			ABC transporters			10	72.6	16.557	0
			+		0.959201	-0.335094	0.483001	-0.118738	1.26733	0.177581	5.89505	1.29961	2.42268	0.242284	PA4455	PA4455	Q9HVW2		Cellinnermembrane;Cellmembrane;Completeproteome;Membrane;Referenceproteome;Transmembrane;Transmembranehelix	response to nitrite	ATP-binding cassette (ABC) transporter complex		ABC transporters			6	29.4	28.381	0
			+		1.02779	-0.222922	0.505891	0.188627	1.1615	0.312097	6.0006	1.20778	3.31307	0.348746	PA4456	PA4456	Q9HVW1		ATP-binding;Completeproteome;Nucleotide-binding;Referenceproteome			ATP binding;ATPase activity	ABC transporters			12	50.2	29.621	0
			+		1.19964	-0.353418	0.841415	-0.235884	0.0964037	0.0425825	4.87852	1.51232	0.758911	0.188398	lptC	PA4459	Q9HVV8	Lipopolysaccharide export system protein LptC	Cellinnermembrane;Cellmembrane;Completeproteome;Membrane;Referenceproteome;Transmembrane;Transmembranehelix	lipopolysaccharide export;lipopolysaccharide transport	integral component of plasma membrane	ATPase-coupled transmembrane transporter activity;lipopolysaccharide binding;lipopolysaccharide transmembrane transporter activity				7	40	21.353	0
			+		1.00185	-0.173822	0.63026	-0.153319	0.304297	-0.0560479	3.45358	0.700556	0.662336	-0.0879312	lptA	PA4460	Q9HVV7	Lipopolysaccharide export system protein LptA	3D-structure;Completeproteome;Periplasm;Referenceproteome;Signal;Transport	lipopolysaccharide export;lipopolysaccharide transport	periplasmic space	lipopolysaccharide binding				17	72	19.126	0
			+		1.5564	0.245447	0.149891	-0.0623631	1.07333	0.218916	5.59679	1.23148	2.16244	0.279331	PA4461	PA4461	Q9HVV6		ATP-binding;Completeproteome;Nucleotide-binding;Referenceproteome	lipopolysaccharide export;transmembrane transport	ATP-binding cassette (ABC) transporter complex	ATP binding;ATPase activity;ATPase-coupled transmembrane transporter activity	ABC transporters			14	67.2	26.45	0
+					2.55353	2.8492	0.697809	1.21993	0.0753048	0.160162	0.0160954	-0.0316858	0.26741	-0.489684	ptsH	PA4466	Q9HVV2	Phosphocarrier protein HPr	Completeproteome;Cytoplasm;Kinase;Phosphotransferasesystem;Referenceproteome;Serine/threonine-proteinkinase;Sugartransport;Transferase;Transport							3	56.7	9.7021	0
+		+	+		3.73886	2.88651	0.390472	-0.386296	2.17063	-2.33875	1.17463	-1.89352	1.9096	-1.94441	sodA	PA4468	P53652	Superoxide dismutase [Mn]	Completeproteome;Manganese;Metal-binding;Oxidoreductase;Referenceproteome	oxidation-reduction process;response to stimulus;superoxide metabolic process		metal ion binding;phosphoenolpyruvate-protein phosphotransferase activity;superoxide dismutase activity			superoxide radicals degradation	6	62.6	22.506	0
+					2.91993	1.54303	0.358105	0.263082	0.355977	-0.269714	0.403386	-0.268262	0.198072	-0.138093	fumC1	PA4470	Q51404	Fumarate hydratase class II 1	Allostericenzyme;Completeproteome;Cytoplasm;Lyase;Referenceproteome;Tricarboxylicacidcycle	cellular response to iron ion starvation;fumarate metabolic process;tricarboxylic acid cycle	tricarboxylic acid cycle enzyme complex	catalytic activity;fumarate hydratase activity;lyase activity	Biosynthesis of antibiotics;Biosynthesis of secondary metabolites;Carbon metabolism;Citrate cycle (TCA cycle);Metabolic pathways;Microbial metabolism in diverse environments;Pyruvate metabolism	Carbon fixation pathways in prokaryotes;Citrate cycle (TCA cycle);Pyruvate metabolism	acetyl-CoA assimilation;anaerobic respiration;mixed acid fermentation;superpathway of glycolysis and pyruvate dehydrogenase and TCA and and glyoxylate bypass;superpathway of glyoxylate bypass and TCA;TCA cycle I (prokaryotic)	18	57.4	48.695	0
			+		1.28888	0.829628	0.0771104	0.0993323	0.0681352	0.0872455	4.81763	3.88142	2.38304	1.07858	PA4476	PA4476	Q9HVU5		Completeproteome;Referenceproteome							24	24.5	139.05	0
			+		0.696879	-0.252349	0.298257	-0.163321	1.17084	0.271033	3.85724	1.7439	1.415	0.494986	mreC	PA4480	Q9HVU1	Cell shape-determining protein MreC	Cellshape;Completeproteome;Referenceproteome	FtsZ-dependent cytokinesis;regulation of cell shape	Gram-negative-bacterium-type cell wall					15	60.6	35.231	0
			+		0.0528617	0.00682688	0.782169	-0.176992	0.652935	0.0649652	6.04022	-1.01594	1.68544	0.0965977	gatA	PA4483	Q9HVT8	Glutamyl-tRNA(Gln) amidotransferase subunit A	3D-structure;ATP-binding;Completeproteome;Ligase;Nucleotide-binding;Proteinbiosynthesis;Referenceproteome	translation	glutamyl-tRNA(Gln) amidotransferase complex	glutaminyl-tRNA synthase (glutamine-hydrolyzing) activity	Aminoacyl-tRNA biosynthesis;Metabolic pathways			29	71.7	51.862	0
			+		1.02331	-0.126249	0.0742965	-0.0339532	0.0572395	0.00851107	5.11527	-0.881538	0.458765	0.0572805	gatB	PA4484	Q9HVT7	Aspartyl/glutamyl-tRNA(Asn/Gln) amidotransferase subunit B	3D-structure;ATP-binding;Completeproteome;Ligase;Nucleotide-binding;Proteinbiosynthesis;Referenceproteome		glutamyl-tRNA(Gln) amidotransferase complex	carbon-nitrogen ligase activity-with glutamine as amido-N-donor;catalytic activity;glutaminyl-tRNA synthase (glutamine-hydrolyzing) activity;ligase activity	Aminoacyl-tRNA biosynthesis;Metabolic pathways			33	80.9	53.081	0
+			+		1.62953	1.72006	0.0783294	0.1311	1.00682	-0.466103	7.26727	3.27245	0.348407	0.295463	PA4487	PA4487	Q9HVT4		Completeproteome;Referenceproteome							8	44.1	28.145	0
			+		0.596333	-0.321305	0.495071	-0.33892	0.397577	0.126339	6.63847	2.5807	2.27514	0.573933	PA4489	PA4489	Q9HVT2	UPF0192 protein PA4489	Completeproteome;Referenceproteome;Signal			endopeptidase inhibitor activity				64	59.8	167.43	0
			+		1.53448	-0.572946	0.00550769	-0.00718594	0.325647	0.145385	10.0954	2.35114	1.16657	0.418688	PA4491	PA4491	Q9HVT0		Completeproteome;Referenceproteome							24	60.3	64.214	0
+			+		1.77188	-1.50327	0.783727	-1.23029	0.0651216	0.115719	0.898282	1.27318	0.0772201	0.109587	PA4492	PA4492	Q9HVS9		Completeproteome;Referenceproteome							5	18.6	29.297	0.0020513
			+		5.89015	0.601202	0.0130851	-0.00395632	1.78012	-0.401226	2.946	-0.719889	2.17984	-0.501956	roxR	PA4493	Q9HVS8		Completeproteome;Referenceproteome	phosphorelay signal transduction system		phosphorelay response regulator activity;sequence-specific DNA binding;transcription regulatory region DNA binding	Two-component system			10	77.4	20.616	0
			+		2.0263	0.941044	0.33399	0.234045	0.698655	-0.80548	1.70183	1.04024	0.65033	-0.544973	roxS	PA4494	Q9HVS7	Histidine kinase	ATP-binding;Completeproteome;Kinase;Nucleotide-binding;Phosphoprotein;Referenceproteome;Transferase	phosphorylation;signal transduction		phosphorelay sensor kinase activity;transferase activity-transferring phosphorus-containing groups	Two-component system			7	31.5	46.738	0
+			+		4.62075	1.14123	0.776357	0.13417	1.43157	-0.205762	5.32565	1.05025	1.55971	-0.18735	PA4495	PA4495	Q9HVS6		Completeproteome;Referenceproteome							14	62.3	24.879	0
+				+	3.60811	3.67831	0.587287	-0.972115	0.956452	-1.31221	0.283729	-0.45958	2.9379	-2.30316	PA4496	PA4496	Q9HVS5		Completeproteome;Referenceproteome	dipeptide transport;transmembrane transport	ATP-binding cassette (ABC) transporter complex	dipeptide transporter activity;peptide binding	ABC transporters;Bacterial chemotaxis			14	37.2	60.076	0
+		+	+	+	5.20432	1.95981	4.72991	-1.77034	3.58752	-6.75115	6.48255	-4.35526	2.56828	-5.63729	PA4500	PA4500	Q9HVS1		Completeproteome;Referenceproteome	dipeptide transport;transmembrane transport	ATP-binding cassette (ABC) transporter complex	dipeptide transporter activity;peptide binding	ABC transporters;Bacterial chemotaxis			20	41.7	59.674	0
		+	+	+	0.429881	0.693187	0.0882928	-0.242768	2.65607	-3.52907	2.20555	-1.96338	2.60433	-3.48415	PA4502	PA4502	Q9HVR9		Completeproteome;Referenceproteome	dipeptide transport;transmembrane transport	ATP-binding cassette (ABC) transporter complex	dipeptide transporter activity;peptide binding	ABC transporters;Bacterial chemotaxis			22	71.8	58.611	0
			+		2.05798	-0.290485	0.0756073	0.049016	0.596794	0.141695	3.58534	0.907701	0.413453	0.123491	lpxO1	PA4512	Q9HVQ9		Completeproteome;Referenceproteome	lipid A biosynthetic process;peptidyl-amino acid modification		dioxygenase activity				10	54.2	34.685	0
			+		0.369172	0.684067	0.0943153	0.148369	0.0319342	0.0637989	1.87524	2.04122	0.571832	0.823764	PA4513	PA4513	Q9HVQ8		Completeproteome;Referenceproteome	oxidation-reduction process		FMN binding;oxidoreductase activity	Metabolic pathways;Microbial metabolism in diverse environments;Sulfur metabolism			8	12.4	94.258	0.0003667
			+		2.42157	0.511592	1.09738	-0.256409	1.09964	0.133748	3.70552	-0.833219	0.760646	0.0518155	speC	PA4519	Q9HVQ3		Completeproteome;Polyaminebiosynthesis;Referenceproteome	polyamine biosynthetic process;putrescine biosynthetic process from ornithine		catalytic activity;ornithine decarboxylase activity	Arginine and proline metabolism;Biosynthesis of antibiotics;Biosynthesis of secondary metabolites;Glutathione metabolism;Metabolic pathways		ornithine spermine biosynthesis;putrescine biosynthesis III;superpathway of ornithine degradation;superpathway of polyamine biosynthesis I	26	74.2	43.559	0
			+		0.98233	0.184519	1.64618	-0.401823	2.21015	-0.252754	5.21688	-0.982574	1.95445	-0.490904	nadC	PA4524	P30819	Nicotinate-nucleotide pyrophosphorylase [carboxylating]	Completeproteome;Glycosyltransferase;Pyridinenucleotidebiosynthesis;Referenceproteome;Transferase	NAD biosynthetic process		catalytic activity;nicotinate-nucleotide diphosphorylase (carboxylating) activity;transferase activity-transferring pentosyl groups	Metabolic pathways;Nicotinate and nicotinamide metabolism		NAD biosynthesis I (from aspartate)	14	67.4	30.551	0
+					1.66397	-3.49644	0.0658681	-0.311036	0.303335	-1.5921	0.187885	0.582452	0.0970383	0.196935	pilA	PA4525	P04739	Fimbrial protein	3D-structure;Completeproteome;Disulfidebond;Fimbrium;Methylation;Referenceproteome	cell adhesion;cell adhesion involved in single-species biofilm formation;pathogenesis;regulation of calcium-mediated signaling;single organismal cell-cell adhesion;single-species biofilm formation on inanimate substrate;type IV pilus-dependent motility	pilus;type IV pilus		Two-component system			6	61.1	15.512	0
+			+		1.30892	-1.92161	0.0354131	-0.100019	0.238223	0.885561	1.41131	1.88294	0.392258	-0.296124	pilB	PA4526	P22608	Type 4 fimbrial assembly protein PilB	ATP-binding;Completeproteome;Cytoplasm;Fimbriumbiogenesis;Nucleotide-binding;Proteintransport;Referenceproteome;Transport	pilus assembly;type IV pilus biogenesis;type IV pilus-dependent motility		ATPase activity				21	49.5	62.327	0
			+		1.17132	0.330515	0.239534	-0.0748396	0.684161	-0.120917	3.5193	-0.723926	1.96901	-0.414359	coaE	PA4529	Q9HVP8	Dephospho-CoA kinase	ATP-binding;CoenzymeAbiosynthesis;Completeproteome;Cytoplasm;Kinase;Nucleotide-binding;Referenceproteome;Transferase	coenzyme A biosynthetic process		ATP binding;dephospho-CoA kinase activity	Metabolic pathways;Pantothenate and CoA biosynthesis			9	67	22.843	0
			+		0.68066	-0.256427	0.233296	-0.0902333	0.0954283	0.0377765	3.01087	-1.06881	0.525042	-0.123162	yacG	PA4530	Q9HVP7	DNA gyrase inhibitor YacG	Completeproteome;Metal-binding;Referenceproteome;Zinc	regulation of transcription-DNA-templated		zinc ion binding				3	77.3	7.3742	0
			+		1.98457	0.162257	0.17164	0.0547237	0.109507	0.0279102	3.25406	1.01972	0.30224	0.0643296	ndh	PA4538	Q9HVN9		Completeproteome;Referenceproteome	generation of precursor metabolites and energy;oxidation-reduction process		(R-R)-butanediol dehydrogenase activity;oxidoreductase activity	Oxidative phosphorylation			15	45.5	47.427	0
			+		0.744225	-0.119123	0.144428	0.0549955	2.30014	0.243845	4.99091	0.950737	3.73701	0.244638	bamD	PA4545	P33641	Outer membrane protein assembly factor BamD	Celloutermembrane;Completeproteome;Lipoprotein;Membrane;Palmitate;Referenceproteome;Signal		Gram-negative-bacterium-type cell wall	protein binding				18	67.2	38.615	0
			+		0.788228	-1.28371	1.16861	-1.47706	0.650752	0.515582	2.92683	1.27978	0.223998	-0.537967	pilW	PA4552	G3XD15		Completeproteome;Referenceproteome	pilus assembly;type IV pilus biogenesis;type IV pilus-dependent motility	type IV pilus					8	44.5	30.078	0
+					1.93656	2.29721	0.848652	1.44615	0.0998009	-0.220325	0.387369	0.498566	0.0788634	-0.195107	pilX	PA4553	Q9HVM9		Completeproteome;Referenceproteome	pilus assembly;type IV pilus-dependent motility	type IV pilus					7	41.5	21.124	0
			+		0.0858609	-0.208105	1.31716	-1.12596	1.37919	-0.624128	2.07128	-0.971626	0.672804	-0.582305	pilY2	PA4555	G3XD55		Completeproteome;Referenceproteome	type IV pilus-dependent motility						3	41.7	12.986	0
			+		0.0328354	0.0166636	0.171909	-0.0839005	0.689056	0.236744	3.85898	1.19359	0.849222	0.27934	pilE	PA4556	G3XD43		3D-structure;Completeproteome;Methylation;Referenceproteome	pilus assembly;type IV pilus biogenesis;type IV pilus-dependent motility						6	61	15.279	0
			+		2.35486	-0.835009	0.168352	-0.153764	0.00204005	0.00205469	2.21937	-1.31962	0.563437	-0.452045	ispH	PA4557	Q9HVM7	4-hydroxy-3-methylbut-2-enyl diphosphate reductase	3Fe-4S;Completeproteome;Iron;Iron-sulfur;Isoprenebiosynthesis;Metal-binding;NADP;Oxidoreductase;Referenceproteome	dimethylallyl diphosphate biosynthetic process;isopentenyl diphosphate biosynthetic process-methylerythritol 4-phosphate pathway;response to stimulus;terpenoid biosynthetic process-mevalonate-independent		4-hydroxy-3-methylbut-2-en-1-yl diphosphate reductase activity;metal ion binding	Biosynthesis of antibiotics;Biosynthesis of secondary metabolites;Metabolic pathways;Terpenoid backbone biosynthesis			13	52.9	34.762	0
			+		3.64283	0.572746	0.041227	-0.0316792	0.0609676	-0.0456433	4.33132	-1.10748	0.457403	0.292301	ribF	PA4561	Q9HVM3	Riboflavin biosynthesis protein	ATP-binding;Completeproteome;FAD;Flavoprotein;FMN;Kinase;Nucleotide-binding;Nucleotidyltransferase;Referenceproteome;Transferase	riboflavin biosynthetic process		FMN adenylyltransferase activity;riboflavin kinase activity	Biosynthesis of secondary metabolites;Metabolic pathways;Riboflavin metabolism		5-6-dimethylbenzimidazole biosynthesis;adenosylcobalamin biosynthesis II (late cobalt incorporation);flavin biosynthesis I (bacteria and plants)	13	51.9	34.34	0
			+		0.83356	-0.313952	0.152667	-0.107751	0.354172	-0.155566	4.07021	-0.767593	0.00162657	-0.000621796	rpsT	PA4563	Q9HVM1	30S ribosomal protein S20	Completeproteome;Directproteinsequencing;Referenceproteome;Ribonucleoprotein;Ribosomalprotein;RNA-binding;rRNA-binding	translation	ribosome	RNA binding;structural constituent of ribosome	Ribosome			2	24.2	9.9175	0
			+		1.14342	-0.184957	2.59186	-0.353018	0.297518	-0.0304227	4.83984	-0.916714	1.95463	-0.219643	ispB	PA4569	Q9HVL5		Completeproteome;Isoprenebiosynthesis;Referenceproteome;Transferase	cofactor biosynthetic process;generation of precursor metabolites and energy;isoprenoid biosynthetic process		5-methyltetrahydropteroyltriglutamate-homocysteine S-methyltransferase activity	Biosynthesis of secondary metabolites;Terpenoid backbone biosynthesis			17	75.8	34.851	0
			+		1.28662	-1.70575	0.136538	-0.40889	0.541421	-0.455204	2.87431	-2.16469	2.77032	-1.08084	PA4571	PA4571	Q9HVL3		Completeproteome;Referenceproteome			electron transfer activity;heme binding				17	40.9	73.386	0
			+		0.59234	0.627458	0.216771	0.237992	0.799416	0.436267	2.65314	0.93047	0.954607	0.396331	PA4574	PA4574	Q9HVL0	UPF0114 protein PA4574	Cellmembrane;Completeproteome;Membrane;Referenceproteome;Transmembrane;Transmembranehelix							2	15.4	18.325	0
			+		1.31428	-1.32202	0.220244	-0.520764	0.0314816	-0.0485625	1.97509	0.755487	0.83871	-0.319838	PA4578	PA4578	Q9HVK6		Completeproteome;Referenceproteome							3	34	16.893	0
+			+		3.11914	-1.22023	0.191046	-0.233066	0.20564	-0.170382	2.80184	1.48519	0.141194	-0.0747943	PA4579	PA4579	Q9HVK5		Completeproteome;Referenceproteome							15	37.1	70.158	0
			+		0.255872	-0.623476	0.478693	0.706601	0.700353	0.356205	0.629939	-1.46	0.000291161	0.000320435	rtcR	PA4581	Q9HVK3		ATP-binding;Completeproteome;DNA-binding;Nucleotide-binding;Referenceproteome;Transcription;Transcriptionregulation	regulation of transcription-DNA-templated		ATP binding;DNA-binding transcription factor activity;transcription factor binding				6	16.4	60.157	0
			+		0.00305895	-0.00862694	0.108069	-0.352902	3.07111	1.41048	1.98817	1.70545	0.343614	0.396347	PA4582	PA4582	Q9HVK2		Completeproteome;Referenceproteome		membrane					20	63	43.088	0
			+		1.6718	1.31434	0.769135	-1.07116	0.594887	0.189453	3.8829	1.1425	0.414532	0.22256	rtcB	PA4583	Q9HVK1	RNA-splicing ligase RtcB	Completeproteome;Ligase;Manganese;Metal-binding;Referenceproteome	RNA processing		RNA ligase activity				13	46.5	44.398	0
+					2.41571	-2.26589	0.432712	-0.705596	0.610946	-1.0985	0.73658	-0.983994	0.722194	-1.10897	mexD	PA4598	Q9HVI9		Cellcycle;Celldivision;Completeproteome;Referenceproteome	ion transport;response to antibiotic;response to drug;transmembrane transport;transport;xenobiotic transport	integral component of membrane;membrane	drug transmembrane transporter activity;efflux transmembrane transporter activity;transmembrane transporter activity				31	44.5	111.59	0
			+		0.0852748	-0.086731	0.794416	-0.755177	0.701701	0.38101	1.28931	-1.27222	1.3826	0.495045	nfxB	PA4600	P32265	HTH-type transcriptional regulator nfxB	Completeproteome;DNA-binding;Referenceproteome;Repressor;Transcription;Transcriptionregulation	negative regulation of transcription-DNA-templated;negative regulation of transporter activity;regulation of transcription-DNA-templated		DNA binding;transcription regulatory region DNA binding;transcription regulatory region sequence-specific DNA binding				6	54	21.077	0
+			+		6.42375	2.27141	0.709559	0.612325	0.0585732	-0.0379372	4.29628	-2.76376	0.993075	-0.3899	PA4611	PA4611	Q9HVH9		Completeproteome;Referenceproteome							10	84.5	9.7158	0
+					3.47585	2.31408	0.104252	-0.163816	1.52325	-1.32391	0.330687	0.137993	2.63018	-0.880142	katB	PA4613	Q59635	Catalase	Completeproteome;Heme;Hydrogenperoxide;Iron;Metal-binding;Oxidoreductase;Periplasm;Peroxidase;Referenceproteome;Signal	oxidation-reduction process;response to oxidative stress;response to stimulus		3-oxoacyl-[acyl-carrier-protein] synthase activity;catalase activity;heme binding	Biosynthesis of antibiotics;Biosynthesis of secondary metabolites;Carbon metabolism;Glyoxylate and dicarboxylate metabolism;Tryptophan metabolism		superoxide radicals degradation	27	67.6	57.13	0
			+		2.25177	-0.720861	0.00165175	-0.00187254	0.118594	-0.0887027	5.06776	1.30313	0.488601	0.065733	mscL	PA4614	Q9HVH7	Large-conductance mechanosensitive channel	Cellinnermembrane;Cellmembrane;Completeproteome;Ionchannel;Iontransport;Membrane;Referenceproteome;Transmembrane;Transmembranehelix;Transport	ion transmembrane transport;response to stimulus	integral component of membrane;membrane	mechanosensitive ion channel activity				8	51.8	14.432	0
+			+		4.24059	1.29479	0.225078	0.0695815	0.549571	-0.183286	2.58062	-0.820565	1.72827	-0.378004	PA4615	PA4615	Q9HVH6		Completeproteome;Referenceproteome	cellular response to osmotic stress;cellular response to oxidative stress;oxidation-reduction process		ferredoxin-NADP+ reductase activity;oxidoreductase activity				16	68.2	29.377	0
+					3.60442	-2.5924	1.12427	-0.471921	2.39108	0.718299	0.950656	-0.327475	0.19307	0.0681086	PA4619	PA4619	Q9HVH2		Completeproteome;Heme;Iron;Metal-binding;Referenceproteome		membrane	electron transfer activity;heme binding;iron ion binding;oxidoreductase activity-acting on CH-OH group of donors				16	48.9	44.71	0
			+		3.86064	-0.53698	0.743153	-0.267176	0.681869	0.17652	5.40635	1.02362	0.357473	0.146697	lysP	PA4628	Q9HVG3		Completeproteome;Membrane;Referenceproteome;Transmembrane	amino acid transport;L-lysine transport;transmembrane transport	integral component of membrane;membrane	amino acid transmembrane transporter activity;transmembrane transporter activity				5	11.7	53.098	0
			+		1.35917	0.199652	0.622401	0.14121	0.979005	0.152489	4.98925	1.25195	1.54889	0.245801	PA4639	PA4639	Q9HVF2		Completeproteome;Referenceproteome							11	69.7	20.735	0
			+		2.65641	-0.425963	1.18954	-0.190234	0.914222	-0.0687666	4.70298	-1.12558	0.808027	-0.121102	PA4642	PA4642	Q9HVF0		Completeproteome;Referenceproteome							5	66.7	10.8	0
			+		1.46529	-0.542804	0.0539892	0.0701022	1.46011	-0.633058	2.72023	0.968688	0.504757	-0.280601	uraA	PA4647	Q9HVE5		Completeproteome;Referenceproteome	transmembrane transport;uracil transport	membrane	transmembrane transporter activity;uracil transmembrane transporter activity				2	7.3	44.225	0.00035199
			+		0.621743	-0.495627	0.048686	0.082716	0.143669	-0.103067	1.77633	0.995447	0.118794	-0.1065	PA4656	PA4656	Q9HVD6		Completeproteome;Referenceproteome			catalytic activity;coenzyme binding				10	41	33.851	0
			+		0.0895887	-0.14068	0.0442903	-0.0729179	0.109637	-0.0762105	1.15576	-1.06726	0.289523	-0.0612345	moeB	PA4663	Q9HVC9		Completeproteome;Referenceproteome	Mo-molybdopterin cofactor biosynthetic process		ubiquitin-like modifier activating enzyme activity	Sulfur relay system			10	50.8	26.686	0
			+		0.0905429	-0.0532646	0.662794	-0.284625	1.21478	0.593157	2.29373	-1.13392	0.75798	0.351317	prfA	PA4665	P42806	Peptide chain release factor 1	Completeproteome;Cytoplasm;Methylation;Proteinbiosynthesis;Referenceproteome	translational termination		translation release factor activity;translation release factor activity-codon specific				17	58.6	40.04	0
			+		1.71867	-0.656168	0.0133458	-0.0120397	1.24431	-0.276184	3.61049	0.686001	2.08396	-0.278273	hemA	PA4666	P42807	Glutamyl-tRNA reductase	Completeproteome;NADP;Oxidoreductase;Porphyrinbiosynthesis;Referenceproteome	oxidation-reduction process;tetrapyrrole biosynthetic process		glutamyl-tRNA reductase activity;NADP binding	Biosynthesis of secondary metabolites;Metabolic pathways;Porphyrin and chlorophyll metabolism		adenosylcobalamin biosynthesis II (late cobalt incorporation);tetrapyrrole biosynthesis I (from glutamate)	18	61.6	46.123	0
			+		1.5128	0.468764	0.205755	0.152524	0.717058	0.412095	3.71872	1.58288	0.160351	0.0979166	lolB	PA4668	P42812	Outer-membrane lipoprotein LolB	Celloutermembrane;Chaperone;Completeproteome;Lipoprotein;Membrane;Palmitate;Proteintransport;Referenceproteome;Signal;Transport	lipoprotein localization to outer membrane;protein transport	cell outer membrane					9	52.2	23.028	0
			+		0.146611	-0.131337	0.618527	-0.48889	1.07596	-0.501258	3.89657	-1.43612	4.01377	-1.00425	ispE	PA4669	P42805	4-diphosphocytidyl-2-C-methyl-D-erythritol kinase	ATP-binding;Completeproteome;Isoprenebiosynthesis;Kinase;Nucleotide-binding;Referenceproteome;Transferase	isoprenoid biosynthetic process;terpenoid biosynthetic process		4-(cytidine 5'-diphospho)-2-C-methyl-D-erythritol kinase activity;ATP binding	Biosynthesis of antibiotics;Biosynthesis of secondary metabolites;Metabolic pathways;Terpenoid backbone biosynthesis			9	46.1	30.843	0
			+		0.908495	0.602809	0.429364	-0.563133	0.158022	0.179497	2.64007	-1.35552	0.25618	0.169082	pth	PA4672	Q9HVC3	Peptidyl-tRNA hydrolase	3D-structure;Completeproteome;Cytoplasm;Hydrolase;Referenceproteome	cellular protein metabolic process		aminoacyl-tRNA hydrolase activity				8	52.1	20.804	0
			+		1.47549	-0.213357	0.958715	-0.243432	1.15478	0.113564	5.61113	-1.01661	1.84536	0.100428	ychF	PA4673	Q9HVC2	Ribosome-binding ATPase YchF	ATP-binding;Completeproteome;Nucleotide-binding;Referenceproteome			GTP binding				20	69.1	40.077	0
			+		0.580956	-0.149595	0.492208	-0.110235	2.25068	0.168531	4.75841	-1.01313	0.837316	0.148203	PA4676	PA4676	Q9HVB9	Carbonic anhydrase	Completeproteome;Lyase;Referenceproteome;Zinc	carbon utilization		carbonate dehydratase activity;zinc ion binding	Nitrogen metabolism			13	74.9	24.223	0
			+		1.10718	-0.240291	0.147673	0.0587869	0.0433097	-0.0129161	5.212	1.12521	0.923272	0.146173	PA4689	PA4689	Q9HVA6		Completeproteome;Referenceproteome							35	59.4	83.675	0
			+		1.80124	-0.490705	0.659867	-0.259108	0.794219	0.237969	2.84829	0.86962	1.56869	0.349149	pssA	PA4693	Q9HVA3		Completeproteome;Referenceproteome;Transferase	cellular lipid metabolic process;phosphatidylethanolamine biosynthetic process;phospholipid biosynthetic process	membrane	CDP-diacylglycerol-serine O-phosphatidyltransferase activity;phosphotransferase activity-for other substituted phosphate groups	Biosynthesis of secondary metabolites;Glycerophospholipid metabolism;Glycine and serine and threonine metabolism;Metabolic pathways		phosphatidylethanolamine biosynthesis I;superpathway of phospholipid biosynthesis I (bacteria)	3	19.9	29.27	0
			+		2.11309	-0.414746	0.0284094	0.0234337	0.310766	-0.159307	5.78913	1.85916	0.105402	-0.0278764	mrcB	PA4700	G3XD31	Penicillin-binding protein 1B	Cellshape;Cellwallbiogenesis/degradation;Completeproteome;Glycosyltransferase;Peptidoglycansynthesis;Referenceproteome;Transferase	peptidoglycan biosynthetic process;response to antibiotic	peptidoglycan-based cell wall	penicillin binding;peptidase activity;peptidoglycan glycosyltransferase activity;serine-type D-Ala-D-Ala carboxypeptidase activity;transferase activity-transferring glycosyl groups	Peptidoglycan biosynthesis			37	66.8	85.486	0
+					1.70515	-2.79694	0.72096	-1.04608	0.173818	-0.503794	0.215753	-0.593834	0.63151	-1.50815	PA4705	PA4705	Q9HV92		Completeproteome;Referenceproteome							6	37.3	32.926	0
			+		0.347018	-0.212489	0.470339	0.586113	0.084537	-0.0838671	1.51037	0.859699	0.294784	-0.193676	hmuV	PA4706	O68877	Hemin import ATP-binding protein HmuV	ATP-binding;Cellinnermembrane;Cellmembrane;Completeproteome;Hydrolase;Membrane;Nucleotide-binding;Referenceproteome;Transport	heme transport;transport	membrane	ATP binding;ATPase activity;ATPase-coupled heme transmembrane transporter activity	ABC transporters			4	26.7	27.524	0
+		+		+	4.76626	2.57718	0.0753377	0.0631208	4.44682	-3.29904	0.133959	0.124761	3.66261	-2.39803	phuT	PA4708	Q9HV90		Completeproteome;Referenceproteome				ABC transporters			13	72.1	31.037	0
+					4.8759	5.68159	0.195342	-0.315273	1.14172	-1.64709	0.0118086	-0.038238	1.09728	-1.68119	PA4709	PA4709	Q9HV89		Completeproteome;Referenceproteome	iron ion transport		heme binding				15	61.3	39.057	0
+			+		3.1367	1.49493	0.511695	0.356466	0.308893	-0.382789	4.55634	2.84281	0.0145411	-0.017488	phuR	PA4710	Q9HV88		Completeproteome;Membrane;Receptor;Referenceproteome;TonBbox	heme transport;transmembrane transport	outer membrane	heme transporter activity;transmembrane transporter activity				36	67.1	84.724	0
+			+		2.74583	1.9219	0.531804	-0.544335	1.78228	-2.25534	2.67532	-3.04769	2.80624	-1.30494	PA4714	PA4714	Q9HV84		Completeproteome;Referenceproteome							5	53.7	15.779	0
			+		0.494661	-0.1476	0.0467244	-0.0265236	0.323868	0.138308	5.19772	1.90473	0.427157	0.149867	PA4717	PA4717	Q9HV81		Completeproteome;Referenceproteome							11	65.3	31.86	0
			+		0.266756	-0.0868425	0.185427	-0.111528	0.11071	0.0357113	4.24027	-0.885136	0.0806681	0.0235953	dksA	PA4723	G3XD14	RNA polymerase-binding transcription factor DksA	Completeproteome;Cytoplasm;Metal-binding;Referenceproteome;Zinc;Zinc-finger	negative regulation of lipid biosynthetic process;negative regulation of proteolysis;negative regulation of transcription-DNA-templated;positive regulation of cellular respiration;positive regulation of transcription regulatory region DNA binding;response to stimulus		RNA polymerase binding;zinc ion binding				12	73.6	17.344	0
			+		0.780588	-1.21993	0.328325	0.164996	0.572012	0.483515	1.20048	0.865314	0.635957	0.459273	cbrA	PA4725	Q9HV74	Histidine kinase	ATP-binding;Completeproteome;Kinase;Nucleotide-binding;Phosphoprotein;Referenceproteome;Transferase	cellular catabolic process;negative regulation of single-species biofilm formation on inanimate substrate;pathogenesis;phosphorelay signal transduction system;phosphorylation;positive regulation of cell motility;regulation of cellular response to oxidative stress;regulation of transcription-DNA-templated;signal transduction;transmembrane transport	membrane	phosphorelay sensor kinase activity;transferase activity-transferring phosphorus-containing groups;transmembrane transporter activity				11	19.4	108.38	0
			+		1.36013	-0.222617	0.0696763	0.0281944	0.0666429	0.0231748	5.37781	-0.907028	0.591405	0.0679803	panB2	PA4729	Q9HV70	3-methyl-2-oxobutanoate hydroxymethyltransferase 2	Completeproteome;Cytoplasm;Magnesium;Metal-binding;Pantothenatebiosynthesis;Referenceproteome;Transferase	coenzyme A biosynthetic process;cofactor biosynthetic process;pantothenate biosynthetic process		3-methyl-2-oxobutanoate hydroxymethyltransferase activity;catalytic activity;succinate dehydrogenase activity	Biosynthesis of secondary metabolites;Metabolic pathways;Pantothenate and CoA biosynthesis	Pantothenate and CoA biosynthesis	pantothenate and coenzyme A biosynthesis I;phosphopantothenate biosynthesis I	8	56	27.874	0
			+		3.15808	-0.559234	1.62441	-0.260191	0.563398	0.0842762	4.57132	-1.07306	0.185476	0.0410466	panC	PA4730	Q9HV69	Pantothenate synthetase	ATP-binding;Completeproteome;Cytoplasm;Ligase;Nucleotide-binding;Pantothenatebiosynthesis;Referenceproteome	cofactor biosynthetic process;pantothenate biosynthetic process		pantoate-beta-alanine ligase activity	beta-Alanine metabolism;Biosynthesis of secondary metabolites;Metabolic pathways;Pantothenate and CoA biosynthesis		pantothenate and coenzyme A biosynthesis I;phosphopantothenate biosynthesis I	17	68.9	30.836	0
			+		0.765112	0.130419	0.346537	-0.103227	1.33049	0.286126	6.77406	2.58545	1.46477	0.325734	PA4735	PA4735	Q9HV64		Completeproteome;Referenceproteome							46	54.2	118.59	0
			+		3.65479	1.08958	0.00169098	0.000946999	2.37181	-0.55971	4.39172	-1.10914	2.41116	-1.20787	PA4738	PA4738	Q9HV61	UPF0337 protein PA4738	3D-structure;Completeproteome;Referenceproteome							3	47.7	7.6114	0
+		+	+	+	5.45995	2.47752	0.170311	-0.124434	4.80531	-3.80161	4.5137	-4.3869	4.86433	-3.75872	PA4739	PA4739	Q9HV60		Completeproteome;Referenceproteome							9	56.1	11.76	0
			+		2.86464	-0.781988	0.496255	-0.152256	0.0047532	0.00114679	4.19381	-0.694271	0.20348	0.0309963	rpsO	PA4741	Q9HV58	30S ribosomal protein S15	Completeproteome;Referenceproteome;Ribonucleoprotein;Ribosomalprotein;RNA-binding;rRNA-binding	cellular protein metabolic process;translation	ribosome	RNA binding;structural constituent of ribosome	Ribosome			5	57.3	10.115	0
			+		0.106521	-0.0362282	0.284395	-0.05305	0.377793	-0.079494	3.08688	-0.79195	1.38603	-0.25977	rimP	PA4746	Q9HV53	Ribosome maturation factor RimP	Completeproteome;Cytoplasm;Referenceproteome;Ribosomebiogenesis	ribosomal small subunit biogenesis						4	38.8	17.171	0
[truncated: 245 more rows]
