# Supplementary material for: Quantitative proteomics reveals unique responses to antimicrobial treatments in clinical Pseudomonas aeruginosa isolates
Source: mSystems. 2023 Aug 25;8(5):e00491-23. doi: 10.1128/msystems.00491-23 (PMC10654054; doi:10.1128/msystems.00491-23)
Supplement: Table S5 — Results of t-tests for isolate comparisons at 2 and 4 h. [file msystems.00491-23-s0006.xlsx]

## Sheet: Table legend
Table S5: T-test results for comparisons of untreated controls (2h or 4h samples). Proteins listed were significantly changed in abundance in at least one comparison between the three isolates (PAO1, LESlike1, LESB58) in the untreated controls at 2h or 4h (separate sheet for each time point).

## Sheet: 2hUntx Comparisons
PA Locus	Gene name	Majority protein IDs	Protein name	Keywords	KEGG	KEGG InterPro	PseudoCyc	GOBP	GOCC	GOMF	Peptides	Sequence coverage [%]	Mol. weight [kDa]	Q-value	Student's T-test Significant LL1 2hUntx_PAO1 2hUntx	Student's T-test Significant B58 2hUntx_PAO1 2hUntx	Student's T-test Significant B58 2hUntx_LL1 2hUntx	(-) Log10 Student's T-test p-value LL1 2hUntx_PAO1 2hUntx	Student's T-test Difference LL1 2hUntx_PAO1 2hUntx	(-) Log10 Student's T-test p-value B58 2hUntx_PAO1 2hUntx	Student's T-test Difference B58 2hUntx_PAO1 2hUntx	(-) Log10 Student's T-test p-value B58 2hUntx_LL1 2hUntx	Student's T-test Difference B58 2hUntx_LL1 2hUntx
PA0017	rsmB	Q9I7A9	Ribosomal RNA small subunit methyltransferase B	Completeproteome;Cytoplasm;Methyltransferase;Referenceproteome;Ribosomebiogenesis;RNA-binding;rRNAprocessing;S-adenosyl-L-methionine;Transferase				regulation of transcription-DNA-templated;rRNA processing		methyltransferase activity;RNA binding;rRNA methyltransferase activity	14	43.1	47.154	0		+		3.92485	-1.46184	3.30801	-1.3326	0.451578	0.129233
PA0034	PA0034	P24908	Putative transcriptional regulator	Completeproteome;DNA-binding;Phosphoprotein;Referenceproteome;Transcription;Transcriptionregulation;Two-componentregulatorysystem				phosphorelay signal transduction system;regulation of transcription-DNA-templated		DNA binding	3	11.6	22.859	0.0076795		+		0.68801	2.55782	1.02576	2.63536	0.0216247	0.0775437
PA0040	PA0040	Q9I792		Completeproteome;Referenceproteome				protein transport			21	41.6	63.191	0	+	+		2.74902	-3.20046	2.34117	-2.70137	0.282425	0.49909
PA0044	exoT	Q9I788		3D-structure;Completeproteome;Referenceproteome				pathogenesis	extracellular region	GTPase activator activity	15	49.2	48.514	0		+	+	0.0551301	0.0966282	4.82575	5.89776	4.46919	5.80113
PA0046	PA0046	Q9I786		Completeproteome;Referenceproteome							2	26.5	12.865	0	+	+		1.99104	-3.70973	3.59228	-3.64778	0.0203477	0.061945
PA0047	PA0047	Q9I785		Completeproteome;Referenceproteome							3	40.8	17.494	0	+	+		3.58157	-4.30802	3.36681	-3.83147	0.473607	0.476555
PA0051	phzH	Q9I781		Completeproteome;Referenceproteome	Alanine and aspartate and glutamate metabolism;Biosynthesis of secondary metabolites;Metabolic pathways		guanosine ribonucleotides de novo biosynthesis;Phenazine biosynthesis	asparagine biosynthetic process;phenazine biosynthetic process		asparagine synthase (glutamine-hydrolyzing) activity;catalytic activity	17	44.8	69.503	0		+	+	NaN	0	4.18303	3.99256	4.47316	4.91391
PA0059	osmC	Q9I773		Completeproteome;Referenceproteome				response to oxidative stress		peroxidase activity	8	72.8	15.61	0	+	+		2.65015	3.97706	2.16154	3.08242	2.82278	-0.894636
PA0071	PA0071	Q9I761		Completeproteome;Referenceproteome							14	35.3	61.923	0			+	0.961655	-1.67511	0.690587	0.864786	1.98533	2.53989
PA0074	ppkA	Q9I758		Completeproteome;Kinase;Referenceproteome;Serine/threonine-proteinkinase;Transferase	Bacterial secretion system;Biofilm formation - Pseudomonas aeruginosa			positive regulation of protein secretion;protein phosphorylation		ATP binding;protein kinase activity;protein serine/threonine kinase activity	32	44.7	110.02	0		+		1.95554	-2.66999	1.74674	-2.90142	0.0912812	-0.231431
PA0078	PA0078	Q9I754		3D-structure;Completeproteome;Referenceproteome	Bacterial secretion system						18	54.6	48.97	0			+	1.63805	-2.7934	0.0451541	-0.0499434	1.73763	2.74346
PA0079	PA0079	Q9I753		Completeproteome;Referenceproteome	Biofilm formation - Pseudomonas aeruginosa						25	70.5	48.274	0	+		+	2.04294	-5.27044	0.093869	0.0946565	2.07785	5.36509
PA0086	PA0086	Q9I746		3D-structure;Completeproteome;Referenceproteome						protein binding	12	55.9	30.361	0	+	+		2.17432	-3.28073	1.93308	-2.30424	0.482253	0.976496
PA0088	PA0088	Q9I744		Completeproteome;Referenceproteome							19	49.4	69.483	0	+		+	2.64481	-3.20313	0.065563	-0.108886	3.8013	3.09424
PA0094	PA0094	Q9I738		3D-structure;Completeproteome;Referenceproteome				chaperone-mediated protein transport		protein binding	6	61.1	16.488	0	+	+		1.79565	-4.44534	1.45519	-4.28997	0.0594775	0.155367
PA0095	PA0095	Q9I737		Completeproteome;Referenceproteome	Bacterial secretion system			protein secretion by the type VI secretion system	type VI protein secretion system complex		23	43	82.75	0		+	+	0.289869	-0.466811	4.0178	-2.91632	1.8892	-2.44951
PA0100	PA0100	Q9I732		Completeproteome;Referenceproteome							7	44.1	33.723	0	+	+		3.09638	-3.18407	4.80273	-3.9663	NaN	0
PA0102	PA0102	Q9I730	Carbonic anhydrase	Completeproteome;Lyase;Referenceproteome;Zinc	Nitrogen metabolism			carbon utilization		carbonate dehydratase activity;zinc ion binding	14	60.3	26.622	0		+		3.9228	1.43179	5.59847	2.34941	3.16698	0.91762
PA0116	PA0116	Q9I716		Completeproteome;Referenceproteome							4	29.9	18.212	0		+		0.153434	-0.223799	2.60796	1.48215	1.7442	1.70595
PA0117	PA0117	Q9I715		Completeproteome;Referenceproteome							3	13.2	26.984	0.0079497	+	+		3.55205	3.01551	2.77566	2.09518	2.01401	-0.920335
PA0122	PA0122	Q9I710		Completeproteome;Referenceproteome				hemolysis by symbiont of host erythrocytes		glycolipid binding	7	91.9	14.579	0		+	+	2.17659	1.98038	5.3556	7.05329	6.68984	5.07291
PA0126	PA0126	Q9I706		Completeproteome;Referenceproteome							10	55.3	22.367	0	+	+		3.05832	-4.1358	2.60652	-3.90745	0.156911	0.228348
PA0128	PA0128	Q9I704		3D-structure;Completeproteome;Metal-binding;Referenceproteome;Zinc	Microbial metabolism in diverse environments						3	31.9	12.164	0	+	+	+	3.43215	-4.39521	4.00956	-1.24621	2.66162	3.149
PA0143	nuh	Q9I6Y9		Completeproteome;Glycosidase;Hydrolase;Referenceproteome	Metabolic pathways;Nicotinate and nicotinamide metabolism;Purine metabolism			nucleotide metabolic process;purine nucleotide metabolic process		hydrolase activity-hydrolyzing N-glycosyl compounds;purine nucleosidase activity	17	63.7	37.542	0	+	+		3.09408	5.00144	3.31963	5.51199	3.0545	0.510545
PA0156	PA0156	Q9I6X6		Cellcycle;Celldivision;Completeproteome;Referenceproteome				transmembrane transport	membrane	transmembrane transporter activity	13	61.4	40.361	0		+		0.786642	1.2668	2.34544	2.78533	1.29601	1.51854
PA0157	PA0157	Q9I6X5		Cellcycle;Celldivision;Completeproteome;Referenceproteome				transmembrane transport	membrane	transmembrane transporter activity	12	40.4	38.282	0		+		1.4893	1.78554	1.738	1.98191	0.365314	0.196373
PA0162	opdC	Q9I6X0		3D-structure;Completeproteome;Referenceproteome					integral component of membrane		11	38.7	48.856	0	+	+		4.37342	-5.07923	4.54678	-4.76562	NaN	0
PA0165	PA0165	Q9I6W7		Completeproteome;Referenceproteome					cell outer membrane		4	19.8	31.431	0	+	+		5.84118	-5.3985	5.3403	-7.30404	1.89654	-1.90555
PA0170	PA0170	Q9I6W2		Completeproteome;Referenceproteome							6	78.6	14.553	0	+	+		4.53954	-4.71126	4.93488	-4.93854	0.157109	-0.227286
PA0171	PA0171	Q9I6W1		Completeproteome;Referenceproteome							10	62.2	19.8	0	+	+		4.28199	-3.63828	3.58828	-4.21292	NaN	0
PA0195	pntAA	Q14T74		Completeproteome;Referenceproteome	Metabolic pathways;Nicotinate and nicotinamide metabolism			generation of precursor metabolites and energy;transport			22	74.5	38.682	0	+	+		6.2215	6.32944	6.37321	6.75022	4.56437	0.420782
PA0196	pntB	Q9I6T9	NAD(P) transhydrogenase subunit beta	Cellinnermembrane;Cellmembrane;Completeproteome;Membrane;NAD;NADP;Oxidoreductase;Referenceproteome	Metabolic pathways;Nicotinate and nicotinamide metabolism			oxidation-reduction process	integral component of membrane	NAD(P)+ transhydrogenase (AB-specific) activity;NADP binding	8	25.1	49.946	0	+	+		4.35197	5.01219	4.84193	5.78256	2.62271	0.770363
PA0236	PA0236	Q9I6Q2		Completeproteome;DNA-binding;Referenceproteome;Transcription;Transcriptionregulation				regulation of transcription-DNA-templated		DNA binding	8	43.6	27.978	0			+	2.66238	-2.36945	2.28557	0.944255	3.42479	3.3137
PA0250	PA0250	Q9I6N9		Completeproteome;Referenceproteome							7	71.5	15.667	0		+	+	0.309861	0.694272	1.93235	2.9397	2.17823	2.24543
PA0254	PA0254	Q9I6N5		3D-structure;Completeproteome;Referenceproteome	Biosynthesis of secondary metabolites;Metabolic pathways;Ubiquinone and other terpenoid-quinone biosynthesis	Ubiquinone and other terpenoid-quinone biosynthesis				carboxy-lyase activity	11	29.2	54.499	0		+		1.18004	1.50944	1.63369	1.94263	1.05908	0.433189
PA0266	davT	Q9I6M4	5-aminovalerate aminotransferase DavT	Aminotransferase;Completeproteome;Pyridoxalphosphate;Referenceproteome;Transferase	Alanine and aspartate and glutamate metabolism;Butanoate metabolism;Lysine degradation;Metabolic pathways;Microbial metabolism in diverse environments		4-aminobutyrate degradation I;4-aminobutyrate degradation II;arginine degradation II;putrescine degradation I;superpathway of 4-aminobutyrate degradation;superpathway of L-arginine and putrescine and and 4-aminobutyrate degradation;superpathway of ornithine degradation	gamma-aminobutyric acid metabolic process		4-aminobutyrate transaminase activity;catalytic activity;pyridoxal phosphate binding;transaminase activity	28	87.6	45.22	0		+		5.74579	1.31214	5.4176	1.21681	1.61578	-0.0953255
PA0269	PA0269	Q9I6M1	Alkyl hydroperoxide reductase AhpD	3D-structure;Antioxidant;Completeproteome;Disulfidebond;Oxidoreductase;Peroxidase;Redox-activecenter;Referenceproteome				oxidation-reduction process		peroxiredoxin activity	9	84.1	16.202	0		+	+	1.88028	1.24705	5.08056	4.75053	4.74902	3.50349
PA0277	PA0277	Q9I6L3		Completeproteome;Hydrolase;Metalloprotease;Protease;Referenceproteome;Zinc				proteolysis		metalloendopeptidase activity	10	62.7	26.626	0	+	+		2.3672	-4.48774	2.90783	-3.7481	0.3484	0.739641
PA0283	sbp	Q9I6K7		Completeproteome;Referenceproteome	ABC transporters;Sulfur metabolism			sulfate transport;transport		ATPase-coupled sulfate transmembrane transporter activity;sulfur compound binding	6	24.4	36.433	0		+		0.882899	-1.76098	1.37457	-2.82634	0.316064	-1.06536
PA0291	oprE	G3XDA5		3D-structure;Completeproteome;Referenceproteome					integral component of membrane;outer membrane	porin activity	25	67.6	49.666	0		+		4.93129	-1.54721	5.52164	-2.01127	3.97084	-0.464058
PA0293;PA3502	aguB;PA3502	Q9I6J8		Completeproteome;Hydrolase;Referenceproteome	Arginine and proline metabolism;Metabolic pathways		arginine degradation II;L-arginine degradation IV (arginine decarboxylase/agmatine deiminase pathway)	nitrogen compound metabolic process;polyamine biosynthetic process;putrescine biosynthetic process from arginine		N-carbamoylputrescine amidase activity	13	75	32.759	0	+		+	2.8669	2.41426	0.65045	-2.79192	1.33198	-5.20618
PA0315	PA0315	Q9I6H6		Completeproteome;Referenceproteome							6	62.1	15.463	0	+	+		5.33016	2.73596	3.29689	1.53796	3.06102	-1.198
PA0319	PA0319	Q9I6H2		Completeproteome;Referenceproteome							9	38.3	36.358	0	+			4.1945	-2.75449	1.20087	-1.04625	1.74323	1.70824
PA0344	PA0344	Q9I6E9		Completeproteome;Referenceproteome						GTP binding	7	14.4	49.98	0		+		1.16702	1.58442	1.82219	1.67105	0.0546589	0.0866361
PA0345	PA0345	Q9I6E8		Completeproteome;Referenceproteome							13	36	49.628	0		+		0.535483	1.55182	1.09705	2.37125	0.434511	0.819424
PA0355	pfpI	Q9I6D8		Completeproteome;Hydrolase;Protease;Referenceproteome				bacterial-type flagellum-dependent swarming motility;cellular protein metabolic process;cellular response to antibiotic;single-species biofilm formation;single-species biofilm formation on inanimate substrate			11	83.2	19.245	0		+		1.46588	2.89001	1.2876	2.60728	0.410942	-0.282729
PA0361	PA0361	Q9I6D3		Completeproteome;Referenceproteome	Cyanoamino acid metabolism;Glutathione metabolism;Metabolic pathways;Taurine and hypotaurine metabolism			glutathione catabolic process		glutathione hydrolase activity	8	28.1	62.061	0		+	+	0.234304	-0.244649	2.51613	1.9377	2.95312	2.18235
PA0364	PA0364	Q9I6D0		Completeproteome;Referenceproteome				oxidation-reduction process		flavin adenine dinucleotide binding;oxidoreductase activity-acting on CH-OH group of donors	22	64	57.805	0	+	+		3.50943	5.22179	3.09842	4.36349	0.900943	-0.858299
PA0365	PA0365	Q9I6C9		Completeproteome;Referenceproteome							6	49.5	19.558	0	+	+		2.68115	4.78489	2.315	4.06382	0.226738	-0.721076
PA0366	calB	Q9I6C8	Probable coniferyl aldehyde dehydrogenase	Completeproteome;NAD;Oxidoreductase;Referenceproteome				cellular aldehyde metabolic process;oxidation-reduction process		oxidoreductase activity;oxidoreductase activity-acting on the aldehyde or oxo group of donors-NAD or NADP as acceptor	26	57.4	52.875	0	+	+	+	4.52138	8.38429	3.38416	5.69925	3.73562	-2.68504
PA0380	PA0380	Q9I6B5		Completeproteome;Referenceproteome	Sulfur relay system						2	51.5	7.0579	0		+		0.167666	0.522459	1.13064	2.44372	2.14074	1.92126
PA0386	PA0386	Q9I6A9		Completeproteome;Referenceproteome				porphyrin-containing compound biosynthetic process	cytoplasm	4 iron-4 sulfur cluster binding;catalytic activity;coproporphyrinogen oxidase activity;iron-sulfur cluster binding	5	24.7	42.56	0		+		0.880244	0.916693	4.47137	2.73288	1.99086	1.81619
PA0390	metX	P57714	Homoserine O-acetyltransferase	Acyltransferase;Amino-acidbiosynthesis;Completeproteome;Cytoplasm;Methioninebiosynthesis;Referenceproteome;Transferase	Biosynthesis of antibiotics;Cysteine and methionine metabolism;Metabolic pathways		L-homocysteine biosynthesis;L-methionine biosynthesis III;superpathway of sulfur amino acid biosynthesis (Saccharomyces cerevisiae)	biosynthetic process;cellular amino acid metabolic process;sulfur compound metabolic process		NADH dehydrogenase (ubiquinone) activity;transferase activity-transferring acyl groups other than amino-acyl groups	13	53.3	41.834	0		+		3.50821	-0.618274	7.28245	-2.0369	5.10737	-1.41863
PA0395	pilT	P24559	Twitching mobility protein	3D-structure;ATP-binding;Completeproteome;Cytoplasm;Fimbriumbiogenesis;Nucleotide-binding;Referenceproteome;Transport				pilus retraction;type IV pilus-dependent motility	type IV pilus	ATP binding;ATPase activity	16	57	38.02	0	+	+		2.57105	4.3944	2.39121	4.05993	0.983338	-0.334472
PA0399	PA0399	Q9I6A1		Completeproteome;Referenceproteome	Biosynthesis of amino acids;Biosynthesis of antibiotics;Cysteine and methionine metabolism;Glycine and serine and threonine metabolism;Metabolic pathways		L-cysteine biosynthesis III (from L-homocysteine);L-homocysteine and L-cysteine interconversion;superpathway of sulfur amino acid biosynthesis (Saccharomyces cerevisiae)	cysteine biosynthetic process from serine			27	73.5	49.17	0	+	+		6.21452	2.29892	6.45436	1.96859	2.4559	-0.330334
PA0400	PA0400	Q9I6A0		Completeproteome;Lyase;Pyridoxalphosphate;Referenceproteome	Biosynthesis of amino acids;Biosynthesis of antibiotics;Cysteine and methionine metabolism;Glycine and serine and threonine metabolism;Metabolic pathways;Selenocompound metabolism			transsulfuration		catalytic activity;pyridoxal phosphate binding	17	71.1	42.786	0		+		4.2671	1.16791	6.24913	1.74838	2.5443	0.580471
PA0410	pilI	P43502	Protein PilI	Completeproteome;Referenceproteome;Sensorytransduction	Biofilm formation - Pseudomonas aeruginosa;Two-component system			chemotaxis;signal transduction			3	23	19.934	0			+	1.55114	-2.04869	1.88607	1.01949	2.36442	3.06818
PA0420	bioA	Q9I693	Adenosylmethionine-8-amino-7-oxononanoate aminotransferase	Aminotransferase;Biotinbiosynthesis;Completeproteome;Cytoplasm;Pyridoxalphosphate;Referenceproteome;S-adenosyl-L-methionine;Transferase	Biotin metabolism;Metabolic pathways		biotin biosynthesis II	biotin biosynthetic process;biotin metabolic process;cofactor biosynthetic process		adenosylmethionine-8-amino-7-oxononanoate transaminase activity;catalytic activity;pyridoxal phosphate binding;sedoheptulose-7-phosphate:D-glyceraldehyde-3-phosphate glyceronetransferase activity;transaminase activity	30	81.8	52.477	0		+		4.03247	1.19639	6.51636	1.95532	2.84853	0.758924
PA0423	PA0423	Q9I690	UPF0312 protein PA0423	Completeproteome;Periplasm;Referenceproteome;Signal					extracellular space		14	84.8	20.776	0	+		+	6.02007	3.06371	3.14025	0.936509	4.97565	-2.1272
PA0424	mexR	P52003	Multidrug resistance operon repressor	3D-structure;Completeproteome;DNA-binding;Referenceproteome;Repressor;Transcription;Transcriptionregulation	beta-Lactam resistance			negative regulation of protein secretion;negative regulation of transcription-DNA-templated;negative regulation of transmembrane transport;regulation of transcription-DNA-templated		DNA-binding transcription factor activity;transcription regulatory region DNA binding	11	81.6	16.964	0	+	+		5.60085	6.58532	5.83242	7.122	2.22581	0.536682
PA0426	mexB	P52002	Multidrug resistance protein MexB	3D-structure;Antibioticresistance;Cellinnermembrane;Cellmembrane;Completeproteome;Directproteinsequencing;Membrane;Referenceproteome;Transmembrane;Transmembranehelix;Transport	beta-Lactam resistance;Cationic antimicrobial peptide (CAMP) resistance			ion transport;transmembrane transport;xenobiotic transport	integral component of membrane;membrane	drug transmembrane transporter activity;efflux transmembrane transporter activity;transmembrane transporter activity	38	45.7	112.79	0	+		+	4.70303	-7.7639	3.77898	0.855636	4.97632	8.61954
PA0427	oprM	Q51487	Outer membrane protein OprM	3D-structure;Antibioticresistance;Celloutermembrane;Completeproteome;Directproteinsequencing;Lipoprotein;Membrane;Palmitate;Referenceproteome;Signal;Transmembrane;Transmembranebetastrand;Transport	beta-Lactam resistance;Quorum sensing			transmembrane transport	membrane	drug transmembrane transporter activity;efflux transmembrane transporter activity;transmembrane transporter activity	29	70.5	52.598	0		+	+	3.95033	-0.927121	5.28841	1.16107	6.0648	2.08819
PA0436	PA0436	Q9I681		Completeproteome;DNA-binding;Referenceproteome;Transcription;Transcriptionregulation				negative regulation of transcription-DNA-templated		DNA binding	3	21.8	23.718	0		+		0.507537	0.916542	2.56282	2.66172	1.38668	1.74518
PA0462	PA0462	Q9I656		Completeproteome;Referenceproteome							4	17.5	26.262	0		+		1.75792	2.11773	5.02833	1.85787	0.151385	-0.259858
PA0463	creB	Q9I655		Completeproteome;DNA-binding;Phosphoprotein;Referenceproteome;Transcription;Transcriptionregulation	Two-component system			phosphorelay signal transduction system;regulation of transcription-DNA-templated		DNA binding	5	30.6	25.573	0			+	3.02707	-2.21546	0.552792	-0.216334	2.63767	1.99913
PA0464	creC	Q9I654	Histidine kinase	ATP-binding;Completeproteome;Kinase;Membrane;Nucleotide-binding;Phosphoprotein;Referenceproteome;Transferase;Transmembrane;Transmembranehelix;Two-componentregulatorysystem	Two-component system			phosphorelay signal transduction system;signal transduction	integral component of membrane	phosphorelay sensor kinase activity	6	19.2	52.302	0		+	+	0.108969	0.765392	1.6985	5.61551	1.3713	4.85012
PA0470	fiuA	Q9I648		Completeproteome;Membrane;Receptor;Referenceproteome;TonBbox				cell surface receptor signaling pathway;ferrichrome import into cell;siderophore transport	cell outer membrane;outer membrane	ferrichrome transmembrane transporter activity;siderophore uptake transmembrane transporter activity;signaling receptor activity	21	39.3	88.212	0		+	+	1.85104	-1.61837	2.39097	-4.51947	1.53117	-2.9011
PA0482	glcB	Q9I636	Malate synthase G	Completeproteome;Cytoplasm;Glyoxylatebypass;Magnesium;Metal-binding;Oxidation;Referenceproteome;Transferase;Tricarboxylicacidcycle	Biosynthesis of secondary metabolites;Carbon metabolism;Glyoxylate and dicarboxylate metabolism;Metabolic pathways;Microbial metabolism in diverse environments;Pyruvate metabolism	Glyoxylate and dicarboxylate metabolism;Pyruvate metabolism	glyoxylate cycle;superpathway of glycolysis and pyruvate dehydrogenase and TCA and and glyoxylate bypass;superpathway of glyoxylate bypass and TCA	glyoxylate cycle		catalytic activity;malate synthase activity	51	83.6	78.659	0	+	+		7.30578	1.91102	7.52382	2.13017	1.97064	0.219149
PA0501	bioF	Q9I617	8-amino-7-oxononanoate synthase	Biotinbiosynthesis;Completeproteome;Pyridoxalphosphate;Referenceproteome;Transferase							12	61.6	42.237	0	+	+		4.57626	2.75876	5.40393	3.3753	2.59665	0.616545
PA0502	PA0502	Q9I616		Completeproteome;Referenceproteome	Biotin metabolism;Metabolic pathways						8	54.6	26.494	0		+		4.18223	1.84006	4.66687	2.10865	0.954606	0.26859
PA0504	bioD	Q9I614	ATP-dependent dethiobiotin synthetase BioD	ATP-binding;Biotinbiosynthesis;Completeproteome;Cytoplasm;Ligase;Magnesium;Metal-binding;Nucleotide-binding;Referenceproteome	Biotin metabolism;Metabolic pathways		biotin biosynthesis II	biotin biosynthetic process		ATP binding;dethiobiotin synthase activity;magnesium ion binding	11	69.3	23.337	0	+	+		2.32601	3.41601	2.40417	3.44768	0.0529573	0.0316625
PA0507	PA0507	Q9I611		Completeproteome;FAD;Flavoprotein;Oxidoreductase;Referenceproteome				oxidation-reduction process		flavin adenine dinucleotide binding;oxidoreductase activity-acting on the CH-CH group of donors	13	33.8	64.349	0		+		0.670757	1.55019	1.84262	2.61672	0.60108	1.06652
PA0510	PA0510	G3XD80		Completeproteome;Methyltransferase;Referenceproteome;S-adenosyl-L-methionine;Transferase	Biosynthesis of secondary metabolites;Metabolic pathways;Porphyrin and chlorophyll metabolism		adenosylcobalamin biosynthesis II (late cobalt incorporation);cob(II)yrinate a-c-diamide biosynthesis II (late cobalt incorporation)	anaerobic respiration;coenzyme biosynthetic process;heme biosynthetic process;oxidation-reduction process;siroheme biosynthetic process		methyltransferase activity	9	55.6	29.654	0		+	+	0.0561253	0.329648	1.0655	-4.16146	4.19256	-4.49111
PA0511	nirJ	G3XD10		Completeproteome;Referenceproteome				cofactor biosynthetic process;generation of precursor metabolites and energy;heme biosynthetic process		catalytic activity;iron-sulfur cluster binding	12	40.1	43.952	0			+	1.57122	-2.8863	0.810912	1.33822	2.86535	4.22452
PA0515	nirD	P95412	Protein NirD	Completeproteome;Referenceproteome				regulation of transcription-DNA-templated		DNA-binding transcription factor activity;sequence-specific DNA binding	3	24.7	17.017	0		+		0.118129	0.504515	1.33747	-2.61063	0.87166	-3.11514
PA0519	nirS	P24474	Nitrite reductase	3D-structure;Completeproteome;Directproteinsequencing;Electrontransport;Heme;Iron;Metal-binding;Oxidoreductase;Periplasm;Referenceproteome;Signal;Transport	Microbial metabolism in diverse environments;Nitrogen metabolism					electron transfer activity;heme binding;nitrite reductase (NO-forming) activity	34	73.1	62.653	0		+	+	1.26451	-1.06978	4.49053	-7.44458	4.1497	-6.3748
PA0523	norC	Q59646	Nitric oxide reductase subunit C	3D-structure;Cellmembrane;Completeproteome;Electrontransport;Heme;Iron;Membrane;Metal-binding;Referenceproteome;Respiratorychain;Signal-anchor;Transmembrane;Transmembranehelix;Transport	Microbial metabolism in diverse environments;Nitrogen metabolism		nitrate reduction I (denitrification)			electron transfer activity;heme binding	4	45.2	16.343	0		+		1.07038	-1.91868	1.56021	-2.49284	NaN	0
PA0527	dnr	G3XCW6		Completeproteome;DNA-binding;Referenceproteome;Transcription;Transcriptionregulation				denitrification pathway;positive regulation of nitrogen compound metabolic process;positive regulation of oxidoreductase activity;regulation of transcription-DNA-templated;response to nitric oxide		DNA binding	6	37.9	25.933	0		+		1.51919	-2.18869	2.41759	-2.02357	NaN	0
PA0534	PA0534	Q9I602		Completeproteome;Referenceproteome				oxidation-reduction process;polyamine catabolic process		oxidoreductase activity	18	59	47.849	0		+		0.462351	1.72561	1.11522	2.29623	0.16789	0.570616
PA0546	metK	Q9I5Z0	S-adenosylmethionine synthase	ATP-binding;Cobalt;Completeproteome;Cytoplasm;Magnesium;Metal-binding;Nucleotide-binding;One-carbonmetabolism;Potassium;Referenceproteome;Transferase	Biosynthesis of amino acids;Biosynthesis of secondary metabolites;Cysteine and methionine metabolism;Metabolic pathways		methionine and S-adenosylmethionine synthesis	S-adenosylmethionine biosynthetic process		ATP binding;methionine adenosyltransferase activity	25	84.3	42.709	0			+	5.90063	1.41696	2.1901	-0.288094	6.90803	-1.70505
PA0558	PA0558	Q9I5X8		Completeproteome;Referenceproteome						methyltransferase activity	8	41.2	27.986	0.00035855		+		1.49861	1.65415	2.79586	1.92594	0.222097	0.271798
PA0563	PA0563	Q9I5X3		Completeproteome;Referenceproteome					integral component of membrane		3	38.5	13.294	0	+	+		2.74296	-2.51872	2.61015	-2.65418	0.11723	-0.135454
PA0582	folB	Q9I5V5		Completeproteome;Referenceproteome	Folate biosynthesis;Metabolic pathways		6-hydroxymethyl-dihydropterin diphosphate biosynthesis I;superpathway of chorismate metabolism;superpathway of tetrahydrofolate biosynthesis	cofactor biosynthetic process;folic acid-containing compound metabolic process		dihydroneopterin aldolase activity	3	44.4	13.14	0		+		NaN	0	2.38625	2.07676	3.33699	1.55233
PA0586	PA0586	Q9I5V1		Completeproteome;Referenceproteome							19	42.9	60.814	0	+	+		2.49259	2.74451	2.30703	2.50286	1.09105	-0.24165
PA0587	PA0587	Q9I5V0	UPF0229 protein PA0587	Completeproteome;Referenceproteome							15	46.1	48.742	0	+	+		4.28501	4.6471	3.97433	3.92555	2.3883	-0.721543
PA0588	PA0588	Q9I5U9		Completeproteome;Referenceproteome						protein kinase activity	44	67.5	73.722	0	+	+		4.87325	2.13806	5.20789	1.613	1.96217	-0.525057
PA0611	prtR	Q06553	HTH-type transcriptional regulator PrtR	Antibioticbiosynthesis;Bacteriocinbiosynthesis;Completeproteome;DNA-binding;Referenceproteome;Repressor;Transcription;Transcriptionregulation				negative regulation of secondary metabolite biosynthetic process		DNA binding	8	44.5	28.112	0		+		0.629196	1.01229	1.63276	2.08946	1.67345	1.07717
PA0621	PA0621	G3XD08		Completeproteome;Referenceproteome							9	84.9	17.562	0		+		0.933533	-0.926689	3.76485	-2.43991	1.49868	-1.51322
PA0622	PA0622	G3XD39		Completeproteome;Referenceproteome							22	76.2	41.209	0	+	+		1.6103	-4.30038	1.44966	-4.0463	0.110476	0.254084
PA0623	PA0623	Q9I5S9		Completeproteome;Referenceproteome							11	79	17.939	0	+	+		2.28742	-4.43323	2.56744	-6.7901	0.970371	-2.35687
PA0625	PA0625	G3XD83		Completeproteome;Referenceproteome							18	35.6	77.648	0		+		1.0101	1.34453	3.13873	2.45017	0.957567	1.10564
PA0628	PA0628	G3XCU8		Completeproteome;Referenceproteome							14	59.6	35.87	0	+			2.27868	3.16246	0.257341	0.96908	0.679616	-2.19338
PA0633	PA0633	G3XD38		Completeproteome;Referenceproteome							5	52.4	17.538	0			+	0.1775	0.517116	0.969958	-1.99233	2.92711	-2.50944
PA0641	PA0641	Q9I5S5		Completeproteome;Referenceproteome						protein binding	38	42.8	130.79	0		+	+	0.23111	0.592562	3.01108	4.05239	2.06538	3.45983
PA0649	trpG	P20576	Anthranilate synthase component 2	Amino-acidbiosynthesis;Aromaticaminoacidbiosynthesis;Completeproteome;Glutamineamidotransferase;Lyase;Referenceproteome;Tryptophanbiosynthesis	Biofilm formation - Pseudomonas aeruginosa;Biosynthesis of amino acids;Biosynthesis of antibiotics;Biosynthesis of secondary metabolites;Metabolic pathways;Phenylalanine and tyrosine and tryptophan biosynthesis;Quorum sensing		2-heptyl-3-hydroxy-4(1H)-quinolone biosynthesis;4-hydroxy-2(1H)-quinolone biosynthesis;L-tryptophan biosynthesis;superpathway of aromatic amino acid biosynthesis;superpathway of chorismate metabolism	tryptophan biosynthetic process		anthranilate synthase activity	6	58.2	22.046	0			+	0.894679	-1.86661	0.956453	0.986733	1.51346	2.85335
PA0654	speD	Q9I5R7	S-adenosylmethionine decarboxylase alpha chain;S-adenosylmethionine decarboxylase beta chain;S-adenosylmethionine decarboxylase proenzyme	Autocatalyticcleavage;Completeproteome;Decarboxylase;Lyase;Polyaminebiosynthesis;Pyruvate;Referenceproteome;S-adenosyl-L-methionine;Schiffbase;Spermidinebiosynthesis;Zymogen	Arginine and proline metabolism;Cysteine and methionine metabolism;Metabolic pathways		spermidine biosynthesis I;superpathway of polyamine biosynthesis I	metabolic process;spermidine biosynthetic process		adenosylmethionine decarboxylase activity	10	61	30.478	0			+	3.18928	0.733053	2.71784	-1.02362	3.85906	-1.75667
PA0656	PA0656	Q9I5R5		Completeproteome;Referenceproteome						catalytic activity	5	46.4	12.724	0.0027155		+		0.395999	0.866614	2.68661	1.64769	0.358228	0.781072
PA0663	PA0663	Q9I5Q8		Completeproteome;Referenceproteome							3	12.1	27.198	0		+		NaN	0	2.04194	2.02577	1.25884	1.44292
PA0670	PA0670	Q9I5Q1		Completeproteome;DNAdamage;DNArepair;Referenceproteome				DNA repair			5	13.4	53.055	0.0079444		+		1.30229	-1.31015	2.18085	-3.34619	1.25027	-2.03603
PA0672	hemO	G3XCZ8		Completeproteome;Referenceproteome				heme oxidation;oxidation-reduction process		heme oxygenase (decyclizing) activity	12	71.2	21.953	0		+		1.55872	2.52956	2.33624	3.02837	0.400779	0.498813
PA0741	PA0741	Q9I5I8		Completeproteome;Referenceproteome							4	28.6	22.686	0		+	+	0.115345	-0.278921	1.79644	2.15976	1.92463	2.43868
PA0744	PA0744	Q9I5I5		Completeproteome;Isomerase;Referenceproteome						3-hydroxyisobutyryl-CoA hydrolase activity	24	86.4	40.589	0		+		3.5911	2.00877	2.79729	1.4717	3.52137	-0.537062
PA0745	PA0745	Q9I5I4		Completeproteome;Isomerase;Referenceproteome				biofilm matrix disassembly		catalytic activity	24	82.7	29.904	0	+			5.17279	2.3325	3.04918	0.912477	5.64565	-1.42003
PA0746	PA0746	Q9I5I3		Completeproteome;FAD;Flavoprotein;Oxidoreductase;Referenceproteome				lipid metabolic process;oxidation-reduction process		acyl-CoA dehydrogenase activity;flavin adenine dinucleotide binding;oxidoreductase activity-acting on the CH-CH group of donors	12	42.6	42.553	0	+	+		3.67609	3.78448	3.51561	3.32541	1.39981	-0.459072
PA0755	opdH	Q9I5H4		3D-structure;Completeproteome;Referenceproteome					integral component of membrane		12	42.4	46.975	0		+	+	0.715458	-1.19682	1.72899	1.71706	2.42443	2.91387
PA0792	prpD	Q9I5E6		Completeproteome;Referenceproteome	Propanoate metabolism			carbon utilization;cellular catabolic process;propionate catabolic process-2-methylcitrate cycle		2 iron-2 sulfur cluster binding;2-methylcitrate dehydratase activity;lyase activity	28	69.6	54.881	0	+	+		2.35532	3.56928	3.48911	4.7512	1.13814	1.18191
PA0804	PA0804	Q9I5D4		Completeproteome;Referenceproteome				oxidation-reduction process		oxidoreductase activity	4	23.4	30.017	0		+		0.0375305	0.0654531	2.37879	1.89564	1.85398	1.83018
PA0805	PA0805	Q9I5D3		Completeproteome;Referenceproteome							6	73.3	8.5276	0	+	+		3.28183	3.34128	3.1317	2.83087	0.505745	-0.510402
PA0832	PA0832	Q9I5A8		Completeproteome;Referenceproteome							7	68.1	23.482	0			+	1.83925	-2.14921	1.5865	0.976907	2.70263	3.12612
PA0848	PA0848	Q9I593		Completeproteome;Referenceproteome				cell redox homeostasis;oxidation-reduction process		antioxidant activity;oxidoreductase activity;peroxiredoxin activity	11	72.9	21.814	0		+	+	0.256254	0.520055	2.27338	3.27275	3.6691	2.7527
PA0849	trxB2	Q9I592	Thioredoxin reductase	Completeproteome;FAD;Flavoprotein;NADP;Oxidoreductase;Redox-activecenter;Referenceproteome	Pyrimidine metabolism;Selenocompound metabolism		thioredoxin pathway	nucleotide metabolic process;oxidation-reduction process;pyrimidine nucleotide metabolic process;removal of superoxide radicals	cytoplasm	oxidoreductase activity;thioredoxin-disulfide reductase activity	12	79.4	33.481	0		+		0.135533	-0.56015	2.03126	2.85697	1.2753	3.41712
PA0852	cbpD	Q9I589	Chitin-binding protein CbpD	Chitin-binding;Completeproteome;Directproteinsequencing;Referenceproteome;Secreted;Signal				obsolete interaction with host via protein secreted by type II secretion system;protein secretion by the type II secretion system;protein transport by the Sec complex	extracellular space	chitin binding	20	71.7	41.916	0	+	+		2.81092	4.9171	2.53092	4.34043	1.61849	-0.576678
PA0853	PA0853	Q9I588		Completeproteome;Referenceproteome							6	41.1	23.485	0		+		2.16229	2.10905	3.24913	2.98748	1.52551	0.878435
PA0873	phhR	Q9I572		ATP-binding;Completeproteome;DNA-binding;Nucleotide-binding;Referenceproteome;Transcription;Transcriptionregulation				L-phenylalanine catabolic process;regulation of transcription-DNA-templated		ATP binding;DNA binding;transcription factor binding	9	32.2	56.877	0	+	+		2.40461	3.02348	2.55192	2.76992	0.160251	-0.253558
PA0887	acsA1	Q9I558	Acetyl-coenzyme A synthetase 1	Acetylation;ATP-binding;Completeproteome;Ligase;Magnesium;Metal-binding;Nucleotide-binding;Referenceproteome	Biosynthesis of antibiotics;Biosynthesis of secondary metabolites;Carbon metabolism;Glycolysis / Gluconeogenesis;Metabolic pathways;Methane metabolism;Microbial metabolism in diverse environments;Propanoate metabolism;Pyruvate metabolism		acetate conversion to acetyl-CoA;superpathway of acetate utilization and formation	acetyl-CoA biosynthetic process from acetate;carbon utilization;cellular catabolic process;metabolic process;propionate metabolic process;pyruvate metabolic process;reductive tricarboxylic acid cycle		acetate-CoA ligase activity;AMP binding;catalytic activity;leucine-tRNA ligase activity	35	70.2	71.762	0	+	+		6.04165	1.80039	5.5043	1.27015	2.9705	-0.530243
PA0888	aotJ	G3XD47		Completeproteome;Referenceproteome	ABC transporters			L-arginine import into cell;L-arginine transport;L-ornithine import into cell;nitrogen compound transport;ornithine transport;transport	extracellular space;outer membrane-bounded periplasmic space		17	71	28.01	0		+		0.761346	0.270759	3.72443	-1.2844	3.4816	-1.55516
PA0905	csrA	O69078	Carbon storage regulator homolog	3D-structure;Completeproteome;Referenceproteome;RNA-binding	Biofilm formation - Pseudomonas aeruginosa;Two-component system			mRNA catabolic process;pathogenesis;protein secretion by the type III secretion system;protein secretion by the type VI secretion system;quorum sensing;regulation of carbohydrate metabolic process;regulation of secondary metabolic process;regulation of single-species biofilm formation		mRNA binding;RNA binding	2	50.8	6.9089	0		+	+	0.169575	0.671131	1.97036	4.06243	1.64452	3.3913
PA0916	rimO	Q9I541	Ribosomal protein S12 methylthiotransferase RimO	4Fe-4S;Completeproteome;Cytoplasm;Iron;Iron-sulfur;Metal-binding;Referenceproteome;S-adenosyl-L-methionine;Transferase				peptidyl-L-beta-methylthioaspartic acid biosynthetic process from peptidyl-aspartic acid;tRNA modification	cytoplasm	4 iron-4 sulfur cluster binding;catalytic activity;iron-sulfur cluster binding;methylthiotransferase activity;transferase activity	20	71.4	48.96	0		+		3.42838	-0.596326	6.19624	-1.18759	3.88324	-0.591262
PA0931	pirA	Q9I527		Celloutermembrane;Completeproteome;Membrane;Receptor;Referenceproteome;TonBbox	Two-component system			enterobactin transport;siderophore transport	cell outer membrane	enterobactin transmembrane transporter activity;siderophore uptake transmembrane transporter activity;signaling receptor activity	20	48	80.907	0		+		1.16923	2.13054	1.80259	2.85201	0.788785	0.721473
PA0951	PA0951	Q9I507	UPF0761 membrane protein PA0951	Cellinnermembrane;Cellmembrane;Completeproteome;Membrane;Referenceproteome;Transmembrane;Transmembranehelix							2	8.5	46.201	0.00036724		+		0.0491256	-0.161591	2.89938	2.70416	1.33304	2.86575
PA0954	acyP	Q9I504	Acylphosphatase	Completeproteome;Hydrolase;Referenceproteome	Aminobenzoate degradation;Microbial metabolism in diverse environments;Pyruvate metabolism						4	48.4	10.313	0.0027211		+		1.17071	2.71702	2.43662	3.17457	0.173239	0.457556
PA0965	ruvC	Q51424	Crossover junction endodeoxyribonuclease RuvC	Completeproteome;DNAdamage;DNArecombination;DNArepair;Hydrolase;Magnesium;Metal-binding;Nuclease;Referenceproteome	Homologous recombination			DNA recombination;DNA repair		crossover junction endodeoxyribonuclease activity;endodeoxyribonuclease activity;nucleic acid binding	3	26.4	18.556	0		+		0.191208	-0.274865	2.2725	1.63368	2.35043	1.90854
PA0996	pqsA	Q9I4X3	Anthranilate--CoA ligase	ATP-binding;Completeproteome;Ligase;Nucleotide-binding;Referenceproteome	Biofilm formation - Pseudomonas aeruginosa;Quorum sensing		2-heptyl-3-hydroxy-4(1H)-quinolone biosynthesis;4-hydroxy-2(1H)-quinolone biosynthesis	cofactor biosynthetic process;secondary metabolite biosynthetic process		catalytic activity	25	61.3	56.607	0	+	+		7.23842	4.62731	4.88013	3.85114	1.56616	-0.776168
PA0997	pqsB	Q9I4X2		Completeproteome;Referenceproteome	Biofilm formation - Pseudomonas aeruginosa;Quorum sensing			secondary metabolite biosynthetic process		catalytic activity	14	71.4	30.5	0	+	+	+	5.55791	5.60889	4.51868	3.72778	6.44424	-1.88111
PA0998	pqsC	Q9I4X1		Completeproteome;Referenceproteome;Transferase	Biofilm formation - Pseudomonas aeruginosa;Quorum sensing			fatty acid biosynthetic process;secondary metabolite biosynthetic process		3-oxoacyl-[acyl-carrier-protein] synthase activity;catalytic activity	16	63.8	38.238	0	+	+		6.4096	5.73455	5.19578	4.51848	2.91568	-1.21607
PA0999	pqsD	P20582	2-heptyl-4(1H)-quinolone synthase PqsD	3D-structure;Acyltransferase;Completeproteome;Cytoplasm;Referenceproteome;Transferase	Biofilm formation - Pseudomonas aeruginosa;Quorum sensing	Fatty acid biosynthesis	2-heptyl-3-hydroxy-4(1H)-quinolone biosynthesis;4-hydroxy-2(1H)-quinolone biosynthesis	fatty acid biosynthetic process;secondary metabolite biosynthetic process		3-oxoacyl-[acyl-carrier-protein] synthase activity;catalytic activity;transferase activity-transferring acyl groups	21	84.3	36.378	0	+	+	+	5.67717	5.61563	4.59004	3.67333	6.18937	-1.9423
PA1000	PA1000	P20581	Uncharacterized protein PA1000	3D-structure;Completeproteome;Referenceproteome	Quorum sensing			cofactor biosynthetic process;secondary metabolite biosynthetic process			13	63.8	34.306	0	+	+	+	5.53622	5.71908	4.53705	3.72947	4.03289	-1.9896
PA1002	phnB	P09786	Anthranilate synthase component 2, pyocyanine specific	Completeproteome;Glutamineamidotransferase;Lyase;Referenceproteome;Virulence	Biofilm formation - Pseudomonas aeruginosa;Biosynthesis of amino acids;Biosynthesis of antibiotics;Biosynthesis of secondary metabolites;Metabolic pathways;Phenylalanine and tyrosine and tryptophan biosynthesis;Quorum sensing		2-heptyl-3-hydroxy-4(1H)-quinolone biosynthesis;4-hydroxy-2(1H)-quinolone biosynthesis;L-tryptophan biosynthesis;superpathway of aromatic amino acid biosynthesis;superpathway of chorismate metabolism	phenazine biosynthetic process		anthranilate synthase activity	4	39	21.845	0		+	+	NaN	0	2.02097	3.01019	3.03757	4.1622
PA1003	mvfR	Q9I4X0		Completeproteome;DNA-binding;Referenceproteome;Transcription;Transcriptionregulation	Biofilm formation - Pseudomonas aeruginosa;Quorum sensing			positive regulation of lyase activity;positive regulation of multi-organism process;regulation of transcription-DNA-templated;regulation of transmembrane transport		DNA-binding transcription factor activity;transcription regulatory region DNA binding	7	31	37.213	0		+		0.130649	0.32057	2.11123	2.45579	1.60138	2.13522
PA1014	PA1014	Q9I4V9		Completeproteome;Referenceproteome;Transferase				lipopolysaccharide core region biosynthetic process		lipopolysaccharide glucosyltransferase I activity;transferase activity-transferring glycosyl groups	8	26.7	37.355	0		+		0.940539	-2.22054	4.65203	-4.47626	0.95703	-2.25572
PA1033	PA1033	Q9I4U1		Completeproteome;Referenceproteome;Transferase						protein binding	9	75.6	24.527	0	+	+		3.26659	4.85403	3.5136	5.12969	0.414028	0.275662
PA1035	PA1035	Q9I4T9		Completeproteome;Referenceproteome				response to desiccation			5	42.7	19.035	0		+		0.66475	1.43216	3.15198	3.43188	1.17469	1.99972
PA1041	PA1041	Q9I4T3		Cellmembrane;Completeproteome;Membrane;Referenceproteome					cell outer membrane;integral component of membrane		8	44.8	21.747	0		+		2.94463	1.84331	3.56335	2.15037	0.737008	0.307065
PA1047	PA1047	Q9I4S7		Completeproteome;Referenceproteome					periplasmic space	carboxylic ester hydrolase activity	12	46.2	42.335	0		+		0.636729	0.995679	1.95807	2.38536	1.94397	1.38968
PA1048	PA1048	Q9I4S6		Completeproteome;Referenceproteome							16	55.3	31.509	0		+		4.63933	1.39581	4.32667	1.31622	0.24345	-0.079596
PA1051	PA1051	Q9I4S3		Completeproteome;Referenceproteome				gluconate transmembrane transport	membrane	gluconate transmembrane transporter activity	5	22.1	47.044	0		+	+	0.691805	0.87786	3.94663	4.02678	3.015	3.14892
PA1052	PA1052	Q9I4S2		Completeproteome;Kinase;Referenceproteome;Transferase	Biosynthesis of antibiotics;Glycerolipid metabolism;Glycine and serine and threonine metabolism;Glyoxylate and dicarboxylate metabolism;Metabolic pathways;Microbial metabolism in diverse environments			organic acid phosphorylation		glycerate kinase activity	10	50.4	38.62	0		+		0.881715	1.64559	1.83636	3.04019	2.03584	1.3946
PA1075	PA1075	Q9I4Q4		3D-structure;Completeproteome;Referenceproteome							4	61	11.337	0		+	+	0.279712	-0.5305	2.06262	1.85151	1.92531	2.38201
PA1087	flgL	Q9I4P2		Bacterialflagellum;Cellprojection;Cilium;Completeproteome;Flagellum;Referenceproteome	Flagellar assembly			bacterial-type flagellum assembly;bacterial-type flagellum-dependent cell motility	bacterial-type flagellum hook	structural molecule activity	9	30.8	46.844	0		+		0.907415	2.04227	4.88167	3.17734	0.442624	1.13507
PA1112	PA1112	Q9I4M3		Completeproteome;Referenceproteome						catalytic activity	8	43.7	41.413	0		+		1.44727	2.36994	1.97227	1.86015	0.211907	-0.509793
PA1116	PA1116	Q9I4L9		Completeproteome;Referenceproteome							6	30.5	31.308	0.00036483		+		0.745698	2.50005	1.79609	3.11558	0.164379	0.615527
PA1123	PA1123	Q9I4L2		3D-structure;Completeproteome;Referenceproteome							5	60.4	12.167	0		+		1.58921	-2.75139	1.18448	-2.22493	0.307701	0.526467
PA1124	dgt	Q9I4L1	Probable deoxyguanosinetriphosphate triphosphohydrolase	Completeproteome;Hydrolase;Magnesium;Referenceproteome	Purine metabolism			dGTP catabolic process;nucleotide metabolic process;purine nucleotide metabolic process		dGTPase activity;magnesium ion binding;phosphatidate cytidylyltransferase activity;triphosphoric monoester hydrolase activity	6	16.5	56.741	0	+	+		2.57335	2.94273	3.20869	2.3992	0.523109	-0.54353
PA1151	imm2	Q06579	Pyocin-S2 immunity protein	Bacteriocinimmunity;Completeproteome;Directproteinsequencing;Referenceproteome				bacteriocin immunity		toxic substance binding	7	66.7	10.039	0	+	+		5.64438	-5.59754	3.54184	-4.87623	NaN	0
PA1159	PA1159	Q9I4H8		Activator;Completeproteome;Cytoplasm;DNA-binding;Referenceproteome;Transcription;Transcriptionregulation						nucleic acid binding	8	69.6	7.7246	0		+		3.79682	1.68282	3.66548	1.29897	1.53882	-0.383849
PA1161	rrmA	Q9I4H6		Completeproteome;Metal-binding;Methyltransferase;Referenceproteome;S-adenosyl-L-methionine;Transferase;Zinc				RNA metabolic process		methyltransferase activity	10	52.1	29.644	0			+	2.79449	-1.81453	0.177724	0.143259	3.23592	1.95779
PA1165	pcpS	Q9I4H2		Completeproteome;Referenceproteome;Transferase	Biosynthesis of antibiotics;Biosynthesis of secondary metabolites;Biosynthesis of siderophore group nonribosomal peptides	Pantothenate and CoA biosynthesis		enterobactin biosynthetic process	enterobactin synthetase complex	holo-[acyl-carrier-protein] synthase activity;magnesium ion binding;phosphotransferase activity-for other substituted phosphate groups;transferase activity	13	62	26.715	0		+		1.19557	1.05541	2.97618	2.41194	1.73844	1.35653
PA1170	PA1170	Q9I4G7		Completeproteome;Referenceproteome					integral component of membrane		3	14.8	26.316	0.00036617		+	+	1.18864	0.674215	4.51996	2.67566	3.08346	2.00145
PA1181	PA1181	Q9I4F7		Completeproteome;Referenceproteome						protein binding	21	26	124.72	0		+		0.510207	0.680888	2.2117	2.09033	1.56083	1.40944
PA1193	PA1193	Q9I4E5		Completeproteome;Referenceproteome				base-excision repair;DNA repair		catalytic activity;DNA-3-methyladenine glycosylase activity	8	43.5	25.292	0		+		1.05184	1.66526	3.571	2.89085	0.83125	1.22558
PA1202	PA1202	Q9I4D6		Completeproteome;Hydrolase;Referenceproteome						catalytic activity	10	66.3	22.471	0		+		2.73834	2.26641	2.70892	2.16397	0.325717	-0.102439
PA1203	PA1203	Q9I4D5		Completeproteome;Referenceproteome							6	57.8	14.681	0		+		4.14899	1.92869	4.33132	1.33466	1.70253	-0.59403
PA1205	PA1205	Q9I4D3	Putative quercetin 2,3-dioxygenase PA1205	Completeproteome;Dioxygenase;Metal-binding;Oxidoreductase;Referenceproteome							5	19.4	34.455	0		+		1.14543	1.32062	3.70296	2.38652	1.01083	1.0659
PA1222	PA1222	Q9I4B6	Membrane-bound lytic murein transglycosylase A	Cellwallbiogenesis/degradation;Completeproteome;Lyase;Referenceproteome				peptidoglycan turnover	outer membrane	hydrolase activity-hydrolyzing O-glycosyl compounds	19	70.6	41.896	0		+		2.49522	1.70269	2.62895	1.7553	0.14685	0.0526042
PA1226	PA1226	Q9I4B2		Completeproteome;DNA-binding;Referenceproteome;Transcription;Transcriptionregulation						DNA binding	12	78.7	22.308	0	+	+		3.87005	4.45699	3.698	4.06165	1.86664	-0.395337
PA1228	PA1228	Q9I4B0		Completeproteome;Referenceproteome							5	54.3	12.362	0		+		0.223146	-0.112495	4.03067	-1.48977	3.72968	-1.37727
PA1244	PA1244	Q9I494		3D-structure;Completeproteome;Referenceproteome							5	61.9	12.758	0		+		1.46807	-2.12168	2.23097	-3.158	NaN	0
PA1250	inh	Q03026	Proteinase inhibitor	3D-structure;Completeproteome;Disulfidebond;Metalloenzymeinhibitor;Metalloproteaseinhibitor;Periplasm;Proteaseinhibitor;Referenceproteome;Signal						endopeptidase inhibitor activity	6	53.4	13.98	0	+	+		3.05129	5.18583	2.88124	4.77461	1.65908	-0.411223
PA1263	PA1263	Q9I481		Completeproteome;Referenceproteome						DNA binding	3	13.7	36.067	0.00035663		+		0.361048	1.08933	3.62432	4.16016	1.3223	3.07083
PA1273	cobB	Q9I471	Hydrogenobyrinate a,c-diamide synthase	ATP-binding;Cobalaminbiosynthesis;Completeproteome;Glutamineamidotransferase;Ligase;Magnesium;Nucleotide-binding;Referenceproteome	Metabolic pathways;Porphyrin and chlorophyll metabolism		adenosylcobalamin biosynthesis II (late cobalt incorporation);cob(II)yrinate a-c-diamide biosynthesis II (late cobalt incorporation)	cobalamin biosynthetic process;cofactor biosynthetic process		catalytic activity;cobyrinic acid a-c-diamide synthase activity	10	32.9	46.508	0		+		0.692459	1.7489	3.78425	2.90958	0.431948	1.16068
PA1277	cobQ	Q9I467	Cobyric acid synthase	Cobalaminbiosynthesis;Completeproteome;Glutamineamidotransferase;Referenceproteome	Metabolic pathways;Porphyrin and chlorophyll metabolism		adenosylcobalamin biosynthesis from cobyrinate a-c-diamide I;adenosylcobalamin biosynthesis from cobyrinate a-c-diamide II;adenosylcobalamin biosynthesis II (late cobalt incorporation)	cobalamin biosynthetic process		adenosylcobyric acid synthase (glutamine-hydrolyzing) activity;catalytic activity	8	28.4	52.371	0		+		0.542974	1.22904	1.74952	1.9238	0.322678	0.69476
PA1279	cobT	Q9I465	Nicotinate-nucleotide--dimethylbenzimidazole phosphoribosyltransferase	Cobalaminbiosynthesis;Completeproteome;Glycosyltransferase;Referenceproteome;Transferase	Metabolic pathways;Porphyrin and chlorophyll metabolism	Porphyrin and chlorophyll metabolism	adenosylcobalamin biosynthesis from cobyrinate a-c-diamide I;adenosylcobalamin biosynthesis from cobyrinate a-c-diamide II;adenosylcobalamin biosynthesis II (late cobalt incorporation);adenosylcobalamin salvage from cobinamide I	cobalamin biosynthetic process;cofactor biosynthetic process;nucleoside biosynthetic process		cytochrome-c oxidase activity;nicotinate-nucleotide-dimethylbenzimidazole phosphoribosyltransferase activity	7	38.7	36.531	0		+		0.257722	0.578638	2.98496	2.842	1.47868	2.26336
PA1287	PA1287	Q9I457	Glutathione peroxidase	Completeproteome;Oxidoreductase;Peroxidase;Referenceproteome	Arachidonic acid metabolism;Glutathione metabolism			oxidation-reduction process;response to oxidative stress		glutathione peroxidase activity	7	45.1	20.217	0	+	+		3.65427	3.92076	3.56275	2.89581	0.861536	-1.02496
PA1288	PA1288	Q9I456		Completeproteome;Referenceproteome							19	51.9	45.561	0		+		4.98737	-1.13643	5.52148	-1.26255	0.586681	-0.126116
PA1293	PA1293	Q9I451		Completeproteome;Referenceproteome				biosynthetic process		strictosidine synthase activity	26	80.7	38.794	0	+	+		6.10805	3.82611	7.06788	4.39819	2.5764	0.572081
PA1295	PA1295	Q9I449	YcgL domain-containing protein PA1295	Completeproteome;Referenceproteome							3	56.7	11.361	0			+	0.431477	-1.18593	0.890218	1.80894	2.27549	2.99487
PA1317	cyoA	Q9I427	Cytochrome bo(3) ubiquinol oxidase subunit 2	Cellinnermembrane;Cellmembrane;Completeproteome;Electrontransport;Lipoprotein;Membrane;Oxidoreductase;Palmitate;Referenceproteome;Respiratorychain;Signal;Transmembrane;Transmembranehelix;Transport	Metabolic pathways;Oxidative phosphorylation			electron transport chain;oxidation-reduction process	cytochrome o ubiquinol oxidase complex;integral component of membrane;membrane	copper ion binding;cytochrome o ubiquinol oxidase activity;cytochrome-c oxidase activity;oxidoreductase activity-acting on diphenols and related substances as donors-oxygen as acceptor	6	31.7	36.623	0	+	+		2.01209	-4.55774	3.59993	-5.21433	0.187385	-0.656586
PA1318	cyoB	Q9I426	Cytochrome bo(3) ubiquinol oxidase subunit 1	Cellinnermembrane;Cellmembrane;Completeproteome;Copper;Electrontransport;Heme;Hydrogeniontransport;Iontransport;Iron;Membrane;Metal-binding;Oxidoreductase;Referenceproteome;Respiratorychain;Transmembrane;Transmembranehelix;Transport	Metabolic pathways;Oxidative phosphorylation	Oxidative phosphorylation		aerobic respiration;generation of precursor metabolites and energy;oxidation-reduction process	integral component of membrane	cytochrome-c oxidase activity;heme binding;oxidoreductase activity-acting on diphenols and related substances as donors-oxygen as acceptor	5	8.7	73.934	0	+	+		3.55169	-3.45047	4.91631	-3.45239	NaN	0
PA1324	PA1324	Q9I420		3D-structure;Completeproteome;Referenceproteome							9	51.8	18.303	0	+	+		5.52008	6.42698	6.49867	6.4109	0.0184519	-0.0160789
PA1331	PA1331	Q9I413		Completeproteome;Referenceproteome					integral component of membrane	flavin adenine dinucleotide binding	12	23.3	57.368	0	+	+		2.62546	3.82156	3.92032	5.33723	1.71396	1.51567
PA1339;PA4192	PA1339;PA4192	Q9I405		ATP-binding;Completeproteome;Nucleotide-binding;Referenceproteome	ABC transporters;Two-component system			amino acid transmembrane transport;D-amino acid transport;glutamine transport;L-aspartate transmembrane transport;L-glutamate import	ATP-binding cassette (ABC) transporter complex	ATP binding;ATPase activity;ATPase-coupled amino acid transmembrane transporter activity	8	38.1	26.916	0	+	+		4.53338	-2.35931	4.70783	-2.56682	0.293703	-0.20751
PA1340	PA1340	Q9I404		Cellmembrane;Completeproteome;Membrane;Referenceproteome;Transmembrane;Transmembranehelix;Transport	ABC transporters;Two-component system			D-amino acid transport;glutamine transport;L-glutamate import;L-glutamine import across plasma membrane;nitrogen compound transport;transmembrane transport	ATP-binding cassette (ABC) transporter complex;integral component of membrane;membrane	transmembrane transporter activity	3	18.5	24.596	0		+		1.59505	-1.9778	3.73445	-1.42656	0.362709	0.551238
PA1341	PA1341	Q9I403		Cellmembrane;Completeproteome;Membrane;Referenceproteome;Transmembrane;Transmembranehelix;Transport	ABC transporters;Two-component system			L-glutamate import;nitrogen compound transport;transmembrane transport	ATP-binding cassette (ABC) transporter complex;integral component of membrane;membrane	transmembrane transporter activity	6	37.5	27.593	0			+	1.22051	-2.58528	0.155863	0.341345	2.0394	2.92662
PA1344	PA1344	Q9I400		Completeproteome;Referenceproteome							14	72	27.397	0	+	+		2.88924	2.93214	2.51206	2.31764	1.60419	-0.614496
PA1372	PA1372	Q9I3X2		Completeproteome;Referenceproteome							24	45.6	79.82	0	+	+		5.58384	-6.50217	3.7895	-5.62735	0.558521	0.87482
PA1373	fabF2	Q9I3X1	3-oxoacyl-[acyl-carrier-protein] synthase 2	Acyltransferase;Completeproteome;Fattyacidbiosynthesis;Fattyacidmetabolism;Lipidbiosynthesis;Lipidmetabolism;Referenceproteome;Transferase	Biotin metabolism;Fatty acid biosynthesis;Fatty acid metabolism;Metabolic pathways		fatty acid elongation -- saturated	fatty acid biosynthetic process		3-oxoacyl-[acyl-carrier-protein] synthase activity;catalytic activity;transferase activity-transferring acyl groups other than amino-acyl groups	14	67.5	43.485	0		+		1.34133	1.08194	2.6816	1.99197	2.16175	0.910036
PA1407	PA1407	Q9I3T7		Completeproteome;Cytoplasm;Methyltransferase;Referenceproteome;rRNAprocessing;S-adenosyl-L-methionine;Transferase						methyltransferase activity	4	23.3	35.185	0.0082617			+	0.335613	-0.907277	0.731431	1.54828	2.4564	2.45555
PA1417	PA1417	Q9I3S7		Completeproteome;Referenceproteome;Thiaminepyrophosphate	2-Oxocarboxylic acid metabolism;Biosynthesis of amino acids;Biosynthesis of antibiotics;Biosynthesis of secondary metabolites;Butanoate metabolism;C5-Branched dibasic acid metabolism;Metabolic pathways;Pantothenate and CoA biosynthesis;Valine and leucine and isoleucine biosynthesis					catalytic activity;magnesium ion binding;thiamine pyrophosphate binding	12	41.3	57.29	0		+		1.06342	1.5584	2.13462	3.10588	1.5787	1.54748
PA1429	PA1429	Q9I3R5		ATP-binding;Completeproteome;Hydrolase;Membrane;Nucleotide-binding;Referenceproteome;Transmembrane					integral component of membrane	nucleotide binding	22	34.7	96.969	0		+		2.54353	2.2715	2.43769	2.21712	0.0642057	-0.0543771
PA1430	lasR	P25084	Transcriptional activator protein LasR	3D-structure;Activator;Completeproteome;DNA-binding;Quorumsensing;Referenceproteome;Transcription;Transcriptionregulation	Biofilm formation - Pseudomonas aeruginosa;Quorum sensing			pathogenesis;positive regulation of elastin biosynthetic process;regulation of elastin catabolic process;regulation of transcription-DNA-templated		DNA binding;DNA-binding transcription factor activity	9	51	26.618	0	+	+		3.51763	3.60786	3.5119	3.54106	0.0968718	-0.0667987
PA1432	lasI	P33883	Acyl-homoserine-lactone synthase	3D-structure;Autoinducersynthesis;Completeproteome;Quorumsensing;Referenceproteome;S-adenosyl-L-methionine;Transferase	Biofilm formation - Pseudomonas aeruginosa;Cysteine and methionine metabolism;Metabolic pathways;Quorum sensing			signal transduction		transferase activity	7	39.8	22.691	0	+	+		3.29492	4.37286	3.60613	4.56648	0.288199	0.193615
PA1446	fliP	Q51468	Flagellar biosynthetic protein FliP	Bacterialflagellumbiogenesis;Bacterialflagellumproteinexport;Cellmembrane;Completeproteome;Membrane;Proteintransport;Referenceproteome;Transmembrane;Transmembranehelix;Transport	Flagellar assembly			chemotaxis;movement of cell or subcellular component;protein secretion;response to stimulus	membrane		2	9.8	27.598	0.0017235		+		0.27475	0.385692	2.24365	1.95907	1.84432	1.57338
PA1461	motD	G3XD90		Completeproteome;Referenceproteome	Bacterial chemotaxis;Flagellar assembly			bacterial-type flagellum-dependent cell motility;bacterial-type flagellum-dependent swarming motility			6	36.1	32.127	0		+		1.16464	1.68929	1.89699	2.16983	0.448173	0.480538
PA1475	ccmA	Q9I3N7	Cytochrome c biogenesis ATP-binding export protein CcmA	ATP-binding;Cellinnermembrane;Cellmembrane;Completeproteome;Cytochromec-typebiogenesis;Hydrolase;Membrane;Nucleotide-binding;Referenceproteome;Transport	ABC transporters			cytochrome complex assembly;transport		ATP binding;ATPase activity;transmembrane transporter activity	10	70	24.995	0		+		0.673563	0.726502	2.75125	1.68648	0.969754	0.959975
PA1493	cysP	Q9I3L9		Completeproteome;Referenceproteome	ABC transporters;Sulfur metabolism			sulfate transport;transport	extracellular space	ATPase-coupled sulfate transmembrane transporter activity	16	66	36.517	0		+		0.132343	-0.110527	2.62105	-1.65008	2.60057	-1.53955
PA1509	PA1509	Q9I3K3		3D-structure;Completeproteome;Referenceproteome						protein binding	6	19.2	42.364	0		+		0.874535	1.85013	2.08915	2.97965	0.717401	1.12952
PA1514	allA	Q9I3J9	Ureidoglycolate lyase	Completeproteome;Lyase;Purinemetabolism;Referenceproteome	Metabolic pathways;Purine metabolism			allantoin catabolic process		ureidoglycolate hydrolase activity;ureidoglycolate lyase activity	2	28.4	18.982	0		+		0.635964	0.839278	2.79126	2.03603	0.983553	1.19675
PA1516	PA1516	Q9I3J7		Completeproteome;Referenceproteome				allantoin biosynthetic process			10	85.4	18.896	0		+		1.01619	2.47132	2.36396	2.8129	0.117149	0.341583
PA1517	PA1517	Q9I3J6		3D-structure;Completeproteome;Referenceproteome				carbohydrate metabolic process		catalytic activity;hydrolase activity-acting on carbon-nitrogen (but not peptide) bonds	14	63.3	35.664	0	+	+		5.0578	3.95138	4.72887	3.23121	2.37663	-0.720172
PA1518	PA1518	Q9I3J5	5-hydroxyisourate hydrolase	Completeproteome;Hydrolase;Purinemetabolism;Referenceproteome	Metabolic pathways;Microbial metabolism in diverse environments;Purine metabolism			purine nucleobase metabolic process		hydroxyisourate hydrolase activity	4	55.6	13.974	0	+	+		3.64543	3.1628	2.69624	2.17277	3.16676	-0.990032
PA1521	PA1521	Q9I3J2		Completeproteome;Referenceproteome	Metabolic pathways;Purine metabolism			guanine catabolic process		guanine deaminase activity;hydrolase activity;hydrolase activity-acting on carbon-nitrogen (but not peptide) bonds;zinc ion binding	14	53	48.311	0		+		0.734209	1.74535	2.01879	3.77764	1.74539	2.03229
PA1530	PA1530	Q9I3I3		Completeproteome;Referenceproteome							3	30.4	14.001	0.00035689		+		0.967354	-2.24759	2.16966	-2.13924	0.033563	0.108348
PA1545	PA1545	Q04628	Uncharacterized protein PA1545	Completeproteome;Referenceproteome							3	41.9	16.694	0.0092166		+		2.04351	-2.11197	2.04576	-2.09115	0.0109083	0.0208182
PA1546	hemN	P77915	Oxygen-independent coproporphyrinogen-III oxidase	4Fe-4S;Completeproteome;Cytoplasm;Iron;Iron-sulfur;Metal-binding;Oxidoreductase;Porphyrinbiosynthesis;Referenceproteome;S-adenosyl-L-methionine			heme biosynthesis II (anaerobic)	cofactor biosynthetic process;oxidation-reduction process;porphyrin-containing compound biosynthetic process	cytoplasm	catalytic activity;coproporphyrinogen oxidase activity;iron-sulfur cluster binding	22	61.3	52.488	0		+		1.4489	-2.88366	2.85537	-4.99346	0.864302	-2.1098
PA1551	PA1551	Q9I3G6		Completeproteome;Referenceproteome				oxidation-reduction process	integral component of membrane		19	39.1	53.62	0		+		1.79484	-1.49682	4.19898	-1.42833	0.0532396	0.0684886
PA1552.1;PA1555.1	ccoQ1;ccoQ2	E1JGJ7;E1JGJ6		Completeproteome;Referenceproteome	Metabolic pathways;Oxidative phosphorylation;Two-component system					cytochrome-c oxidase activity	2	29.5	6.7828	0		+		2.0127	-2.05093	4.72461	-1.21333	0.745253	0.837596
PA1554	ccoN1	Q9I3G3		Completeproteome;Electrontransport;Heme;Iron;Membrane;Metal-binding;Oxidoreductase;Referenceproteome;Respiratorychain;Transmembrane;Transport	Metabolic pathways;Oxidative phosphorylation;Two-component system			aerobic respiration;oxidation-reduction process	integral component of membrane;plasma membrane respiratory chain complex IV	cytochrome-c oxidase activity;heme binding	5	13.1	53.108	0			+	2.70187	-1.23977	3.38388	1.05911	4.19634	2.29888
PA1555	ccoP2	Q9I3G2	Cbb3-type cytochrome c oxidase subunit	Cellinnermembrane;Cellmembrane;Completeproteome;Electrontransport;Heme;Hydrogeniontransport;Iontransport;Iron;Membrane;Metal-binding;Oxidoreductase;Referenceproteome;Respiratorychain;Transport	Metabolic pathways;Oxidative phosphorylation;Two-component system					cytochrome-c oxidase activity;electron transfer activity;heme binding	15	62.3	33.812	0		+		5.56953	-1.30933	6.1953	-1.2212	0.612713	0.088129
PA1557	ccoN2	Q9I3G0		Completeproteome;Electrontransport;Heme;Iron;Membrane;Metal-binding;Oxidoreductase;Referenceproteome;Respiratorychain;Transmembrane;Transport	Metabolic pathways;Oxidative phosphorylation;Two-component system			aerobic respiration;oxidation-reduction process	integral component of membrane;plasma membrane respiratory chain complex IV	cytochrome-c oxidase activity;heme binding	7	23.4	53.09	0	+	+		2.15902	-4.26556	3.50952	-1.59395	1.34152	2.67161
PA1559	PA1559	Q9I3F8		Completeproteome;Referenceproteome							13	60.1	26.551	0	+	+	+	4.70688	7.4065	3.4276	4.66887	4.70352	-2.73763
PA1560	PA1560	Q9I3F7		Completeproteome;Referenceproteome							7	52.1	15.667	0	+	+	+	8.18663	7.77293	7.20522	3.95533	7.2929	-3.8176
PA1576	PA1576	Q9I3E1		Completeproteome;Referenceproteome	Metabolic pathways;Valine and leucine and isoleucine degradation		L-valine degradation I	oxidation-reduction process		NAD binding;NADP binding;oxidoreductase activity	14	66	30.777	0		+		0.823916	1.60801	1.6629	2.90192	2.12917	1.29391
PA1581	sdhC	Q9I3D7		Completeproteome;Referenceproteome	Biosynthesis of antibiotics;Biosynthesis of secondary metabolites;Butanoate metabolism;Carbon metabolism;Citrate cycle (TCA cycle);Metabolic pathways;Microbial metabolism in diverse environments;Oxidative phosphorylation		superpathway of glycolysis and pyruvate dehydrogenase and TCA and and glyoxylate bypass;superpathway of glyoxylate bypass and TCA;TCA cycle I (prokaryotic)	cytochrome complex assembly;tricarboxylic acid cycle	membrane;succinate dehydrogenase complex	electron transfer activity;heme binding;oxidoreductase activity-acting on the CH-CH group of donors;succinate dehydrogenase (ubiquinone) activity;succinate dehydrogenase activity;ubiquinone binding	6	45.3	13.77	0		+		5.94467	-1.7063	5.05056	-1.41396	1.54544	0.292341
PA1582	sdhD	Q9I3D6		Completeproteome;Heme;Iron;Metal-binding;Referenceproteome	Biosynthesis of antibiotics;Biosynthesis of secondary metabolites;Butanoate metabolism;Carbon metabolism;Citrate cycle (TCA cycle);Metabolic pathways;Microbial metabolism in diverse environments;Oxidative phosphorylation		superpathway of glycolysis and pyruvate dehydrogenase and TCA and and glyoxylate bypass;superpathway of glyoxylate bypass and TCA;TCA cycle I (prokaryotic)	cytochrome complex assembly;tricarboxylic acid cycle	integral component of membrane;membrane	electron transfer activity;heme binding;oxidoreductase activity-acting on the CH-CH group of donors;succinate dehydrogenase activity	3	16.4	13.727	0		+		4.00915	-1.92443	5.96464	-2.07862	0.298514	-0.154189
PA1591	PA1591	Q9I3D0		Completeproteome;Referenceproteome							4	21.7	28.699	0		+	+	0.273663	0.780681	2.62719	3.56487	1.57778	2.78419
PA1601	PA1601	Q9I3C0		Completeproteome;Referenceproteome				oxidation-reduction process		oxidoreductase activity	14	23.3	81.329	0	+	+		2.62052	-5.10816	4.04419	-3.75639	0.650831	1.35177
PA1609	fabB	Q9I3B2		Completeproteome;Referenceproteome;Transferase	Biotin metabolism;Fatty acid biosynthesis;Fatty acid metabolism;Metabolic pathways		fatty acid elongation -- saturated	unsaturated fatty acid biosynthetic process		3-oxoacyl-[acyl-carrier-protein] synthase activity;catalytic activity	23	79	42.806	0		+		2.94558	0.791449	5.1134	1.44045	2.54897	0.648999
PA1610	fabA	O33877	3-hydroxydecanoyl-[acyl-carrier-protein] dehydratase	3D-structure;Completeproteome;Cytoplasm;Fattyacidbiosynthesis;Fattyacidmetabolism;Isomerase;Lipidbiosynthesis;Lipidmetabolism;Lyase;Referenceproteome	Fatty acid biosynthesis;Fatty acid metabolism;Metabolic pathways		fatty acid elongation -- saturated	fatty acid biosynthetic process;unsaturated fatty acid biosynthetic process	cytoplasm	3-hydroxydecanoyl-[acyl-carrier-protein] dehydratase activity	11	58.5	18.747	0		+		4.43899	0.878863	5.97153	1.27164	3.03367	0.392774
PA1611	PA1611	Q9I3B1	Histidine kinase	ATP-binding;Completeproteome;Kinase;Membrane;Nucleotide-binding;Phosphoprotein;Referenceproteome;Transferase;Transmembrane;Two-componentregulatorysystem	Biofilm formation - Pseudomonas aeruginosa;Two-component system			phosphorelay signal transduction system;phosphorylation;signal transduction	integral component of membrane	phosphorelay sensor kinase activity;transferase activity-transferring phosphorus-containing groups	15	40.7	71.491	0		+	+	0.21057	0.547183	2.68546	3.54255	1.99414	2.99537
PA1623	PA1623	Q9I399		Completeproteome;Referenceproteome						protein binding	12	69.1	24.924	0	+	+		3.76806	2.73469	3.16029	2.04957	3.00267	-0.685114
PA1624	PA1624	Q9I398		Completeproteome;Referenceproteome							11	51.5	29.533	0	+	+		4.45888	3.01042	2.8483	1.64161	3.46681	-1.36881
PA1634	kdpB	P57698	Potassium-transporting ATPase B chain	ATP-binding;Cellinnermembrane;Cellmembrane;Completeproteome;Hydrolase;Iontransport;Magnesium;Membrane;Metal-binding;Nucleotide-binding;Phosphoprotein;Potassium;Potassiumtransport;Referenceproteome;Transmembrane;Transmembranehelix;Transport	Two-component system			potassium ion transport	integral component of membrane;potassium ion-transporting ATPase complex	ATP binding;nucleotide binding;potassium transmembrane transporter activity-phosphorylative mechanism	34	50.7	72.989	0		+		3.11903	-0.705175	5.69831	-1.34316	2.86937	-0.637981
PA1648	PA1648	Q9I377		3D-structure;Completeproteome;NADP;Nucleotide-binding;Referenceproteome				oxidation-reduction process		oxidoreductase activity	7	27.5	36.168	0		+		1.38612	1.47188	2.10539	2.01858	1.12982	0.546696
PA1652	PA1652	Q9I373		Completeproteome;Referenceproteome							4	15.6	23.276	0	+	+		3.72685	3.34347	2.98757	2.54601	2.18355	-0.797456
PA1654	PA1654	Q9I371		Aminotransferase;Completeproteome;Referenceproteome;Transferase				biosynthetic process		catalytic activity;pyridoxal phosphate binding	11	45.4	43.311	0		+		0.549369	1.6296	1.06891	2.66792	1.03457	1.03832
PA1655	PA1655	Q9I370		Completeproteome;Referenceproteome;Transferase	Glutathione metabolism					protein binding	4	31.5	22.738	0	+	+		3.6163	3.05926	3.63127	3.05704	0.00851771	-0.00222206
PA1657	PA1657	Q9I368		Completeproteome;Referenceproteome	Biofilm formation - Pseudomonas aeruginosa			protein secretion by the type VI secretion system			10	62.5	18.165	0		+		1.59039	-2.28028	1.73805	-2.36549	0.0421936	-0.0852041
PA1658	PA1658	Q9I367		Completeproteome;Referenceproteome	Biofilm formation - Pseudomonas aeruginosa			protein secretion by the type VI secretion system			29	77.2	55.56	0		+		0.264621	0.706433	1.18969	2.42026	2.06238	1.71383
PA1662	PA1662	Q9I363		ATP-binding;Chaperone;Completeproteome;Hydrolase;Nucleotide-binding;Protease;Referenceproteome;Repeat	Bacterial secretion system;Biofilm formation - Pseudomonas aeruginosa			protein metabolic process;protein secretion by the type VI secretion system		ATP binding	32	47.3	95.774	0		+	+	0.130737	0.178298	2.76793	3.2121	2.43539	3.0338
PA1673	PA1673	Q9I352	Bacteriohemerythrin	Completeproteome;Iron;Metal-binding;Oxygentransport;Referenceproteome;Transport						metal ion binding	7	53.6	17.853	0	+	+		4.35405	-2.13333	3.52786	-2.36573	0.36702	-0.2324
PA1679	PA1679	Q9I346		Completeproteome;Referenceproteome							5	20.5	29.585	0.00036062		+		0.220675	0.596881	1.70025	2.02512	0.736194	1.42823
PA1690	pscU	Q9I337		Completeproteome;Referenceproteome	Bacterial secretion system			protein secretion;protein secretion by the type III secretion system;secretion	integral component of membrane;membrane		3	11.7	39.152	0.0010428	+	+		4.17996	3.16866	4.52363	2.83762	0.596058	-0.331044
PA1693	pscR	Q9I334		Completeproteome;Membrane;Referenceproteome;Transmembrane	Bacterial secretion system			protein secretion;protein secretion by the type III secretion system;protein transport;secretion	integral component of membrane;membrane		2	11.1	24.365	0		+	+	NaN	0	2.66351	1.98897	3.39884	1.96242
PA1694	pscQ	Q9I333		Completeproteome;Referenceproteome	Bacterial secretion system			protein secretion;protein secretion by the type III secretion system			9	44	33.977	0		+	+	NaN	0	3.09647	4.39824	3.63304	5.06723
PA1695	pscP	Q9I332		Completeproteome;Referenceproteome	Bacterial secretion system			pathogenesis;protein secretion by the type III secretion system			5	24.4	38.547	0		+		NaN	0	1.84331	1.92749	1.405	1.41047
PA1698	popN	G3XCX6		Completeproteome;Referenceproteome	Bacterial secretion system			negative regulation of protein secretion;pathogenesis;protein secretion by the type III secretion system;secretion	cell surface;outer membrane	protein binding	16	75.3	31.319	0		+	+	0.27283	-0.32655	4.02238	4.96346	5.20126	5.29001
PA1699	PA1699	G3XCT8		Completeproteome;Referenceproteome				negative regulation of protein secretion;protein secretion by the type III secretion system		protein binding	5	84.8	10.441	0		+	+	NaN	0	1.99587	4.06874	2.01647	4.47502
PA1700	PA1700	Q9I329		Completeproteome;Referenceproteome				protein secretion;protein secretion by the type III secretion system;regulation of protein secretion	cytoplasm		3	28.5	13.674	0		+	+	NaN	0	2.97913	3.0299	2.32688	3.12645
PA1702	PA1702	Q9I328		Completeproteome;Referenceproteome				protein secretion by the type III secretion system		protein binding	2	22	12.265	0		+	+	NaN	0	2.49601	2.50997	2.80345	2.76333
PA1703	pcrD	Q9I327		Completeproteome;Referenceproteome	Bacterial secretion system			negative regulation of protein secretion;protein secretion;protein transport	integral component of membrane;membrane		19	40.8	76.982	0		+	+	0.0163136	0.046279	4.0756	3.88301	2.20378	3.83674
PA1705	pcrG	Q9I326		Completeproteome;Referenceproteome				negative regulation of protein secretion			3	23.5	10.995	0.00070151		+		NaN	0	2.28568	1.86022	1.40995	1.77407
PA1706	pcrV	G3XD49		Completeproteome;Referenceproteome				pathogenesis;protein secretion by the type III secretion system	extracellular region;extracellular space;type III protein secretion system complex		14	55.1	32.283	0		+	+	0.0204582	-0.0367322	4.72916	5.61433	4.54299	5.65107
PA1707	pcrH	Q9I325		3D-structure;Completeproteome;Referenceproteome				chaperone-mediated protein complex assembly;protein secretion by the type III secretion system		protein binding	10	82	18.35	0		+	+	0.373351	1.1536	3.71283	8.13341	3.59827	6.97981
PA1708	popB	Q9I324		Completeproteome;Referenceproteome				pathogenesis;translocation of peptides or proteins into host		chaperone binding	14	48.7	40.061	0		+	+	NaN	0	5.57302	6.3716	3.93908	7.21045
PA1709	popD	Q9I323		Completeproteome;Referenceproteome				translocation of peptides or proteins into host		chaperone binding	15	62.7	31.309	0		+	+	0.229465	1.54804	2.83931	9.63166	2.06412	8.08362
PA1710	exsC	P26995	Exoenzyme S synthesis protein C	3D-structure;Cellmembrane;Completeproteome;Membrane;Referenceproteome;Signal;Transmembrane;Transmembranehelix				positive regulation of transcription-DNA-templated;protein secretion by the type III secretion system;regulation of protein secretion	cytoplasm		4	26.2	16.228	0		+	+	NaN	0	5.21164	3.15772	3.78703	3.11359
PA1713	exsA	P26993	Exoenzyme S synthesis regulatory protein ExsA	Activator;Completeproteome;DNA-binding;Referenceproteome;Transcription;Transcriptionregulation	Biofilm formation - Pseudomonas aeruginosa			negative regulation of protein secretion;regulation of transcription-DNA-templated		DNA binding;DNA-binding transcription factor activity;sequence-specific DNA binding;transcription regulatory region DNA binding	9	36	31.641	0		+	+	0.048207	-0.0677295	2.87312	4.02194	3.07159	4.08967
PA1714	exsD	Q9I321		Completeproteome;Referenceproteome				cellular response to calcium ion;negative regulation of DNA binding;negative regulation of protein binding;negative regulation of protein secretion;negative regulation of transcription-DNA-templated			15	53.3	31.365	0		+	+	0.697853	-1.80747	3.70505	3.82806	2.50358	5.63552
PA1715	pscB	Q9I320		Completeproteome;Referenceproteome				protein secretion by the type III secretion system;regulation of protein secretion	cytoplasm		10	72.9	15.397	0		+	+	0.791121	-2.11589	1.04081	2.59814	5.08263	4.71402
PA1716	pscC	Q9I319		Completeproteome;Referenceproteome;Transport	Bacterial secretion system			protein secretion;protein secretion by the type III secretion system			19	44.3	65.734	0		+	+	0.605097	1.13939	6.93699	4.92159	2.2457	3.7822
PA1717	pscD	Q9I318		Completeproteome;Referenceproteome				protein secretion by the type III secretion system			14	41	47.665	0		+		0.992636	2.32787	3.93635	3.5672	0.492918	1.23933
PA1718	pscE	Q9I317	Type III export protein PscE	3D-structure;Coiledcoil;Completeproteome;Cytoplasm;Referenceproteome;Virulence				pathogenesis;protein secretion by the type III secretion system			3	44.8	7.3213	0		+	+	1.17012	-1.82373	1.83171	2.24982	3.20261	4.07355
PA1720	pscG	P95435	Type III export protein PscG	3D-structure;Completeproteome;Cytoplasm;Referenceproteome;Virulence				pathogenesis;protein secretion by the type III secretion system		protein binding	4	54.8	12.451	0		+	+	1.01442	0.737538	4.92127	3.83506	4.11275	3.09752
PA1723	pscJ	Q9I314		Completeproteome;Referenceproteome	Bacterial secretion system			protein secretion;protein secretion by the type III secretion system			9	42.7	27.18	0		+	+	NaN	0	3.67328	4.13208	3.11034	3.65351
PA1725	pscL	Q9I312		Completeproteome;Referenceproteome	Bacterial secretion system			protein secretion by the type III secretion system			5	29	23.9	0		+		0.013344	-0.0571976	3.02681	2.76813	1.05955	2.82533
PA1726	bglX	Q9I311		Completeproteome;Glycosidase;Hydrolase;Referenceproteome	Biosynthesis of secondary metabolites;Cyanoamino acid metabolism;Metabolic pathways;Starch and sucrose metabolism			carbohydrate metabolic process	periplasmic space	beta-glucosidase activity;glucosidase activity;hydrolase activity-hydrolyzing O-glycosyl compounds	11	21.3	83.002	0		+		1.77659	2.311	3.37921	3.19383	0.581391	0.882838
PA1733	PA1733	Q9I304		Completeproteome;Referenceproteome				proteolysis involved in cellular protein catabolic process	proteasome core complex	threonine-type endopeptidase activity	4	29.2	26.467	0		+		1.77698	1.70666	4.37032	3.01542	1.3585	1.30876
PA1737	PA1737	Q9I300		Completeproteome;Fattyacidmetabolism;Lipidmetabolism;NAD;Oxidoreductase;Referenceproteome	Benzoate degradation;beta-Alanine metabolism;Biosynthesis of antibiotics;Biosynthesis of secondary metabolites;Biosynthesis of unsaturated fatty acids;Butanoate metabolism;Caprolactam degradation;Carbon metabolism;Fatty acid degradation;Fatty acid metabolism;Geraniol degradation;Limonene and pinene degradation;Lysine degradation;Metabolic pathways;Microbial metabolism in diverse environments;Prop…			fatty acid metabolic process;oxidation-reduction process		3-hydroxyacyl-CoA dehydrogenase activity;catalytic activity;oxidoreductase activity	12	26.9	76.665	0		+		0.18769	0.629617	1.64959	3.13573	1.6009	2.50611
PA1745	PA1745	Q9I2Z2		Completeproteome;Referenceproteome						protein binding	6	40.1	18.489	0		+		0.16786	0.277413	2.08314	2.14752	2.71726	1.87011
PA1746	PA1746	Q9I2Z1		Completeproteome;Referenceproteome							9	79.8	18.189	0			+	1.9288	0.901519	1.86954	-1.11876	2.92475	-2.02027
PA1753	PA1753	Q9I2Y4		Completeproteome;Referenceproteome							4	33.9	18.372	0		+		0.0640615	0.224746	1.32095	1.91385	0.833762	1.6891
PA1775	cmpX	G3XCV6		Completeproteome;Referenceproteome				biological_process;transmembrane transport	cellular_component;membrane	molecular_function	9	41.6	29.018	0		+		3.4583	0.795436	6.06676	1.45671	3.2498	0.661278
PA1791	PA1791	Q9I2V1		Completeproteome;Referenceproteome							21	52.6	48.559	0	+	+		2.59789	-3.53047	2.42922	-2.92151	0.569639	0.608957
PA1814	PA1814	Q9I2T0		Completeproteome;Referenceproteome						methyltransferase activity	6	41.1	28.427	0		+		0.434581	1.02069	2.814	2.91709	0.986906	1.89641
PA1844	PA1844	Q9I2Q1		3D-structure;Completeproteome;Referenceproteome						amidase activity	6	50.6	16.443	0	+	+		1.78941	-4.91387	1.61716	-4.43712	NaN	0
PA1852	PA1852	Q9I2P3		Completeproteome;Referenceproteome							5	84.6	9.97	0		+		5.11392	1.27885	5.68531	1.70745	3.47593	0.428605
PA1880	PA1880	Q9I2L7		Completeproteome;Referenceproteome				oxidation-reduction process		oxidoreductase activity	17	34.6	77.656	0	+	+		2.08742	2.98123	2.29337	3.32775	0.323628	0.346517
PA1889	PA1889	Q9I2K8		Completeproteome;Referenceproteome							5	31.8	34.737	0	+	+		3.05948	3.38803	3.53623	3.84894	0.883381	0.46091
PA1890	PA1890	Q9I2K7		Completeproteome;Referenceproteome;Transferase	Glutathione metabolism					protein binding	10	51.2	23.44	0		+		1.0351	0.812456	3.73501	2.39671	2.27985	1.58425
PA1903 PA4214	phzE1	Q7DC81		Completeproteome;Referenceproteome							36	67.5	68.979	0			+	1.29922	-2.7068	0.836086	1.6056	1.67581	4.3124
PA1904;PA4215	phzF1	O69754	Trans-2,3-dihydro-3-hydroxyanthranilate isomerase	Antibioticbiosynthesis;Completeproteome;Isomerase;Referenceproteome	Quorum sensing		Phenazine biosynthesis	biosynthetic process;phenazine biosynthetic process		catalytic activity	15	83.5	30.342	0	+		+	2.7313	-5.04539	0.581185	1.05921	2.63213	6.1046
PA1905;PA4216	phzG1;phzG2	G3XCV4;Q820A5	Pyridoxal 5'-phosphate synthase	Completeproteome;Flavoprotein;FMN;Oxidoreductase;Pyridoxinebiosynthesis;Referenceproteome	Quorum sensing		Phenazine biosynthesis;pyridoxal 5'-phosphate salvage I	oxidation-reduction process;phenazine biosynthetic process;pyridoxine biosynthetic process		cofactor binding;FMN binding;oxidoreductase activity-acting on the CH-NH2 group of donors;pyridoxamine-phosphate oxidase activity	11	50	24.268	0		+	+	0.849895	-0.680463	3.9917	3.68688	4.36434	4.36734
PA1913	PA1913	Q9I2J1		Completeproteome;Referenceproteome							10	57.1	25.41	0	+	+		2.82071	-2.82807	3.31895	-3.23062	0.24732	-0.40255
PA1926	PA1926	Q9I2H8		Completeproteome;Referenceproteome							12	31.5	68.052	0			+	1.43212	-2.215	0.387366	0.35008	1.78486	2.56508
PA1927	metE	P57703	5-methyltetrahydropteroyltriglutamate--homocysteine methyltransferase	Amino-acidbiosynthesis;Completeproteome;Metal-binding;Methioninebiosynthesis;Methyltransferase;Referenceproteome;Repeat;Transferase;Zinc	Biosynthesis of amino acids;Biosynthesis of secondary metabolites;Cysteine and methionine metabolism;Metabolic pathways;Selenocompound metabolism		L-methionine biosynthesis I;L-methionine biosynthesis III;methionine and S-adenosylmethionine synthesis;superpathway of L-lysine and L-threonine and L-methionine biosynthesis I	cellular amino acid biosynthetic process;cellular amino acid metabolic process;methionine biosynthetic process		5-methyltetrahydropteroyltriglutamate-homocysteine S-methyltransferase activity;zinc ion binding	40	61.5	86.21	0		+	+	0.358285	-1.40009	2.50712	5.49675	2.74718	6.89684
PA1959	uppP	Q9I2E5	Undecaprenyl-diphosphatase	Antibioticresistance;Cellinnermembrane;Cellmembrane;Cellshape;Cellwallbiogenesis/degradation;Completeproteome;Hydrolase;Membrane;Peptidoglycansynthesis;Referenceproteome;Transmembrane;Transmembranehelix	Peptidoglycan biosynthesis			dephosphorylation;response to stimulus	membrane	undecaprenyl-diphosphatase activity	3	14.4	30.724	0		+		0.902004	-1.73384	1.55084	-2.89782	0.404609	-1.16398
PA1961	PA1961	Q9I2E3		Completeproteome;DNA-binding;Referenceproteome;Transcription;Transcriptionregulation				regulation of transcription-DNA-templated		DNA-binding transcription factor activity	6	24.4	34.77	0.0079549		+		0.175034	0.63181	1.85482	3.13849	1.11248	2.50668
PA1969	PA1969	Q9I2D5		Completeproteome;Referenceproteome							7	40	13.335	0	+	+		4.51481	2.11436	3.65503	2.00198	0.177296	-0.112379
PA2003	bdhA	Q9I2A6		Completeproteome;Referenceproteome	Butanoate metabolism;Metabolic pathways;Synthesis and degradation of ketone bodies			carbon utilization;cellular catabolic process;oxidation-reduction process		3-hydroxybutyrate dehydrogenase activity;oxidoreductase activity	9	63.3	26.727	0			+	1.55319	2.69154	0.00163685	0.00472593	3.77637	-2.68682
PA2012	liuD	Q9I299		3D-structure;Completeproteome;Referenceproteome	Metabolic pathways;Valine and leucine and isoleucine degradation		leucine degradation I;L-leucine degradation I	isoprenoid catabolic process;leucine catabolic process;terpene catabolic process		ATP binding;metal ion binding;methylcrotonoyl-CoA carboxylase activity	29	60.2	71.282	0	+	+		2.12558	2.91524	2.05321	2.81302	0.750157	-0.102219
PA2014	liuB	Q9I297		3D-structure;Completeproteome;Referenceproteome	Metabolic pathways;Valine and leucine and isoleucine degradation		leucine degradation I;L-leucine degradation I	isoprenoid catabolic process		ligase activity;methylcrotonoyl-CoA carboxylase activity	23	67.9	57.433	0	+	+		3.85796	2.11423	3.33283	1.66482	2.13416	-0.449409
PA2015	liuA	Q9I296		Completeproteome;FAD;Flavoprotein;Oxidoreductase;Referenceproteome	Metabolic pathways;Valine and leucine and isoleucine degradation			cellular catabolic process;isoprenoid catabolic process;oxidation-reduction process		acyl-CoA dehydrogenase activity;flavin adenine dinucleotide binding;isovaleryl-CoA dehydrogenase activity;oxidoreductase activity-acting on the CH-CH group of donors	23	84	42.209	0	+	+		5.00624	2.15385	5.19681	1.27681	3.07194	-0.877044
PA2016	liuR	Q9I295		Completeproteome;DNA-binding;Referenceproteome				isoprenoid catabolic process;regulation of cellular amino acid metabolic process;regulation of transcription-DNA-templated;transcription-DNA-templated		DNA binding	8	60.4	15.631	0		+		0.486291	1.04952	1.5641	2.62061	2.12744	1.57108
PA2018	PA2018	G3XCW2		Cellcycle;Celldivision;Completeproteome;Referenceproteome	beta-Lactam resistance;Two-component system			ion transport;response to antibiotic;response to drug;transmembrane transport;transport;xenobiotic transport	integral component of membrane;membrane	drug transmembrane transporter activity;efflux transmembrane transporter activity;transmembrane transporter activity	36	43.4	112.7	0	+	+		5.71859	8.18278	5.77962	8.23752	0.19419	0.0547409
PA2019	PA2019	G3XD21		Cellcycle;Celldivision;Completeproteome;Referenceproteome	beta-Lactam resistance;Two-component system			response to antibiotic;response to drug;transmembrane transport	membrane	drug transmembrane transporter activity;transmembrane transporter activity	22	65.4	42.086	0	+	+		5.19985	5.87976	5.31975	6.16306	1.92887	0.283307
PA2025	gor	P23189	Glutathione reductase	Completeproteome;Cytoplasm;Disulfidebond;FAD;Flavoprotein;NADP;Oxidoreductase;Redox-activecenter;Referenceproteome	Glutathione metabolism		glutathione redox reactions II	cell redox homeostasis;cellular amino acid metabolic process;cofactor biosynthetic process;glutamate metabolic process;glutathione metabolic process;oxidation-reduction process		electron transfer activity;flavin adenine dinucleotide binding;oxidoreductase activity;oxidoreductase activity-acting on a sulfur group of donors-NAD(P) as acceptor	23	73.8	49.237	0		+		1.75542	-0.80784	2.74009	-2.16141	1.74931	-1.35357
PA2033	PA2033	Q9I282		Completeproteome;Referenceproteome				oxidation-reduction process		oxidoreductase activity	9	31.8	33.646	0		+	+	0.0383856	-0.076849	1.68626	2.06086	3.04816	2.13771
PA2034	PA2034	Q9I281		Completeproteome;Referenceproteome							9	58	24.525	0		+	+	NaN	0	3.04613	2.66384	2.5431	2.1568
PA2042	sstT	Q9I273	Serine/threonine transporter SstT	Amino-acidtransport;Cellinnermembrane;Cellmembrane;Completeproteome;Membrane;Referenceproteome;Symport;Transmembrane;Transmembranehelix;Transport				serine transport;threonine transport	integral component of membrane	symporter activity	6	16.1	42.416	0		+		3.18455	-1.12398	4.36531	-1.33024	0.50852	-0.206251
PA2049	PA2049	Q9I266		Completeproteome;Referenceproteome							11	36.1	54.374	0		+		0.115396	0.420918	1.54467	2.84481	1.35254	2.42389
PA2052	cynS	Q9I263	Cyanate hydratase	Completeproteome;Lyase;Referenceproteome	Nitrogen metabolism			cyanate metabolic process		cyanate hydratase activity;DNA binding	8	62.2	16.751	0		+		0.838893	1.35647	3.07059	3.1062	1.41957	1.74973
PA2066	PA2066	Q9I249		Completeproteome;Referenceproteome							9	48.1	23.861	0			+	0.792685	-1.12337	1.15503	1.2983	2.79055	2.42166
PA2069	PA2069	Q9I246		Completeproteome;Referenceproteome;Transferase				biosynthetic process		catalytic activity	34	68.5	63.382	0		+	+	0.157399	-0.30513	5.88136	9.0662	5.45286	9.37133
PA2071	fusB	Q9I244	Elongation factor G 2	Completeproteome;Cytoplasm;Elongationfactor;GTP-binding;Nucleotide-binding;Proteinbiosynthesis;Referenceproteome				cellular protein metabolic process;translational elongation		GTP binding;GTPase activity;translation elongation factor activity	35	59.5	77.573	0		+		0.904243	1.62709	1.63068	2.72548	2.35451	1.09838
PA2076	PA2076	Q9I239		Completeproteome;DNA-binding;Referenceproteome;Transcription;Transcriptionregulation				regulation of transcription-DNA-templated		DNA-binding transcription factor activity	5	34.3	32.458	0		+		0.613889	1.13906	3.51594	2.49262	0.791042	1.35356
PA2080	kynU	Q9I235	Kynureninase	Completeproteome;Hydrolase;Pyridinenucleotidebiosynthesis;Pyridoxalphosphate;Referenceproteome	Metabolic pathways;Tryptophan metabolism			NAD biosynthetic process;tryptophan catabolic process;tryptophan catabolic process to kynurenine	cytoplasm	catalytic activity;kynureninase activity;pyridoxal phosphate binding	22	76.4	46.294	0	+	+		3.80163	6.10433	4.12482	6.54109	0.679218	0.436764
PA2081	kynB	Q9I234	Kynurenine formamidase	3D-structure;Completeproteome;Hydrolase;Referenceproteome;Tryptophancatabolism	Glyoxylate and dicarboxylate metabolism;Metabolic pathways;Tryptophan metabolism		L-tryptophan degradation III (eukaryotic);L-tryptophan degradation to 2-amino-3-carboxymuconate semialdehyde	biological_process;cellular amino acid metabolic process;tryptophan catabolic process to kynurenine	cellular_component	arylformamidase activity;formamidase activity	9	78.9	23.152	0	+	+		5.79649	5.83063	5.83464	5.80417	0.0340876	-0.0264573
PA2113	opdO	Q9I202		3D-structure;Completeproteome;Referenceproteome					integral component of membrane		16	57.9	44.302	0	+		+	2.41947	-3.1612	0.441257	0.412864	2.62339	3.57406
PA2116	PA2116	Q9I1Z9	UPF0317 protein PA2116	Completeproteome;Referenceproteome							10	43.4	29.221	0	+	+		4.6066	2.01075	5.17005	1.87796	0.422352	-0.132793
PA2160	PA2160	Q9I1V5	Glycogen operon protein GlgX homolog	Completeproteome;Glycosidase;Hydrolase;Referenceproteome	Biosynthesis of secondary metabolites;Metabolic pathways;Starch and sucrose metabolism			carbohydrate metabolic process;glycogen catabolic process		catalytic activity;glycogen debranching enzyme activity;hydrolase activity-hydrolyzing O-glycosyl compounds	18	35.1	80.673	0		+		1.32883	1.88469	2.88898	3.29284	1.26277	1.40815
PA2161	PA2161	Q9I1V4		Completeproteome;Referenceproteome							2	24.8	10.941	0			+	1.11035	0.929822	NaN	0	2.58016	-2.41145
PA2163	PA2163	Q9I1V2	4-alpha-glucanotransferase	Carbohydratemetabolism;Completeproteome;Glycosyltransferase;Referenceproteome;Transferase	Metabolic pathways;Starch and sucrose metabolism			carbohydrate metabolic process		4-alpha-glucanotransferase activity	5	16.1	74.756	0.00070077		+		0.628747	2.12589	1.14233	3.35011	1.14628	1.22422
PA2169	PA2169	Q9I1U6		3D-structure;Completeproteome;Referenceproteome							7	63.3	16.843	0		+		1.07123	1.79978	4.02525	3.18351	0.778848	1.38373
PA2191	exoY	Q9I1S4		Completeproteome;Referenceproteome		Purine metabolism		pathogenesis	extracellular region	calcium- and calmodulin-responsive adenylate cyclase activity	11	35.7	41.729	0		+	+	0.483895	-0.55825	4.10802	4.30562	4.84486	4.86387
PA2194	hcnB	Q9I1S2	Hydrogen cyanide synthase subunit HcnB	Cellmembrane;Completeproteome;Membrane;Oxidoreductase;Referenceproteome	Biosynthesis of secondary metabolites;Cyanoamino acid metabolism			metabolic process;oxidation-reduction process		oxidoreductase activity	23	65.5	50.388	0		+	+	0.0295819	-0.0509281	1.80856	4.66514	1.70854	4.71606
PA2195	hcnC	G3XD12	Hydrogen cyanide synthase subunit HcnC	Cellmembrane;Completeproteome;Flavoprotein;Lipoprotein;Membrane;Oxidoreductase;Palmitate;Referenceproteome;Signal;Transmembrane;Transmembranehelix	Biosynthesis of secondary metabolites;Cyanoamino acid metabolism			metabolic process;oxidation-reduction process		oxidoreductase activity	23	83.9	45.281	0		+	+	0.291024	0.818691	3.4774	6.50439	2.42256	5.6857
PA2204	PA2204	Q9I1R3		Completeproteome;Referenceproteome					membrane	ligand-gated ion channel activity	20	72	29.308	0		+	+	2.98373	1.15269	3.42986	-1.65907	5.07534	-2.81176
PA2213	PA2213	Q9I1Q4		3D-structure;Completeproteome;Referenceproteome					integral component of membrane		2	6.7	45.438	0.0010402		+		0.0413134	0.0966616	2.3795	1.57262	1.00712	1.47596
PA2232	pslB	Q9I1N7		Completeproteome;Referenceproteome	Amino sugar and nucleotide sugar metabolism;Biofilm formation - Pseudomonas aeruginosa;Biosynthesis of secondary metabolites;Fructose and mannose metabolism;Metabolic pathways		GDP-mannose metabolism	biofilm formation;biosynthetic process;extracellular polysaccharide biosynthetic process;polysaccharide biosynthetic process;polysaccharide metabolic process;single-species biofilm formation		mannose isomerase activity;nucleotidyltransferase activity	26	78.9	53.515	0	+		+	4.87907	-5.58254	1.50969	-0.358901	4.80851	5.22364
PA2234	pslD	Q9I1N5		Completeproteome;Referenceproteome	Biofilm formation - Pseudomonas aeruginosa			biofilm formation;extracellular polysaccharide biosynthetic process;polysaccharide transport;single-species biofilm formation	membrane;slime layer	polysaccharide transmembrane transporter activity	11	55.1	27.908	0	+		+	4.44879	-4.83608	0.645804	-0.375622	4.09209	4.46045
PA2235	pslE	Q9I1N4		Completeproteome;Referenceproteome	Biofilm formation - Pseudomonas aeruginosa			biofilm formation;extracellular polysaccharide biosynthetic process;single-species biofilm formation			34	57.3	74.564	0	+		+	3.45227	-5.62849	0.876722	-0.285771	3.33082	5.34272
PA2246	bkdR	Q9I1M3	Bkd operon transcriptional regulator	Activator;Completeproteome;DNA-binding;Referenceproteome;Transcription;Transcriptionregulation				isoleucine catabolic process;leucine catabolic process;regulation of transcription-DNA-templated;valine catabolic process		DNA-binding transcription factor activity;sequence-specific DNA binding	2	21.6	17.203	0		+		0.244481	-0.319632	2.74052	1.68077	2.05852	2.0004
PA2252	PA2252	Q9I1L7		Completeproteome;Referenceproteome				alanine transport;sodium ion transport	membrane	alanine:sodium symporter activity	7	24.1	51.518	0		+		1.88845	-2.80584	3.29506	-3.1584	0.18993	-0.352564
PA2253	ansA	Q9I1L6		Completeproteome;Referenceproteome	Alanine and aspartate and glutamate metabolism;Biosynthesis of secondary metabolites;Cyanoamino acid metabolism;Metabolic pathways		L-asparagine degradation I;superpathway of L-aspartate and L-asparagine biosynthesis	aspartate metabolic process;cellular amino acid metabolic process;nitrogen compound metabolic process		exodeoxyribonuclease V activity	4	15.9	34.755	0.00035336		+		0.894877	-4.53078	1.26085	-6.27371	0.299996	-1.74294
PA2264	PA2264	Q9I1K9		Completeproteome;Referenceproteome	Metabolic pathways;Microbial metabolism in diverse environments;Pentose phosphate pathway						5	24.8	26.358	0	+	+		3.99317	-4.48219	3.82016	-3.19472	NaN	0
PA2265	PA2265	Q9I1K8		Completeproteome;Referenceproteome	Metabolic pathways;Microbial metabolism in diverse environments;Pentose phosphate pathway			carbon utilization;cellular catabolic process;oxidation-reduction process		flavin adenine dinucleotide binding;oxidoreductase activity-acting on CH-OH group of donors	18	39.8	64.715	0		+		2.01314	-2.78745	2.45928	-2.36207	0.310771	0.425375
PA2290	gcd	Q9I1I5		Completeproteome;Referenceproteome	Biosynthesis of antibiotics;Biosynthesis of secondary metabolites;Metabolic pathways;Pentose phosphate pathway			carbon utilization;cellular catabolic process;generation of precursor metabolites and energy;oxidation-reduction process	integral component of membrane	glucose dehydrogenase activity;oxidoreductase activity-acting on CH-OH group of donors;quinone binding	26	48.2	86.217	0	+	+		3.68788	-3.81089	7.00217	-2.72214	1.20624	1.08875
PA2300	chiC	Q9I1H5		Completeproteome;Glycosidase;Hydrolase;Referenceproteome				carbohydrate metabolic process;carbon utilization;cellular catabolic process	extracellular region	carbohydrate binding;DNA-directed 5'-3' RNA polymerase activity;hydrolase activity-hydrolyzing O-glycosyl compounds;protein binding	33	82.6	53.042	0		+	+	0.957447	-2.48743	2.96766	7.7605	6.89756	10.2479
PA2302	ambE	Q9I1H3		Completeproteome;Phosphopantetheine;Referenceproteome				biosynthetic process		catalytic activity;hydrolase activity-acting on ester bonds;phosphopantetheine binding	69	45.3	229.04	0	+	+		2.37215	3.63655	2.56069	3.96527	2.02254	0.328719
PA2304	ambC	Q9I1H1		Completeproteome;Referenceproteome				oxidation-reduction process		oxidoreductase activity	7	27.1	40.696	0		+		1.23347	1.47216	2.7166	2.43282	1.0811	0.960654
PA2305	ambB	Q9I1H0		Completeproteome;Phosphopantetheine;Referenceproteome						catalytic activity	14	17.9	134.45	0		+		0.724165	1.64684	3.99947	3.95186	1.12342	2.30501
PA2321	PA2321	G3XD53		Completeproteome;Kinase;Referenceproteome;Transferase	Biosynthesis of antibiotics;Biosynthesis of secondary metabolites;Carbon metabolism;Metabolic pathways;Microbial metabolism in diverse environments;Pentose phosphate pathway		D-gluconate degradation;L-idonate degradation	carbohydrate metabolic process;carbon utilization;cellular catabolic process;generation of precursor metabolites and energy		glucokinase activity;kinase activity	8	84.4	18.456	0	+	+		2.95343	4.39936	2.9129	4.14433	0.382883	-0.255027
PA2322	gnuT	Q9ZIJ1	Gluconate permease	Cellinnermembrane;Cellmembrane;Completeproteome;Gluconateutilization;Membrane;Referenceproteome;Sugartransport;Transmembrane;Transmembranehelix;Transport				gluconate transmembrane transport;gluconate transport;transport	membrane	gluconate transmembrane transporter activity	3	11.1	47.296	0		+		1.32004	1.40457	2.50766	2.36219	1.4821	0.957623
PA2330	PA2330	Q9I1E8		Completeproteome;Referenceproteome				oxidation-reduction process		flavin adenine dinucleotide binding;oxidoreductase activity-acting on the CH-CH group of donors	20	71.8	37.68	0		+	+	0.186702	0.545164	3.66231	4.72438	2.23321	4.17921
PA2331	PA2331	Q9I1E7	Alkyl hydroperoxide reductase AhpD	Antioxidant;Completeproteome;Disulfidebond;Oxidoreductase;Peroxidase;Redox-activecenter;Referenceproteome				oxidation-reduction process		peroxiredoxin activity	8	41.4	19.904	0		+		2.26739	1.47802	3.75762	2.61165	2.84642	1.13363
PA2345	PA2345	Q9I1D3		Completeproteome;Referenceproteome	Sulfur metabolism			oxidation-reduction process		oxidoreductase activity	14	52.6	44.677	0		+		1.42366	3.08546	1.63374	3.44843	0.640897	0.362966
PA2356	msuD	Q9I1C2	Methanesulfonate monooxygenase	Completeproteome;Flavoprotein;FMN;Monooxygenase;Oxidoreductase;Referenceproteome	Sulfur metabolism			carbon utilization;cellular catabolic process;metabolic process;oxidation-reduction process;sulfur compound metabolic process		alkanesulfonate monooxygenase activity;oxidoreductase activity-acting on paired donors-with incorporation or reduction of molecular oxygen	2	6	41.596	0.0017265		+	+	1.7739	-2.1353	6.35806	-5.24734	2.46021	-3.11204
PA2378	PA2378	Q9I1A1		Completeproteome;Referenceproteome				oxidation-reduction process		oxidoreductase activity	31	55.3	83.665	0		+		0.456145	0.425142	3.44168	1.83052	2.12208	1.40537
PA2385	pvdQ	Q9I194	Acyl-homoserine lactone acylase PvdQ;Acyl-homoserine lactone acylase PvdQ subunit alpha;Acyl-homoserine lactone acylase PvdQ subunit beta	3D-structure;Completeproteome;Directproteinsequencing;Hydrolase;Periplasm;Quorumsensing;Referenceproteome;Signal;Zymogen			aldoxime degradation;pyridine nucleotide cycling	antibiotic biosynthetic process;bacterial-type flagellum-dependent swarming motility;pathogenesis;pyoverdine biosynthetic process;response to antibiotic;response to stimulus;single-species biofilm formation	cytoplasm	ADP-dependent short-chain-acyl-CoA hydrolase activity;hydrolase activity;hydrolase activity-acting on carbon-nitrogen (but not peptide) bonds-in linear amides;N-acetyl-anhydromuramoyl-L-alanine amidase activity	12	21.3	84.039	0		+	+	0.216576	-0.602791	3.37714	-3.60515	1.49189	-3.00236
PA2386	pvdA	Q51548	L-ornithine N(5)-monooxygenase	3D-structure;Cellinnermembrane;Cellmembrane;Completeproteome;FAD;Flavoprotein;Membrane;Monooxygenase;NADP;Oxidoreductase;Referenceproteome				pyoverdine biosynthetic process;response to stimulus	cytoplasm		26	64.3	49.477	0		+		1.34106	-3.19064	1.95084	-5.6071	0.580379	-2.41646
PA2391	opmQ	Q9I189		Completeproteome;Referenceproteome				pyoverdine biosynthetic process;transmembrane transport	efflux pump complex;membrane	efflux transmembrane transporter activity;transmembrane transporter activity	9	23.4	51.3	0		+		0.108366	0.293654	1.8453	2.6136	1.87533	2.31994
PA2392	pvdP	Q9I188		Completeproteome;Referenceproteome				pyoverdine biosynthetic process;response to stimulus		monophenol monooxygenase activity	13	37.9	62.293	0		+		0.84204	-1.24215	1.96457	-1.87609	0.539394	-0.63394
PA2393	PA2393	Q9I187		Completeproteome;Referenceproteome				proteolysis;pyoverdine biosynthetic process		dipeptidase activity	25	73.7	49.361	0	+			2.68951	-3.70574	0.482991	-1.41331	0.793775	2.29243
PA2395	pvdO	Q9I185		Completeproteome;Referenceproteome				pyoverdine biosynthetic process;response to stimulus			8	39.1	31.07	0		+		2.09799	-2.57953	1.67242	-2.11857	NaN	0
PA2396	pvdF	Q9I184		Completeproteome;Referenceproteome				biosynthetic process;pyoverdine biosynthetic process;response to stimulus		formyl-CoA transferase activity;hydroxymethyl--formyl- and related transferase activity	15	57.5	31.039	0		+		1.39385	-3.14891	2.55791	-4.16889	0.347664	-1.01999
PA2398	fpvA	P48632	Ferripyoverdine receptor	3D-structure;Celloutermembrane;Completeproteome;Directproteinsequencing;Iontransport;Iron;Irontransport;Membrane;Receptor;Referenceproteome;Signal;TonBbox;Transmembrane;Transmembranebetastrand;Transport				pyoverdine biosynthetic process;siderophore transport;transport	cell outer membrane;outer membrane	siderophore uptake transmembrane transporter activity;signaling receptor activity	35	54.7	91.166	0	+		+	1.45953	-4.51617	0.19666	0.101552	1.50397	4.61772
PA2400	pvdJ	Q9I181		Completeproteome;Phosphopantetheine;Referenceproteome				pyoverdine biosynthetic process;response to stimulus		catalytic activity;phosphopantetheine binding	62	41.3	240.21	0		+		0.615231	-1.81041	1.55422	-3.13336	0.38591	-1.32295
PA2424	pvdL	Q9I157		Completeproteome;Phosphopantetheine;Referenceproteome				lipid biosynthetic process;pyoverdine biosynthetic process;response to stimulus		catalytic activity;phosphopantetheine binding	162	54	480.29	0		+		1.42936	-0.969721	0.957577	-3.12225	0.609803	-2.15252
PA2433	PA2433	Q9I149		Completeproteome;Referenceproteome							2	29.2	9.1945	0.0033636	+		+	3.8025	2.06062	0.467577	-0.457434	2.77716	-2.51806
PA2448	PA2448	Q9I134		Completeproteome;Referenceproteome						hydrolase activity-acting on carbon-nitrogen (but not peptide) bonds	13	39.5	62.838	0		+	+	0.14052	0.245691	2.20643	2.62038	4.02019	2.37469
PA2449	PA2449	Q9I133		ATP-binding;Completeproteome;DNA-binding;Nucleotide-binding;Referenceproteome;Transcription;Transcriptionregulation				glycine catabolic process;positive regulation of cellular amino acid metabolic process;positive regulation of secondary metabolite biosynthetic process;regulation of cellular amino acid metabolic process;regulation of transcription-DNA-templated		ATP binding;DNA binding;phosphatase activity;sequence-specific DNA binding;transcription factor binding	9	32.9	55.743	0		+		0.116921	0.190348	2.07002	1.67804	1.71437	1.4877
PA2453	PA2453	Q9I129		Completeproteome;Referenceproteome							2	31.5	8.1172	0		+		1.50725	-0.425249	2.45828	-1.54423	1.86095	-1.11899
PA2462	PA2462	Q9I120		Completeproteome;Referenceproteome							93	24.8	573.17	0		+		0.807645	-0.890491	1.80901	-2.19716	0.990539	-1.30667
PA2481	PA2481	Q9I101		Completeproteome;Referenceproteome						electron transfer activity;heme binding	7	28.5	31.249	0	+	+		2.85129	-3.22291	3.73737	-3.29349	0.0384565	-0.0705824
PA2482	PA2482	Q9I100		Completeproteome;Heme;Iron;Metal-binding;Referenceproteome					periplasmic space	electron transfer activity;heme binding;iron ion binding	6	36.4	22.526	0	+			2.40766	-3.10738	1.24345	-1.60728	1.66784	1.5001
PA2491	PA2491	Q9I0Z1		Completeproteome;Referenceproteome				negative regulation of protein secretion;negative regulation of secondary metabolite biosynthetic process;negative regulation of transmembrane transport;oxidation-reduction process		oxidoreductase activity	16	71.7	36.832	0	+	+		4.43119	2.52031	4.03514	2.1279	2.31739	-0.39241
PA2492	mexT	Q9I0Z0		Completeproteome;Referenceproteome				negative regulation of protein secretion;negative regulation of proteolysis;negative regulation of secondary metabolite biosynthetic process;positive regulation of transcription-DNA-templated;regulation of transcription-DNA-templated		DNA-binding transcription factor activity;transcription regulatory region DNA binding	8	28.5	38.222	0		+		0.382246	0.826445	3.15155	2.58647	0.995305	1.76003
PA2493	mexE	Q9I0Y9		Cellcycle;Celldivision;Completeproteome;Referenceproteome				response to antibiotic;transmembrane transport	membrane	drug transmembrane transporter activity;transmembrane transporter activity	30	70.5	45.03	0	+	+		2.79481	6.43204	2.67188	5.97516	1.02387	-0.456883
PA2504	PA2504	Q9I0X8		Completeproteome;Referenceproteome							8	46.3	22.822	0		+		2.0526	2.60484	1.78521	2.25344	0.527799	-0.351394
PA2529	PA2529	Q9I0V4		Completeproteome;Referenceproteome				proteolysis		metallopeptidase activity	22	70.2	52.681	0		+		2.49818	2.11214	2.26459	1.88352	1.06512	-0.228625
PA2530	PA2530	Q9I0V3		Completeproteome;Referenceproteome				proteolysis		metallopeptidase activity	12	41.3	48.959	0		+		3.99375	1.65111	4.75777	1.61015	0.0880168	-0.0409613
PA2540	PA2540	Q9I0U4		Completeproteome;Referenceproteome							35	75.8	65.396	0			+	1.19492	-1.98839	1.0363	0.704326	1.7512	2.69272
PA2554	PA2554	Q9I0T0		Completeproteome;Referenceproteome						oxidoreductase activity	14	81.6	26.426	0	+			5.02588	1.94299	3.75145	1.07323	4.04679	-0.869757
PA2555	PA2555	Q9I0S9		Completeproteome;Referenceproteome	Biosynthesis of antibiotics;Biosynthesis of secondary metabolites;Carbon metabolism;Glycolysis / Gluconeogenesis;Metabolic pathways;Methane metabolism;Microbial metabolism in diverse environments;Propanoate metabolism;Pyruvate metabolism					catalytic activity	10	26.5	60.159	0		+		0.369145	1.06297	1.83597	2.22408	0.490523	1.1611
PA2559	PA2559	Q9I0S5		Completeproteome;Referenceproteome							4	34.4	19.252	0		+	+	0.584292	-1.12692	2.32952	2.0896	2.03072	3.21651
PA2567	PA2567	Q9I0R8		3D-structure;Completeproteome;Referenceproteome						protein binding	10	22.3	65.617	0	+	+		2.20926	-3.62688	2.27361	-3.20009	NaN	0
PA2573	PA2573	Q9I0R3		Completeproteome;Referenceproteome	Bacterial chemotaxis;Two-component system			signal transduction	integral component of membrane;membrane		17	45.6	57.704	0	+	+		3.01705	2.9621	3.99716	3.58528	0.612699	0.623181
PA2579	kynA	Q9I0Q7	Tryptophan 2,3-dioxygenase	Completeproteome;Dioxygenase;Heme;Iron;Metal-binding;Oxidoreductase;Referenceproteome;Tryptophancatabolism	Metabolic pathways;Tryptophan metabolism			tryptophan catabolic process to kynurenine		heme binding;metal ion binding;tryptophan 2-3-dioxygenase activity	11	49	32.931	0		+		1.76525	3.06045	2.35841	3.87664	1.04101	0.816196
PA2588	PA2588	Q9I0P9		Completeproteome;DNA-binding;Referenceproteome;Transcription;Transcriptionregulation				regulation of transcription-DNA-templated		DNA binding;DNA-binding transcription factor activity;sequence-specific DNA binding	9	33.6	39.122	0		+		2.3492	2.518	3.79776	3.05414	0.507351	0.536138
PA2592	PA2592	Q9I0P5		Completeproteome;Referenceproteome	ABC transporters			polyamine transport	extracellular space;periplasmic space	polyamine binding	8	32.4	40.725	0		+		NaN	0	1.57726	1.82644	0.88423	1.29964
PA2604	PA2604	Q03268	Uncharacterized protein PA2604	Cellmembrane;Completeproteome;Membrane;Referenceproteome;Transmembrane;Transmembranehelix				negative regulation of apoptotic process	integral component of membrane		2	10.4	24.106	0	+	+		5.38942	3.08403	4.38307	2.10883	2.49216	-0.975201
PA2608	PA2608	Q9I0N0	Sulfurtransferase	Completeproteome;Referenceproteome;Transferase	Sulfur relay system						3	45	12.363	0		+		1.71842	2.24332	4.46271	3.87161	1.17267	1.62829
PA2609	PA2609	Q9I0M9		Completeproteome;Referenceproteome						transferase activity-transferring glycosyl groups	6	29.4	36.625	0		+		0.591308	-1.08891	1.57523	-2.13759	0.414489	-1.04867
PA2625	PA2625	Q9I0L3		Completeproteome;Hydrolase;Referenceproteome						hydrolase activity;nucleoside-diphosphatase activity;nucleoside-triphosphatase activity;thiamine-pyrophosphatase activity	9	50	17.525	0		+		0.332591	0.905815	1.19762	2.07566	0.806212	1.16984
PA2634	PA2634	Q9I0K4	Isocitrate lyase	Completeproteome;Directproteinsequencing;Glyoxylatebypass;Lyase;Magnesium;Metal-binding;Referenceproteome;Tricarboxylicacidcycle	Biosynthesis of secondary metabolites;Carbon metabolism;Glyoxylate and dicarboxylate metabolism;Metabolic pathways;Microbial metabolism in diverse environments	Glyoxylate and dicarboxylate metabolism	glyoxylate cycle;serine-isocitrate lyase pathway;superpathway of glycolysis and pyruvate dehydrogenase and TCA and and glyoxylate bypass;superpathway of glyoxylate bypass and TCA	carboxylic acid metabolic process;negative regulation of single-species biofilm formation on inanimate substrate;pathogenesis		catalytic activity;isocitrate lyase activity	39	81.4	58.886	0	+	+		7.56555	3.30127	7.55486	3.51013	1.82179	0.20886
PA2637	nuoA2	Q9I0K1	NADH-quinone oxidoreductase subunit A 2	Cellinnermembrane;Cellmembrane;Completeproteome;Membrane;NAD;Oxidoreductase;Quinone;Referenceproteome;Transmembrane;Transmembranehelix;Transport;Ubiquinone	Metabolic pathways;Oxidative phosphorylation			generation of precursor metabolites and energy;oxidation-reduction process;oxidative phosphorylation		biotin carboxylase activity;NADH dehydrogenase (ubiquinone) activity;oxidoreductase activity-acting on NAD(P)H	3	20.4	15.01	0		+		3.14164	-1.84163	4.62776	-1.38391	0.755726	0.457714
PA2647	nuoL	Q9I0J1	NADH-quinone oxidoreductase subunit L	Cellinnermembrane;Cellmembrane;Completeproteome;Membrane;NAD;Oxidoreductase;Quinone;Referenceproteome;Transmembrane;Transmembranehelix;Ubiquinone	Metabolic pathways;Oxidative phosphorylation			ATP synthesis coupled electron transport;generation of precursor metabolites and energy;oxidation-reduction process;oxidative phosphorylation		IMP dehydrogenase activity;NADH dehydrogenase (ubiquinone) activity	4	7	66.227	0.00035323		+		2.08143	-0.853697	3.91786	-1.37486	1.07718	-0.521163
PA2652	PA2652	Q9I0I6	Methyl-accepting chemotaxis protein PA2652	Cellinnermembrane;Cellmembrane;Chemotaxis;Completeproteome;Membrane;Methylation;Referenceproteome;Transducer;Transmembrane;Transmembranehelix	Bacterial chemotaxis;Two-component system			cellular response to organic substance;chemotaxis;positive chemotaxis;signal transduction	integral component of membrane;membrane	transmembrane signaling receptor activity	21	51	60.344	0		+		2.6242	-1.0405	4.00996	-1.35914	0.651616	-0.318639
PA2656	PA2656	Q9I0I2	Histidine kinase	ATP-binding;Completeproteome;Kinase;Membrane;Nucleotide-binding;Phosphoprotein;Referenceproteome;Transferase;Transmembrane;Transmembranehelix;Two-componentregulatorysystem				cellular response to iron(II) ion;phosphorylation;signal transduction	integral component of membrane	phosphorelay sensor kinase activity;transferase activity-transferring phosphorus-containing groups	7	27.2	49.831	0		+		1.39552	1.73896	1.44935	2.07473	0.149143	0.335773
PA2659	PA2659	Q9I0H9		Completeproteome;Referenceproteome							5	51	11.179	0	+			4.09758	2.41447	1.66183	0.795721	3.47905	-1.61875
PA2664	hmp	Q9I0H4	Flavohemoprotein	Completeproteome;Detoxification;FAD;Flavoprotein;Heme;Iron;Metal-binding;NAD;NADP;Oxidoreductase;Oxygentransport;Referenceproteome;Transport				generation of precursor metabolites and energy;oxidation-reduction process;response to nitrosative stress		FAD binding;heme binding;nitric oxide dioxygenase activity;oxidoreductase activity;oxygen binding	18	70	43.658	0	+	+		1.91628	-3.4535	1.79099	-2.85918	0.387024	0.594317
PA2665	PA2665	Q9I0H3		ATP-binding;Completeproteome;DNA-binding;Nucleotide-binding;Referenceproteome;Transcription;Transcriptionregulation;Two-componentregulatorysystem				regulation of transcription-DNA-templated		ATP binding;DNA binding;protein binding;sequence-specific DNA binding;transcription factor binding	10	32.3	57.446	0		+		0.889433	1.18587	3.49933	2.15278	0.675293	0.966908
PA2667	PA2667	Q9I0H1		Completeproteome;Referenceproteome				negative regulation of secondary metabolite biosynthetic process;regulation of L-arginine import;regulation of transcription-DNA-templated		DNA binding;transcription regulatory region DNA binding	10	72.6	13.379	0		+		2.67022	-0.629817	5.99995	-1.37264	2.96934	-0.742822
PA2679	PA2679	Q9I0F9		Completeproteome;Referenceproteome						methyltransferase activity	3	20.8	27.641	0		+		0.387409	0.970803	1.55624	2.04153	0.584141	1.07072
PA2680	PA2680	Q9I0F8		Completeproteome;Referenceproteome				oxidation-reduction process		oxidoreductase activity	6	29.9	33.632	0		+		0.407404	0.757853	1.8956	1.80421	0.549917	1.04635
PA2683	PA2683	Q9I0F5		Completeproteome;Referenceproteome	Biosynthesis of amino acids;Biosynthesis of antibiotics;Biosynthesis of secondary metabolites;Carbon metabolism;Glycine and serine and threonine metabolism;Metabolic pathways;Valine and leucine and isoleucine biosynthesis						7	36.9	33.957	0		+		1.19498	1.9484	1.74527	2.75651	1.28921	0.808101
PA2684	PA2684	Q9I0F4		Completeproteome;Referenceproteome				pathogenesis;protein secretion by the type VI secretion system		toxin-antitoxin pair type II binding	54	48.9	145.82	0		+		0.386805	0.886741	1.98984	2.87	1.65699	1.98326
PA2691	PA2691	Q9I0F1		Completeproteome;Referenceproteome	Oxidative phosphorylation			oxidation-reduction process		oxidoreductase activity	11	42.1	42.607	0		+		2.19732	1.51105	4.51958	2.87206	1.90025	1.36101
PA2695	PA2695	Q9I0E7		Completeproteome;Referenceproteome							5	25.1	40.16	0.0003647			+	NaN	0	2.43142	0.796732	4.16364	1.91026
PA2698	PA2698	Q9I0E4		Completeproteome;Hydrolase;Referenceproteome						catalytic activity	4	42.5	25.051	0		+		0.72143	1.10704	3.14178	2.7962	1.47102	1.68916
PA2717	cpo	Q9I0C5		Completeproteome;Oxidoreductase;Peroxidase;Referenceproteome				metabolic process		chloride peroxidase activity	10	62	30.435	0		+		1.50779	2.2611	4.86346	3.6834	0.964318	1.4223
PA2729	PA2729	Q9I0B3		Completeproteome;Referenceproteome							6	20.3	49.885	0		+		0.783954	-1.08823	1.60716	-2.198	0.555518	-1.10977
PA2730	PA2730	Q9I0B2		Completeproteome;Referenceproteome							4	18.6	36.486	0.0020534		+		1.68446	-2.463	1.9067	-2.02468	NaN	0
PA2732	PA2732	Q9I0B0		Completeproteome;Referenceproteome				DNA modification		DNA binding;endonuclease activity	20	22.2	128.67	0		+		1.63216	-1.07209	2.24477	-1.67186	1.07199	-0.599771
PA2734	PA2734	Q9I0A8		Completeproteome;Referenceproteome							18	53.1	48.735	0	+	+		3.10363	-5.70946	1.63197	-5.21616	0.0945991	0.493297
PA2735	PA2735	Q9I0A7		Completeproteome;Referenceproteome				DNA methylation;methylation		DNA binding;methyltransferase activity;N-methyltransferase activity;nucleic acid binding	43	63	89.57	0	+	+		5.24223	-7.52116	7.77354	-7.90648	0.333102	-0.385316
PA2745	PA2745	Q9I098		Completeproteome;Hydrolase;Referenceproteome							10	53	31.258	0		+	+	0.198965	0.665283	2.22292	4.01156	1.97722	3.34628
PA2778	PA2778	Q9I065		Completeproteome;Referenceproteome						protein binding	6	28	32.016	0	+	+		3.34989	-4.71557	4.38655	-5.09392	0.180815	-0.378344
PA2788	PA2788	Q9I055		Completeproteome;Referenceproteome				signal transduction	integral component of membrane;membrane		19	53.7	56.388	0		+	+	0.737897	1.15735	3.43685	3.65279	2.18534	2.49544
PA2801	PA2801	Q9I042		3D-structure;Completeproteome;Referenceproteome							3	29.1	14.979	0	+	+		2.50823	2.74611	1.79894	1.83696	1.53883	-0.90915
PA2809	copR	Q9I034		Completeproteome;Phosphoprotein;Referenceproteome;Transcription;Transcriptionregulation;Two-componentregulatorysystem	Two-component system			negative regulation of transcription-DNA-templated;phosphorelay signal transduction system;regulation of transcription-DNA-templated		DNA binding;phosphorelay response regulator activity	3	23.5	25.716	0		+		0.781685	0.841096	2.30699	2.13464	1.1885	1.29355
PA2813	PA2813	Q9I030		Completeproteome;Referenceproteome;Transferase	Glutathione metabolism					protein binding	11	63.1	23.404	0	+	+		3.74424	2.76782	4.07177	2.70473	0.0960864	-0.0630879
PA2815	PA2815	Q9I028		Completeproteome;Referenceproteome	Fatty acid degradation;Fatty acid metabolism;Metabolic pathways			fatty acid beta-oxidation using acyl-CoA dehydrogenase;oxidation-reduction process		acyl-CoA dehydrogenase activity;flavin adenine dinucleotide binding;oxidoreductase activity-acting on the CH-CH group of donors	49	74.7	88.762	0		+		2.24484	1.30981	2.83124	1.77605	2.52497	0.466247
PA2821	PA2821	Q9I022		Completeproteome;Referenceproteome;Transferase						protein binding	12	67.3	24.716	0		+		1.22433	1.2501	1.78925	1.59762	0.506877	0.347519
PA2822	PA2822	Q9I021		Completeproteome;Referenceproteome	Cysteine and methionine metabolism					protein binding	3	33.1	17.129	0		+		1.03206	1.51361	3.06756	2.37644	0.546915	0.862838
PA2830	htpX	Q9I013	Protease HtpX	Cellinnermembrane;Cellmembrane;Completeproteome;Hydrolase;Membrane;Metal-binding;Metalloprotease;Protease;Referenceproteome;Transmembrane;Transmembranehelix;Zinc				proteolysis;response to stimulus	plasma membrane	heat shock protein binding;metalloendopeptidase activity;metallopeptidase activity;protein folding chaperone	12	49.5	31.593	0	+	+		7.39129	2.98988	7.93393	2.65449	2.06623	-0.335392
PA2841	PA2841	Q9I002		Completeproteome;Isomerase;Referenceproteome						catalytic activity	4	26.2	28.612	0		+	+	0.636842	-0.941821	2.24427	2.34706	2.96673	3.28889
PA2856	tesA	Q9HZY8	Esterase TesA	3D-structure;Completeproteome;Hydrolase;Referenceproteome;Secreted;Serineesterase;Signal	Biosynthesis of unsaturated fatty acids			cellular lipid metabolic process		acyl-CoA hydrolase activity;arylesterase activity;lysophospholipase activity	9	45.3	21.037	0		+		1.28193	2.23031	2.05647	3.23764	1.18439	1.00733
PA2858	PA2858	Q9HZY6		Completeproteome;Referenceproteome							18	24.2	89.308	0			+	1.41672	-2.48211	0.112926	0.243809	2.74893	2.72592
PA2859	greB	Q9HZY5	Transcription elongation factor GreB	Coiledcoil;Completeproteome;DNA-binding;Referenceproteome;Transcription;Transcriptionregulation				regulation of DNA-templated transcription-elongation;RNA metabolic process		DNA binding;RNA polymerase binding	6	43.5	19.144	0		+		1.00761	1.28467	1.65273	1.83962	0.71303	0.554944
PA2883	PA2883	Q9HZW4		Completeproteome;Referenceproteome							3	38.2	6.2693	0		+		0.615211	1.39877	3.19052	1.8079	0.141634	0.409126
PA2889	atuD	Q9HZV8		Completeproteome;FAD;Flavoprotein;Oxidoreductase;Referenceproteome	Geraniol degradation		Acylic monoterpene utilization	cellular response to anoxia;intracellular signal transduction;oxidation-reduction process;terpene catabolic process		acyl-CoA dehydrogenase activity;citronellyl-CoA dehydrogenase activity;flavin adenine dinucleotide binding;oxidoreductase activity-acting on the CH-CH group of donors	10	36.3	42.714	0.0050234	+		+	1.83176	-3.84759	0.253504	-0.676774	3.85942	3.17081
PA2902	PA2902	Q9HZU5		Completeproteome;Referenceproteome							8	37.9	30.448	0		+		0.605269	2.35067	1.07375	2.86459	0.163539	0.513916
PA2908	cbiD	Q9HZT9	Cobalt-precorrin-5B C(1)-methyltransferase	Cobalaminbiosynthesis;Completeproteome;Methyltransferase;Referenceproteome;S-adenosyl-L-methionine;Transferase	Metabolic pathways;Porphyrin and chlorophyll metabolism			cobalamin biosynthetic process;cofactor biosynthetic process		methyltransferase activity	4	19.9	38.145	0.0082672		+		1.13406	1.1511	2.43265	1.76478	0.571934	0.613687
PA2911	PA2911	Q9HZT6		Celloutermembrane;Completeproteome;Membrane;Receptor;Referenceproteome;TonBbox				siderophore transport	cell outer membrane	siderophore uptake transmembrane transporter activity;signaling receptor activity	18	38.2	80.289	0	+	+		3.3638	-3.18155	3.68376	-2.57675	0.50499	0.6048
PA2915	PA2915	Q9HZT2		Completeproteome;Referenceproteome							13	62.8	32.013	0	+	+		5.49842	5.41661	4.74838	4.08466	4.11787	-1.33195
PA2932	morB	Q9HZR5		Completeproteome;Referenceproteome	Microbial metabolism in diverse environments;Nitrotoluene degradation			carbon utilization;cellular catabolic process;oxidation-reduction process		catalytic activity;FMN binding;oxidoreductase activity	15	63.4	39.631	0	+	+		6.37959	5.23104	6.25801	4.65234	2.42391	-0.578701
PA2944	cobN	Q9HZQ3	Aerobic cobaltochelatase subunit CobN	ATP-binding;Cobalaminbiosynthesis;Completeproteome;Cytoplasm;Ligase;Nucleotide-binding;Porphyrinbiosynthesis;Referenceproteome	Metabolic pathways;Porphyrin and chlorophyll metabolism		adenosylcobalamin biosynthesis II (late cobalt incorporation);cob(II)yrinate a-c-diamide biosynthesis II (late cobalt incorporation)	biosynthetic process;cobalamin biosynthetic process;cofactor biosynthetic process		cobaltochelatase activity	20	25.1	138.5	0		+		1.35689	1.16528	4.31835	2.75231	2.23537	1.58702
PA2949	PA2949	G3XCU7		Completeproteome;Referenceproteome			triacylglycerol degradation			catalytic activity	11	47.6	34.837	0		+		1.01562	0.947127	2.79888	1.5003	0.641786	0.553169
PA2954	PA2954	Q9HZP4		Completeproteome;Referenceproteome							4	29.1	21.24	0.001717		+		0.590236	1.01469	1.49824	1.88482	0.945068	0.87013
PA2955	PA2955	Q9HZP3		Completeproteome;Referenceproteome							4	28.1	23.691	0		+		1.68073	1.4278	2.35241	1.80124	0.305518	0.373439
PA2967	fabG	O54438	3-oxoacyl-[acyl-carrier-protein] reductase FabG	3D-structure;Completeproteome;Fattyacidbiosynthesis;Fattyacidmetabolism;Lipidbiosynthesis;Lipidmetabolism;NADP;Oxidoreductase;Referenceproteome	Biosynthesis of unsaturated fatty acids;Biotin metabolism;Fatty acid biosynthesis;Fatty acid metabolism;Metabolic pathways			cellular lipid metabolic process;fatty acid biosynthetic process;oxidation-reduction process		3-oxoacyl-[acyl-carrier-protein] reductase (NADPH) activity;NAD binding;oxidoreductase activity	15	82.6	25.585	0		+		4.32728	1.2857	5.14006	1.46745	0.751869	0.181759
PA2968	fabD	G3XCZ6	Malonyl CoA-acyl carrier protein transacylase	Acyltransferase;Completeproteome;Referenceproteome;Transferase	Fatty acid biosynthesis;Fatty acid metabolism;Metabolic pathways	Fatty acid biosynthesis		cellular lipid metabolic process;fatty acid biosynthetic process		[acyl-carrier-protein] S-malonyltransferase activity;transferase activity	18	70.8	32.444	0		+		4.88763	1.05593	5.5725	1.33975	2.4601	0.283825
PA2974	PA2974	Q9HZN0		Completeproteome;Hydrolase;Referenceproteome	Biosynthesis of antibiotics;Biosynthesis of secondary metabolites;Glyoxylate and dicarboxylate metabolism;Metabolic pathways					hydrolase activity	6	39.1	25.322	0		+		1.25657	1.11343	2.83599	2.43551	2.03857	1.32208
PA2987	lolD	Q9HZL7	Lipoprotein-releasing system ATP-binding protein LolD	ATP-binding;Cellinnermembrane;Cellmembrane;Completeproteome;Hydrolase;Membrane;Nucleotide-binding;Referenceproteome;Transport	ABC transporters			lipoprotein localization to membrane;lipoprotein localization to outer membrane;lipoprotein transport	membrane	ATP binding;ATPase activity	7	63.4	24.65	0		+		0.62456	0.481968	2.53236	2.07941	2.54182	1.59744
PA3017	PA3017	Q9HZI9	Universal stress protein	Completeproteome;Cytoplasm;Referenceproteome							6	74.5	15.844	0		+		1.35823	1.04964	2.18681	1.46867	0.804451	0.419035
PA3021	PA3021	Q9HZI5		Completeproteome;Referenceproteome							11	50	14.206	0	+	+		4.41988	-5.09304	4.44623	-4.58133	0.433119	0.51171
PA3022	PA3022	Q9HZI4		Completeproteome;Referenceproteome						catalytic activity;molybdenum ion binding;pyridoxal phosphate binding	17	71.3	29.579	0		+		3.96281	1.26525	4.46356	1.29582	0.0874613	0.0305743
PA3026	PA3026	Q9HZI0		Completeproteome;Referenceproteome	Ether lipid metabolism;Metabolic pathways			oxidation-reduction process		catalytic activity;FAD binding;flavin adenine dinucleotide binding;oxidoreductase activity	8	26.4	58.019	0		+		1.13461	2.02095	2.45112	3.09336	0.50593	1.07241
PA3040	PA3040	Q9HZG8		Completeproteome;Referenceproteome						ribosome binding	5	39.4	11.916	0		+		0.760745	1.09264	1.59229	1.72792	0.623986	0.635275
PA3042	PA3042	Q9HZG6		Completeproteome;Referenceproteome							5	41.1	11.74	0	+	+		4.2691	3.1126	1.46499	1.89778	0.923005	-1.21482
PA3052	PA3052	Q9HZF6		Completeproteome;Referenceproteome							6	24.8	36.362	0		+		0.315907	0.822972	1.38645	2.53215	0.854359	1.70917
PA3066	PA3066	Q9HZE2		Completeproteome;Referenceproteome						catalytic activity	7	55.8	20.792	0.0070164		+		0.790021	1.81496	6.1879	4.0018	0.992172	2.18683
PA3082	gbt	Q9HZC6		Completeproteome;Methyltransferase;Referenceproteome;Transferase				amino-acid betaine metabolic process;biological_process;cellular amino acid metabolic process;choline metabolic process;methionine metabolic process	cellular_component	formate dehydrogenase (NAD+) activity;molecular_function	12	26.6	71.403	0		+		0.82668	-0.450934	3.76837	-2.02043	3.30555	-1.5695
PA3096	xcpY	P25060	Type II secretion system protein L	Cellinnermembrane;Cellmembrane;Completeproteome;Membrane;Proteintransport;Referenceproteome;Transmembrane;Transmembranehelix;Transport	Bacterial secretion system			protein secretion by the type II secretion system	Gram-negative-bacterium-type cell wall;type II protein secretion system complex		11	49	41.318	0		+		0.522487	1.20507	2.74497	2.52207	0.622666	1.31699
PA3101	xcpT	Q00514	Type II secretion system protein G	3D-structure;Completeproteome;Methylation;Proteintransport;Referenceproteome;Transport	Bacterial secretion system			protein secretion by the type II secretion system	type II protein secretion system complex		7	52.8	15.448	0		+		5.27473	1.62859	5.58973	1.49487	0.826275	-0.133726
PA3103	xcpR	Q00512	Type II secretion system protein E	ATP-binding;Completeproteome;Cytoplasm;Nucleotide-binding;Proteintransport;Referenceproteome;Transport	Bacterial secretion system			protein secretion by the type II secretion system	type II protein secretion system complex	ATP binding	12	33.9	55.524	0		+		2.01246	1.85396	3.51865	3.13484	2.53846	1.28088
PA3105	xcpQ	P35818	Type II secretion system protein D	3D-structure;Celloutermembrane;Completeproteome;Membrane;Proteintransport;Referenceproteome;Signal;Transport	Bacterial secretion system			protein secretion;protein secretion by the type II secretion system	outer membrane;type II protein secretion system complex		23	56.2	69.952	0		+		1.5073	1.30682	2.3871	1.99759	2.46232	0.690773
PA3110	PA3110	Q9HZA9		Completeproteome;Referenceproteome						peptidoglycan binding	6	24.2	23.559	0		+		3.04057	1.00002	4.41768	1.44179	1.70348	0.44177
PA3111	folC	Q9HZA8		ATP-binding;Completeproteome;Ligase;Nucleotide-binding;Referenceproteome	Folate biosynthesis;Metabolic pathways			biosynthetic process;cofactor biosynthetic process;folic acid-containing compound biosynthetic process		ATP binding;ligase activity;pantoate-beta-alanine ligase activity;tetrahydrofolylpolyglutamate synthase activity	15	51.5	46.505	0		+		2.62599	0.525902	4.52561	1.32643	2.84691	0.800531
PA3112	accD	Q9HZA7	Acetyl-coenzyme A carboxylase carboxyl transferase subunit beta	ATP-binding;Completeproteome;Cytoplasm;Fattyacidbiosynthesis;Fattyacidmetabolism;Ligase;Lipidbiosynthesis;Lipidmetabolism;Metal-binding;Nucleotide-binding;Referenceproteome;Zinc;Zinc-finger	Biosynthesis of antibiotics;Biosynthesis of secondary metabolites;Carbon metabolism;Fatty acid biosynthesis;Fatty acid metabolism;Metabolic pathways;Microbial metabolism in diverse environments;Propanoate metabolism;Pyruvate metabolism			cellular lipid metabolic process;fatty acid biosynthetic process;propionate metabolic process;pyruvate metabolic process	acetyl-CoA carboxylase complex	acetyl-CoA carboxylase activity	19	81	31.843	0		+		3.367	0.92414	5.0253	1.19793	1.21304	0.27379
PA3133	PA3133	Q9HZ91		3D-structure;Completeproteome;DNA-binding;Referenceproteome;Transcription;Transcriptionregulation				positive regulation of melanin biosynthetic process		DNA binding	2	18.3	19.175	0		+		0.146645	0.368608	1.47733	2.01205	1.26415	1.64345
PA3146	wbpK	Q9HZ81		Completeproteome;Referenceproteome			UDP-N-acetyl-alpha-D-fucosamine biosynthesis	O antigen biosynthetic process		catalytic activity;coenzyme binding;NAD binding	6	30.1	33.989	0	+	+		4.37248	-2.83224	2.87871	-3.35807	NaN	0
PA3147	wbpJ	Q9HZ80		Completeproteome;Referenceproteome;Transferase				single-species biofilm formation	membrane	transferase activity-transferring glycosyl groups	15	57.6	45.281	0	+	+		5.41458	-5.79431	3.94499	-5.16686	0.449489	0.627449
PA3148	wbpI	G3XD61	UDP-2,3-diacetamido-2,3-dideoxy-D-glucuronate 2-epimerase	Cellwallbiogenesis/degradation;Completeproteome;Isomerase;Lipopolysaccharidebiosynthesis;Referenceproteome	Amino sugar and nucleotide sugar metabolism			O antigen biosynthetic process;polysaccharide biosynthetic process		UDP-glucuronate 4-epimerase activity;UDP-N-acetylglucosamine 2-epimerase activity	20	70.3	38.907	0	+	+		6.12821	-7.55244	6.0349	-6.94399	NaN	0
PA3149	wbpH	G3XD85		Completeproteome;Referenceproteome;Transferase				Gram-negative-bacterium-type cell outer membrane assembly;O antigen biosynthetic process		transferase activity-transferring glycosyl groups	13	51.5	41.939	0	+	+		4.43458	-4.82062	3.68941	-4.85728	NaN	0
PA3151	hisF2	P72139	Putative imidazole glycerol phosphate synthase subunit hisF2	Amino-acidbiosynthesis;Completeproteome;Cytoplasm;Histidinebiosynthesis;Lyase;Referenceproteome	Biosynthesis of amino acids;Biosynthesis of secondary metabolites;Histidine metabolism;Metabolic pathways	Histidine metabolism	L-histidine biosynthesis;superpathway of histidine and purine and and pyrimidine biosynthesis	cellular amino acid metabolic process;histidine biosynthetic process;histidine metabolic process;O antigen biosynthetic process		catalytic activity;imidazoleglycerol-phosphate synthase activity;oxo-acid-lyase activity	7	47	27.448	0	+	+		3.31959	-4.80448	3.74233	-4.77518	NaN	0
PA3152	hisH2	P72138	Imidazole glycerol phosphate synthase subunit HisH 2	Amino-acidbiosynthesis;Completeproteome;Cytoplasm;Glutamineamidotransferase;Histidinebiosynthesis;Referenceproteome;Transferase	Biosynthesis of amino acids;Biosynthesis of secondary metabolites;Histidine metabolism;Metabolic pathways	Alanine and aspartate and glutamate metabolism;Arginine biosynthesis;D-Glutamine and D-glutamate metabolism;Histidine metabolism	guanosine ribonucleotides de novo biosynthesis	cellular amino acid metabolic process;histidine biosynthetic process;histidine metabolic process;O antigen biosynthetic process		transferase activity-transferring pentosyl groups	10	67.8	22.695	0	+	+		4.40247	-4.14905	5.54446	-5.11126	NaN	0
PA3155	wbpE	Q9HZ76	UDP-2-acetamido-2-deoxy-3-oxo-D-glucuronate aminotransferase	3D-structure;Aminotransferase;Cellwallbiogenesis/degradation;Completeproteome;Lipopolysaccharidebiosynthesis;Pyridoxalphosphate;Referenceproteome;Transferase	Amino sugar and nucleotide sugar metabolism			O antigen biosynthetic process;polysaccharide biosynthetic process;UDP-glucuronate biosynthetic process		catalytic activity;transaminase activity	17	62.1	38.924	0	+	+		4.08826	-6.95612	6.54121	-7.64947	0.380721	-0.693357
PA3156	wbpD	G3XD01	UDP-2-acetamido-3-amino-2,3-dideoxy-D-glucuronate N-acetyltransferase	Acyltransferase;Cellwallbiogenesis/degradation;Completeproteome;Lipopolysaccharidebiosynthesis;Referenceproteome;Repeat;Transferase	Amino sugar and nucleotide sugar metabolism			O antigen biosynthetic process;polysaccharide biosynthetic process;UDP-glucuronate biosynthetic process		acetyltransferase activity	5	58.1	20.562	0	+	+		4.72624	-5.14619	4.50182	-5.38032	NaN	0
PA3158	wbpB	G3XD23	UDP-N-acetyl-2-amino-2-deoxy-D-glucuronate oxidase	3D-structure;Cellwallbiogenesis/degradation;Completeproteome;Lipopolysaccharidebiosynthesis;NAD;Nucleotide-binding;Oxidoreductase;Referenceproteome	Amino sugar and nucleotide sugar metabolism			O antigen biosynthetic process;oxidation-reduction process;polysaccharide biosynthetic process;UDP-glucuronate biosynthetic process		NADH dehydrogenase activity;oxidoreductase activity	16	62	35.717	0	+	+		3.64078	-6.80751	4.52989	-7.2328	0.15091	-0.425292
PA3159	wbpA	G3XD94	UDP-N-acetyl-D-glucosamine 6-dehydrogenase	Cellwallbiogenesis/degradation;Completeproteome;Lipopolysaccharidebiosynthesis;Membrane;NAD;Oxidoreductase;Referenceproteome;Transmembrane;Transmembranehelix	Amino sugar and nucleotide sugar metabolism			O antigen biosynthetic process;oxidation-reduction process;polysaccharide biosynthetic process		NAD binding;NADH dehydrogenase activity;oxidoreductase activity-acting on the CH-CH group of donors-NAD or NADP as acceptor;oxidoreductase activity-acting on the CH-OH group of donors-NAD or NADP as acceptor;UDP-N-acetylglucosamine 6-dehydrogenase activity	32	86.9	48.155	0	+	+		2.5578	-8.90174	2.94102	-10.6212	0.27578	-1.71945
PA3160	wzz	G3XCY2		Completeproteome;Referenceproteome				Gram-negative-bacterium-type cell outer membrane assembly;lipopolysaccharide biosynthetic process;O antigen biosynthetic process	Gram-negative-bacterium-type cell wall;membrane;periplasmic side of plasma membrane		10	42.8	39.262	0	+	+		7.58799	-6.76491	4.66126	-5.68568	1.10053	1.07923
PA3161	ihfB	Q51473	Integration host factor subunit beta	Completeproteome;DNA-binding;DNArecombination;Referenceproteome;Transcription;Transcriptionregulation;Translationregulation				cellular protein metabolic process;DNA metabolic process;DNA recombination;regulation of transcription-DNA-templated;RNA metabolic process	chromosome	DNA binding	4	42.6	10.632	0		+		1.05122	1.2338	3.22693	1.49832	0.157769	0.26452
PA3170	PA3170	Q9HZ64		3D-structure;Completeproteome;Magnesium;Metal-binding;Referenceproteome;Zinc	Cysteine and methionine metabolism;Metabolic pathways					adenosine deaminase activity;guanine deaminase activity;hydrolase activity;hydrolase activity-acting on carbon-nitrogen (but not peptide) bonds	10	35.6	48.493	0		+		0.318042	1.1489	1.48418	2.8887	0.763614	1.7398
PA3179	rluB	Q9HZ55	Ribosomal large subunit pseudouridine synthase B	Completeproteome;Isomerase;Referenceproteome;RNA-binding;rRNAprocessing				pseudouridine synthesis;RNA modification		intramolecular transferase activity;pseudouridine synthase activity;RNA binding	21	62.2	43.724	0		+		2.12521	-0.697184	3.62319	-1.34036	1.86159	-0.643175
PA3181	eda	O68283	2-dehydro-3-deoxy-phosphogluconate aldolase	Completeproteome;Lyase;Referenceproteome;Schiffbase	Carbon metabolism;Glyoxylate and dicarboxylate metabolism;Metabolic pathways;Microbial metabolism in diverse environments;Pentose phosphate pathway		Entner-Doudoroff pathway I;superpathway of glycolysis and Entner-Doudoroff	carbon utilization;cellular catabolic process;metabolic process		catalytic activity;lyase activity	14	78.2	23.953	0	+	+		3.45067	3.01136	3.83581	3.55346	3.9366	0.542101
PA3182	pgl	Q9X2N2	6-phosphogluconolactonase	Completeproteome;Hydrolase;Referenceproteome	Biosynthesis of antibiotics;Biosynthesis of secondary metabolites;Carbon metabolism;Metabolic pathways;Microbial metabolism in diverse environments;Pentose phosphate pathway			carbohydrate metabolic process;metabolic process;pentose-phosphate shunt		6-phosphogluconolactonase activity	11	56.3	25.571	0	+	+		4.6505	3.38657	4.85243	3.47947	0.269495	0.0928941
PA3183	zwf	O68282	Glucose-6-phosphate 1-dehydrogenase	Carbohydratemetabolism;Completeproteome;Glucosemetabolism;NADP;Oxidoreductase;Referenceproteome	Biosynthesis of antibiotics;Biosynthesis of secondary metabolites;Carbon metabolism;Glutathione metabolism;Metabolic pathways;Microbial metabolism in diverse environments;Pentose phosphate pathway		heterolactic fermentation;pentose phosphate pathway;pentose phosphate pathway (oxidative branch);superpathway of glycolysis and Entner-Doudoroff	carbon utilization;cellular catabolic process;generation of precursor metabolites and energy;glucose metabolic process;oxidation-reduction process		glucose-6-phosphate dehydrogenase activity;L-aspartate oxidase activity;NADP binding;oxidoreductase activity-acting on CH-OH group of donors	40	83.8	55.62	0	+	+		3.21794	3.23585	3.53765	3.65606	2.59256	0.420215
PA3185	PA3185	Q9HZ52		Completeproteome;Referenceproteome				carbohydrate metabolic process		carbohydrate binding;catalytic activity;isomerase activity	6	30.7	32.348	0.00035436	+			2.19536	-3.49864	0.48126	-1.26768	0.768803	2.23095
PA3187	PA3187	Q9HZ51		ATP-binding;Completeproteome;Nucleotide-binding;Referenceproteome;Transport	ABC transporters					ATP binding;ATPase activity	20	77.5	42.24	0	+	+		2.99314	6.31019	2.81834	5.77673	1.82503	-0.533461
PA3188	PA3188	Q9HZ50		Completeproteome;Membrane;Referenceproteome;Sugartransport;Transmembrane;Transmembranehelix;Transport	ABC transporters			transmembrane transport	membrane		3	14.9	30.69	0		+	+	0.187819	0.494519	3.5855	3.43771	1.64185	2.94319
PA3189	PA3189	Q9HZ49		Completeproteome;Membrane;Referenceproteome;Sugartransport;Transmembrane;Transmembranehelix;Transport	ABC transporters			transmembrane transport	membrane		6	20.6	34.506	0	+	+		5.27409	3.87738	5.57942	3.33634	1.44736	-0.541039
PA3190	PA3190	Q9HZ48		Completeproteome;Referenceproteome;Sugartransport;Transport	ABC transporters						27	80.5	45.131	0	+	+		5.27406	2.87846	4.0342	1.81789	3.72579	-1.06056
PA3191	PA3191	Q9HZ47	Histidine kinase	ATP-binding;Completeproteome;Kinase;Membrane;Nucleotide-binding;Phosphoprotein;Referenceproteome;Transferase;Transmembrane;Transmembranehelix;Two-componentregulatorysystem				phosphorylation;signal transduction	integral component of membrane	phosphorelay sensor kinase activity;transferase activity-transferring phosphorus-containing groups	9	31.3	53.049	0		+		0.267695	0.547208	2.29232	2.4843	1.32651	1.93709
PA3192	gltR	G3XCY6		Completeproteome;DNA-binding;Phosphoprotein;Referenceproteome;Transcription;Transcriptionregulation				carbon utilization;cellular catabolic process;phosphorelay signal transduction system;positive regulation of glucose transmembrane transport;regulation of transcription-DNA-templated		DNA binding;phosphorelay response regulator activity	10	53.7	27.413	0		+		1.44449	1.71204	2.7855	2.23906	0.450214	0.527015
PA3193	glk	Q9HZ46	Glucokinase	ATP-binding;Completeproteome;Cytoplasm;Glycolysis;Kinase;Nucleotide-binding;Referenceproteome;Transferase	Amino sugar and nucleotide sugar metabolism;Biosynthesis of antibiotics;Biosynthesis of secondary metabolites;Carbon metabolism;Galactose metabolism;Glycolysis / Gluconeogenesis;Metabolic pathways;Microbial metabolism in diverse environments;Starch and sucrose metabolism;Streptomycin biosynthesis		glucose and glucose-1-phosphate degradation;glycogen degradation I;glycolysis III (from glucose);heterolactic fermentation	carbon utilization;cellular catabolic process;generation of precursor metabolites and energy;glucose 6-phosphate metabolic process;glycolytic process;pentose-phosphate shunt		ATP binding;glucokinase activity;glucose binding;homoserine O-acetyltransferase activity	13	71	34.606	0	+	+		3.61886	2.38706	3.74291	2.48077	0.529645	0.0937061
PA3194	edd	P31961	Phosphogluconate dehydratase	Completeproteome;Lyase;Referenceproteome	Carbon metabolism;Metabolic pathways;Microbial metabolism in diverse environments;Pentose phosphate pathway		Entner-Doudoroff pathway I;superpathway of glycolysis and Entner-Doudoroff	carbon utilization;cellular catabolic process;Entner-Doudoroff pathway through 6-phosphogluconate;generation of precursor metabolites and energy;pentose-phosphate shunt		catalytic activity;phosphoenolpyruvate carboxylase activity;phosphogluconate dehydratase activity	32	62.8	65.182	0	+	+		5.75364	2.4571	5.71444	2.36374	0.410739	-0.0933604
PA3195	gap	P27726	Glyceraldehyde-3-phosphate dehydrogenase	Completeproteome;Cytoplasm;Glycolysis;NAD;Oxidoreductase;Referenceproteome	Biosynthesis of amino acids;Biosynthesis of antibiotics;Biosynthesis of secondary metabolites;Carbon metabolism;Glycolysis / Gluconeogenesis;Metabolic pathways;Microbial metabolism in diverse environments		aerobic glycerol degradation I;gluconeogenesis I;glyceraldehyde 3-phosphate degradation;glycolysis + citric acid pathway;glycolysis I (from glucose 6-phosphate);glycolysis II (from fructose 6-phosphate);glycolysis III (from glucose);heterolactic fermentation;hexitol fermentation to lactate and formate and ethanol and acetate;superpathway of glycolysis and Entner-Doudoroff;superpathway of glycolys…	carbon utilization;cellular catabolic process;generation of precursor metabolites and energy;glucose metabolic process;oxidation-reduction process		hydrolase activity-hydrolyzing O-glycosyl compounds;NAD binding;NADP binding;oxidoreductase activity-acting on the aldehyde or oxo group of donors-NAD or NADP as acceptor	20	77.2	36.17	0	+	+		5.69636	4.18433	5.33767	3.75869	2.64791	-0.425641
PA3196	PA3196	Q9HZ44		Completeproteome;Referenceproteome							4	24.4	19.293	0		+		0.657076	2.04661	4.87684	4.4825	0.815226	2.43589
PA3204	PA3204	Q9HZ36		Completeproteome;DNA-binding;Phosphoprotein;Referenceproteome;Transcription;Transcriptionregulation				phosphorelay signal transduction system;regulation of transcription-DNA-templated		DNA binding	7	50.2	24.849	0.00036684		+		0.788896	1.20108	1.56585	2.02297	0.432082	0.821888
PA3205	PA3205	Q9HZ35		Completeproteome;Referenceproteome					periplasmic space		5	18.5	16.696	0.00036075		+		1.08208	1.97147	1.61504	1.74346	0.111749	-0.228002
PA3211	PA3211	Q9HZ29		Cellinnermembrane;Cellmembrane;Completeproteome;Membrane;Referenceproteome;Transmembrane;Transmembranehelix	ABC transporters				ATP-binding cassette (ABC) transporter complex		6	19.9	40.692	0		+		0.387241	0.872218	1.4979	2.15879	1.0118	1.28657
PA3212	PA3212	Q9HZ28		ATP-binding;Completeproteome;Nucleotide-binding;Referenceproteome	ABC transporters					ATP binding;ATPase activity	5	21.6	28.457	0		+		0.665367	1.05188	2.1883	1.68468	0.378598	0.632799
PA3213	PA3213	Q9HZ27		Completeproteome;Referenceproteome	ABC transporters						13	58	33.376	0		+		0.607395	1.13153	4.04143	2.99362	1.11159	1.86209
PA3227	ppiA	Q59641	Peptidyl-prolyl cis-trans isomerase A	Completeproteome;Isomerase;Periplasm;Referenceproteome;Rotamase;Signal	Cationic antimicrobial peptide (CAMP) resistance			cellular protein metabolic process;protein folding;protein peptidyl-prolyl isomerization		peptidyl-prolyl cis-trans isomerase activity	8	59.4	20.104	0			+	2.24472	0.980183	2.19089	-0.885037	3.13345	-1.86522
PA3239	PA3239	Q9HZ01		Completeproteome;Referenceproteome					membrane		12	67.4	30.367	0	+	+		3.54558	2.29983	3.90805	2.91815	1.39565	0.61832
PA3267	PA3267	Q9HYX4		Completeproteome;Referenceproteome				transmembrane transport	integral component of plasma membrane	transferase activity-transferring acyl groups	11	18.6	68.572	0		+		1.40165	2.72994	4.07902	4.18917	0.752595	1.45924
PA3270	PA3270	Q9HYX1		3D-structure;Completeproteome;Referenceproteome						N-acetyltransferase activity	8	57.4	21.901	0		+		2.69449	2.25696	3.01014	2.57599	1.77487	0.319026
PA3271	PA3271	Q9HYX0		Completeproteome;Phosphoprotein;Referenceproteome				phosphorelay signal transduction system;phosphorylation;regulation of secondary metabolite biosynthetic process;signal transduction;transmembrane transport	membrane	phosphorelay sensor kinase activity;transferase activity-transferring phosphorus-containing groups;transmembrane transporter activity	20	24.8	127.45	0		+		0.663722	1.50955	2.30391	3.55419	1.46763	2.04464
PA3285	PA3285	Q9HYV8		Completeproteome;DNA-binding;Referenceproteome;Sigmafactor;Transcription;Transcriptionregulation				DNA-templated transcription-initiation;regulation of transcription-DNA-templated		DNA binding;DNA-binding transcription factor activity;sigma factor activity	6	38.9	22.837	0		+		0.297302	0.576646	2.34267	2.09072	1.17025	1.51407
PA3286	PA3286	Q9HYV7	Beta-ketodecanoyl-[acyl-carrier-protein] synthase	Acyltransferase;Completeproteome;Referenceproteome;Transferase				fatty acid biosynthetic process		3-oxoacyl-[acyl-carrier-protein] synthase activity;catalytic activity	18	67.7	38.171	0		+		5.37217	1.20087	5.83455	1.41834	2.88769	0.217469
PA3300	fadD2	Q9HYU3		Completeproteome;Ligase;Referenceproteome	Fatty acid biosynthesis;Fatty acid degradation;Fatty acid metabolism;Metabolic pathways;Quorum sensing		octane oxidation	cellular lipid metabolic process;fatty acid metabolic process		alanine-tRNA ligase activity;catalytic activity	9	25.6	61.736	0		+		0.113635	0.265532	3.27493	2.74253	1.73827	2.477
PA3312	PA3312	Q9HYT2		Completeproteome;Referenceproteome	Metabolic pathways;Valine and leucine and isoleucine degradation		L-valine degradation I	oxidation-reduction process		NAD binding;NADP binding;oxidoreductase activity	9	55.1	30.907	0		+		0.550018	-1.9798	1.34424	-2.38905	0.108104	-0.409248
PA3322	PA3322	Q9HYS3		Completeproteome;Referenceproteome				regulation of transcription-DNA-templated		DNA binding	5	26.3	26.023	0		+		0.232947	0.555346	1.50105	2.22556	1.49707	1.67022
PA3326	clpP2	Q9HYR9	ATP-dependent Clp protease proteolytic subunit 2	Completeproteome;Cytoplasm;Hydrolase;Protease;Referenceproteome;Serineprotease				proteolysis		serine-type endopeptidase activity	14	83.6	22.142	0		+	+	0.550971	-0.382778	3.84959	2.93933	6.03129	3.32211
PA3327	PA3327	Q9HYR8		Completeproteome;Phosphopantetheine;Referenceproteome				biosynthetic process		catalytic activity;hydrolase activity-acting on ester bonds;phosphopantetheine binding	87	51.2	259.4	0		+		0.323596	0.882323	1.57481	3.66472	0.890476	2.78239
PA3329	PA3329	Q9HYR6		Completeproteome;Referenceproteome							20	47.7	49.134	0		+		NaN	0	1.21937	2.07724	2.04199	2.01845
PA3330	PA3330	Q9HYR5		Completeproteome;Referenceproteome							16	71.1	32.031	0		+	+	0.165444	-0.370508	1.22895	3.28121	1.23364	3.65172
PA3332	PA3332	Q9HYR3	Uncharacterized PhzA/B-like protein PA3332	3D-structure;Completeproteome;Referenceproteome							10	83	15.92	0		+	+	0.00290614	0.0030365	4.09617	5.25132	4.03668	5.24829
PA3333	fabH	Q9HYR2	3-oxoacyl-[acyl-carrier-protein] synthase 3	3D-structure;Acyltransferase;Completeproteome;Cytoplasm;Fattyacidbiosynthesis;Fattyacidmetabolism;Lipidbiosynthesis;Lipidmetabolism;Multifunctionalenzyme;Referenceproteome;Transferase	Fatty acid biosynthesis;Fatty acid metabolism;Metabolic pathways			cellular lipid metabolic process;fatty acid biosynthetic process		3-oxoacyl-[acyl-carrier-protein] synthase activity;catalytic activity;NADH dehydrogenase (ubiquinone) activity	12	70.9	34.003	0		+	+	0.06542	0.194679	2.54549	4.47859	2.12764	4.28391
PA3337	hldD	Q9HYQ8	ADP-L-glycero-D-manno-heptose-6-epimerase	Carbohydratemetabolism;Completeproteome;Isomerase;NADP;Referenceproteome	Lipopolysaccharide biosynthesis;Metabolic pathways			carbohydrate metabolic process;fructose metabolic process;mannose metabolic process	Gram-negative-bacterium-type cell wall	ADP-glyceromanno-heptose 6-epimerase activity;catalytic activity;coenzyme binding;lactoylglutathione lyase activity;NADP binding	17	74.5	37.188	0		+		1.44111	-1.06603	2.12051	-2.63113	1.13153	-1.5651
PA3347	PA3347	Q9HYP8		Completeproteome;Referenceproteome	Biofilm formation - Pseudomonas aeruginosa;Two-component system						6	79.2	11.226	0	+	+		4.70932	2.34216	3.79183	1.63718	2.41954	-0.704981
PA3361	lecB	Q9HYN5		3D-structure;Calcium;Completeproteome;Lectin;Metal-binding;Referenceproteome	Quorum sensing			movement of cell or subcellular component;single-species biofilm formation		carbohydrate binding	2	20	11.863	0		+	+	NaN	0	5.1231	3.52927	3.35856	4.27542
PA3366	amiE	P11436	Aliphatic amidase	3D-structure;Completeproteome;Directproteinsequencing;Hydrolase;Referenceproteome	Aminobenzoate degradation;Arginine and proline metabolism;Microbial metabolism in diverse environments;Phenylalanine metabolism;Styrene degradation;Tryptophan metabolism	Aminobenzoate degradation;Arginine and proline metabolism;Phenylalanine metabolism;Styrene degradation;Tryptophan metabolism		carbon utilization;cellular amide catabolic process;cellular catabolic process;nitrogen compound metabolic process		amidase activity	14	44.8	38.494	0		+		0.986753	-1.75608	1.30565	-2.19773	0.888679	-0.44165
PA3385	amrZ	G3XCY4		3D-structure;Completeproteome;Referenceproteome				bacterial-type flagellum assembly;negative regulation of bacterial-type flagellum-dependent cell motility;negative regulation of single-species biofilm formation on inanimate substrate;pathogenesis;positive regulation of cell motility;positive regulation of single-species biofilm formation on inanimate substrate;regulation of polysaccharide biosynthetic process;regulation of transcription-DNA-tem…		bacterial-type proximal promoter sequence-specific DNA binding;bacterial-type RNA polymerase enhancer sequence-specific DNA binding;DNA binding;transcription regulatory region DNA binding	5	59.3	12.333	0		+	+	1.14007	0.815995	3.60476	3.07269	2.47464	2.25669
PA3416	PA3416	Q9HYI9		Completeproteome;Pyruvate;Referenceproteome	Biosynthesis of antibiotics;Biosynthesis of secondary metabolites;Carbon metabolism;Citrate cycle (TCA cycle);Glycolysis / Gluconeogenesis;Metabolic pathways;Microbial metabolism in diverse environments;Pyruvate metabolism		anaerobic respiration;lactate oxidation;pyruvate decarboxylation to acetyl CoA;pyruvate fermentation to acetate and lactate I;pyruvate fermentation to acetate II;superpathway of glycolysis and pyruvate dehydrogenase and TCA and and glyoxylate bypass			catalytic activity	6	27.3	36.143	0		+		0.57552	1.19908	2.98562	2.99804	1.03962	1.79896
PA3418	ldh	Q9HYI7		Completeproteome;Referenceproteome	Biosynthesis of antibiotics;Biosynthesis of secondary metabolites;Metabolic pathways;Valine and leucine and isoleucine biosynthesis;Valine and leucine and isoleucine degradation			cellular amino acid metabolic process;oxidation-reduction process		leucine dehydrogenase activity;oxidoreductase activity;oxidoreductase activity-acting on the CH-NH2 group of donors-NAD or NADP as acceptor	13	46.3	35.633	0	+	+		4.31265	3.6609	4.51254	3.30096	0.424615	-0.359935
PA3450	PA3450	Q9HYF6		Completeproteome;Referenceproteome				cell redox homeostasis;oxidation-reduction process;response to hydrogen peroxide		antioxidant activity;oxidoreductase activity;peroxiredoxin activity	15	66	24.164	0		+	+	0.160036	-0.170033	2.91547	-3.20617	3.50349	-3.03614
PA3452	mqo1	Q9HYF4	Probable malate:quinone oxidoreductase 1	Completeproteome;FAD;Flavoprotein;Oxidoreductase;Referenceproteome;Tricarboxylicacidcycle	Biosynthesis of antibiotics;Biosynthesis of secondary metabolites;Carbon metabolism;Citrate cycle (TCA cycle);Metabolic pathways;Microbial metabolism in diverse environments;Pyruvate metabolism		superpathway of glycolysis and pyruvate dehydrogenase and TCA and and glyoxylate bypass;superpathway of glyoxylate bypass and TCA;TCA cycle I (prokaryotic)	generation of precursor metabolites and energy;metabolic process;tricarboxylic acid cycle		malate dehydrogenase (quinone) activity	23	55.4	57.21	0	+	+		6.01219	-2.44403	6.71003	-2.43665	0.0185846	0.00737715
PA3461	PA3461	Q9HYE5		Completeproteome;Referenceproteome							7	29.6	43.294	0		+		1.96612	2.74106	1.99487	2.8399	0.15249	0.0988398
PA3468	PA3468	Q9HYD8		Completeproteome;Referenceproteome				transmembrane transport	membrane		19	46.8	49.395	0		+		4.90169	1.67368	5.13914	1.56739	0.591048	-0.106295
PA3469	PA3469	Q9HYD7		Completeproteome;Referenceproteome				oxidation-reduction process;riboflavin biosynthetic process		5-amino-6-(5-phosphoribosylamino)uracil reductase activity	8	48.9	19.629	0		+		2.1132	2.36183	2.37197	2.36775	0.00676589	0.00591898
PA3470	PA3470	Q9HYD6		Completeproteome;Hydrolase;Referenceproteome						hydrolase activity	9	86.2	16.673	0		+		3.20806	2.04765	3.08115	1.62343	0.82311	-0.424223
PA3477	rhlR	P54292	Regulatory protein RhlR	Activator;Completeproteome;DNA-binding;Quorumsensing;Referenceproteome;Transcription;Transcriptionregulation	Biofilm formation - Pseudomonas aeruginosa;Quorum sensing			positive regulation of lipid biosynthetic process;positive regulation of proteolysis;positive regulation of secondary metabolite biosynthetic process;regulation of transcription-DNA-templated;response to stimulus		DNA binding	15	75.9	27.577	0		+	+	NaN	0	4.13828	3.51934	3.50829	3.03693
PA3491	PA3491	Q9HYB8	Electron transport complex subunit C	4Fe-4S;Cellinnermembrane;Cellmembrane;Completeproteome;Electrontransport;Iron;Iron-sulfur;Membrane;Metal-binding;Referenceproteome;Repeat;Transport					membrane	4 iron-4 sulfur cluster binding;electron transfer activity;iron-sulfur cluster binding	3	5.9	82.359	0.00035625		+		0.491379	1.60937	2.01829	1.52517	0.0192678	-0.0841956
PA3533	PA3533	Q9HY77	Glutaredoxin	Completeproteome;Referenceproteome				cell redox homeostasis;cellular response to antibiotic		disulfide oxidoreductase activity;electron transfer activity;protein disulfide oxidoreductase activity	7	88	11.843	0		+		1.9644	-0.566626	5.15141	-1.39873	2.76562	-0.832105
PA3535	PA3535	Q9HY75		Completeproteome;Hydrolase;Protease;Referenceproteome				proteolysis	outer membrane	serine-type endopeptidase activity	25	39.7	104.47	0		+		1.36718	3.37446	4.11202	5.10057	0.689599	1.72611
PA3543	algK	P96956	Alginate biosynthesis protein AlgK	Alginatebiosynthesis;Celloutermembrane;Completeproteome;Lipoprotein;Membrane;Palmitate;Referenceproteome;Signal			alginate biosynthesis	alginic acid biosynthetic process;biofilm formation;response to stimulus	Gram-negative-bacterium-type cell wall	protein binding	7	21.3	52.475	0		+		1.751	1.9057	3.0859	2.92765	1.29922	1.02194
PA3552	arnB	Q9HY65	UDP-4-amino-4-deoxy-L-arabinose--oxoglutarate aminotransferase	Aminotransferase;Antibioticresistance;Completeproteome;LipidAbiosynthesis;Lipidbiosynthesis;Lipidmetabolism;Lipopolysaccharidebiosynthesis;Pyridoxalphosphate;Referenceproteome;Transferase	Amino sugar and nucleotide sugar metabolism;Cationic antimicrobial peptide (CAMP) resistance;Two-component system	Amino sugar and nucleotide sugar metabolism		beta-L-Ara4N-lipid A biosynthetic process		catalytic activity;transaminase activity	21	63.4	41.866	0	+	+		2.36234	6.63508	1.72188	5.10067	1.30222	-1.53441
PA3553	arnC	Q9HY64	Undecaprenyl-phosphate 4-deoxy-4-formamido-L-arabinose transferase	Antibioticresistance;Cellinnermembrane;Cellmembrane;Completeproteome;Glycosyltransferase;LipidAbiosynthesis;Lipidbiosynthesis;Lipidmetabolism;Lipopolysaccharidebiosynthesis;Membrane;Referenceproteome;Transferase;Transmembrane;Transmembranehelix	Amino sugar and nucleotide sugar metabolism;Cationic antimicrobial peptide (CAMP) resistance			beta-L-Ara4N-lipid A biosynthetic process		phosphotransferase activity-for other substituted phosphate groups;transferase activity-transferring glycosyl groups	17	56.9	37.296	0	+	+	+	3.99843	5.79617	2.31759	2.85573	2.48615	-2.94044
PA3554	arnA	Q9HY63	Bifunctional polymyxin resistance protein ArnA;UDP-4-amino-4-deoxy-L-arabinose formyltransferase;UDP-glucuronic acid oxidase, UDP-4-keto-hexauronic acid decarboxylating	Antibioticresistance;Completeproteome;LipidAbiosynthesis;Lipidbiosynthesis;Lipidmetabolism;Lipopolysaccharidebiosynthesis;Multifunctionalenzyme;NAD;Oxidoreductase;Referenceproteome;Transferase	Amino sugar and nucleotide sugar metabolism;Cationic antimicrobial peptide (CAMP) resistance			beta-L-Ara4N-lipid A biosynthetic process;biosynthetic process;oxidation-reduction process		catalytic activity;coenzyme binding;hydroxymethyl--formyl- and related transferase activity	39	70.1	74.36	0	+	+	+	3.91647	7.98037	1.39852	4.13704	1.53198	-3.84333
PA3555	arnD	Q9HY62	Probable 4-deoxy-4-formamido-L-arabinose-phosphoundecaprenol deformylase ArnD	Antibioticresistance;Completeproteome;Hydrolase;LipidAbiosynthesis;Lipidbiosynthesis;Lipidmetabolism;Lipopolysaccharidebiosynthesis;Referenceproteome	Amino sugar and nucleotide sugar metabolism;Cationic antimicrobial peptide (CAMP) resistance			beta-L-Ara4N-lipid A biosynthetic process;carbohydrate metabolic process		catalytic activity;hydrolase activity-acting on carbon-nitrogen (but not peptide) bonds;hydrolase activity-acting on carbon-nitrogen (but not peptide) bonds-in linear amides	11	44.1	32.919	0	+			4.11814	5.66709	0.821599	2.57912	1.04471	-3.08797
PA3556	arnT	Q9HY61	Undecaprenyl phosphate-alpha-4-amino-4-deoxy-L-arabinose arabinosyl transferase	Cellinnermembrane;Cellmembrane;Completeproteome;Glycosyltransferase;LipidAbiosynthesis;Lipidbiosynthesis;Lipidmetabolism;Lipopolysaccharidebiosynthesis;Membrane;Referenceproteome;Transferase;Transmembrane;Transmembranehelix	Cationic antimicrobial peptide (CAMP) resistance	Lipopolysaccharide biosynthesis		beta-L-Ara4N-lipid A biosynthetic process;protein O-linked glycosylation;response to antibiotic	Gram-negative-bacterium-type cell wall;membrane	mannosyltransferase activity;transferase activity-transferring glycosyl groups;transferase activity-transferring pentosyl groups	13	36.2	61.727	0	+			2.38224	3.28127	0.435876	0.951783	1.85177	-2.32949
PA3559	PA3559	Q9HY58		Completeproteome;Referenceproteome	Amino sugar and nucleotide sugar metabolism;Ascorbate and aldarate metabolism;Metabolic pathways;Pentose and glucuronate interconversions	Amino sugar and nucleotide sugar metabolism;Ascorbate and aldarate metabolism;Pentose and glucuronate interconversions		oxidation-reduction process;polysaccharide biosynthetic process		NAD binding;oxidoreductase activity-acting on the CH-OH group of donors-NAD or NADP as acceptor;UDP-glucose 6-dehydrogenase activity	22	62.7	51.795	0	+	+	+	4.03994	6.24413	1.50283	1.97543	3.08269	-4.26869
PA3560	fruA	Q9HY57		Cellmembrane;Completeproteome;Membrane;Phosphotransferasesystem;Referenceproteome;Sugartransport;Transferase;Transmembrane;Transmembranehelix;Transport	Fructose and mannose metabolism;Metabolic pathways;Microbial metabolism in diverse environments;Phosphotransferase system (PTS)			carbon utilization;cellular catabolic process;fructose import;fructose metabolic process;mannose metabolic process;phosphoenolpyruvate-dependent sugar phosphotransferase system;transport	integral component of membrane;membrane	carbohydrate:proton symporter activity;phosphorylase activity;protein-N(PI)-phosphohistidine-fructose phosphotransferase system transporter activity;protein-N(PI)-phosphohistidine-sugar phosphotransferase activity	7	23.1	58.985	0	+	+		4.18773	-2.93205	4.94536	-3.30365	NaN	0
PA3561	fruK	Q9HY56	Phosphofructokinase	ATP-binding;Completeproteome;Kinase;Nucleotide-binding;Referenceproteome;Transferase	Fructose and mannose metabolism			carbohydrate metabolic process;fructose metabolic process;galactose metabolic process;mannose metabolic process;metabolic process;transport		1-phosphofructokinase activity;leucyltransferase activity;phosphotransferase activity-alcohol group as acceptor	6	28.3	33.381	0		+		3.46584	-1.88856	2.57675	-2.87684	0.930572	-0.988278
PA3562	fruI	Q9HY55		Completeproteome;Kinase;Phosphotransferasesystem;Referenceproteome;Transferase	Fructose and mannose metabolism;Metabolic pathways;Microbial metabolism in diverse environments;Phosphotransferase system (PTS)			fructose import;phosphoenolpyruvate-dependent sugar phosphotransferase system;phosphorylation		catalytic activity;transferase activity-transferring phosphorus-containing groups	28	41.9	101.57	0	+	+		5.08637	-5.96851	5.11964	-6.40113	0.313831	-0.432624
PA3569	mmsB	P28811	3-hydroxyisobutyrate dehydrogenase	Branched-chainaminoacidcatabolism;Completeproteome;NAD;Oxidoreductase;Referenceproteome	Metabolic pathways;Valine and leucine and isoleucine degradation	Valine and leucine and isoleucine degradation	L-valine degradation I	carbon utilization;cellular catabolic process;isoleucine catabolic process;leucine catabolic process;oxidation-reduction process		3-hydroxyisobutyrate dehydrogenase activity;glyceraldehyde-3-phosphate dehydrogenase (NAD+) (phosphorylating) activity;NAD binding;NADP binding;oxidoreductase activity	14	75.5	30.486	0	+	+		3.34503	3.8673	2.56927	2.867	1.81967	-1.0003
PA3570	mmsA	P28810	Methylmalonate-semialdehyde dehydrogenase [acylating]	Completeproteome;Directproteinsequencing;NAD;Oxidoreductase;Referenceproteome	beta-Alanine metabolism;Carbon metabolism;Inositol phosphate metabolism;Metabolic pathways;Propanoate metabolism;Valine and leucine and isoleucine degradation		L-valine degradation I	carbon utilization;cellular amino acid metabolic process;cellular catabolic process;isoleucine catabolic process;leucine catabolic process;oxidation-reduction process;propionate metabolic process		amidase activity;methylmalonate-semialdehyde dehydrogenase (acylating) activity;oxidoreductase activity;oxidoreductase activity-acting on the aldehyde or oxo group of donors-NAD or NADP as acceptor	20	62	53.663	0	+			4.03366	2.46092	2.51638	1.24347	4.66761	-1.21745
PA3575	PA3575	Q9HY45		Completeproteome;Referenceproteome				respiratory electron transport chain	integral component of membrane;membrane	electron transfer activity	4	25.6	19.133	0		+		0.510553	0.590101	6.45529	1.91041	1.31162	1.32031
PA3579	glpK1	Q9HY41	Glycerol kinase 1	ATP-binding;Completeproteome;Glycerolmetabolism;Kinase;Nucleotide-binding;Referenceproteome;Transferase	Glycerolipid metabolism;Metabolic pathways	Glycerolipid metabolism		carbohydrate metabolic process;glycerol-3-phosphate metabolic process		glycerol kinase activity;phosphotransferase activity-alcohol group as acceptor	17	48.6	54.207	0		+		1.52269	1.23615	2.09252	1.50503	0.250385	0.268883
PA3580	PA3580	G3XCT4	Cys-tRNA(Pro)/Cys-tRNA(Cys) deacylase	Completeproteome;Lyase;Proteinbiosynthesis;Referenceproteome						aminoacyl-tRNA editing activity	3	27.6	16.493	0		+		0.274699	0.505281	2.96868	1.83466	0.849646	1.32938
PA3581	glpF	Q51389	Glycerol uptake facilitator protein	Cellinnermembrane;Cellmembrane;Completeproteome;Glycerolmetabolism;Membrane;Referenceproteome;Repeat;Transmembrane;Transmembranehelix;Transport				transmembrane transport;transport	membrane	channel activity	2	11.5	28.913	0	+	+		2.83074	3.40041	2.21119	2.48019	2.49636	-0.920225
PA3582	glpK2	Q51390	Glycerol kinase 2	ATP-binding;Completeproteome;Glycerolmetabolism;Kinase;Nucleotide-binding;Referenceproteome;Transferase	Glycerolipid metabolism;Metabolic pathways	Glycerolipid metabolism	aerobic glycerol degradation I	carbohydrate metabolic process;glycerol-3-phosphate metabolic process;glycerolipid metabolic process;metabolic process		3-oxoacyl-[acyl-carrier-protein] synthase activity;glycerol kinase activity;phosphotransferase activity-alcohol group as acceptor	33	74.9	55.966	0	+	+		7.26729	2.90237	7.21767	2.51054	3.24922	-0.391829
PA3584	glpD	P52111	Glycerol-3-phosphate dehydrogenase	Completeproteome;Cytoplasm;FAD;Flavoprotein;Glycerolmetabolism;Oxidoreductase;Referenceproteome	Biosynthesis of secondary metabolites;Glycerophospholipid metabolism			generation of precursor metabolites and energy;glycerol-3-phosphate metabolic process;glycerolipid metabolic process;metabolic process;oxidation-reduction process	glycerol-3-phosphate dehydrogenase complex	betaine-homocysteine S-methyltransferase activity;glycerol-3-phosphate dehydrogenase (quinone) activity;oxidoreductase activity	28	74.2	57.134	0		+		4.46542	1.7978	5.77147	3.01486	4.76629	1.21706
PA3601	rpmE2	Q9HY25	50S ribosomal protein L31 type B	Completeproteome;Referenceproteome;Ribonucleoprotein;Ribosomalprotein	Ribosome			translation	ribosome	structural constituent of ribosome	3	36.8	9.5185	0		+		0.263258	0.489487	2.138	1.99569	1.36985	1.5062
PA3602	PA3602	Q9HY24		Completeproteome;Referenceproteome				glutamate biosynthetic process;oxidation-reduction process		catalytic activity;glutamate synthase activity;oxidoreductase activity-acting on the CH-NH2 group of donors	31	73.9	58.786	0		+		1.88666	1.68667	1.91402	1.69413	0.0324531	0.00745821
PA3607	potA2	Q9HY19	Spermidine/putrescine import ATP-binding protein PotA 2	ATP-binding;Cellinnermembrane;Cellmembrane;Completeproteome;Hydrolase;Membrane;Nucleotide-binding;Referenceproteome;Transport	ABC transporters			polyamine transport;putrescine transport;transmembrane transport;transport	ATP-binding cassette (ABC) transporter complex;membrane	ATP binding;ATPase activity;ATPase-coupled polyamine transmembrane transporter activity;ATPase-coupled putrescine transmembrane transporter activity;ATPase-coupled spermidine transmembrane transporter activity;transmembrane transporter activity	11	38	40.044	0	+	+		3.52687	-4.68067	5.42938	-5.01748	NaN	0
PA3610	potD	Q9HY16		Completeproteome;Referenceproteome	ABC transporters			polyamine transport;putrescine transport;transport	periplasmic space	polyamine binding	11	45.8	39.26	0	+	+		2.86688	-3.46342	2.42731	-4.08178	0.345514	-0.618367
PA3621	fdxA	Q9HY07	Ferredoxin 1	3Fe-4S;4Fe-4S;Completeproteome;Electrontransport;Iron;Iron-sulfur;Metal-binding;Referenceproteome;Repeat;Transport			acetyl-CoA assimilation;anaerobic respiration;anaerobic respiration -- electron donors reaction list;biotin biosynthesis II;reductive acetyl coenzyme A pathway;superpathway of thiamin diphosphate biosynthesis I;thiazole biosynthesis I (E. coli)	generation of precursor metabolites and energy		electron transfer activity	3	24.3	12.159	0		+		1.96481	-0.583425	6.21554	-1.24623	2.27917	-0.662802
PA3622	rpoS	P45684	RNA polymerase sigma factor RpoS	Completeproteome;Cytoplasm;DNA-binding;Referenceproteome;Sigmafactor;Transcription;Transcriptionregulation				DNA-templated transcription-initiation;negative regulation of secondary metabolite biosynthetic process;positive regulation of chemotaxis;positive regulation of single-species biofilm formation on inanimate substrate;regulation of cell motility;regulation of cellular response to heat;regulation of cellular response to oxidative stress;regulation of response to salt stress;regulation of transcript…		DNA binding;DNA-binding transcription factor activity;sigma factor activity	12	45.5	38.235	0		+		0.120972	0.474376	1.56147	3.0755	1.28506	2.60113
PA3638	tilS	Q9HXZ3	tRNA(Ile)-lysidine synthase	ATP-binding;Completeproteome;Cytoplasm;Ligase;Nucleotide-binding;Referenceproteome;tRNAprocessing				tRNA processing	cytoplasm	ATP binding;ligase activity-forming carbon-nitrogen bonds;nucleotide binding	9	28.7	48.654	0		+		0.382588	0.740396	3.47392	1.67961	0.503333	0.939217
PA3641	PA3641	Q9HXZ0		Completeproteome;Referenceproteome				alanine transport;sodium ion transport	membrane	alanine:sodium symporter activity	10	20.6	50.327	0		+		3.45397	-0.715391	6.34202	-1.27791	3.29634	-0.562522
PA3649	PA3649	Q9HXY3	Putative zinc metalloprotease PA3649	Cellinnermembrane;Cellmembrane;Completeproteome;Hydrolase;Membrane;Metal-binding;Metalloprotease;Protease;Referenceproteome;Transmembrane;Transmembranehelix;Zinc	Quorum sensing			proteolysis;signal transduction	integral component of membrane;plasma membrane	metalloendopeptidase activity;metallopeptidase activity;protein binding	12	41.8	48.53	0		+		1.2016	2.40962	1.92039	3.10059	0.451545	0.690977
PA3660	PA3660	Q9HXX9		Completeproteome;Membrane;Referenceproteome;Transmembrane;Transport				cation transport;transmembrane transport	integral component of membrane	solute:proton antiporter activity	7	16.2	63.723	0		+		0.286729	0.811846	1.79015	2.16038	0.643326	1.34853
PA3669	PA3669	Q9HXX1		Completeproteome;Referenceproteome							14	43.9	36.264	0		+		2.6335	2.31097	2.96429	2.44173	0.244712	0.13076
PA3670	PA3670	Q9HXX0		Completeproteome;Referenceproteome							25	61	68.306	0	+	+		3.23293	5.67461	3.41478	6.03424	0.856989	0.359629
PA3672	PA3672	Q9HXW8		ATP-binding;Completeproteome;Nucleotide-binding;Referenceproteome						ATP binding;ATPase activity	11	44	33.499	0	+	+		5.52908	3.74338	5.52348	3.56665	1.08666	-0.176728
PA3673	plsB	Q9HXW7	Glycerol-3-phosphate acyltransferase	Acyltransferase;Cellinnermembrane;Cellmembrane;Completeproteome;Lipidbiosynthesis;Lipidmetabolism;Membrane;Phospholipidbiosynthesis;Phospholipidmetabolism;Referenceproteome;Transferase	Biosynthesis of secondary metabolites;Glycerolipid metabolism;Glycerophospholipid metabolism;Metabolic pathways			cellular lipid metabolic process;phospholipid biosynthetic process	plasma membrane	glycerol-3-phosphate O-acyltransferase activity;O-acyltransferase activity;thioredoxin-disulfide reductase activity;transferase activity-transferring acyl groups	25	47.4	94.815	0			+	1.57606	-2.33461	0.793048	0.464633	1.93188	2.79924
PA3676	PA3676	Q9HXW4		Cellcycle;Celldivision;Completeproteome;Referenceproteome				response to antibiotic;transmembrane transport	membrane	transmembrane transporter activity	17	24.9	113.28	0		+		2.2189	1.90799	2.71595	2.84598	1.06042	0.937986
PA3677	PA3677	Q9HXW3		Cellcycle;Celldivision;Completeproteome;Referenceproteome				response to antibiotic;transmembrane transport	membrane	transmembrane transporter activity	13	38.7	40.124	0			+	1.84592	3.0253	0.178639	0.432614	2.51287	-2.59268
PA3691	PA3691	Q9HXU9		Completeproteome;Referenceproteome							6	29.1	14.468	0	+	+		2.46323	4.63881	2.12731	3.89915	1.64025	-0.739656
PA3692	lptF	Q9HXU8		Cellmembrane;Completeproteome;Membrane;Referenceproteome					cell outer membrane;integral component of membrane		16	57.5	28.514	0	+	+		5.57174	3.27323	5.06598	2.70293	2.37523	-0.570299
PA3712	PA3712	Q9HXS9		Completeproteome;Referenceproteome							19	79.2	24.727	0	+	+		5.00261	5.59504	5.01268	5.52587	0.381573	-0.0691652
PA3713	spdH	Q9HXS8		Completeproteome;Referenceproteome	Arginine and proline metabolism;beta-Alanine metabolism;Metabolic pathways						23	46.8	68.861	0	+	+		4.25713	-3.79708	5.02866	-5.47745	1.66482	-1.68036
PA3717	PA3717	Q9HXS4	Peptidyl-prolyl cis-trans isomerase	Completeproteome;Isomerase;Referenceproteome;Rotamase						peptidyl-prolyl cis-trans isomerase activity	5	54	12.644	0.00035499		+		0.9202	-0.714354	2.17493	-1.69422	1.46095	-0.979866
PA3725	recJ	Q9HXR7		Completeproteome;Exonuclease;Hydrolase;Nuclease;Referenceproteome	Base excision repair;Homologous recombination;Mismatch repair			DNA metabolic process;DNA recombination;DNA repair		5'-3' exonuclease activity;nuclease activity;nucleic acid binding	7	20.7	62.256	0		+		0.00297438	-0.00558281	1.87032	1.64786	1.92651	1.65344
PA3729	PA3729	Q9HXR3		Completeproteome;Referenceproteome							53	64.2	75.881	0		+		2.23403	-1.28069	2.52242	-1.44941	1.05455	-0.168712
PA3730	PA3730	Q9HXR2		Completeproteome;Referenceproteome							4	24.4	23.173	0		+		1.30172	-1.16139	2.78039	-1.82018	0.736307	-0.658793
PA3760	PA3760	Q9HXN5		Completeproteome;Cytoplasm;Kinase;Phosphotransferasesystem;Referenceproteome;Serine/threonine-proteinkinase;Sugartransport;Transferase;Transport				N-acetylglucosamine transport;phosphoenolpyruvate-dependent sugar phosphotransferase system;phosphorylation		catalytic activity;transferase activity-transferring phosphorus-containing groups	19	32.5	89.195	0		+		0.391716	0.8033	1.64629	2.59507	2.37799	1.79177
PA3766	PA3766	Q9HXM9		Completeproteome;Referenceproteome				amino acid transmembrane transport;transmembrane transport	membrane	transmembrane transporter activity	3	9.8	44.791	0	+	+		3.07547	2.48831	3.30703	2.92485	0.718979	0.436549
PA3790	oprC	G3XD89		Completeproteome;Membrane;Referenceproteome;TonBbox				transport			29	56.6	79.303	0		+		0.933183	0.905392	3.19098	2.72505	2.84993	1.81966
PA3796	PA3796	Q9HXK1		Completeproteome;Referenceproteome							3	39	18.283	0		+		0.476745	0.845156	3.45649	2.79268	1.31316	1.94753
PA3797	PA3797	Q9HXK0		Completeproteome;Referenceproteome				nitrogen compound metabolic process			8	43.2	29.996	0		+		0.672319	0.594196	2.44469	1.40696	1.16506	0.81276
PA3818	suhB	Q9HXI4	Inositol-1-monophosphatase	Completeproteome;Hydrolase;Magnesium;Metal-binding;Referenceproteome	Inositol phosphate metabolism;Metabolic pathways;Streptomycin biosynthesis			cellular protein metabolic process;inositol phosphate dephosphorylation;phosphatidylinositol phosphorylation;response to stimulus		inositol monophosphate 1-phosphatase activity	20	51.3	29.521	0		+		2.16776	-0.647562	4.56927	-1.26121	2.40468	-0.613653
PA3827	PA3827	Q9HXH5		Completeproteome;Referenceproteome	ABC transporters			lipopolysaccharide export;transmembrane transport	ATP-binding cassette (ABC) transporter complex;integral component of membrane	ATPase-coupled transmembrane transporter activity	6	18	39.199	0	+		+	2.57843	-2.47968	0.468771	-0.226327	2.26709	2.25335
PA3841	exoS	G3XDA1		Completeproteome;Referenceproteome				pathogenesis	extracellular region	GTPase activator activity	21	67.1	48.302	0		+	+	4.26017	1.89214	6.78466	8.63921	5.97527	6.74707
PA3842	PA3842	G3XD93		3D-structure;Completeproteome;Referenceproteome				pathogenesis;regulation of protein secretion	cytoplasm		4	37.1	13.157	0		+	+	0.252777	-0.610104	3.59697	6.05108	4.28238	6.66118
PA3852	PA3852	Q9HXF4		Completeproteome;Referenceproteome						protein binding	8	38.9	33.979	0		+	+	2.47379	-1.87925	2.94884	-4.92188	2.07478	-3.04263
PA3863	dauA	Q9HXE3	FAD-dependent catabolic D-arginine dehydrogenase DauA	3D-structure;Completeproteome;FAD;Flavoprotein;Nucleotide-binding;Oxidoreductase;Referenceproteome;Virulence	D-Arginine and D-ornithine metabolism;Metabolic pathways			oxidation-reduction process		oxidoreductase activity	4	20	40.566	0			+	3.57678	-1.92239	1.61413	0.680933	4.01776	2.60332
PA3878	narX	G3XD66	Histidine kinase	ATP-binding;Completeproteome;Kinase;Membrane;Nucleotide-binding;Phosphoprotein;Referenceproteome;Transferase;Transmembrane;Transmembranehelix;Two-componentregulatorysystem	Two-component system			generation of precursor metabolites and energy;nitrogen compound metabolic process;phosphorelay signal transduction system;signal transduction	integral component of membrane	phosphorelay sensor kinase activity;protein dimerization activity;protein histidine kinase activity;queuine tRNA-ribosyltransferase activity	15	34.9	69.324	0		+		0.568108	-1.30549	2.32317	-2.26948	0.386294	-0.963996
PA3889	PA3889	Q9HXC4		Completeproteome;Referenceproteome	ABC transporters			amino-acid betaine transport;cellular hyperosmotic salinity response;glycine betaine transport;transmembrane transport	ATP-binding cassette (ABC) transporter complex;periplasmic space	carnitine transmembrane transporter activity;transmembrane transporter activity	5	24.4	34.722	0		+		1.19232	1.71713	3.32089	1.93241	0.104815	0.215281
PA3891	PA3891	Q9HXC2		ATP-binding;Completeproteome;Nucleotide-binding;Referenceproteome	ABC transporters			amino-acid betaine transport;cellular hyperosmotic salinity response;glycine betaine transport	ATP-binding cassette (ABC) transporter complex;membrane	ATP binding;ATPase activity;ATPase-coupled choline transmembrane transporter activity;ATPase-coupled glycine betaine transporter activity;ATPase-coupled quaternary ammonium compound transmembrane transporting activity;carnitine transmembrane transporter activity;nucleotide binding	17	55.6	43.303	0		+		0.0519636	0.155435	2.28015	2.6048	1.51447	2.44937
PA3892	PA3892	Q9HXC1		Completeproteome;Referenceproteome				transmembrane transport	membrane	transmembrane transporter activity	2	8.9	33.65	0.0079602		+		2.99681	2.23235	2.13209	1.54736	1.4543	-0.684988
PA3895	PA3895	Q9HXB8		Completeproteome;DNA-binding;Referenceproteome;Transcription;Transcriptionregulation				regulation of transcription-DNA-templated		DNA-binding transcription factor activity	6	23	35.007	0	+		+	2.18852	-2.80165	0.0306059	-0.0478349	2.64926	2.75382
PA3908	PA3908	Q9HXA5		Completeproteome;Referenceproteome							10	50.2	27.294	0	+	+		3.19252	3.13839	4.14829	3.603	0.520026	0.464617
PA3920	PA3920	Q9HX93		ATP-binding;Completeproteome;Hydrolase;Membrane;Nucleotide-binding;Referenceproteome;Transmembrane				cation transport;metal ion transport	integral component of membrane	ATPase-coupled cation transmembrane transporter activity;copper ion binding;metal ion binding;nucleotide binding	23	40.7	83.437	0	+			2.19103	-3.27286	1.67028	-1.16329	1.37326	2.10957
PA3921	PA3921	Q9HX92		Completeproteome;DNA-binding;Referenceproteome;Transcription;Transcriptionregulation				regulation of transcription-DNA-templated		DNA binding;protein binding	4	7.2	101.35	0		+		0.977965	2.61889	4.22082	4.56926	0.70238	1.95037
PA3922	PA3922	Q9HX91	Uncharacterized protein PA3922	Completeproteome;Directproteinsequencing;Referenceproteome;Signal							18	54.3	51.229	0	+	+		3.07579	3.4019	2.17935	1.83848	2.17474	-1.56343
PA3930	cioA	G3XCW8		Completeproteome;Referenceproteome	Metabolic pathways;Oxidative phosphorylation;Two-component system			aerobic electron transport chain;generation of precursor metabolites and energy	cytochrome complex	electron transfer activity	7	19.3	54.234	0		+		1.15773	1.60203	2.48631	3.20451	2.3287	1.60248
PA3931	PA3931	Q9HX85		Completeproteome;Referenceproteome	ABC transporters						12	62.5	28.101	0		+	+	1.46184	1.25597	2.28613	-2.09529	4.56007	-3.35125
PA3952	PA3952	Q9HX64		Completeproteome;Referenceproteome							7	64.4	19.793	0		+		1.77291	2.86253	1.98068	3.23741	1.00703	0.374871
PA3974	ladS	Q9HX42		Completeproteome;Phosphoprotein;Referenceproteome	Biofilm formation - Pseudomonas aeruginosa			phosphorelay signal transduction system;phosphorylation;signal transduction		phosphorelay sensor kinase activity;transferase activity-transferring phosphorus-containing groups	6	14.2	88.205	0.00035868		+	+	NaN	0	4.34509	3.52297	3.79638	2.71303
PA3979	PA3979	Q9HX39		Completeproteome;Referenceproteome							4	43.6	12.624	0		+		1.80266	-1.6306	3.94825	-1.36754	0.220187	0.263054
PA3982	ybeY	Q9HX37	Endoribonuclease YbeY	Completeproteome;Cytoplasm;Endonuclease;Hydrolase;Metal-binding;Nuclease;Referenceproteome;Ribosomebiogenesis;rRNAprocessing;Zinc				rRNA processing		metalloendopeptidase activity	7	70.6	17.981	0		+		0.0168939	-0.0209632	1.56466	-1.95803	1.58051	-1.93707
PA3989	holA	Q9HX31		Completeproteome;Referenceproteome	DNA replication;Homologous recombination;Metabolic pathways;Mismatch repair;Purine metabolism;Pyrimidine metabolism			DNA metabolic process;DNA replication	DNA polymerase III complex	DNA binding;DNA-directed DNA polymerase activity	9	55.7	37.378	0		+		0.51098	-1.04037	2.50397	1.43552	1.44236	2.47588
PA4011	PA4011	Q9HX16		Completeproteome;Referenceproteome	Peptidoglycan biosynthesis						6	18.8	47.043	0		+		0.267313	0.214978	2.58668	1.54683	2.513	1.33185
PA4014	PA4014	Q9HX13		Cellmembrane;Completeproteome;Membrane;Referenceproteome;Transmembrane;Transmembranehelix					integral component of membrane		2	25	15.009	0		+	+	0.62957	-0.646755	2.13899	1.52344	2.55898	2.1702
PA4024	eutB	Q9HX03		Completeproteome;Lyase;Referenceproteome	Glycerophospholipid metabolism;Metabolic pathways			cellular amino acid metabolic process;metabolic process		catalytic activity;ethanolamine ammonia-lyase activity	7	19.2	50.23	0		+		0.892274	1.54265	1.40351	2.13481	0.365333	0.592159
PA4059	PA4059	Q9HWW9		Completeproteome;Referenceproteome							4	38.4	14.074	0.00035474		+		1.61034	2.41771	2.09301	2.09176	0.18115	-0.325944
PA4063	PA4063	Q9HWW5		Completeproteome;Referenceproteome							5	42.3	21.235	0	+	+	+	4.12336	5.40779	1.89081	2.34368	2.81632	-3.06411
PA4078	PA4078	Q9HWV0		Completeproteome;Phosphopantetheine;Referenceproteome						catalytic activity;phosphopantetheine binding	51	58	110.35	0	+	+	+	2.53171	4.13679	3.95789	6.94156	3.55399	2.80477
PA4101	bfmR	Q9HWS7		Completeproteome;DNA-binding;Phosphoprotein;Referenceproteome;Transcription;Transcriptionregulation				phosphorelay signal transduction system;positive regulation of single-species biofilm formation on inanimate substrate;regulation of transcription-DNA-templated		DNA binding;phosphorelay response regulator activity;sequence-specific DNA binding	18	67.1	27.963	0	+	+		4.02854	6.64382	4.09619	6.76323	0.315185	0.119407
PA4102	bfmS	Q9HWS6	Histidine kinase	ATP-binding;Completeproteome;Kinase;Membrane;Nucleotide-binding;Phosphoprotein;Referenceproteome;Transferase;Transmembrane;Transmembranehelix;Two-componentregulatorysystem				pathogenesis;phosphorylation;signal transduction	integral component of membrane	phosphorelay sensor kinase activity;transferase activity-transferring phosphorus-containing groups	19	55.5	47.771	0	+	+		1.5816	3.88545	1.83698	4.49922	2.893	0.613768
PA4104	PA4104	Q9HWS4		Completeproteome;Referenceproteome							9	59.8	18.93	0	+	+		4.26829	6.92806	4.63147	7.98179	4.04597	1.05374
PA4105	PA4105	Q9HWS3		Completeproteome;Referenceproteome							24	88.8	28.629	0	+	+		2.37802	6.29523	2.39855	6.34254	0.181033	0.0473099
PA4106	PA4106	Q9HWS2	UPF0276 protein PA4106	Completeproteome;Referenceproteome							14	46	30.782	0	+	+		2.96654	7.52966	3.00401	7.63037	0.317467	0.100707
PA4107	PA4107	Q9HWS1		Calcium;Completeproteome;Referenceproteome				cellular calcium ion homeostasis;cellular response to calcium ion		calcium ion binding	13	76.8	15.771	0	+	+		7.4684	10.838	5.57902	11.2789	0.305031	0.440957
PA4110	ampC	P24735	Beta-lactamase	3D-structure;Antibioticresistance;Completeproteome;Directproteinsequencing;Hydrolase;Periplasm;Referenceproteome;Signal	beta-Lactam resistance	Penicillin and cephalosporin biosynthesis		antibiotic catabolic process;regulation of beta-lactamase activity;response to stimulus	outer membrane-bounded periplasmic space	alkaline phosphatase activity;beta-lactamase activity	24	75.8	43.401	0		+	+	0.0577809	0.0952454	4.47096	7.52967	5.21503	7.43443
PA4117	bphP	Q9HWR3	Bacteriophytochrome	3D-structure;ATP-binding;Chromophore;Completeproteome;Kinase;Nucleotide-binding;Phosphoprotein;Photoreceptorprotein;Receptor;Referenceproteome;Sensorytransduction;Transferase				detection of visible light;protein-chromophore linkage;regulation of transcription-DNA-templated;signal transduction		phosphorelay sensor kinase activity;protein binding	10	22.9	80.93	0		+		1.00951	1.53961	1.4966	2.0175	0.777643	0.477886
PA4129	PA4129	Q9HWQ2		Completeproteome;Referenceproteome							9	75.3	18.122	0.00036711		+		1.30358	1.45993	2.86762	2.95285	1.96779	1.49292
PA4130	PA4130	Q9HWQ1		4Fe-4S;Completeproteome;Heme;Iron;Iron-sulfur;Metal-binding;Oxidoreductase;Referenceproteome	Metabolic pathways;Microbial metabolism in diverse environments;Sulfur metabolism	Sulfur metabolism		oxidation-reduction process		heme binding;iron-sulfur cluster binding;oxidoreductase activity	22	49.2	62.16	0		+	+	0.477253	-0.816323	2.21761	3.06739	4.98106	3.88371
PA4131	PA4131	Q9HWQ0		Completeproteome;Referenceproteome				oxidation-reduction process	integral component of membrane		7	18.2	63.991	0		+		NaN	0	3.1182	2.08052	2.54968	1.83357
PA4132	PA4132	Q9HWP9		Completeproteome;DNA-binding;Referenceproteome;Transcription;Transcriptionregulation				biosynthetic process;regulation of transcription-DNA-templated		catalytic activity;DNA-binding transcription factor activity;pyridoxal phosphate binding	13	42.9	52.262	0		+		1.1143	1.81026	3.46505	4.10631	1.66878	2.29605
PA4133	PA4133	Q9HWP8		Completeproteome;Electrontransport;Heme;Iron;Membrane;Metal-binding;Oxidoreductase;Referenceproteome;Respiratorychain;Transmembrane;Transport	Metabolic pathways;Oxidative phosphorylation;Two-component system			aerobic respiration;generation of precursor metabolites and energy;nitrogen fixation;oxidation-reduction process	integral component of membrane;plasma membrane respiratory chain complex IV	cytochrome-c oxidase activity;heme binding	5	16.6	53.318	0		+		0.783102	1.99651	2.99551	4.24715	1.11202	2.25064
PA4155	PA4155	Q9HWM6		Completeproteome;Flavoprotein;FMN;Referenceproteome				oxidation-reduction process		monooxygenase activity;oxidoreductase activity-acting on paired donors-with incorporation or reduction of molecular oxygen	15	46.2	48.15	0		+	+	0.305757	0.397746	3.08701	2.7748	2.01107	2.37705
PA4168	fpvB	Q9HWL3		Completeproteome;Membrane;Receptor;Referenceproteome;TonBbox				siderophore transport	cell outer membrane;outer membrane	siderophore uptake transmembrane transporter activity;signaling receptor activity	14	22.1	87.43	0		+		0.711498	-0.380123	2.16878	-1.82144	1.73368	-1.44132
PA4184	PA4184	Q9HWJ7		Completeproteome;DNA-binding;Referenceproteome;Transcription;Transcriptionregulation				regulation of transcription-DNA-templated;sarcosine catabolic process		DNA binding;DNA-binding transcription factor activity;sequence-specific DNA binding	3	15.3	37.686	0.0050218		+	+	NaN	0	1.63549	3.46506	1.79909	3.8646
PA4190	pqsL	Q9HWJ1		3D-structure;Completeproteome;FAD;Flavoprotein;Monooxygenase;Nucleotide-binding;Oxidoreductase;Referenceproteome						FAD binding	19	59.8	43.975	0			+	1.40403	2.7893	0.231499	0.611021	6.34152	-2.17828
PA4198	PA4198	Q9HWI3		Completeproteome;Referenceproteome						catalytic activity	12	30.4	59.548	0	+	+		2.3719	3.24438	4.99575	4.78	1.16731	1.53563
PA4199	PA4199	Q9HWI2		Completeproteome;FAD;Flavoprotein;Oxidoreductase;Referenceproteome				oxidation-reduction process		flavin adenine dinucleotide binding;oxidoreductase activity-acting on the CH-CH group of donors	22	51.8	63.926	0		+		1.46155	1.65681	2.02616	2.25745	2.70212	0.600636
PA4200	PA4200	Q9HWI1		Completeproteome;Referenceproteome							10	40.3	32.396	0		+		0.140536	0.481791	1.21348	2.39592	1.26082	1.91413
PA4202	PA4202	Q9HWH9		3D-structure;Completeproteome;Flavoprotein;FMN;Nucleotide-binding;Referenceproteome	Nitrogen metabolism			oxidation-reduction process		catalytic activity;nitronate monooxygenase activity	21	76.4	36.782	0	+	+		5.10689	2.53471	5.63712	2.54463	0.0319483	0.00991678
PA4203	PA4203	Q9HWH8		Completeproteome;DNA-binding;Referenceproteome;Transcription;Transcriptionregulation				regulation of transcription-DNA-templated		DNA-binding transcription factor activity	9	46.1	30.73	0	+	+		4.86219	5.61725	5.01745	5.88658	1.12715	0.269335
PA4204	ppgL	Q9HWH7		Completeproteome;Referenceproteome						protein binding	14	51.8	41.616	0	+	+		3.1978	3.40827	5.17258	4.13642	0.803735	0.728144
PA4205	mexG	Q9HWH6		Completeproteome;Referenceproteome				quorum sensing	membrane		5	44.6	16.195	0		+		0.162075	0.331431	3.08171	2.42126	1.60879	2.08983
PA4206	mexH	Q9HWH5		Cellcycle;Celldivision;Completeproteome;Referenceproteome	Quorum sensing			quorum sensing;transmembrane transport	membrane	drug transmembrane transporter activity;transmembrane transporter activity	20	72.7	39.24	0		+	+	1.45295	-2.1583	3.71803	5.32719	5.01711	7.48549
PA4208	opmD	Q9HWH3		Completeproteome;Referenceproteome				transmembrane transport;transport	membrane	drug transmembrane transporter activity;efflux transmembrane transporter activity;transmembrane transporter activity	19	53.8	52.98	0		+	+	0.80813	-1.10189	3.099	4.15333	5.5462	5.25522
PA4209	phzM	Q9HWH2		3D-structure;Completeproteome;Methyltransferase;Referenceproteome;Transferase			Phenazine biosynthesis;pyocyanin biosynthesis	phenazine biosynthetic process		catalytic activity;methyltransferase activity;O-methyltransferase activity;S-adenosylmethionine-dependent methyltransferase activity	18	70.1	36.357	0		+	+	0.0460522	-0.122644	4.60421	5.45937	3.08596	5.58202
PA4211	phzB1	O69753	Phenazine biosynthesis protein PhzB 1	Antibioticbiosynthesis;Completeproteome;Referenceproteome;Virulence	Quorum sensing		Phenazine biosynthesis	antibiotic biosynthetic process;phenazine biosynthetic process			11	80.9	18.888	0		+	+	1.81301	-2.3703	4.1196	5.96751	6.24409	8.33781
PA4217	phzS	Q9HWG9		3D-structure;Completeproteome;FAD;Flavoprotein;Monooxygenase;Nucleotide-binding;Oxidoreductase;Referenceproteome			Phenazine biosynthesis;pyocyanin biosynthesis	phenazine biosynthetic process		catalytic activity;FAD binding;monooxygenase activity	24	71.4	43.644	0	+	+	+	2.46119	-3.43014	4.56464	4.99127	4.66633	8.42141
PA4221	fptA	P42512	Fe(3+)-pyochelin receptor	3D-structure;Celloutermembrane;Completeproteome;Directproteinsequencing;Iontransport;Iron;Irontransport;Membrane;Receptor;Referenceproteome;Signal;TonBbox;Transmembrane;Transmembranebetastrand;Transport				siderophore transport;transport	cell outer membrane	siderophore uptake transmembrane transporter activity;signaling receptor activity	43	74.7	79.991	0	+		+	1.68575	-4.73623	2.08938	-1.00457	1.31247	3.73166
PA4223	PA4223	Q9HWG6		ATP-binding;Completeproteome;Nucleotide-binding;Referenceproteome				transmembrane transport	integral component of membrane	ATP binding;ATPase activity;ATPase-coupled transmembrane transporter activity	15	31.8	61.338	0	+			2.02944	-3.16328	1.07889	-0.855338	1.44366	2.30794
PA4228	pchD	Q9HWG3		Completeproteome;Referenceproteome	Biosynthesis of siderophore group nonribosomal peptides		pyochelin biosynthesis			catalytic activity	34	74.8	59.901	0		+		2.75978	1.82841	3.27212	1.42026	0.603856	-0.408156
PA4279	coaX	Q9HWC1	Type III pantothenate kinase	3D-structure;Antibioticresistance;ATP-binding;CoenzymeAbiosynthesis;Completeproteome;Cytoplasm;Kinase;Metal-binding;Nucleotide-binding;Potassium;Referenceproteome;Transferase	Metabolic pathways;Pantothenate and CoA biosynthesis					pantothenate kinase activity	7	47.2	26.758	0		+		1.1408	-1.31099	3.20981	-1.32725	0.00952351	-0.0162578
PA4282	sbcC	Q9HWB8	Nuclease SbcCD subunit C	ATP-binding;Coiledcoil;Completeproteome;DNArecombination;DNAreplication;Endonuclease;Exonuclease;Hydrolase;Nuclease;Nucleotide-binding;Referenceproteome							29	29.9	138.96	0		+		0.714462	0.69936	2.61717	1.81733	1.24052	1.11797
PA4284	recB	Q9HWB6	RecBCD enzyme subunit RecB	Antiviraldefense;ATP-binding;Completeproteome;DNA-binding;DNAdamage;DNArepair;Endonuclease;Exonuclease;Helicase;Hydrolase;Magnesium;Metal-binding;Nuclease;Nucleotide-binding;Referenceproteome	Homologous recombination			DNA repair	exodeoxyribonuclease V complex	ATP binding;exodeoxyribonuclease V activity;hydrolase activity	9	8.4	139.38	0		+		0.613397	1.31812	2.77413	2.38657	0.530159	1.06846
PA4285	recC	Q9HWB5	RecBCD enzyme subunit RecC	Antiviraldefense;ATP-binding;Completeproteome;DNA-binding;DNAdamage;DNArepair;Endonuclease;Exonuclease;Helicase;Hydrolase;Nuclease;Nucleotide-binding;Referenceproteome	Homologous recombination				exodeoxyribonuclease V complex	exodeoxyribonuclease V activity	13	18.7	132.65	0		+	+	0.237349	-0.339403	1.82715	1.75005	2.74892	2.08946
PA4290	PA4290	Q9HWB0		Completeproteome;Referenceproteome	Bacterial chemotaxis;Two-component system			signal transduction	membrane		22	63	58.403	0	+	+		1.66371	3.48856	4.17985	6.1748	1.3644	2.68623
PA4309	pctA	G3XD24	Methyl-accepting chemotaxis protein PctA	Cellinnermembrane;Cellmembrane;Chemotaxis;Completeproteome;Membrane;Methylation;Referenceproteome;Transducer;Transmembrane;Transmembranehelix	Bacterial chemotaxis;Two-component system			chemotaxis;response to amino acid;response to stimulus;signal transduction	integral component of membrane;membrane	amino acid binding;transmembrane signaling receptor activity	28	59	68.016	0	+	+		3.18984	-4.62754	8.30618	-4.76335	0.067826	-0.135805
PA4310	pctB	Q9HW91	Methyl-accepting chemotaxis protein PctB	Cellinnermembrane;Cellmembrane;Chemotaxis;Completeproteome;Membrane;Methylation;Referenceproteome;Transducer;Transmembrane;Transmembranehelix	Bacterial chemotaxis;Two-component system			chemotaxis;chromosome condensation;response to amino acid;response to stimulus;signal transduction	integral component of membrane;membrane	amino acid binding	27	61.7	68.076	0	+	+		5.29962	-6.12629	4.02073	-6.04125	0.0384036	0.0850387
PA4317	PA4317	Q9HW84		Completeproteome;Referenceproteome							5	26.1	26.709	0		+		1.94892	-1.73811	2.46505	-1.70609	0.0295737	0.0320234
PA4322	PA4322	Q9HW79		Completeproteome;Referenceproteome						ATP binding;ATPase activity	19	80.3	36.661	0		+		3.27175	-1.02654	4.06772	-1.27904	1.49019	-0.252496
PA4328	PA4328	Q9HW73		Completeproteome;Referenceproteome							17	70.4	34.419	0			+	2.02896	2.21476	0.381981	-0.610118	2.64733	-2.82488
PA4349	PA4349	Q9HW52		Completeproteome;Referenceproteome				oxidation-reduction process		oxidoreductase activity-acting on the CH-CH group of donors	7	28.2	31.671	0	+	+		3.7743	2.72056	3.96653	2.20058	0.819675	-0.519984
PA4358	PA4358	Q9HW43		Completeproteome;Referenceproteome				iron ion transport	integral component of membrane	ferrous iron transmembrane transporter activity;GTP binding;GTPase activity	14	27.5	82.512	0	+	+		2.75206	2.807	2.21462	2.47937	0.185311	-0.327624
PA4371	PA4371	Q9HW31		Completeproteome;Referenceproteome						electron transfer activity;heme binding	11	35.5	50.709	0		+		0.0252655	0.0532727	1.85009	1.64533	1.25159	1.59205
PA4374	PA4374	Q9HW28		Cellcycle;Celldivision;Completeproteome;Referenceproteome	beta-Lactam resistance;Cationic antimicrobial peptide (CAMP) resistance			ion transport;transmembrane transport	membrane	drug transmembrane transporter activity;transmembrane transporter activity	8	32.4	40.868	0		+		0.712312	1.35343	1.67266	2.23606	0.657458	0.882637
PA4375	PA4375	Q9HW27		Cellcycle;Celldivision;Completeproteome;Referenceproteome	beta-Lactam resistance;Cationic antimicrobial peptide (CAMP) resistance			ion transport;transmembrane transport	membrane	drug transmembrane transporter activity;transmembrane transporter activity	15	18.3	110.53	0		+	+	0.136874	0.305946	3.20914	3.73331	2.68255	3.42737
PA4390	PA4390	Q9HW14		Completeproteome;Referenceproteome							14	49	38.148	0	+	+		4.46711	-3.36873	2.91359	-1.63769	2.28852	1.73105
PA4398	PA4398	Q9HW08	Histidine kinase	ATP-binding;Completeproteome;Kinase;Membrane;Nucleotide-binding;Phosphoprotein;Referenceproteome;Transferase;Transmembrane;Transmembranehelix				negative regulation of single-species biofilm formation on inanimate substrate;phosphorylation;positive regulation of cell motility;signal transduction	integral component of membrane	phosphorelay sensor kinase activity;transferase activity-transferring phosphorus-containing groups	9	20.1	77.551	0.00036179		+		0.554867	0.924699	1.77678	2.12133	1.21973	1.19663
PA4409	ftsQ	G3XDA7	Cell division protein FtsQ	Cellcycle;Celldivision;Cellinnermembrane;Cellmembrane;Completeproteome;Membrane;Referenceproteome;Transmembrane;Transmembranehelix				cell septum assembly;FtsZ-dependent cytokinesis			11	51.6	32.25	0		+		0.0819802	0.196742	2.18875	2.00129	0.984661	1.80455
PA4441	PA4441	Q9HVX4		Completeproteome;Referenceproteome							12	73	16.418	0		+		3.01919	0.963541	3.70182	1.35778	1.28264	0.394236
PA4468	sodA	P53652	Superoxide dismutase [Mn]	Completeproteome;Manganese;Metal-binding;Oxidoreductase;Referenceproteome			superoxide radicals degradation	oxidation-reduction process;response to stimulus;superoxide metabolic process		metal ion binding;phosphoenolpyruvate-protein phosphotransferase activity;superoxide dismutase activity	6	62.6	22.506	0		+	+	0.917788	-0.990865	2.96588	3.17476	4.24657	4.16562
PA4470	fumC1	Q51404	Fumarate hydratase class II 1	Allostericenzyme;Completeproteome;Cytoplasm;Lyase;Referenceproteome;Tricarboxylicacidcycle	Biosynthesis of antibiotics;Biosynthesis of secondary metabolites;Carbon metabolism;Citrate cycle (TCA cycle);Metabolic pathways;Microbial metabolism in diverse environments;Pyruvate metabolism	Carbon fixation pathways in prokaryotes;Citrate cycle (TCA cycle);Pyruvate metabolism	acetyl-CoA assimilation;anaerobic respiration;mixed acid fermentation;superpathway of glycolysis and pyruvate dehydrogenase and TCA and and glyoxylate bypass;superpathway of glyoxylate bypass and TCA;TCA cycle I (prokaryotic)	cellular response to iron ion starvation;fumarate metabolic process;tricarboxylic acid cycle	tricarboxylic acid cycle enzyme complex	catalytic activity;fumarate hydratase activity;lyase activity	18	57.4	48.695	0		+	+	1.15621	-1.05748	3.09071	1.69524	2.84662	2.75272
PA4475	PA4475	Q9HVU6		Completeproteome;Referenceproteome				nitrogen compound metabolic process			8	38.7	30.724	0.0027313		+		0.803029	1.54441	1.62583	2.00484	0.275898	0.460436
PA4486	PA4486	Q9HVT5		Completeproteome;Referenceproteome	Benzoate degradation;Degradation of aromatic compounds;Metabolic pathways;Microbial metabolism in diverse environments			oxidation-reduction process		peroxiredoxin activity	5	60.2	13.947	0		+	+	2.27422	-2.16985	2.28217	1.99332	5.59637	4.16317
PA4487	PA4487	Q9HVT4		Completeproteome;Referenceproteome							8	44.1	28.145	0		+		1.82603	-2.26898	2.11945	-2.01887	0.129443	0.250107
PA4489	PA4489	Q9HVT2	UPF0192 protein PA4489	Completeproteome;Referenceproteome;Signal						endopeptidase inhibitor activity	64	59.8	167.43	0	+		+	2.54367	-4.82881	2.59928	-1.21616	2.0087	3.61264
PA4491	PA4491	Q9HVT0		Completeproteome;Referenceproteome							24	60.3	64.214	0	+		+	1.63452	-3.94077	1.20216	-0.688046	1.34572	3.25273
PA4495	PA4495	Q9HVS6		Completeproteome;Referenceproteome							14	62.3	24.879	0		+		4.95808	1.5474	4.99932	1.55341	0.026641	0.0060153
PA4498	PA4498	Q9HVS3		Completeproteome;Hydrolase;Metal-binding;Referenceproteome				dipeptide transport		dipeptidase activity;hydrolase activity	17	65.2	44.126	0		+	+	0.0433966	0.0835614	2.00644	2.30531	2.67884	2.22175
PA4500	PA4500	Q9HVS1		Completeproteome;Referenceproteome	ABC transporters;Bacterial chemotaxis			dipeptide transport;transmembrane transport	ATP-binding cassette (ABC) transporter complex	dipeptide transporter activity;peptide binding	20	41.7	59.674	0		+		1.06943	1.63283	2.1917	3.23529	4.18525	1.60246
PA4501	opdP	Q9HVS0		3D-structure;Completeproteome;Referenceproteome					integral component of membrane	dipeptide transporter activity;porin activity	9	24.4	53.031	0		+	+	0.0773055	-0.100414	2.98981	3.09524	4.18105	3.19565
PA4502	PA4502	Q9HVR9		Completeproteome;Referenceproteome	ABC transporters;Bacterial chemotaxis			dipeptide transport;transmembrane transport	ATP-binding cassette (ABC) transporter complex	dipeptide transporter activity;peptide binding	22	71.8	58.611	0	+	+	+	8.78847	8.07707	3.182	4.68971	2.47492	-3.38736
PA4503	PA4503	Q9HVR8		Completeproteome;Membrane;Referenceproteome;Transmembrane;Transmembranehelix;Transport	ABC transporters			dipeptide transport;transmembrane transport	membrane	dipeptide transmembrane transporter activity;peptide binding	8	24.4	36.966	0	+		+	4.19405	4.04635	1.83333	1.44483	3.74766	-2.60152
PA4504	PA4504	Q9HVR7		Cellmembrane;Completeproteome;Membrane;Referenceproteome;Transmembrane;Transmembranehelix;Transport	ABC transporters			dipeptide transport;transmembrane transport	membrane	dipeptide transmembrane transporter activity;peptide binding	6	21.1	32.367	0	+		+	4.07657	5.23073	0.436141	1.2969	1.7514	-3.93383
PA4505	PA4505	Q9HVR6		ATP-binding;Completeproteome;Nucleotide-binding;Referenceproteome;Transport	ABC transporters			dipeptide transport;peptide transport		ATP binding;ATPase activity;dipeptide transmembrane transporter activity;nucleotide binding;peptide binding	16	68.8	35.429	0	+	+		7.99614	6.08859	5.62861	5.39633	1.13326	-0.692255
PA4506	PA4506	Q9HVR5		ATP-binding;Completeproteome;Nucleotide-binding;Referenceproteome;Transport	ABC transporters			dipeptide transport;peptide transport		ATP binding;ATPase activity;dipeptide transmembrane transporter activity;nucleotide binding;peptide binding	15	56.3	36.339	0	+	+	+	4.86204	6.22054	2.83407	3.01172	4.26287	-3.20882
PA4525	pilA	P04739	Fimbrial protein	3D-structure;Completeproteome;Disulfidebond;Fimbrium;Methylation;Referenceproteome	Two-component system			cell adhesion;cell adhesion involved in single-species biofilm formation;pathogenesis;regulation of calcium-mediated signaling;single organismal cell-cell adhesion;single-species biofilm formation on inanimate substrate;type IV pilus-dependent motility	pilus;type IV pilus		6	61.1	15.512	0	+	+		3.75219	-10.7366	3.95063	-9.60153	0.277889	1.13505
PA4526	pilB	P22608	Type 4 fimbrial assembly protein PilB	ATP-binding;Completeproteome;Cytoplasm;Fimbriumbiogenesis;Nucleotide-binding;Proteintransport;Referenceproteome;Transport				pilus assembly;type IV pilus biogenesis;type IV pilus-dependent motility		ATPase activity	21	49.5	62.327	0	+	+		2.16922	-5.28669	2.90871	-6.2486	0.321942	-0.961912
PA4527	pilC	P22609	Type 4 fimbrial assembly protein PilC	Cellinnermembrane;Cellmembrane;Completeproteome;Fimbriumbiogenesis;Membrane;Proteintransport;Referenceproteome;Transmembrane;Transmembranehelix;Transport							6	27.5	40.887	0	+	+		4.26276	-4.33292	3.4235	-3.43998	NaN	0
PA4535	PA4535	Q9HVP2		3D-structure;Completeproteome;Referenceproteome							5	32.1	24.235	0		+		0.302305	-0.646461	2.68035	1.48724	1.25872	2.1337
PA4554	pilY1	Q9HVM8	Type IV pilus biogenesis factor PilY1	Calcium;Completeproteome;Cytoplasm;Fimbrium;Fimbriumbiogenesis;Membrane;Metal-binding;Referenceproteome;Signal				type IV pilus-dependent motility			34	44.1	126.58	0	+		+	2.53964	-4.19009	2.67471	-1.01424	1.98093	3.17585
PA4571	PA4571	Q9HVL3		Completeproteome;Referenceproteome						electron transfer activity;heme binding	17	40.9	73.386	0	+			2.21132	-3.60614	0.656464	-1.48249	1.5368	2.12365
PA4587	ccpA	P14532	Cytochrome c551 peroxidase	3D-structure;Completeproteome;Directproteinsequencing;Electrontransport;Heme;Iron;Metal-binding;Oxidoreductase;Periplasm;Peroxidase;Referenceproteome;Signal;Transport				oxidation-reduction process		cytochrome-c peroxidase activity;electron transfer activity;heme binding;oxidoreductase activity	12	52.9	37.403	0		+		1.35009	-1.12703	2.27145	-2.03935	1.54831	-0.912328
PA4597	oprJ	Q51397	Outer membrane protein OprJ	Antibioticresistance;Celloutermembrane;Completeproteome;Lipoprotein;Membrane;Palmitate;Referenceproteome;Signal;Transmembrane;Transmembranebetastrand				response to antibiotic;response to drug;transmembrane transport;transport	membrane	drug transmembrane transporter activity;efflux transmembrane transporter activity;transmembrane transporter activity	33	72	51.957	0	+	+	+	4.74802	9.03627	2.55179	5.57917	2.08367	-3.4571
PA4598	mexD	Q9HVI9		Cellcycle;Celldivision;Completeproteome;Referenceproteome				ion transport;response to antibiotic;response to drug;transmembrane transport;transport;xenobiotic transport	integral component of membrane;membrane	drug transmembrane transporter activity;efflux transmembrane transporter activity;transmembrane transporter activity	31	44.5	111.59	0	+		+	5.62366	3.03844	0.652691	0.629714	2.72465	-2.40873
PA4599	mexC	G3XD25		Cellcycle;Celldivision;Completeproteome;Referenceproteome				response to antibiotic;response to drug;transmembrane transport	membrane	drug transmembrane transporter activity;transmembrane transporter activity	25	76.7	40.838	0	+	+	+	6.38173	9.39084	3.34444	6.17359	2.119	-3.21725
PA4600	nfxB	P32265	HTH-type transcriptional regulator nfxB	Completeproteome;DNA-binding;Referenceproteome;Repressor;Transcription;Transcriptionregulation				negative regulation of transcription-DNA-templated;negative regulation of transporter activity;regulation of transcription-DNA-templated		DNA binding;transcription regulatory region DNA binding;transcription regulatory region sequence-specific DNA binding	6	54	21.077	0	+		+	3.86445	3.00621	0.935017	0.648594	5.19552	-2.35762
PA4613	katB	Q59635	Catalase	Completeproteome;Heme;Hydrogenperoxide;Iron;Metal-binding;Oxidoreductase;Periplasm;Peroxidase;Referenceproteome;Signal	Biosynthesis of antibiotics;Biosynthesis of secondary metabolites;Carbon metabolism;Glyoxylate and dicarboxylate metabolism;Tryptophan metabolism		superoxide radicals degradation	oxidation-reduction process;response to oxidative stress;response to stimulus		3-oxoacyl-[acyl-carrier-protein] synthase activity;catalase activity;heme binding	27	67.6	57.13	0		+		0.0856619	0.271773	2.91194	2.90068	1.27493	2.62891
PA4616	PA4616	Q9HVH5		3D-structure;Completeproteome;Referenceproteome				transmembrane transport	outer membrane-bounded periplasmic space		4	22.9	36.959	0	+	+		3.72224	-2.04083	3.22777	-2.84345	0.935564	-0.802615
PA4618	PA4618	Q9HVH3		Completeproteome;Referenceproteome							8	34.7	34.768	0		+		0.869722	0.862395	2.43514	1.5873	0.791112	0.724906
PA4619	PA4619	Q9HVH2		Completeproteome;Heme;Iron;Metal-binding;Referenceproteome					membrane	electron transfer activity;heme binding;iron ion binding;oxidoreductase activity-acting on CH-OH group of donors	16	48.9	44.71	0		+		0.170927	-0.154979	3.14136	1.51065	2.61183	1.66563
PA4620	PA4620	Q9HVH1		Completeproteome;Iron;Iron-sulfur;Metal-binding;Referenceproteome				oxidation-reduction process		electron transfer activity;iron-sulfur cluster binding;metal ion binding;oxidoreductase activity	9	69.8	19.918	0		+		0.931564	1.91193	3.64269	3.7347	0.990444	1.82277
PA4621	PA4621	Q9HVH0		Completeproteome;Referenceproteome				oxidation-reduction process		oxidoreductase activity	48	73.2	103.77	0		+		1.36772	0.217826	4.60871	1.69128	4.24398	1.47346
PA4627	rsmC	Q9HVG4	Ribosomal RNA small subunit methyltransferase C	Completeproteome;Cytoplasm;Methyltransferase;Referenceproteome;rRNAprocessing;S-adenosyl-L-methionine;Transferase				methylation;rRNA processing		methyltransferase activity;nucleic acid binding;rRNA (guanine-N2-)-methyltransferase activity;rRNA methyltransferase activity	8	37	35.937	0		+		4.54402	-1.20076	3.88945	-1.23127	0.0686335	-0.0305123
PA4628	lysP	Q9HVG3		Completeproteome;Membrane;Referenceproteome;Transmembrane				amino acid transport;L-lysine transport;transmembrane transport	integral component of membrane;membrane	amino acid transmembrane transporter activity;transmembrane transporter activity	5	11.7	53.098	0		+		2.63085	-1.47092	3.51546	-1.25898	0.369137	0.211945
PA4644	PA4644	Q9HVE8		Completeproteome;Referenceproteome							5	66.9	17.109	0		+		3.23122	-1.32756	4.22718	-1.8921	2.37956	-0.564543
PA4645	PA4645	Q9HVE7		Completeproteome;Referenceproteome;Transferase	Biosynthesis of secondary metabolites;Metabolic pathways;Purine metabolism			nucleoside metabolic process			9	63.2	20.639	0		+		3.67183	-1.66597	4.16178	-1.72381	0.0775158	-0.0578399
PA4656	PA4656	Q9HVD6		Completeproteome;Referenceproteome						catalytic activity;coenzyme binding	10	41	33.851	0			+	0.918773	-1.42734	1.40595	1.23283	1.74661	2.66017
PA4662	murI	Q9HVD0	Glutamate racemase	Cellshape;Cellwallbiogenesis/degradation;Completeproteome;Isomerase;Peptidoglycansynthesis;Referenceproteome	D-Glutamine and D-glutamate metabolism;Metabolic pathways		KDO<SUB>2</SUB>-lipid A and peptidoglycan biosynthesis;peptidoglycan and lipid A precursor biosynthesis;peptidoglycan biosynthesis I (meso-diaminopimelate containing);UDP-N-acetylmuramoyl-pentapeptide biosynthesis I (meso-DAP-containing)	nitrogen compound metabolic process;peptidoglycan biosynthetic process		glutamate racemase activity;racemase activity-acting on amino acids and derivatives;racemase and epimerase activity-acting on amino acids and derivatives	8	36.6	28.274	0		+		0.412772	0.687012	1.39116	1.85763	1.91132	1.17062
PA4685	PA4685	Q9HVB0		Completeproteome;Referenceproteome							9	50.2	26.354	0	+	+		6.09843	3.99184	6.08595	4.23731	1.08637	0.24547
PA4687	hitA	Q9HVA8		Completeproteome;Iron;Metal-binding;Referenceproteome	ABC transporters			ferric iron transport	extracellular space		17	69.9	36.149	0	+	+		3.52412	-5.23692	2.7863	-4.98826	0.0774179	0.248653
PA4689	PA4689	Q9HVA6		Completeproteome;Referenceproteome							35	59.4	83.675	0	+		+	5.25309	1.90364	0.377725	0.136219	5.24831	-1.76742
PA4705	PA4705	Q9HV92		Completeproteome;Referenceproteome							6	37.3	32.926	0		+		0.0394674	0.116555	1.71488	2.75615	1.33819	2.6396
PA4710	phuR	Q9HV88		Completeproteome;Membrane;Receptor;Referenceproteome;TonBbox				heme transport;transmembrane transport	outer membrane	heme transporter activity;transmembrane transporter activity	36	67.1	84.724	0			+	1.35068	-2.14361	1.95056	1.12539	2.10635	3.26899
PA4714	PA4714	Q9HV84		Completeproteome;Referenceproteome							5	53.7	15.779	0	+	+		3.62004	4.58855	2.93352	3.69661	1.15735	-0.891947
PA4733	acsA2	Q9HV66	Acetyl-coenzyme A synthetase 2	Acetylation;ATP-binding;Completeproteome;Ligase;Magnesium;Metal-binding;Nucleotide-binding;Referenceproteome	Biosynthesis of antibiotics;Biosynthesis of secondary metabolites;Carbon metabolism;Glycolysis / Gluconeogenesis;Metabolic pathways;Methane metabolism;Microbial metabolism in diverse environments;Propanoate metabolism;Pyruvate metabolism	Carbon fixation pathways in prokaryotes;Glycolysis / Gluconeogenesis;Glyoxylate and dicarboxylate metabolism;Methane metabolism;Propanoate metabolism;Pyruvate metabolism	acetate conversion to acetyl-CoA;superpathway of acetate utilization and formation	acetyl-CoA biosynthetic process from acetate;carbon utilization;cellular catabolic process;metabolic process;propionate metabolic process		acetate-CoA ligase activity;AMP binding;catalytic activity;isoleucine-tRNA ligase activity	20	40.6	71.623	0		+		2.00983	1.44694	2.53611	2.0268	1.44708	0.579865
PA4734	PA4734	Q9HV65		Completeproteome;Referenceproteome							3	20.1	32.652	0.0013836		+	+	0.140626	-0.642728	1.58482	3.71363	1.94191	4.35636
PA4738	PA4738	Q9HV61	UPF0337 protein PA4738	3D-structure;Completeproteome;Referenceproteome							3	47.7	7.6114	0	+	+		3.76114	3.29972	3.62827	3.20687	0.401141	-0.0928493
PA4739	PA4739	Q9HV60		Completeproteome;Referenceproteome							9	56.1	11.76	0	+	+		5.35489	4.66763	4.51867	3.49941	3.3206	-1.16823
PA4771	lldD	Q9HV37	L-lactate dehydrogenase	Cellinnermembrane;Cellmembrane;Completeproteome;Flavoprotein;FMN;Membrane;Oxidoreductase;Referenceproteome	Metabolic pathways;Pyruvate metabolism		heterolactic fermentation;hexitol fermentation to lactate and formate and ethanol and acetate;lactate oxidation;pyruvate fermentation to acetate and lactate I;pyruvate fermentation to lactate	lactate metabolic process;lactate oxidation;oxidation-reduction process		catalytic activity;FMN binding;lactate dehydrogenase activity;L-lactate dehydrogenase activity;oxidoreductase activity	14	50.4	41.122	0	+		+	2.51881	-2.75551	0.405882	-0.429519	1.96132	2.32599
PA4773	speH	Q9HV35	S-adenosylmethionine decarboxylase alpha chain;S-adenosylmethionine decarboxylase beta chain;S-adenosylmethionine decarboxylase proenzyme	Autocatalyticcleavage;Completeproteome;Decarboxylase;Lyase;Polyaminebiosynthesis;Pyruvate;Referenceproteome;S-adenosyl-L-methionine;Schiffbase;Spermidinebiosynthesis;Zymogen	Arginine and proline metabolism;Cysteine and methionine metabolism;Metabolic pathways			spermidine biosynthetic process		adenosylmethionine decarboxylase activity	9	57.5	17.321	0	+	+	+	5.32927	9.64235	1.5364	4.96032	1.54299	-4.68203
PA4774	speE2	Q9HV34	Polyamine aminopropyltransferase 2	Completeproteome;Cytoplasm;Polyaminebiosynthesis;Referenceproteome;Spermidinebiosynthesis;Transferase	Arginine and proline metabolism;beta-Alanine metabolism;Cysteine and methionine metabolism;Glutathione metabolism;Metabolic pathways			spermidine biosynthetic process		catalytic activity	22	65	39.546	0	+	+	+	3.26071	8.19183	2.04873	5.53215	1.72589	-2.65968
PA4775	PA4775	Q9HV33		Completeproteome;Referenceproteome							19	76.2	32.376	0	+	+	+	6.36222	8.37523	1.11254	3.85184	1.34634	-4.52339
PA4776	pmrA	Q9HV32		Completeproteome;DNA-binding;Phosphoprotein;Referenceproteome;Transcription;Transcriptionregulation	Quorum sensing;Two-component system			phosphorelay signal transduction system;regulation of transcription-DNA-templated		DNA binding;phosphorelay response regulator activity	11	60.6	24.394	0	+		+	3.92825	5.50091	0.0880408	0.402094	1.79068	-5.09881
PA4777	pmrB	Q9HV31	Histidine kinase	ATP-binding;Completeproteome;Kinase;Membrane;Nucleotide-binding;Phosphoprotein;Referenceproteome;Transferase;Transmembrane;Transmembranehelix;Two-componentregulatorysystem	Quorum sensing;Two-component system			cellular response to antibiotic;phosphorelay signal transduction system;phosphorylation;signal transduction	integral component of membrane	phosphorelay sensor kinase activity;transferase activity-transferring phosphorus-containing groups	22	57.2	52.705	0			+	1.48609	3.02881	0.624596	-2.71888	1.76434	-5.74769
PA4778	PA4778	Q9HV30	Uncharacterized HTH-type transcriptional regulator PA4778	Completeproteome;Cytoplasm;DNA-binding;Referenceproteome;Transcription;Transcriptionregulation				positive regulation of transcription-DNA-templated;regulation of transcription-DNA-templated		copper ion binding;DNA binding;DNA-binding transcription factor activity;transcription regulatory region DNA binding	9	70.5	15.015	0	+	+		5.59754	5.47923	5.91425	5.71552	0.574424	0.236291
PA4782	PA4782	Q9HV26		Completeproteome;Referenceproteome							3	34.6	8.6909	0	+		+	5.17279	4.63562	NaN	0	3.62631	-4.37871
PA4785	PA4785	Q9HV23		Completeproteome;Referenceproteome	Benzoate degradation;Biosynthesis of antibiotics;Biosynthesis of secondary metabolites;Butanoate metabolism;Carbon metabolism;Fatty acid degradation;Fatty acid metabolism;Glyoxylate and dicarboxylate metabolism;Lysine degradation;Metabolic pathways;Microbial metabolism in diverse environments;Propanoate metabolism;Pyruvate metabolism;Synthesis and degradation of ketone bodies;Terpenoid backbone b…		fatty acid salvage			catalytic activity;transferase activity-transferring acyl groups other than amino-acyl groups	17	59.3	45.9	0		+		2.86259	1.48206	2.66589	1.68551	0.31231	0.203452
PA4786	PA4786	Q9HV22		Completeproteome;Referenceproteome	Biosynthesis of unsaturated fatty acids;Biotin metabolism;Fatty acid biosynthesis;Fatty acid metabolism;Metabolic pathways					oxidoreductase activity	11	41.7	47.182	0		+		0.150926	-0.49752	1.49344	2.08856	1.36612	2.58608
PA4787	PA4787	Q9HV21		Completeproteome;DNA-binding;Referenceproteome;Transcription;Transcriptionregulation				regulation of transcription-DNA-templated		DNA binding;DNA-binding transcription factor activity;sequence-specific DNA binding	8	34.2	37.285	0		+		1.4021	2.13951	1.30111	1.96578	0.175898	-0.173734
PA4788	PA4788	Q9HV20		Completeproteome;Referenceproteome				fatty acid biosynthetic process;oxidation-reduction process	fatty acid synthase complex	fatty acid synthase activity	4	20.7	31.178	0		+	+	0.267811	-0.53527	2.70233	2.40275	2.14813	2.93802
PA4793	PA4793	Q9HV15		Completeproteome;Referenceproteome							11	63.6	21.281	0	+	+	+	3.24294	6.55658	1.60635	3.19507	3.36008	-3.36151
PA4794	PA4794	Q9HV14		3D-structure;Completeproteome;Referenceproteome						N-acetyltransferase activity	5	75	17.785	0		+		0.843785	1.49403	2.57133	2.78566	0.636971	1.29163
PA4796	PA4796	Q9HV12		Completeproteome;Referenceproteome							7	61.3	17.129	0	+		+	3.46799	4.57902	0.54336	1.06755	2.42715	-3.51147
PA4830	PA4830	Q9HUY0		Completeproteome;Referenceproteome							4	39.7	19.478	0		+		0.247816	0.471985	3.26447	2.08898	1.16356	1.61699
PA4843	PA4843	Q9HUW7		Completeproteome;Referenceproteome				negative regulation of bacterial-type flagellum-dependent cell motility;phosphorelay signal transduction system;positive regulation of cell adhesion involved in single-species biofilm formation;positive regulation of single-species biofilm formation on inanimate substrate;response to L-glutamate		cyclase activity;diguanylate cyclase activity	18	40.8	61.599	0		+		2.79138	-2.28681	4.34395	-2.30914	0.016447	-0.0223341
PA4847	accB	P37799	Biotin carboxyl carrier protein of acetyl-CoA carboxylase	Biotin;Completeproteome;Fattyacidbiosynthesis;Fattyacidmetabolism;Lipidbiosynthesis;Lipidmetabolism;Referenceproteome	Biosynthesis of antibiotics;Biosynthesis of secondary metabolites;Carbon metabolism;Fatty acid biosynthesis;Fatty acid metabolism;Metabolic pathways;Microbial metabolism in diverse environments;Propanoate metabolism;Pyruvate metabolism			cellular lipid metabolic process;fatty acid biosynthetic process;propionate metabolic process;pyruvate metabolic process	acetyl-CoA carboxylase complex	acetyl-CoA carboxylase activity;phosphoribosylformylglycinamidine synthase activity	10	65.4	16.455	0		+		4.60038	1.05581	5.18365	1.22486	1.46334	0.169057
PA4853	PA4853	Q9HUW0	Putative Fis-like DNA-binding protein	Completeproteome;DNA-binding;Referenceproteome				DNA metabolic process;regulation of transcription-DNA-templated;RNA metabolic process		DNA binding;sequence-specific DNA binding	2	22.1	11.578	0		+		2.80133	-0.827117	4.59471	-1.32447	1.66078	-0.497355
PA4874	PA4874	Q9HUT9		Completeproteome;Referenceproteome							5	26.1	14.433	0		+		3.20735	1.64543	2.93765	1.47351	0.24088	-0.171922
PA4876	osmE	Q9HUT7		3D-structure;Completeproteome;Lipoprotein;Referenceproteome				response to stimulus	membrane;outer membrane		9	68.4	12.523	0	+	+		4.54631	3.49715	3.99028	2.76971	2.07505	-0.727448
PA4880	PA4880	Q9HUT3		Completeproteome;Referenceproteome	Porphyrin and chlorophyll metabolism			cellular iron ion homeostasis;iron ion transport		ferric iron binding	13	83.6	20.217	0	+	+		2.29466	3.91476	1.46457	2.42705	2.46235	-1.48772
PA4918	PA4918	Q9HUP5		Completeproteome;Referenceproteome	Metabolic pathways;Nicotinate and nicotinamide metabolism					catalytic activity	8	47.5	23.821	0	+	+		3.23531	-4.22082	3.70869	-4.83833	NaN	0
PA4919	pncB1	Q9HUP4	Nicotinate phosphoribosyltransferase 1	Completeproteome;Ligase;Pyridinenucleotidebiosynthesis;Referenceproteome;Transferase	Metabolic pathways;Nicotinate and nicotinamide metabolism		pyridine nucleotide cycling	NAD biosynthetic process;NAD salvage		nicotinate phosphoribosyltransferase activity;nicotinate-nucleotide diphosphorylase (carboxylating) activity	20	54.1	46.094	0	+	+		3.78645	-6.29877	7.15589	-5.77819	0.289859	0.520571
PA4920	nadE	Q9HUP3	NH(3)-dependent NAD(+) synthetase	3D-structure;ATP-binding;Completeproteome;Ligase;NAD;Nucleotide-binding;Referenceproteome	Metabolic pathways;Nicotinate and nicotinamide metabolism		NAD biosynthesis I (from aspartate);pyridine nucleotide cycling	cellular amino acid metabolic process;cofactor biosynthetic process;NAD biosynthetic process	cytoplasm	glutaminase activity;NAD+ synthase (glutamine-hydrolyzing) activity;NAD+ synthase activity	18	85.5	29.696	0		+		3.82387	-0.780576	7.7799	-2.00058	5.17305	-1.22001
PA4922	azu	P00282	Azurin	3D-structure;Completeproteome;Copper;Directproteinsequencing;Disulfidebond;Electrontransport;Metal-binding;Periplasm;Referenceproteome;Signal;Transport						copper ion binding;electron transfer activity;transition metal ion binding;zinc ion binding	6	55.4	16.008	0			+	4.02022	1.60301	0.949349	-0.268961	4.33792	-1.87197
PA4947	amiB	Q9HUL7		Completeproteome;Referenceproteome	Cationic antimicrobial peptide (CAMP) resistance			peptidoglycan catabolic process	Gram-negative-bacterium-type cell wall	N-acetylmuramoyl-L-alanine amidase activity	14	42.3	50.683	0		+		2.44315	-1.78461	2.6986	-1.36512	0.471378	0.419487
PA4969	cpdA	Q9HUJ6	3',5'-cyclic adenosine monophosphate phosphodiesterase CpdA	cAMP;Completeproteome;Hydrolase;Metal-binding;Nucleotide-binding;Referenceproteome	Biofilm formation - Pseudomonas aeruginosa;Purine metabolism					3'-5'-cyclic-AMP phosphodiesterase activity;hydrolase activity	7	46.7	30.516	0		+		1.81772	-1.3167	2.67715	-1.63697	0.266403	-0.320272
PA4977	aruI	Q9HUI8	Probable 2-ketoarginine decarboxylase AruI	Argininemetabolism;Completeproteome;Lyase;Referenceproteome;Thiaminepyrophosphate	Arginine and proline metabolism;Metabolic pathways		L-arginine degradation IX (arginine:pyruvate transaminase pathway);L-isoleucine biosynthesis I (from threonine);superpathway of branched amino acid biosynthesis			catalytic activity;magnesium ion binding;thiamine pyrophosphate binding	5	14.3	59.401	0		+		0.928253	1.50229	2.67612	2.43179	0.657164	0.9295
PA4989	PA4989	Q9HUH6		Completeproteome;DNA-binding;Referenceproteome;Transcription;Transcriptionregulation				regulation of transcription-DNA-templated		DNA-binding transcription factor activity	3	13.9	33.271	0.00069881	+		+	2.39311	4.2849	0.390551	-0.825577	4.17328	-5.11048
PA5000	wapR	Q9HUG5		Completeproteome;Referenceproteome;Transferase				lipopolysaccharide core region biosynthetic process;lipopolysaccharide transport;O antigen biosynthetic process;single-species biofilm formation		transferase activity;transferase activity-transferring glycosyl groups	9	42.9	33.577	0	+			1.84099	-3.41303	2.82478	-1.31775	1.05628	2.09528
PA5006	PA5006	Q9HUF9		Completeproteome;Referenceproteome				lipopolysaccharide core region biosynthetic process			9	28	54.844	0	+			3.04562	-2.31912	1.50768	-1.06965	1.53355	1.24947
PA5011	waaC	Q9HUF5		Completeproteome;Referenceproteome;Transferase	Lipopolysaccharide biosynthesis;Metabolic pathways			lipopolysaccharide biosynthetic process;lipopolysaccharide core region biosynthetic process	Gram-negative-bacterium-type cell wall	lipid A-core heptosyltransferase activity;lipopolysaccharide heptosyltransferase activity;methionine synthase activity;transferase activity-transferring glycosyl groups	8	32.1	39.746	0.0027		+		0.431952	1.45644	1.17835	2.08649	0.172549	0.630051
PA5015	aceE	Q59637	Pyruvate dehydrogenase E1 component	Completeproteome;Glycolysis;Oxidoreductase;Pyruvate;Referenceproteome;Thiaminepyrophosphate	Biosynthesis of antibiotics;Biosynthesis of secondary metabolites;Carbon metabolism;Citrate cycle (TCA cycle);Glycolysis / Gluconeogenesis;Metabolic pathways;Microbial metabolism in diverse environments;Pyruvate metabolism		lactate oxidation	cellular amino acid metabolic process;generation of precursor metabolites and energy;oxidation-reduction process		catalytic activity;diaminopimelate decarboxylase activity;oxidoreductase activity	68	72.8	99.563	0	+	+		5.61718	-2.15573	7.24558	-2.33932	0.79045	-0.183587
PA5016	aceF	Q59638	Dihydrolipoyllysine-residue acetyltransferase component of pyruvate dehydrogenase complex	Acyltransferase;Completeproteome;Glycolysis;Lipoyl;Referenceproteome;Repeat;Transferase	Biosynthesis of antibiotics;Biosynthesis of secondary metabolites;Carbon metabolism;Citrate cycle (TCA cycle);Glycolysis / Gluconeogenesis;Metabolic pathways;Microbial metabolism in diverse environments;Pyruvate metabolism		anaerobic respiration;lactate oxidation;pyruvate decarboxylation to acetyl CoA;pyruvate fermentation to acetate and lactate I;pyruvate fermentation to acetate II;superpathway of glycolysis and pyruvate dehydrogenase and TCA and and glyoxylate bypass	carbon utilization;cellular catabolic process;generation of precursor metabolites and energy;gluconeogenesis;glycolytic process;pyruvate metabolic process	pyruvate dehydrogenase complex	dihydrolipoyllysine-residue acetyltransferase activity;methylenetetrahydrofolate dehydrogenase (NADP+) activity;transferase activity-transferring acyl groups	43	76.6	56.708	0	+	+		5.829	-1.92482	7.48327	-2.06434	0.763687	-0.139522
PA5018	msrA	Q9HUF1	Peptide methionine sulfoxide reductase MsrA	Completeproteome;Oxidoreductase;Referenceproteome				cellular protein metabolic process;cellular response to oxidative stress;oxidation-reduction process;pathogenesis;response to hypochlorite		peptide-methionine (S)-S-oxide reductase activity	12	68.4	23.517	0		+		4.74085	1.25866	5.12967	1.40504	0.493323	0.146375
PA5021	nhaP2	Q9HUE8	K(+)/H(+) antiporter NhaP2	Antiport;Cellinnermembrane;Cellmembrane;Completeproteome;Iontransport;Membrane;Potassium;Potassiumtransport;Referenceproteome;Transmembrane;Transmembranehelix;Transport				cation transport;potassium ion transport;transmembrane transport	integral component of membrane	cation transmembrane transporter activity;flavin adenine dinucleotide binding;solute:proton antiporter activity	5	14.7	61.514	0.00035804		+		0.49789	1.27675	2.55314	1.85601	0.198647	0.579268
PA5028	PA5028	Q9HUE1		Completeproteome;Referenceproteome							10	59.6	28.643	0		+		0.0952055	0.40104	1.08361	2.46164	1.07678	2.0606
PA5060	phaF	Q9HUC3		Completeproteome;Referenceproteome							10	35.3	30.577	0		+		4.22283	1.47682	3.92907	1.41132	0.156346	-0.0655007
PA5061	PA5061	Q9HUC2		Completeproteome;Referenceproteome							5	41.3	15.012	0		+		0.575293	1.01472	2.06984	2.2209	0.865207	1.20618
PA5072	PA5072	Q9HUB1		Completeproteome;Referenceproteome	Bacterial chemotaxis;Two-component system			chemotaxis;signal transduction	integral component of membrane;membrane	transmembrane signaling receptor activity	10	21.6	69.7	0		+		2.9865	-1.50343	5.54968	-1.87117	0.671174	-0.367741
PA5073	PA5073	Q9HUB0	UPF0158 protein PA5073	Completeproteome;Referenceproteome							2	28.8	17.578	0		+		0.119738	0.409273	1.46695	2.61889	1.31327	2.20961
PA5092	hutI	Q9HU91	Imidazolonepropionase	Completeproteome;Cytoplasm;Histidinemetabolism;Hydrolase;Iron;Metal-binding;Referenceproteome;Zinc	Histidine metabolism;Metabolic pathways		L-histidine degradation I	cellular amino acid metabolic process;histidine catabolic process;histidine catabolic process to glutamate and formamide	cytoplasm	fructose 1-6-bisphosphate 1-phosphatase activity;hydrolase activity;hydrolase activity-acting on carbon-nitrogen (but not peptide) bonds;hydrolase activity-acting on carbon-nitrogen (but not peptide) bonds-in cyclic amides;imidazolonepropionase activity	10	36.3	43.425	0	+	+		2.82963	3.54849	2.05028	2.75465	1.04959	-0.793836
PA5098	hutH	Q9HU85	Histidine ammonia-lyase	Completeproteome;Cytoplasm;Histidinemetabolism;Lyase;Referenceproteome	Histidine metabolism;Metabolic pathways		L-histidine degradation I	cellular amino acid metabolic process;histidine catabolic process	cytoplasm	aconitate hydratase activity;ammonia-lyase activity;catalytic activity;histidine ammonia-lyase activity	16	46	53.779	0	+	+		2.49284	2.9709	3.16446	3.8311	0.590118	0.860201
PA5100	hutU	Q9HU83	Urocanate hydratase	Completeproteome;Cytoplasm;Directproteinsequencing;Histidinemetabolism;Lyase;NAD;Referenceproteome	Histidine metabolism;Metabolic pathways		L-histidine degradation I	cellular amino acid metabolic process;histidine catabolic process		urocanate hydratase activity	25	55.3	61.193	0	+	+	+	3.4922	4.53687	2.1571	2.52007	3.79277	-2.0168
PA5106	PA5106	Q9HU77		3D-structure;Completeproteome;Metal-binding;Referenceproteome;Zinc	Histidine metabolism			histidine catabolic process		formimidoylglutamate deiminase activity;hydrolase activity;hydrolase activity-acting on carbon-nitrogen (but not peptide) bonds	9	38.6	49.345	0		+		2.16905	2.44691	3.29574	2.80935	0.255033	0.36244
PA5120	PA5120	Q9HU64		Completeproteome;Referenceproteome							2	16.4	15.556	0.00035651		+		3.0445	-2.20942	3.79743	-1.48775	1.13222	0.72167
PA5121	PA5121	Q9HU63		Completeproteome;Referenceproteome				transmembrane transport	membrane		14	27.3	80.831	0		+	+	0.726642	1.89509	2.83762	5.17128	1.9808	3.27619
PA5136	PA5136	Q9HU48		Completeproteome;Referenceproteome							12	34.1	54.322	0		+		0.0584905	0.149264	1.54949	2.13659	1.93794	1.98732
PA5139	PA5139	Q9HU45		Completeproteome;Referenceproteome							6	31.5	27.565	0		+	+	3.21697	-1.93168	3.46256	-4.69157	2.45136	-2.75989
PA5153	PA5153	Q9HU31		Completeproteome;Referenceproteome				L-ornithine import into cell			12	60.4	27.561	0		+	+	0.493157	0.239046	3.30386	-1.83757	3.43697	-2.07662
PA5165	PA5165	Q9HU20	Histidine kinase	ATP-binding;Completeproteome;Kinase;Nucleotide-binding;Phosphoprotein;Referenceproteome;Transferase	Two-component system			phosphorylation;positive regulation of organic acid transport;signal transduction		phosphorelay sensor kinase activity;transferase activity-transferring phosphorus-containing groups	6	16.8	68.532	0		+		0.0232595	-0.0471892	2.69687	1.4613	1.20839	1.50849
PA5174	PA5174	Q9HU15		3D-structure;Completeproteome;Referenceproteome;Transferase	Fatty acid biosynthesis;Fatty acid metabolism;Metabolic pathways					catalytic activity	40	80.1	68.763	0		+		4.11233	1.36347	5.77033	1.33328	0.0823129	-0.0301933
PA5178	PA5178	Q9HU11		Completeproteome;Referenceproteome							10	82.8	15.46	0		+		2.9861	1.41422	4.4985	1.83737	1.20012	0.423149
PA5187	PA5187	Q9HU02		Completeproteome;FAD;Flavoprotein;Oxidoreductase;Referenceproteome				oxidation-reduction process		flavin adenine dinucleotide binding;oxidoreductase activity-acting on the CH-CH group of donors	9	25.2	64.558	0		+		1.62048	2.93481	1.399	2.08434	0.563483	-0.850474
PA5200	amgR	Q9HTY9		Completeproteome;DNA-binding;Phosphoprotein;Referenceproteome;Transcription;Transcriptionregulation	Two-component system			phosphorelay signal transduction system;positive regulation of proteolysis;positive regulation of transport;regulation of transcription-DNA-templated		DNA binding;phosphorelay response regulator activity	23	80.6	27.924	0		+		5.01873	1.61492	5.428	1.5287	0.364248	-0.0862226
PA5206	argE	Q9HTY4	Acetylornithine deacetylase	Amino-acidbiosynthesis;Argininebiosynthesis;Cobalt;Completeproteome;Hydrolase;Metal-binding;Referenceproteome;Zinc	2-Oxocarboxylic acid metabolism;Arginine biosynthesis;Biosynthesis of amino acids;Biosynthesis of antibiotics;Biosynthesis of secondary metabolites;Metabolic pathways	Arginine biosynthesis	L-ornithine biosynthesis	arginine biosynthetic process;cellular amino acid biosynthetic process;cellular amino acid metabolic process		acetylornithine deacetylase activity;exodeoxyribonuclease VII activity;hydrolase activity	6	28.6	42.163	0		+		1.61528	2.53355	1.83398	2.88935	1.4513	0.355799
PA5217	PA5217	Q9HTX3	Probable binding protein component of ABC iron transporter PA5217	Completeproteome;Directproteinsequencing;Referenceproteome;Signal	ABC transporters						15	55.7	36.292	0	+	+		5.2776	2.68095	4.9983	1.79175	2.34952	-0.889209
PA5220	PA5220	Q9HTX0		Completeproteome;Referenceproteome							7	40.7	30.542	0		+	+	0.56745	1.02237	3.06398	4.41803	2.31342	3.39566
PA5234	PA5234	Q9HTV6		Completeproteome;Referenceproteome				oxidation-reduction process		oxidoreductase activity	12	67.4	34.011	0		+		0.784286	1.84949	1.32532	2.74224	0.876737	0.892753
PA5251	PA5251	Q9HTU3		Completeproteome;Referenceproteome				transmembrane transport	membrane		4	21.9	21.223	0		+		0.250276	0.835139	1.32609	2.15899	0.594915	1.32385
PA5273	PA5273	Q9HTS7		Completeproteome;Referenceproteome							5	19	25.536	0.0017247		+		0.238789	0.442184	2.74832	2.13321	1.28125	1.69103
PA5275	cyaY	Q9HTS5	Protein CyaY	Completeproteome;Referenceproteome				iron-sulfur cluster assembly		ferric iron binding	3	38	11.942	0		+		1.92081	-1.89705	3.4419	-1.34804	0.456295	0.549011
PA5279	PA5279	G3XD70		Completeproteome;Referenceproteome							8	58.4	25.767	0			+	1.72243	-1.3661	1.30996	0.851544	2.86841	2.21765
PA5285	PA5285	Q9HTR9		Completeproteome;Referenceproteome							7	81	11.168	0		+		0.946933	-0.209891	5.89585	-1.60586	4.60081	-1.39597
PA5291	PA5291	Q9HTR3		Cellmembrane;Completeproteome;Membrane;Referenceproteome;Transmembrane;Transmembranehelix;Transport				cellular hyperosmotic salinity response;glycine betaine transport;nitrogen compound transport	integral component of membrane;membrane	amine transmembrane transporter activity;glycine betaine:proton symporter activity;transmembrane transporter activity	12	16.9	73.454	0	+		+	4.51335	-3.42104	3.82017	-1.11057	3.59065	2.31047
PA5298	xpt	Q9HTQ6	Xanthine phosphoribosyltransferase	Completeproteome;Cytoplasm;Glycosyltransferase;Purinesalvage;Referenceproteome;Transferase	Biosynthesis of secondary metabolites;Metabolic pathways;Purine metabolism		xanthine and xanthosine salvage	nucleoside metabolic process;nucleotide metabolic process;purine-containing compound salvage;xanthine metabolic process		nitrate reductase activity;transferase activity-transferring pentosyl groups	13	84.7	20.607	0		+		3.23037	-1.70785	3.7098	-2.10495	1.00163	-0.397107
PA5313	PA5313	Q9HTP1		Aminotransferase;Completeproteome;Pyridoxalphosphate;Referenceproteome;Transferase	beta-Alanine metabolism;Metabolic pathways;Propanoate metabolism;Valine and leucine and isoleucine degradation			polyamine catabolic process		catalytic activity;pyridoxal phosphate binding;transaminase activity	23	82	48.347	0		+	+	0.735205	-0.458035	3.53826	1.53479	3.59876	1.99282
PA5315	rpmG	Q9HTN9	50S ribosomal protein L33	Completeproteome;Directproteinsequencing;Referenceproteome;Ribonucleoprotein;Ribosomalprotein;RNA-binding;tRNA-binding	Ribosome			translation	large ribosomal subunit;ribosome	structural constituent of ribosome	2	43.1	6.045	0		+	+	1.40146	-0.583997	4.98507	-2.34807	3.61632	-1.76408
PA5345	recG	Q9HTL3		ATP-binding;Completeproteome;Helicase;Hydrolase;Nucleotide-binding;Referenceproteome	Homologous recombination			cellular response to chromate;cellular response to oxidative stress;cellular response to selenite ion;cellular response to UV;DNA recombination;DNA repair		ATP binding;DNA helicase activity;four-way junction helicase activity;nucleic acid binding;transcription regulatory region DNA binding	11	25.3	76.178	0		+	+	0.159473	-0.53857	1.53436	2.37367	1.5215	2.91224
PA5346	PA5346	Q9HTL2		Completeproteome;Referenceproteome				single-species biofilm formation		aminoacyl-tRNA editing activity	14	52	51.427	0			+	1.69834	-2.81393	0.0755133	0.0959153	1.98779	2.90985
PA5359	PA5359	Q9HTJ9		Completeproteome;Referenceproteome				alkane catabolic process			5	42.4	16.471	0	+		+	4.23983	2.83375	0.536438	0.663132	2.23622	-2.17062
PA5362	PA5362	Q9HTJ8		Completeproteome;Referenceproteome						flavin adenine dinucleotide binding	9	25.8	49.984	0		+		1.16992	1.93171	1.875	2.87346	1.37488	0.941753
PA5367	pstA	Q9HTJ5		Completeproteome;Membrane;Referenceproteome;Transmembrane;Transmembranehelix;Transport	ABC transporters			phosphate ion transmembrane transport;transmembrane transport;transport	integral component of plasma membrane;membrane	inorganic phosphate transmembrane transporter activity	9	25.4	61.213	0		+		0.67246	1.47414	1.3554	2.10673	0.358169	0.63259
PA5368	pstC	G3XD02		Completeproteome;Membrane;Referenceproteome;Transmembrane;Transmembranehelix;Transport	ABC transporters			transmembrane transport;transport	membrane	protein binding	7	19.2	73.847	0.0003635		+	+	NaN	0	2.48233	2.32032	2.30001	2.29271
PA5406;PA5407	PA5406;PA5407	Q9HTF8	Cell division protein ZapA	Cellcycle;Celldivision;Completeproteome;Cytoplasm;Referenceproteome;Septation							5	56.4	12.445	0	+	+		6.41568	-7.44848	5.28527	-6.40777	1.04389	1.04071
PA5435	PA5435	Q9HTD1		Completeproteome;Referenceproteome	Biosynthesis of amino acids;Carbon metabolism;Citrate cycle (TCA cycle);Metabolic pathways;Microbial metabolism in diverse environments;Pyruvate metabolism			sodium ion transport		catalytic activity;oxaloacetate decarboxylase activity	42	78.7	66.095	0		+		4.01193	1.05846	4.75199	1.38486	3.36835	0.326394
PA5439	zwf	Q9HTC7	Glucose-6-phosphate 1-dehydrogenase	Carbohydratemetabolism;Completeproteome;Glucosemetabolism;NADP;Oxidoreductase;Referenceproteome	Biosynthesis of antibiotics;Biosynthesis of secondary metabolites;Carbon metabolism;Glutathione metabolism;Metabolic pathways;Microbial metabolism in diverse environments;Pentose phosphate pathway		heterolactic fermentation;pentose phosphate pathway;pentose phosphate pathway (oxidative branch);superpathway of glycolysis and Entner-Doudoroff	glucose metabolic process;oxidation-reduction process		glucose-6-phosphate dehydrogenase activity;NADP binding;oxidoreductase activity-acting on CH-OH group of donors	13	37.3	54.591	0		+		0.151427	0.511246	1.75838	2.6315	1.04687	2.12025
PA5441	PA5441	Q9HTC5		Completeproteome;Referenceproteome							32	58.3	80.036	0		+		2.26092	-1.26888	2.48588	-1.48571	1.12021	-0.21683
PA5445	PA5445	Q9HTC2		3D-structure;Completeproteome;Referenceproteome;Transferase	Biosynthesis of antibiotics;Biosynthesis of secondary metabolites;Butanoate metabolism;Carbon metabolism;Citrate cycle (TCA cycle);Metabolic pathways;Microbial metabolism in diverse environments;Pyruvate metabolism			acetate metabolic process;acetyl-CoA metabolic process;propionate metabolic process-methylcitrate cycle		acetate CoA-transferase activity;acetyl-CoA hydrolase activity;transferase activity	18	52.5	53.964	0		+		4.04456	1.12455	4.44965	1.37987	1.67915	0.255314
PA5450	wzt	G3XD58		ATP-binding;Completeproteome;Nucleotide-binding;Referenceproteome	ABC transporters			lipopolysaccharide transport;O antigen biosynthetic process	ATP-binding cassette (ABC) transporter complex-transmembrane substrate-binding subunit-containing;inner membrane pellicle complex	ATP binding;ATPase activity	2	7.8	47.153	0.00036088	+	+		5.13661	-5.93645	5.52011	-5.68254	NaN	0
PA5471	PA5471	Q9HT99		Completeproteome;Referenceproteome	beta-Lactam resistance			positive regulation of transporter activity;response to antibiotic;response to drug;RNA processing		RNA ligase activity	9	40.1	41.026	0		+	+	0.190168	-0.455779	2.01654	2.14423	1.72311	2.60001
PA5472	PA5472	Q9HT98		Completeproteome;Referenceproteome							9	55.3	29.148	0		+		2.8676	-1.24687	5.76008	-1.64882	0.853961	-0.401947
PA5475	PA5475	Q9HT95		Completeproteome;Referenceproteome						N-acetyltransferase activity	10	74.2	21	0		+	+	2.45624	0.829408	4.36715	-1.96492	4.59836	-2.79432
PA5481	PA5481	Q9HT89	Uncharacterized protein PA5481	Completeproteome;Disulfidebond;Periplasm;Referenceproteome;Signal				negative regulation of catalytic activity	periplasmic space		10	65.8	17.365	0	+	+		2.59174	4.11869	1.75426	2.72972	3.09599	-1.38897
PA5484	PA5484	Q9HT87	Histidine kinase	3D-structure;ATP-binding;Completeproteome;Kinase;Membrane;Nucleotide-binding;Phosphoprotein;Referenceproteome;Transferase;Transmembrane;Transmembranehelix	Two-component system			phosphorylation;signal transduction	integral component of membrane	phosphatase activity;phosphorelay sensor kinase activity;transferase activity-transferring phosphorus-containing groups	24	55	65.999	0		+		0.357557	0.554523	3.3441	2.76342	1.72465	2.20889
PA5487	PA5487	Q9HT84		Completeproteome;Referenceproteome						diguanylate cyclase activity	7	15.6	73.998	0		+	+	0.154567	-0.267973	1.919	1.90711	2.49008	2.17508
PA5496	nrdJb	Q9HT77		Completeproteome;Referenceproteome						ribonucleoside-diphosphate reductase activity-thioredoxin disulfide as acceptor	13	79	24.885	0		+	+	0.893884	-0.693837	2.77501	1.43795	2.82355	2.13179
PA5497	nrdJa	Q9HT76		Completeproteome;Referenceproteome	Metabolic pathways;Purine metabolism;Pyrimidine metabolism			DNA replication;oxidation-reduction process		cobalamin binding;nucleotide binding;ribonucleoside-diphosphate reductase activity-thioredoxin disulfide as acceptor	34	65.7	82.74	0		+		0.329262	0.190469	2.91203	1.37386	3.19872	1.18339
PA5504	PA5504	Q9HT69		Completeproteome;Membrane;Referenceproteome;Transmembrane;Transmembranehelix;Transport	ABC transporters			L-histidine import across plasma membrane;transmembrane transport	membrane		3	14.7	24.4	0	+	+		3.16939	-2.91655	2.50667	-2.72427	0.103708	0.192284
PA5505	PA5505	Q9HT68		3D-structure;Completeproteome;Receptor;Referenceproteome	ABC transporters						11	58.5	28.065	0		+		1.43015	-0.332418	3.94017	-1.35537	2.90423	-1.02296
PA5518	PA5518	Q9HT55		Antiport;Completeproteome;Iontransport;Membrane;Referenceproteome;Transmembrane;Transmembranehelix;Transport				cation transport;potassium ion transport;transmembrane transport	integral component of membrane	cation transmembrane transporter activity;solute:proton antiporter activity	12	30.3	59.794	0	+	+		3.64681	4.03938	3.93927	4.54076	4.32419	0.501379
PA5519	PA5519	Q9HT54		Completeproteome;Referenceproteome							6	42	21.215	0		+		1.45597	1.36714	1.94747	2.20295	0.631128	0.835813
PA5524	PA5524	Q9HT49		Completeproteome;Referenceproteome	Biosynthesis of unsaturated fatty acids;Biotin metabolism;Fatty acid biosynthesis;Fatty acid metabolism;Metabolic pathways						2	18.8	27.158	0.00036417		+		0.403192	0.398103	2.9898	1.77605	1.73245	1.37794
PA5528	PA5528	Q9HT45		Completeproteome;Referenceproteome							14	68	30.414	0	+	+		8.21379	2.85351	6.46272	2.6918	0.723077	-0.161709
PA5529	PA5529	Q9HT44		Completeproteome;Membrane;Referenceproteome;Transmembrane;Transport				cation transport;transmembrane transport	integral component of membrane	solute:proton antiporter activity	5	10.9	63.623	0		+		1.24827	2.39112	2.06454	2.56678	0.0749907	0.175663
PA5559	atpE	Q9HT15	ATP synthase subunit c	ATPsynthesis;Cellinnermembrane;Cellmembrane;CF(0);Completeproteome;Hydrogeniontransport;Iontransport;Lipid-binding;Membrane;Referenceproteome;Transmembrane;Transmembranehelix;Transport	Metabolic pathways;Oxidative phosphorylation		adenosine ribonucleotides de novo biosynthesis	ATP synthesis coupled proton transport;proton transmembrane transport	proton-transporting ATP synthase complex-coupling factor F(o);proton-transporting two-sector ATPase complex-proton-transporting domain	proton transmembrane transporter activity;proton-transporting ATP synthase activity-rotational mechanism;proton-transporting ATPase activity-rotational mechanism	2	21.2	8.6084	0.0027276		+		0.29118	-0.338578	2.52091	-1.60579	1.58465	-1.26721
UPI00000BF31E	UPI00000BF31E	UPI00000BF31E									8	67.9	17.245	0	+	+		3.73828	4.76202	4.2782	5.19083	0.735311	0.428816
UPI00000BF321	UPI00000BF321	UPI00000BF321									6	66	16.7	0	+	+		2.77046	2.64113	3.25907	3.18511	0.946572	0.54398
UPI00000BF323	UPI00000BF323	UPI00000BF323									10	44.7	33.997	0	+	+		3.87807	3.59303	4.13599	3.77753	0.421742	0.184505
UPI00000BF354	UPI00000BF354	UPI00000BF354									2	17.5	18.732	0		+		1.11757	1.62019	4.89454	2.71086	0.722399	1.09067
UPI00002244DE	UPI00002244DE	UPI00002244DE									14	44.1	50.608	0	+			3.23543	2.51542	0.716586	1.32762	0.645593	-1.1878
UPI0000F2F14B	UPI0000F2F14B	UPI0000F2F14B									10	79.6	15.757	0	+	+		7.80021	5.11997	7.27486	4.79518	2.20582	-0.324798
UPI0001545FBE	UPI0001545FBE	UPI0001545FBE									5	61.3	19.03	0.0017218		+		0.776777	1.26993	1.81061	1.58965	0.182109	0.319726
UPI000188FA39	UPI000188FA39	UPI000188FA39									5	63.9	12.455	0		+	+	0.490237	0.665054	4.88461	4.07408	3.02581	3.40902
UPI000188FA6D	UPI000188FA6D	UPI000188FA6D									9	50	29.137	0		+		0.44391	0.799233	2.12545	1.91496	0.785083	1.11572
UPI000188FA71	UPI000188FA71	UPI000188FA71									6	76.9	11.59	0	+	+		3.21974	3.61692	6.62591	4.52284	0.85908	0.905925
UPI000188FAC8	UPI000188FAC8	UPI000188FAC8									9	50.5	24.421	0		+	+	NaN	0	3.99887	3.06195	3.93771	3.39722
UPI000188FBF0	UPI000188FBF0	UPI000188FBF0									23	52.5	63.08	0	+	+		3.64664	4.41697	4.64286	5.36443	1.52814	0.947455
UPI000188FCAD	UPI000188FCAD	UPI000188FCAD									2	72.2	6.3108	0	+	+		3.84976	3.06768	3.55038	2.69296	1.07787	-0.374712
UPI000188FCAE	UPI000188FCAE	UPI000188FCAE									8	70.5	15.744	0	+	+		5.63131	6.22518	4.88465	5.3543	1.70158	-0.870885
UPI000188FCCF	UPI000188FCCF	UPI000188FCCF									9	67.7	20.7	0		+	+	NaN	0	3.30814	4.74785	4.99547	4.45187
UPI000188FE9D	UPI000188FE9D	UPI000188FE9D									7	47.9	13.41	0	+	+		5.63832	5.3538	6.30295	5.82618	1.25375	0.472381
UPI000188FEA1	UPI000188FEA1	UPI000188FEA1									4	23	28.503	0.0017212		+		2.23687	-1.97403	1.90903	-3.8386	0.801019	-1.86457
UPI000188FF3B	UPI000188FF3B	UPI000188FF3B									5	61.2	14.39	0		+		0.528782	0.916574	2.13473	2.10354	0.670501	1.18697
UPI000188FF3D	UPI000188FF3D	UPI000188FF3D									9	78.7	14.817	0	+	+		4.59842	4.61993	4.80371	5.5269	1.98437	0.906976
UPI000188FF3E	UPI000188FF3E	UPI000188FF3E									5	51.5	24.63	0	+	+		5.97971	4.77129	6.36774	4.78808	0.036329	0.0167937
UPI000188FF42	UPI000188FF42	UPI000188FF42									9	70.7	23.113	0	+	+		2.60715	3.04144	2.63022	3.12648	0.133241	0.0850444
UPI000188FFEC	UPI000188FFEC	UPI000188FFEC									37	75	78.811	0	+	+		3.84	6.74976	3.7527	6.48391	0.727075	-0.26586
UPI000188FFEE	UPI000188FFEE	UPI000188FFEE									48	48.9	158.85	0	+	+		4.80171	4.21236	5.15518	4.65099	1.74554	0.438625
UPI000188FFF0	UPI000188FFF0	UPI000188FFF0									15	48.3	61.384	0	+	+		4.71506	6.28295	4.74991	6.32616	0.232922	0.0432067
UPI00018A58B8;UPI000188FEC9	UPI00018A58B8;UPI000188FEC9	UPI00018A58B8;UPI000188FEC9									6	73.7	13.041	0	+	+		6.36525	9.05076	6.60749	9.1316	0.192239	0.0808401
UPI00021205A1;UPI00015C0934	UPI00021205A1;UPI00015C0934	UPI00021205A1;UPI00015C0934									9	49.6	27.133	0		+		0.351115	0.864893	2.44095	2.87998	1.185	2.01509
UPI0002E148E0	UPI0002E148E0	UPI0002E148E0									2	27.7	10.393	0	+	+		3.43943	2.80123	3.98306	3.15508	0.784633	0.353848
UPI000351023D	UPI000351023D	UPI000351023D									7	58.9	10.118	0		+		0.381848	0.755593	3.17025	1.64226	0.481163	0.886665
UPI00036E60EB	UPI00036E60EB	UPI00036E60EB									13	51.8	37.583	0	+	+		4.0302	4.77432	4.23621	4.73657	0.0601276	-0.0377507
UPI0003D65A88	UPI0003D65A88	UPI0003D65A88									7	67	11.331	0	+	+		4.20299	4.92633	4.56547	5.38923	1.3386	0.462905

## Sheet: 4hUntx Comparisons
PA Locus	Gene name	Majority protein IDs	Protein name	Keywords	KEGG	KEGG InterPro	PseudoCyc	GOBP	GOCC	GOMF	Peptides	Sequence coverage [%]	Mol. weight [kDa]	Q-value	Student's T-test Significant LL1 4hUntx_PAO1 4hUntx	Student's T-test Significant B58 4hUntx_PAO1 4hUntx	Student's T-test Significant B58 4hUntx_LL1 4hUntx	(-) Log10 Student's T-test p-value LL1 4hUntx_PAO1 4hUntx	Student's T-test Difference LL1 4hUntx_PAO1 4hUntx	(-) Log10 Student's T-test p-value B58 4hUntx_PAO1 4hUntx	Student's T-test Difference B58 4hUntx_PAO1 4hUntx	(-) Log10 Student's T-test p-value B58 4hUntx_LL1 4hUntx	Student's T-test Difference B58 4hUntx_LL1 4hUntx
PA0005	lptA	Q9I7C1		Acyltransferase;Completeproteome;Referenceproteome;Transferase	Biosynthesis of secondary metabolites;Glycerolipid metabolism;Glycerophospholipid metabolism;Metabolic pathways		CDP-diacylglycerol biosynthesis II;superpathway of phospholipid biosynthesis I (bacteria)	phospholipid biosynthetic process		lysophosphatidic acid acyltransferase activity;transferase activity-transferring acyl groups	7	33.1	28.66	0	+			2.51341	-2.61947	3.24156	-1.05816	1.51232	1.56131
PA0034	PA0034	P24908	Putative transcriptional regulator	Completeproteome;DNA-binding;Phosphoprotein;Referenceproteome;Transcription;Transcriptionregulation;Two-componentregulatorysystem				phosphorelay signal transduction system;regulation of transcription-DNA-templated		DNA binding	3	11.6	22.859	0.0076795	+			1.86366	4.19316	0.455075	1.64637	1.20415	-2.54679
PA0039	PA0039	Q9I793		Completeproteome;Referenceproteome							4	73.3	7.9233	0		+		5.66605	1.34485	6.09186	1.75467	2.36626	0.409813
PA0040	PA0040	Q9I792		Completeproteome;Referenceproteome				protein transport			21	41.6	63.191	0		+		2.15536	-2.01901	3.11998	-1.61493	0.394452	0.404075
PA0044	exoT	Q9I788		3D-structure;Completeproteome;Referenceproteome				pathogenesis	extracellular region	GTPase activator activity	15	49.2	48.514	0		+	+	0.0513863	0.07833	5.35744	6.96794	5.77584	6.88961
PA0046	PA0046	Q9I786		Completeproteome;Referenceproteome							2	26.5	12.865	0	+	+		3.00327	-3.2734	2.9123	-3.20029	NaN	0
PA0051	phzH	Q9I781		Completeproteome;Referenceproteome	Alanine and aspartate and glutamate metabolism;Biosynthesis of secondary metabolites;Metabolic pathways		guanosine ribonucleotides de novo biosynthesis;Phenazine biosynthesis	asparagine biosynthetic process;phenazine biosynthetic process		asparagine synthase (glutamine-hydrolyzing) activity;catalytic activity	17	44.8	69.503	0		+	+	0.256272	-0.326661	4.49718	4.62864	4.78723	4.9553
PA0059	osmC	Q9I773		Completeproteome;Referenceproteome				response to oxidative stress		peroxidase activity	8	72.8	15.61	0	+	+		3.3743	2.22447	3.04099	1.85879	2.08361	-0.365684
PA0070	PA0070	Q9I762		Completeproteome;Referenceproteome							19	66.1	31.716	0	+	+		5.17134	-2.19921	4.3004	-1.5759	2.91135	0.623316
PA0071	PA0071	Q9I761		Completeproteome;Referenceproteome							14	35.3	61.923	0	+	+		4.7646	-4.46556	2.40136	-3.09886	1.01399	1.36669
PA0074	ppkA	Q9I758		Completeproteome;Kinase;Referenceproteome;Serine/threonine-proteinkinase;Transferase	Bacterial secretion system;Biofilm formation - Pseudomonas aeruginosa			positive regulation of protein secretion;protein phosphorylation		ATP binding;protein kinase activity;protein serine/threonine kinase activity	32	44.7	110.02	0	+		+	4.63923	-3.9662	1.36092	-1.36407	2.79853	2.60213
PA0075	pppA	Q9I757		Completeproteome;Referenceproteome	Bacterial secretion system;Biofilm formation - Pseudomonas aeruginosa			negative regulation of protein secretion		catalytic activity;protein serine/threonine phosphatase activity	8	55.4	25.904	0	+	+		3.96835	-2.62484	2.68197	-2.0184	0.66591	0.606441
PA0077	icmF1	Q9I755		Completeproteome;Referenceproteome	Bacterial secretion system;Biofilm formation - Pseudomonas aeruginosa						50	58.3	121.46	0	+			3.18723	-2.31527	1.68028	-0.730053	2.60807	1.58522
PA0078	PA0078	Q9I754		3D-structure;Completeproteome;Referenceproteome	Bacterial secretion system						18	54.6	48.97	0	+		+	2.56099	-4.35548	1.69782	-0.973571	2.13451	3.38191
PA0079	PA0079	Q9I753		Completeproteome;Referenceproteome	Biofilm formation - Pseudomonas aeruginosa						25	70.5	48.274	0	+		+	2.26736	-4.76111	0.967601	-0.480235	2.09828	4.28088
PA0080	PA0080	Q9I752		3D-structure;Completeproteome;Referenceproteome	Bacterial secretion system						4	47.4	16.93	0	+	+	+	4.74506	-4.3169	2.25539	-1.65694	3.40888	2.65995
PA0081	fha1	Q9I751		Completeproteome;Referenceproteome	Bacterial secretion system;Biofilm formation - Pseudomonas aeruginosa					protein binding	13	28	53.31	0	+			2.68217	-2.34751	1.72832	-1.00389	1.90457	1.34363
PA0082	PA0082	Q9I750		Completeproteome;Referenceproteome	Biofilm formation - Pseudomonas aeruginosa				type VI protein secretion system complex	identical protein binding;protein binding	15	75.9	36.679	0	+			1.83607	-3.0161	1.67696	-1.38045	0.903117	1.63565
PA0083	PA0083	Q9I749		3D-structure;Completeproteome;Referenceproteome	Biofilm formation - Pseudomonas aeruginosa						13	55.2	18.785	0	+	+		3.9929	-3.37381	3.68374	-1.55423	2.54228	1.81958
PA0084	PA0084	Q9I748		Completeproteome;Referenceproteome	Biofilm formation - Pseudomonas aeruginosa						28	83.9	55.771	0	+		+	5.28565	-2.67132	3.20934	-1.11597	6.20902	1.55535
PA0085	hcp1	Q9I747	Protein hcp1	3D-structure;Completeproteome;Referenceproteome;Secreted	Bacterial secretion system;Biofilm formation - Pseudomonas aeruginosa						9	70.4	17.414	0	+	+		5.7376	-3.00345	3.74749	-1.63285	4.69057	1.3706
PA0088	PA0088	Q9I744		Completeproteome;Referenceproteome							19	49.4	69.483	0		+		0.935336	-1.83508	3.28498	-1.51897	0.117295	0.316105
PA0090	clpV1	Q9I742	Protein ClpV1	3D-structure;ATP-binding;Chaperone;Coiledcoil;Completeproteome;Cytoplasm;Nucleotide-binding;Referenceproteome	Bacterial secretion system;Biofilm formation - Pseudomonas aeruginosa			protein metabolic process		ATP binding	56	66.9	98.737	0	+	+	+	4.13678	-6.03426	3.25961	-2.17897	3.12481	3.85529
PA0094	PA0094	Q9I738		3D-structure;Completeproteome;Referenceproteome				chaperone-mediated protein transport		protein binding	6	61.1	16.488	0	+	+		4.49478	-5.45093	3.15585	-3.7678	1.22657	1.68313
PA0100	PA0100	Q9I732		Completeproteome;Referenceproteome							7	44.1	33.723	0	+	+		6.71826	-4.9385	6.74745	-4.79843	NaN	0
PA0102	PA0102	Q9I730	Carbonic anhydrase	Completeproteome;Lyase;Referenceproteome;Zinc	Nitrogen metabolism			carbon utilization		carbonate dehydratase activity;zinc ion binding	14	60.3	26.622	0	+	+		6.79835	1.65779	6.98287	2.46785	4.54345	0.810065
PA0122	PA0122	Q9I710		Completeproteome;Referenceproteome				hemolysis by symbiont of host erythrocytes		glycolipid binding	7	91.9	14.579	0		+	+	0.822175	1.23135	6.58494	6.61472	3.58943	5.38337
PA0126	PA0126	Q9I706		Completeproteome;Referenceproteome							10	55.3	22.367	0	+	+		3.70936	-3.52485	3.95599	-2.5076	1.52299	1.01726
PA0128	PA0128	Q9I704		3D-structure;Completeproteome;Metal-binding;Referenceproteome;Zinc	Microbial metabolism in diverse environments						3	31.9	12.164	0	+		+	3.6105	-4.11386	2.36481	-1.11961	2.88568	2.99425
PA0141	PA0141	Q9I6Z1		Completeproteome;Referenceproteome				phosphorus metabolic process		polyphosphate kinase activity	23	68.9	40.788	0	+	+		5.76066	-2.39814	5.82984	-2.73635	1.68023	-0.338213
PA0143	nuh	Q9I6Y9		Completeproteome;Glycosidase;Hydrolase;Referenceproteome	Metabolic pathways;Nicotinate and nicotinamide metabolism;Purine metabolism			nucleotide metabolic process;purine nucleotide metabolic process		hydrolase activity-hydrolyzing N-glycosyl compounds;purine nucleosidase activity	17	63.7	37.542	0	+	+		3.35353	3.44196	4.04543	4.49214	4.19082	1.05018
PA0156	PA0156	Q9I6X6		Cellcycle;Celldivision;Completeproteome;Referenceproteome				transmembrane transport	membrane	transmembrane transporter activity	13	61.4	40.361	0	+	+		3.57156	1.95845	3.66211	2.00528	0.110812	0.0468292
PA0158	PA0158	Q9I6X4		Cellcycle;Celldivision;Completeproteome;Referenceproteome				transmembrane transport	membrane	transmembrane transporter activity	21	27.7	111.95	0		+		1.03477	1.5041	1.90748	1.72664	0.101861	0.222544
PA0162	opdC	Q9I6X0		3D-structure;Completeproteome;Referenceproteome					integral component of membrane		11	38.7	48.856	0	+	+		4.35117	-3.61767	4.40768	-3.49368	0.096072	0.123983
PA0165	PA0165	Q9I6W7		Completeproteome;Referenceproteome					cell outer membrane		4	19.8	31.431	0	+	+		4.81416	-5.37679	4.61484	-5.53711	0.0960953	-0.160321
PA0170	PA0170	Q9I6W2		Completeproteome;Referenceproteome							6	78.6	14.553	0	+	+		3.09314	-3.90699	5.89102	-3.82887	0.0414024	0.0781212
PA0171	PA0171	Q9I6W1		Completeproteome;Referenceproteome							10	62.2	19.8	0	+	+		3.66253	-3.61588	3.54324	-3.65015	NaN	0
PA0176	aer2	Q9I6V6		3D-structure;Completeproteome;Heme;Iron;Metal-binding;Referenceproteome	Bacterial chemotaxis;Two-component system			aerotaxis;chemotaxis;signal transduction	integral component of membrane;membrane	transmembrane signaling receptor activity	18	33.9	72.59	0			+	0.407247	1.04619	0.753078	-1.8309	2.70203	-2.87709
PA0179	PA0179	Q9I6V3		Completeproteome;Referenceproteome	Bacterial chemotaxis;Two-component system			phosphorelay signal transduction system			3	41.3	13.148	0			+	1.2195	1.0382	1.21608	-1.05648	4.36422	-2.09468
PA0180	cttP	Q9I6V2		Completeproteome;Referenceproteome	Bacterial chemotaxis;Two-component system			chemotaxis;signal transduction	membrane	transmembrane signaling receptor activity	12	40	42.773	0		+		0.711257	1.70192	1.60205	2.50768	0.447167	0.805755
PA0195	pntAA	Q14T74		Completeproteome;Referenceproteome	Metabolic pathways;Nicotinate and nicotinamide metabolism			generation of precursor metabolites and energy;transport			22	74.5	38.682	0	+	+		3.65768	4.54808	3.56923	4.35911	1.14209	-0.188973
PA0196	pntB	Q9I6T9	NAD(P) transhydrogenase subunit beta	Cellinnermembrane;Cellmembrane;Completeproteome;Membrane;NAD;NADP;Oxidoreductase;Referenceproteome	Metabolic pathways;Nicotinate and nicotinamide metabolism			oxidation-reduction process	integral component of membrane	NAD(P)+ transhydrogenase (AB-specific) activity;NADP binding	8	25.1	49.946	0	+	+		5.90109	5.76285	6.0782	6.07684	2.53066	0.313992
PA0249	PA0249	Q9I6P0		Completeproteome;Referenceproteome;Transferase						N-acetyltransferase activity	2	15.5	16.322	0.0010388		+		3.74332	1.56028	3.62797	1.44916	0.843309	-0.111117
PA0250	PA0250	Q9I6N9		Completeproteome;Referenceproteome							7	71.5	15.667	0		+		0.391637	0.651994	2.12663	2.40904	2.08129	1.75704
PA0269	PA0269	Q9I6M1	Alkyl hydroperoxide reductase AhpD	3D-structure;Antioxidant;Completeproteome;Disulfidebond;Oxidoreductase;Peroxidase;Redox-activecenter;Referenceproteome				oxidation-reduction process		peroxiredoxin activity	9	84.1	16.202	0		+		0.0852131	-0.18574	1.79569	1.99601	1.80755	2.18175
PA0277	PA0277	Q9I6L3		Completeproteome;Hydrolase;Metalloprotease;Protease;Referenceproteome;Zinc				proteolysis		metalloendopeptidase activity	10	62.7	26.626	0	+	+	+	4.55055	-4.10992	3.35139	-2.34245	4.12639	1.76747
PA0280	cysA	Q9I6L0	Sulfate/thiosulfate import ATP-binding protein CysA	ATP-binding;Cellinnermembrane;Cellmembrane;Completeproteome;Hydrolase;Membrane;Nucleotide-binding;Referenceproteome;Sulfatetransport;Transport	ABC transporters;Sulfur metabolism			sulfate transport;transport	ATP-binding cassette (ABC) transporter complex;membrane	ATP binding;ATPase activity;ATPase-coupled sulfate transmembrane transporter activity	8	41	36.795	0		+		4.51076	-1.56779	4.89426	-1.72888	0.446516	-0.161093
PA0281	cysW	Q9I6K9		Completeproteome;Membrane;Referenceproteome;Transmembrane;Transmembranehelix	ABC transporters;Sulfur metabolism			sulfate transport;transmembrane transport;transport	membrane;plasma membrane	ATPase-coupled sulfate transmembrane transporter activity	2	11.1	31.348	0		+		3.04542	-1.3619	3.69576	-2.67588	2.46333	-1.31398
PA0282	cysT	Q9I6K8		Completeproteome;Membrane;Referenceproteome;Transmembrane;Transmembranehelix	ABC transporters;Sulfur metabolism			sulfate transport;transmembrane transport;transport	membrane;plasma membrane	ATPase-coupled sulfate transmembrane transporter activity	3	12.5	29.293	0	+	+		3.11073	-2.01666	2.79924	-2.7643	0.639702	-0.747641
PA0283	sbp	Q9I6K7		Completeproteome;Referenceproteome	ABC transporters;Sulfur metabolism			sulfate transport;transport		ATPase-coupled sulfate transmembrane transporter activity;sulfur compound binding	6	24.4	36.433	0		+		0.323746	-1.10382	1.5357	-2.80681	0.761177	-1.70299
PA0284	PA0284	Q9I6K6		Completeproteome;Referenceproteome							2	31.7	6.7326	0	+	+		4.63079	-4.97597	5.63961	-4.25412	NaN	0
PA0285	PA0285	Q9I6K5		Completeproteome;Referenceproteome				regulation of transcription-DNA-templated		protein binding	24	41.2	86.38	0		+		1.35922	1.57352	1.74435	1.99102	1.47188	0.417501
PA0291	oprE	G3XDA5		3D-structure;Completeproteome;Referenceproteome					integral component of membrane;outer membrane	porin activity	25	67.6	49.666	0	+	+		7.94996	-2.46117	8.29166	-2.90012	4.66766	-0.438955
PA0293;PA3502	aguB;PA3502	Q9I6J8		Completeproteome;Hydrolase;Referenceproteome	Arginine and proline metabolism;Metabolic pathways		arginine degradation II;L-arginine degradation IV (arginine decarboxylase/agmatine deiminase pathway)	nitrogen compound metabolic process;polyamine biosynthetic process;putrescine biosynthetic process from arginine		N-carbamoylputrescine amidase activity	13	75	32.759	0	+	+	+	4.44972	3.43584	1.27571	-2.83559	2.78074	-6.27143
PA0295	PA0295	Q9I6J6		Completeproteome;Referenceproteome	Quorum sensing			polyamine transport	periplasmic space	polyamine binding	14	58.6	38.981	0	+			2.77822	-2.15466	3.72772	-1.03404	1.50414	1.12062
PA0300	spuD	Q9I6J1	Putrescine-binding periplasmic protein SpuD	3D-structure;Completeproteome;Disulfidebond;Periplasm;Referenceproteome;Signal;Transport	ABC transporters			polyamine transport	periplasmic space	polyamine binding;putrescine binding	14	56.9	40.629	0		+		1.59617	1.18211	3.02424	2.31986	3.36119	1.13775
PA0309	PA0309	Q9I6I2		Completeproteome;Referenceproteome							13	56.8	27.021	0		+	+	0.097085	-0.249246	2.70999	3.2983	2.3223	3.54754
PA0312	PA0312	Q9I6H9		Completeproteome;Referenceproteome							5	50.6	17.414	0		+		0.0984586	-0.0461311	3.67613	-1.33623	2.87053	-1.2901
PA0314	PA0314	Q9I6H7		Completeproteome;Referenceproteome	ABC transporters						14	55.9	28.005	0	+	+		3.92162	3.46831	5.10942	4.69437	1.84429	1.22606
PA0315	PA0315	Q9I6H6		Completeproteome;Referenceproteome							6	62.1	15.463	0	+	+		4.52301	6.63466	4.83787	7.60192	2.48421	0.967257
PA0328	PA0328	Q9I6G3		Completeproteome;Referenceproteome				cell motility;pathogenesis	outer membrane	aminopeptidase activity;autotransporter activity	7	14.4	70.362	0		+		1.36344	-1.55205	2.93181	-2.07173	0.314639	-0.519688
PA0355	pfpI	Q9I6D8		Completeproteome;Hydrolase;Protease;Referenceproteome				bacterial-type flagellum-dependent swarming motility;cellular protein metabolic process;cellular response to antibiotic;single-species biofilm formation;single-species biofilm formation on inanimate substrate			11	83.2	19.245	0	+	+		2.12727	2.3745	1.95161	2.13173	0.690409	-0.242778
PA0361	PA0361	Q9I6D3		Completeproteome;Referenceproteome	Cyanoamino acid metabolism;Glutathione metabolism;Metabolic pathways;Taurine and hypotaurine metabolism			glutathione catabolic process		glutathione hydrolase activity	8	28.1	62.061	0		+		0.0307484	0.0600629	1.71453	1.90143	2.49275	1.84137
PA0364	PA0364	Q9I6D0		Completeproteome;Referenceproteome				oxidation-reduction process		flavin adenine dinucleotide binding;oxidoreductase activity-acting on CH-OH group of donors	22	64	57.805	0	+	+	+	5.64497	6.19256	4.04185	3.71637	4.36182	-2.47619
PA0365	PA0365	Q9I6C9		Completeproteome;Referenceproteome							6	49.5	19.558	0	+	+	+	5.33754	5.69475	1.49021	2.18767	2.52506	-3.50709
PA0366	calB	Q9I6C8	Probable coniferyl aldehyde dehydrogenase	Completeproteome;NAD;Oxidoreductase;Referenceproteome				cellular aldehyde metabolic process;oxidation-reduction process		oxidoreductase activity;oxidoreductase activity-acting on the aldehyde or oxo group of donors-NAD or NADP as acceptor	26	57.4	52.875	0	+	+	+	5.13828	8.66595	4.00522	5.63903	5.87213	-3.02692
PA0386	PA0386	Q9I6A9		Completeproteome;Referenceproteome				porphyrin-containing compound biosynthetic process	cytoplasm	4 iron-4 sulfur cluster binding;catalytic activity;coproporphyrinogen oxidase activity;iron-sulfur cluster binding	5	24.7	42.56	0		+		2.30812	2.05218	4.24594	3.20749	1.46154	1.15531
PA0388	PA0388	Q9I6A7		3D-structure;Completeproteome;Referenceproteome							6	64	15.302	0	+	+		3.49288	3.0587	4.44553	3.8182	1.57912	0.759506
PA0389	PA0389	Q9I6A6		Completeproteome;Referenceproteome							10	76.7	23.773	0		+	+	1.60002	-0.604407	3.30724	-2.66712	2.6258	-2.06271
PA0390	metX	P57714	Homoserine O-acetyltransferase	Acyltransferase;Amino-acidbiosynthesis;Completeproteome;Cytoplasm;Methioninebiosynthesis;Referenceproteome;Transferase	Biosynthesis of antibiotics;Cysteine and methionine metabolism;Metabolic pathways		L-homocysteine biosynthesis;L-methionine biosynthesis III;superpathway of sulfur amino acid biosynthesis (Saccharomyces cerevisiae)	biosynthetic process;cellular amino acid metabolic process;sulfur compound metabolic process		NADH dehydrogenase (ubiquinone) activity;transferase activity-transferring acyl groups other than amino-acyl groups	13	53.3	41.834	0		+	+	0.941109	-0.223369	5.89177	-2.06389	5.78466	-1.84052
PA0395	pilT	P24559	Twitching mobility protein	3D-structure;ATP-binding;Completeproteome;Cytoplasm;Fimbriumbiogenesis;Nucleotide-binding;Referenceproteome;Transport				pilus retraction;type IV pilus-dependent motility	type IV pilus	ATP binding;ATPase activity	16	57	38.02	0	+	+		2.70874	2.89012	2.20184	2.26722	2.97168	-0.6229
PA0411	pilJ	P42257	Protein PilJ	Cellinnermembrane;Cellmembrane;Completeproteome;Membrane;Methylation;Referenceproteome;Transducer;Transmembrane;Transmembranehelix	Biofilm formation - Pseudomonas aeruginosa;Two-component system			chemotaxis;signal transduction	integral component of membrane;membrane	transmembrane signaling receptor activity	23	43.7	72.527	0		+		5.25805	-1.19438	5.6614	-1.2096	0.0807358	-0.0152202
PA0414	chpB	G3XD63	Protein-glutamate methylesterase	Chemotaxis;Completeproteome;Cytoplasm;Hydrolase;Phosphoprotein;Referenceproteome	Two-component system			chemotaxis;phosphorelay signal transduction system	cytoplasm	phosphorelay response regulator activity;protein-glutamate methylesterase activity	3	14	37.237	0		+		2.36833	-1.49717	2.42133	-1.54136	0.0611794	-0.0441909
PA0420	bioA	Q9I693	Adenosylmethionine-8-amino-7-oxononanoate aminotransferase	Aminotransferase;Biotinbiosynthesis;Completeproteome;Cytoplasm;Pyridoxalphosphate;Referenceproteome;S-adenosyl-L-methionine;Transferase	Biotin metabolism;Metabolic pathways		biotin biosynthesis II	biotin biosynthetic process;biotin metabolic process;cofactor biosynthetic process		adenosylmethionine-8-amino-7-oxononanoate transaminase activity;catalytic activity;pyridoxal phosphate binding;sedoheptulose-7-phosphate:D-glyceraldehyde-3-phosphate glyceronetransferase activity;transaminase activity	30	81.8	52.477	0		+		4.75108	1.00606	6.12877	1.92395	5.91207	0.917884
PA0423	PA0423	Q9I690	UPF0312 protein PA0423	Completeproteome;Periplasm;Referenceproteome;Signal					extracellular space		14	84.8	20.776	0	+	+		5.28679	3.1811	5.1768	3.11589	0.300949	-0.0652056
PA0424	mexR	P52003	Multidrug resistance operon repressor	3D-structure;Completeproteome;DNA-binding;Referenceproteome;Repressor;Transcription;Transcriptionregulation	beta-Lactam resistance			negative regulation of protein secretion;negative regulation of transcription-DNA-templated;negative regulation of transmembrane transport;regulation of transcription-DNA-templated		DNA-binding transcription factor activity;transcription regulatory region DNA binding	11	81.6	16.964	0	+	+		2.60198	5.9712	2.77637	6.42707	1.60635	0.455873
PA0426	mexB	P52002	Multidrug resistance protein MexB	3D-structure;Antibioticresistance;Cellinnermembrane;Cellmembrane;Completeproteome;Directproteinsequencing;Membrane;Referenceproteome;Transmembrane;Transmembranehelix;Transport	beta-Lactam resistance;Cationic antimicrobial peptide (CAMP) resistance			ion transport;transmembrane transport;xenobiotic transport	integral component of membrane;membrane	drug transmembrane transporter activity;efflux transmembrane transporter activity;transmembrane transporter activity	38	45.7	112.79	0	+		+	7.03907	-8.96512	2.77774	1.19972	8.3451	10.1648
PA0427	oprM	Q51487	Outer membrane protein OprM	3D-structure;Antibioticresistance;Celloutermembrane;Completeproteome;Directproteinsequencing;Lipoprotein;Membrane;Palmitate;Referenceproteome;Signal;Transmembrane;Transmembranebetastrand;Transport	beta-Lactam resistance;Quorum sensing			transmembrane transport	membrane	drug transmembrane transporter activity;efflux transmembrane transporter activity;transmembrane transporter activity	29	70.5	52.598	0			+	3.8411	-0.901787	4.62811	1.12512	7.00873	2.0269
PA0436	PA0436	Q9I681		Completeproteome;DNA-binding;Referenceproteome;Transcription;Transcriptionregulation				negative regulation of transcription-DNA-templated		DNA binding	3	21.8	23.718	0		+		0.614517	0.757396	1.72235	1.74005	2.10101	0.982658
PA0461	PA0461	Q9I657		Completeproteome;Referenceproteome						transferase activity-transferring acyl groups	7	25.1	34.31	0	+	+		4.00893	-2.9473	4.76589	-3.44735	0.579485	-0.500055
PA0464	creC	Q9I654	Histidine kinase	ATP-binding;Completeproteome;Kinase;Membrane;Nucleotide-binding;Phosphoprotein;Referenceproteome;Transferase;Transmembrane;Transmembranehelix;Two-componentregulatorysystem	Two-component system			phosphorelay signal transduction system;signal transduction	integral component of membrane	phosphorelay sensor kinase activity	6	19.2	52.302	0	+	+		1.83738	5.96818	1.78076	5.80856	0.370603	-0.159621
PA0470	fiuA	Q9I648		Completeproteome;Membrane;Receptor;Referenceproteome;TonBbox				cell surface receptor signaling pathway;ferrichrome import into cell;siderophore transport	cell outer membrane;outer membrane	ferrichrome transmembrane transporter activity;siderophore uptake transmembrane transporter activity;signaling receptor activity	21	39.3	88.212	0		+	+	2.02283	-1.41297	3.03828	-4.7185	2.25258	-3.30553
PA0482	glcB	Q9I636	Malate synthase G	Completeproteome;Cytoplasm;Glyoxylatebypass;Magnesium;Metal-binding;Oxidation;Referenceproteome;Transferase;Tricarboxylicacidcycle	Biosynthesis of secondary metabolites;Carbon metabolism;Glyoxylate and dicarboxylate metabolism;Metabolic pathways;Microbial metabolism in diverse environments;Pyruvate metabolism	Glyoxylate and dicarboxylate metabolism;Pyruvate metabolism	glyoxylate cycle;superpathway of glycolysis and pyruvate dehydrogenase and TCA and and glyoxylate bypass;superpathway of glyoxylate bypass and TCA	glyoxylate cycle		catalytic activity;malate synthase activity	51	83.6	78.659	0	+	+		6.92117	1.71857	7.68558	1.89476	2.24736	0.176185
PA0494	PA0494	Q9I624		Completeproteome;Referenceproteome	Biosynthesis of antibiotics;Biosynthesis of secondary metabolites;Carbon metabolism;Fatty acid biosynthesis;Fatty acid metabolism;Metabolic pathways;Microbial metabolism in diverse environments;Propanoate metabolism;Pyruvate metabolism					ATP binding;metal ion binding	8	34.7	50.07	0	+	+		3.69863	-3.25292	4.49358	-3.43363	NaN	0
PA0500	bioB	Q9I618	Biotin synthase	2Fe-2S;4Fe-4S;Biotinbiosynthesis;Completeproteome;Iron;Iron-sulfur;Metal-binding;Referenceproteome;S-adenosyl-L-methionine;Transferase	Biotin metabolism;Metabolic pathways		biotin biosynthesis II	biotin biosynthetic process		biotin synthase activity;catalytic activity;iron-sulfur cluster binding	17	68.5	39.113	0		+		3.79583	0.953232	4.25154	1.23741	2.14801	0.284178
PA0501	bioF	Q9I617	8-amino-7-oxononanoate synthase	Biotinbiosynthesis;Completeproteome;Pyridoxalphosphate;Referenceproteome;Transferase							12	61.6	42.237	0	+	+		5.13889	3.42089	5.21673	3.68056	0.8679	0.259665
PA0502	PA0502	Q9I616		Completeproteome;Referenceproteome	Biotin metabolism;Metabolic pathways						8	54.6	26.494	0		+		2.6941	1.68849	3.37109	1.8201	0.212248	0.131615
PA0503	bioC	Q9I615	Malonyl-[acyl-carrier protein] O-methyltransferase	Biotinbiosynthesis;Completeproteome;Methyltransferase;Referenceproteome;S-adenosyl-L-methionine;Transferase	Biotin metabolism;Metabolic pathways			biotin biosynthetic process		carboxyl-O-methyltransferase activity;methyltransferase activity	11	52.2	29.712	0	+	+		1.87119	2.90915	1.64879	2.57395	0.841892	-0.335198
PA0504	bioD	Q9I614	ATP-dependent dethiobiotin synthetase BioD	ATP-binding;Biotinbiosynthesis;Completeproteome;Cytoplasm;Ligase;Magnesium;Metal-binding;Nucleotide-binding;Referenceproteome	Biotin metabolism;Metabolic pathways		biotin biosynthesis II	biotin biosynthetic process		ATP binding;dethiobiotin synthase activity;magnesium ion binding	11	69.3	23.337	0	+	+		2.9295	2.45717	2.73202	2.33832	0.408478	-0.118859
PA0510	PA0510	G3XD80		Completeproteome;Methyltransferase;Referenceproteome;S-adenosyl-L-methionine;Transferase	Biosynthesis of secondary metabolites;Metabolic pathways;Porphyrin and chlorophyll metabolism		adenosylcobalamin biosynthesis II (late cobalt incorporation);cob(II)yrinate a-c-diamide biosynthesis II (late cobalt incorporation)	anaerobic respiration;coenzyme biosynthetic process;heme biosynthetic process;oxidation-reduction process;siroheme biosynthetic process		methyltransferase activity	9	55.6	29.654	0		+		1.09008	-0.952535	5.46951	-2.70501	1.98689	-1.75247
PA0511	nirJ	G3XD10		Completeproteome;Referenceproteome				cofactor biosynthetic process;generation of precursor metabolites and energy;heme biosynthetic process		catalytic activity;iron-sulfur cluster binding	12	40.1	43.952	0	+	+		1.45119	-3.34861	2.88667	-2.33832	0.374577	1.0103
PA0513	nirG	P95414	Protein NirG	Completeproteome;Referenceproteome				coenzyme biosynthetic process;heme biosynthetic process			3	32.7	16.552	0.0027128	+	+		3.7507	-1.86932	3.23789	-2.21397	NaN	0
PA0515	nirD	P95412	Protein NirD	Completeproteome;Referenceproteome				regulation of transcription-DNA-templated		DNA-binding transcription factor activity;sequence-specific DNA binding	3	24.7	17.017	0	+	+		3.85095	-2.1377	1.13501	-2.62679	0.153322	-0.489089
PA0516	nirF	Q51480	Protein NirF	Completeproteome;Cytoplasm;Referenceproteome				cofactor biosynthetic process;generation of precursor metabolites and energy			15	55.4	43.338	0	+	+		4.58998	-6.82692	3.92829	-7.11472	0.114659	-0.287792
PA0519	nirS	P24474	Nitrite reductase	3D-structure;Completeproteome;Directproteinsequencing;Electrontransport;Heme;Iron;Metal-binding;Oxidoreductase;Periplasm;Referenceproteome;Signal;Transport	Microbial metabolism in diverse environments;Nitrogen metabolism					electron transfer activity;heme binding;nitrite reductase (NO-forming) activity	34	73.1	62.653	0	+	+		3.81324	-8.92379	7.46634	-9.43831	0.185754	-0.514522
PA0520	nirQ	Q51481	Denitrification regulatory protein NirQ	Activator;ATP-binding;Completeproteome;Cytoplasm;DNA-binding;Nucleotide-binding;Referenceproteome;Transcription;Transcriptionregulation						ATP binding;ATPase activity	16	74.6	28.904	0	+	+		2.32075	-3.94107	3.23122	-3.00624	0.484555	0.934826
PA0523	norC	Q59646	Nitric oxide reductase subunit C	3D-structure;Cellmembrane;Completeproteome;Electrontransport;Heme;Iron;Membrane;Metal-binding;Referenceproteome;Respiratorychain;Signal-anchor;Transmembrane;Transmembranehelix;Transport	Microbial metabolism in diverse environments;Nitrogen metabolism		nitrate reduction I (denitrification)			electron transfer activity;heme binding	4	45.2	16.343	0	+	+		4.10213	-3.74329	4.22633	-3.65889	NaN	0
PA0524	norB	Q59647	Nitric oxide reductase subunit B	3D-structure;Cellmembrane;Completeproteome;Electrontransport;Heme;Iron;Membrane;Metal-binding;Oxidoreductase;Referenceproteome;Respiratorychain;Transmembrane;Transmembranehelix;Transport	Microbial metabolism in diverse environments;Nitrogen metabolism	Oxidative phosphorylation	nitrate reduction I (denitrification)	aerobic respiration;oxidation-reduction process	integral component of membrane	cytochrome-c oxidase activity;heme binding	3	7.9	52.336	0	+	+		4.92428	-3.41391	3.76437	-3.17673	NaN	0
PA0527	dnr	G3XCW6		Completeproteome;DNA-binding;Referenceproteome;Transcription;Transcriptionregulation				denitrification pathway;positive regulation of nitrogen compound metabolic process;positive regulation of oxidoreductase activity;regulation of transcription-DNA-templated;response to nitric oxide		DNA binding	6	37.9	25.933	0	+	+		3.29394	-4.63085	3.62686	-2.82802	1.24001	1.80283
PA0542	PA0542	Q9I5Z4		Completeproteome;Referenceproteome							5	35.3	14.767	0		+	+	0.484473	0.661085	2.99553	4.02568	2.20293	3.3646
PA0546	metK	Q9I5Z0	S-adenosylmethionine synthase	ATP-binding;Cobalt;Completeproteome;Cytoplasm;Magnesium;Metal-binding;Nucleotide-binding;One-carbonmetabolism;Potassium;Referenceproteome;Transferase	Biosynthesis of amino acids;Biosynthesis of secondary metabolites;Cysteine and methionine metabolism;Metabolic pathways		methionine and S-adenosylmethionine synthesis	S-adenosylmethionine biosynthetic process		ATP binding;methionine adenosyltransferase activity	25	84.3	42.709	0	+			6.05281	2.44201	3.87531	1.04903	5.08426	-1.39298
PA0547	PA0547	Q9I5Y9		Completeproteome;DNA-binding;Referenceproteome;Transcription;Transcriptionregulation				regulation of transcription-DNA-templated		DNA-binding transcription factor activity;methyltransferase activity	6	35.7	36.103	0	+	+		1.85084	3.4841	2.00677	3.62859	0.159023	0.144487
PA0562	PA0562	Q9I5X4		Completeproteome;Hydrolase;Referenceproteome						hydrolase activity	9	60.3	24.232	0		+		1.09599	1.21315	1.91582	2.16477	2.13352	0.951622
PA0563	PA0563	Q9I5X3		Completeproteome;Referenceproteome					integral component of membrane		3	38.5	13.294	0	+	+		3.88495	-4.04335	3.6271	-3.49779	0.494613	0.545566
PA0565	PA0565	Q9I5X1	Alkyl hydroperoxide reductase AhpD	Antioxidant;Completeproteome;Disulfidebond;Oxidoreductase;Peroxidase;Redox-activecenter;Referenceproteome				oxidation-reduction process		peroxiredoxin activity	8	72.3	11.759	0		+		1.4225	0.780561	3.03785	1.99799	1.56261	1.21743
PA0582	folB	Q9I5V5		Completeproteome;Referenceproteome	Folate biosynthesis;Metabolic pathways		6-hydroxymethyl-dihydropterin diphosphate biosynthesis I;superpathway of chorismate metabolism;superpathway of tetrahydrofolate biosynthesis	cofactor biosynthetic process;folic acid-containing compound metabolic process		dihydroneopterin aldolase activity	3	44.4	13.14	0		+		0.716113	1.25489	6.4259	2.67308	0.8379	1.41818
PA0586	PA0586	Q9I5V1		Completeproteome;Referenceproteome							19	42.9	60.814	0		+		2.99377	1.59974	2.64198	1.46822	0.391878	-0.13152
PA0587	PA0587	Q9I5V0	UPF0229 protein PA0587	Completeproteome;Referenceproteome							15	46.1	48.742	0	+	+		2.61302	2.56662	1.84472	1.78233	1.9489	-0.784295
PA0603	PA0603	Q9I5T5	Polyamine-transporting ATPase	ATP-binding;Cellmembrane;Completeproteome;Hydrolase;Membrane;Nucleotide-binding;Referenceproteome;Transport	Quorum sensing			polyamine transport;transmembrane transport	ATP-binding cassette (ABC) transporter complex	ATP binding;ATPase activity;ATPase-coupled polyamine transmembrane transporter activity;transmembrane transporter activity	25	80.8	40.655	0	+	+		2.03098	2.56756	2.27714	3.02336	0.815881	0.455797
PA0604	PA0604	Q9I5T4		Completeproteome;Referenceproteome	Quorum sensing						15	69.5	38.167	0		+		1.24773	2.26962	1.87248	3.19287	1.59238	0.923251
PA0605	PA0605	Q9I5T3		Completeproteome;Membrane;Referenceproteome;Transmembrane;Transmembranehelix;Transport	Quorum sensing			transmembrane transport	membrane		16	39.3	45.925	0		+		1.20218	1.36097	2.0175	1.98702	0.693649	0.626058
PA0611	prtR	Q06553	HTH-type transcriptional regulator PrtR	Antibioticbiosynthesis;Bacteriocinbiosynthesis;Completeproteome;DNA-binding;Referenceproteome;Repressor;Transcription;Transcriptionregulation				negative regulation of secondary metabolite biosynthetic process		DNA binding	8	44.5	28.112	0		+		1.58123	1.09433	2.35659	1.49509	1.22685	0.400767
PA0615	PA0615	G3XD82		Completeproteome;Referenceproteome							7	65.5	18.95	0		+		1.18777	-1.36538	1.55276	-2.13706	NaN	0
PA0618	PA0618	G3XCX5		Completeproteome;Referenceproteome							13	74.2	31.958	0		+		1.04437	-1.96601	1.25041	-2.20772	0.13341	-0.241712
PA0619	PA0619	G3XD92		Completeproteome;Referenceproteome							6	43.5	19.987	0	+	+		3.35448	-2.86675	3.20786	-2.90584	NaN	0
PA0620	PA0620	G3XD71		Completeproteome;Referenceproteome							24	52.5	72.292	0	+	+		2.53967	-3.17607	1.79695	-2.58121	0.297912	0.594863
PA0621	PA0621	G3XD08		Completeproteome;Referenceproteome							9	84.9	17.562	0		+		1.20859	-2.25774	3.68925	-4.46942	1.16738	-2.21168
PA0622	PA0622	G3XD39		Completeproteome;Referenceproteome							22	76.2	41.209	0	+	+		4.5081	-6.12806	4.3628	-6.50153	0.410498	-0.373468
PA0623	PA0623	Q9I5S9		Completeproteome;Referenceproteome							11	79	17.939	0	+	+		2.67344	-5.78418	3.21032	-7.26151	0.581403	-1.47733
PA0625	PA0625	G3XD83		Completeproteome;Referenceproteome							18	35.6	77.648	0		+		1.13117	1.53452	3.94753	2.82704	0.891383	1.29252
PA0626	PA0626	G3XD65		Completeproteome;Referenceproteome							11	43.8	31.291	0		+		0.4568	-1.45373	1.31687	-2.58767	0.519238	-1.13394
PA0628	PA0628	G3XCU8		Completeproteome;Referenceproteome							14	59.6	35.87	0	+			3.2045	3.96176	1.04724	1.94221	1.03197	-2.01955
PA0633	PA0633	G3XD38		Completeproteome;Referenceproteome							5	52.4	17.538	0	+	+		1.89774	-3.28363	4.34072	-4.37566	0.620387	-1.09203
PA0642	PA0642	Q9I5S4		Completeproteome;Referenceproteome							5	26.7	28.424	0.00036153		+		1.68527	-2.58919	1.79377	-2.14909	NaN	0
PA0654	speD	Q9I5R7	S-adenosylmethionine decarboxylase alpha chain;S-adenosylmethionine decarboxylase beta chain;S-adenosylmethionine decarboxylase proenzyme	Autocatalyticcleavage;Completeproteome;Decarboxylase;Lyase;Polyaminebiosynthesis;Pyruvate;Referenceproteome;S-adenosyl-L-methionine;Schiffbase;Spermidinebiosynthesis;Zymogen	Arginine and proline metabolism;Cysteine and methionine metabolism;Metabolic pathways		spermidine biosynthesis I;superpathway of polyamine biosynthesis I	metabolic process;spermidine biosynthetic process		adenosylmethionine decarboxylase activity	10	61	30.478	0	+		+	4.7139	1.78975	0.467057	-0.120143	5.93462	-1.9099
PA0670	PA0670	Q9I5Q1		Completeproteome;DNAdamage;DNArepair;Referenceproteome				DNA repair			5	13.4	53.055	0.0079444		+		1.30717	-2.75438	1.67506	-2.40118	0.102423	0.3532
PA0715	PA0715	Q9I5L3		Completeproteome;Referenceproteome				RNA-dependent DNA biosynthetic process		RNA binding;RNA-directed DNA polymerase activity	10	48.1	36.589	0	+	+		4.04868	-4.0506	4.46367	-3.89373	NaN	0
PA0716	PA0716	Q9I5L2		Completeproteome;Referenceproteome						ATP binding	4	10	49.872	0.0027322		+		1.30123	-1.24522	2.14832	-1.71586	NaN	0
PA0754	PA0754	Q9I5H5		Completeproteome;Referenceproteome	Two-component system						14	57.8	34.918	0		+	+	2.14737	1.04009	4.25708	2.83471	5.04747	1.79461
PA0755	opdH	Q9I5H4		3D-structure;Completeproteome;Referenceproteome					integral component of membrane		12	42.4	46.975	0		+	+	0.254158	0.289376	4.58027	2.48892	2.57763	2.19954
PA0757	PA0757	Q9I5H2	Histidine kinase	ATP-binding;Completeproteome;Kinase;Membrane;Nucleotide-binding;Phosphoprotein;Referenceproteome;Transferase;Transmembrane;Transmembranehelix;Two-componentregulatorysystem	Two-component system			phosphorylation;signal transduction	integral component of membrane	phosphorelay sensor kinase activity;transferase activity-transferring phosphorus-containing groups	5	12.8	50.332	0	+	+		2.43303	2.35394	3.47126	2.31343	0.0279287	-0.0405145
PA0781	PA0781	Q9I5F7		Completeproteome;Membrane;Referenceproteome;TonBbox							3	9.5	74.205	0		+	+	NaN	0	2.95538	3.03235	2.89573	3.26508
PA0792	prpD	Q9I5E6		Completeproteome;Referenceproteome	Propanoate metabolism			carbon utilization;cellular catabolic process;propionate catabolic process-2-methylcitrate cycle		2 iron-2 sulfur cluster binding;2-methylcitrate dehydratase activity;lyase activity	28	69.6	54.881	0	+	+		2.24698	3.42026	2.97313	4.80047	3.57636	1.38021
PA0793	PA0793	Q9I5E5		3D-structure;Completeproteome;Referenceproteome	Propanoate metabolism			propionate catabolic process-2-methylcitrate cycle		isomerase activity	18	54.9	41.709	0		+		3.39111	1.10007	4.46526	1.21358	0.380749	0.11351
PA0795	prpC	Q9I5E3	Citrate synthase	Completeproteome;Referenceproteome;Transferase	Propanoate metabolism		acetyl-CoA assimilation;anaerobic respiration;glyoxylate cycle;mixed acid fermentation;serine-isocitrate lyase pathway;superpathway of glycolysis and pyruvate dehydrogenase and TCA and and glyoxylate bypass;superpathway of glyoxylate bypass and TCA;TCA cycle I (prokaryotic)	tricarboxylic acid cycle	cytoplasm;tricarboxylic acid cycle enzyme complex	citrate synthase activity;transferase activity-transferring acyl groups-acyl groups converted into alkyl on transfer	23	73.6	41.689	0	+	+		5.77214	1.59186	5.44614	1.19512	2.68568	-0.396734
PA0796	prpB	Q9I5E2	Methylisocitrate lyase	Completeproteome;Lyase;Pyruvate;Referenceproteome	Propanoate metabolism			propionate catabolic process-2-methylcitrate cycle		catalytic activity;methylisocitrate lyase activity	19	86.6	32.137	0		+		6.11373	1.39539	6.66478	1.41586	0.183727	0.0204692
PA0797	PA0797	Q9I5E1		Completeproteome;DNA-binding;Referenceproteome;Transcription;Transcriptionregulation				regulation of transcription-DNA-templated		DNA-binding transcription factor activity	10	47.9	27.264	0		+		1.40431	2.57205	3.89774	3.86814	0.69754	1.29609
PA0805	PA0805	Q9I5D3		Completeproteome;Referenceproteome							6	73.3	8.5276	0	+	+		3.68831	3.66133	3.79905	3.31036	0.330703	-0.350968
PA0807	ampDh3	Q9I5D1		3D-structure;Completeproteome;Metal-binding;Referenceproteome;Zinc				peptidoglycan catabolic process;regulation of beta-lactamase activity	Gram-negative-bacterium-type cell wall	N-acetylmuramoyl-L-alanine amidase activity	18	76.9	28.72	0	+	+		2.21192	-2.66709	3.14298	-3.68076	1.52335	-1.01366
PA0820	PA0820	Q9I5B9		Completeproteome;Referenceproteome						endonuclease activity;nucleic acid binding	5	25.9	30.068	0.00069979			+	0.75365	1.09188	0.906692	-1.34243	3.15724	-2.43432
PA0832	PA0832	Q9I5A8		Completeproteome;Referenceproteome							7	68.1	23.482	0			+	1.95186	-2.08172	3.18446	1.05622	2.86941	3.13794
PA0835	pta	Q9I5A5	Phosphate acetyltransferase	Acyltransferase;Completeproteome;Cytoplasm;Referenceproteome;Transferase	Carbon metabolism;Metabolic pathways;Methane metabolism;Microbial metabolism in diverse environments;Propanoate metabolism;Pyruvate metabolism;Taurine and hypotaurine metabolism					acetyltransferase activity;phosphate acetyltransferase activity;transferase activity-transferring acyl groups	27	47.2	75.696	0		+		4.35134	-1.36274	5.29409	-1.53787	0.928086	-0.175133
PA0836	ackA	Q9I5A4	Acetate kinase	ATP-binding;Completeproteome;Cytoplasm;Kinase;Magnesium;Metal-binding;Nucleotide-binding;Referenceproteome;Transferase	Carbon metabolism;Metabolic pathways;Methane metabolism;Microbial metabolism in diverse environments;Propanoate metabolism;Pyruvate metabolism;Taurine and hypotaurine metabolism		acetate formation from acetyl-CoA I;hexitol fermentation to lactate and formate and ethanol and acetate;lactate oxidation;mixed acid fermentation;pyruvate fermentation to acetate and lactate I;pyruvate fermentation to acetate II;pyruvate fermentation to acetate IV;pyruvate oxidation pathway;superpathway of acetate utilization and formation	organic acid metabolic process;phosphorylation		kinase activity;phosphotransferase activity-carboxyl group as acceptor	17	62.2	42.421	0	+	+		5.92714	-1.53735	6.77223	-1.57283	0.140234	-0.0354891
PA0848	PA0848	Q9I593		Completeproteome;Referenceproteome				cell redox homeostasis;oxidation-reduction process		antioxidant activity;oxidoreductase activity;peroxiredoxin activity	11	72.9	21.814	0		+		1.50199	0.78416	3.25129	1.96463	3.42975	1.18047
PA0849	trxB2	Q9I592	Thioredoxin reductase	Completeproteome;FAD;Flavoprotein;NADP;Oxidoreductase;Redox-activecenter;Referenceproteome	Pyrimidine metabolism;Selenocompound metabolism		thioredoxin pathway	nucleotide metabolic process;oxidation-reduction process;pyrimidine nucleotide metabolic process;removal of superoxide radicals	cytoplasm	oxidoreductase activity;thioredoxin-disulfide reductase activity	12	79.4	33.481	0		+		0.575653	0.781204	2.05355	2.09743	2.16155	1.31622
PA0852	cbpD	Q9I589	Chitin-binding protein CbpD	Chitin-binding;Completeproteome;Directproteinsequencing;Referenceproteome;Secreted;Signal				obsolete interaction with host via protein secreted by type II secretion system;protein secretion by the type II secretion system;protein transport by the Sec complex	extracellular space	chitin binding	20	71.7	41.916	0	+	+	+	3.25548	3.41324	5.12474	6.11187	3.82567	2.69862
PA0853	PA0853	Q9I588		Completeproteome;Referenceproteome							6	41.1	23.485	0		+		0.225634	0.517151	2.63322	2.42793	1.26868	1.91078
PA0855	PA0855	Q9I586		Completeproteome;Referenceproteome							10	39.8	37.783	0		+		1.6447	1.7614	3.25898	2.04896	0.214974	0.287562
PA0856	PA0856	Q9I585		3D-structure;Completeproteome;Referenceproteome							8	44	19.998	0		+		1.51797	0.554187	3.95928	2.06737	3.91781	1.51318
PA0872	phhA	P43334	Phenylalanine-4-hydroxylase	Completeproteome;Iron;Metal-binding;Monooxygenase;Oxidoreductase;Phenylalaninecatabolism;Referenceproteome	Biosynthesis of amino acids;Metabolic pathways;Phenylalanine and tyrosine and tryptophan biosynthesis;Phenylalanine metabolism		L-phenylalanine degradation I (aerobic);tyrosine biosynthesis II	aromatic amino acid family metabolic process;cellular amino acid metabolic process;L-phenylalanine catabolic process;oxidation-reduction process;tyrosine biosynthetic process		iron ion binding;monooxygenase activity;oxidoreductase activity-acting on paired donors-with incorporation or reduction of molecular oxygen-reduced pteridine as one donor-and incorporation of one atom of oxygen;phenylalanine 4-monooxygenase activity	10	58.4	30.321	0	+	+		4.54489	-1.95763	5.51279	-1.77321	0.570484	0.184417
PA0888	aotJ	G3XD47		Completeproteome;Referenceproteome	ABC transporters			L-arginine import into cell;L-arginine transport;L-ornithine import into cell;nitrogen compound transport;ornithine transport;transport	extracellular space;outer membrane-bounded periplasmic space		17	71	28.01	0		+		1.97555	1.04097	3.45895	2.03619	2.91066	0.995223
PA0907	PA0907	Q9I550		Completeproteome;Referenceproteome				autolysis;cellular response to DNA damage stimulus;positive regulation of programmed cell death			4	32.4	20.239	0.00271		+		0.915097	-1.35219	1.77527	-2.66326	NaN	0
PA0925	PA0925	Q9I532		Completeproteome;Referenceproteome							5	46.7	14.999	0		+		1.69018	-1.61714	3.69564	-1.40042	0.156605	0.216716
PA0931	pirA	Q9I527		Celloutermembrane;Completeproteome;Membrane;Receptor;Referenceproteome;TonBbox	Two-component system			enterobactin transport;siderophore transport	cell outer membrane	enterobactin transmembrane transporter activity;siderophore uptake transmembrane transporter activity;signaling receptor activity	20	48	80.907	0		+		1.02011	2.4489	1.08157	2.49513	0.0340147	0.0462232
PA0933	rlmD	Q9I525	23S rRNA (uracil(1939)-C(5))-methyltransferase RlmD	4Fe-4S;Completeproteome;Iron;Iron-sulfur;Metal-binding;Methyltransferase;Referenceproteome;rRNAprocessing;S-adenosyl-L-methionine;Transferase				RNA processing		RNA binding;RNA methyltransferase activity	15	46.2	49.07	0		+		1.29194	0.900939	2.68971	1.34298	0.782664	0.44204
PA0951	PA0951	Q9I507	UPF0761 membrane protein PA0951	Cellinnermembrane;Cellmembrane;Completeproteome;Membrane;Referenceproteome;Transmembrane;Transmembranehelix							2	8.5	46.201	0.00036724		+		0.25791	0.817969	1.72538	2.49185	0.778027	1.67388
PA0958	oprD	P32722	Porin D	3D-structure;Celloutermembrane;Completeproteome;Directproteinsequencing;Hydrolase;Iontransport;Membrane;Porin;Protease;Referenceproteome;Serineprotease;Signal;Transmembrane;Transmembranebetastrand;Transport	beta-Lactam resistance;Two-component system				integral component of membrane;outer membrane	porin activity	23	70.4	48.36	0	+	+		5.55366	-2.09803	8.48821	-1.79522	1.32338	0.30281
PA0985	pyoS5	Q9I4Y4		Completeproteome;Referenceproteome				cytolysis;defense response to Gram-negative bacterium	integral component of membrane		16	37.3	56.074	0		+		0.355513	0.680664	1.95086	1.755	0.772211	1.07434
PA0996	pqsA	Q9I4X3	Anthranilate--CoA ligase	ATP-binding;Completeproteome;Ligase;Nucleotide-binding;Referenceproteome	Biofilm formation - Pseudomonas aeruginosa;Quorum sensing		2-heptyl-3-hydroxy-4(1H)-quinolone biosynthesis;4-hydroxy-2(1H)-quinolone biosynthesis	cofactor biosynthetic process;secondary metabolite biosynthetic process		catalytic activity	25	61.3	56.607	0	+	+		5.25274	6.17488	5.29992	6.5373	1.20512	0.362427
PA0997	pqsB	Q9I4X2		Completeproteome;Referenceproteome	Biofilm formation - Pseudomonas aeruginosa;Quorum sensing			secondary metabolite biosynthetic process		catalytic activity	14	71.4	30.5	0	+	+		3.3878	5.27025	3.3788	5.2096	0.262016	-0.0606461
PA0998	pqsC	Q9I4X1		Completeproteome;Referenceproteome;Transferase	Biofilm formation - Pseudomonas aeruginosa;Quorum sensing			fatty acid biosynthetic process;secondary metabolite biosynthetic process		3-oxoacyl-[acyl-carrier-protein] synthase activity;catalytic activity	16	63.8	38.238	0	+	+		3.02491	5.37563	2.94573	5.18958	3.22565	-0.186049
PA0999	pqsD	P20582	2-heptyl-4(1H)-quinolone synthase PqsD	3D-structure;Acyltransferase;Completeproteome;Cytoplasm;Referenceproteome;Transferase	Biofilm formation - Pseudomonas aeruginosa;Quorum sensing	Fatty acid biosynthesis	2-heptyl-3-hydroxy-4(1H)-quinolone biosynthesis;4-hydroxy-2(1H)-quinolone biosynthesis	fatty acid biosynthetic process;secondary metabolite biosynthetic process		3-oxoacyl-[acyl-carrier-protein] synthase activity;catalytic activity;transferase activity-transferring acyl groups	21	84.3	36.378	0	+	+		3.097	6.20404	3.17837	6.38292	0.688596	0.178887
PA1000	PA1000	P20581	Uncharacterized protein PA1000	3D-structure;Completeproteome;Referenceproteome	Quorum sensing			cofactor biosynthetic process;secondary metabolite biosynthetic process			13	63.8	34.306	0	+	+		4.56032	4.97302	4.95466	5.86556	4.14446	0.892541
PA1001	phnA	P09785	Anthranilate synthase component 1, pyocyanine specific	Completeproteome;Lyase;Magnesium;Metal-binding;Referenceproteome;Virulence	Biofilm formation - Pseudomonas aeruginosa;Biosynthesis of amino acids;Biosynthesis of antibiotics;Biosynthesis of secondary metabolites;Metabolic pathways;Phenylalanine and tyrosine and tryptophan biosynthesis;Quorum sensing	Phenazine biosynthesis;Phenylalanine and tyrosine and tryptophan biosynthesis	2-heptyl-3-hydroxy-4(1H)-quinolone biosynthesis;4-hydroxy-2(1H)-quinolone biosynthesis;L-tryptophan biosynthesis;superpathway of aromatic amino acid biosynthesis;superpathway of chorismate metabolism	biosynthetic process;phenazine biosynthetic process		anthranilate synthase activity	21	48.1	58.67	0		+	+	1.08951	2.19008	2.37432	4.55223	3.02982	2.36215
PA1002	phnB	P09786	Anthranilate synthase component 2, pyocyanine specific	Completeproteome;Glutamineamidotransferase;Lyase;Referenceproteome;Virulence	Biofilm formation - Pseudomonas aeruginosa;Biosynthesis of amino acids;Biosynthesis of antibiotics;Biosynthesis of secondary metabolites;Metabolic pathways;Phenylalanine and tyrosine and tryptophan biosynthesis;Quorum sensing		2-heptyl-3-hydroxy-4(1H)-quinolone biosynthesis;4-hydroxy-2(1H)-quinolone biosynthesis;L-tryptophan biosynthesis;superpathway of aromatic amino acid biosynthesis;superpathway of chorismate metabolism	phenazine biosynthetic process		anthranilate synthase activity	4	39	21.845	0		+		0.480889	1.06481	3.32778	3.59119	1.55732	2.52638
PA1003	mvfR	Q9I4X0		Completeproteome;DNA-binding;Referenceproteome;Transcription;Transcriptionregulation	Biofilm formation - Pseudomonas aeruginosa;Quorum sensing			positive regulation of lyase activity;positive regulation of multi-organism process;regulation of transcription-DNA-templated;regulation of transmembrane transport		DNA-binding transcription factor activity;transcription regulatory region DNA binding	7	31	37.213	0		+		2.25282	2.00836	6.41546	2.95734	1.02617	0.948986
PA1005	PA1005	Q9I4W8	Putative beta-barrel assembly-enhancing protease	Completeproteome;Hydrolase;Metal-binding;Metalloprotease;Periplasm;Protease;Referenceproteome;Repeat;Signal;TPRrepeat;Zinc				chaperone-mediated protein folding;proteolysis	membrane	metalloendopeptidase activity;metallopeptidase activity;protein binding	16	39	52.994	0		+	+	0.989873	-1.14603	1.88396	1.53994	2.97059	2.68597
PA1014	PA1014	Q9I4V9		Completeproteome;Referenceproteome;Transferase				lipopolysaccharide core region biosynthetic process		lipopolysaccharide glucosyltransferase I activity;transferase activity-transferring glycosyl groups	8	26.7	37.355	0		+		1.02877	-2.99974	2.4439	-3.77892	0.183902	-0.779181
PA1033	PA1033	Q9I4U1		Completeproteome;Referenceproteome;Transferase						protein binding	9	75.6	24.527	0	+	+		3.09634	5.40921	3.23391	5.61922	0.520401	0.210005
PA1035	PA1035	Q9I4T9		Completeproteome;Referenceproteome				response to desiccation			5	42.7	19.035	0		+		0.313178	0.943398	2.31504	2.63127	0.686902	1.68787
PA1041	PA1041	Q9I4T3		Cellmembrane;Completeproteome;Membrane;Referenceproteome					cell outer membrane;integral component of membrane		8	44.8	21.747	0		+		0.947268	1.9816	1.138	2.31085	0.842183	0.329251
PA1044	PA1044	Q9I4T0		Completeproteome;Referenceproteome					integral component of membrane		4	29.2	16.936	0		+	+	0.291984	-0.584759	1.88696	-2.98034	3.9425	-2.39559
PA1047	PA1047	Q9I4S7		Completeproteome;Referenceproteome					periplasmic space	carboxylic ester hydrolase activity	12	46.2	42.335	0		+		0.613109	1.04496	2.33163	2.57953	1.42335	1.53457
PA1048	PA1048	Q9I4S6		Completeproteome;Referenceproteome							16	55.3	31.509	0	+	+		4.97843	3.97031	6.71317	4.9303	1.84006	0.959987
PA1051	PA1051	Q9I4S3		Completeproteome;Referenceproteome				gluconate transmembrane transport	membrane	gluconate transmembrane transporter activity	5	22.1	47.044	0		+	+	1.37743	1.25696	4.87547	3.70659	2.86783	2.44963
PA1052	PA1052	Q9I4S2		Completeproteome;Kinase;Referenceproteome;Transferase	Biosynthesis of antibiotics;Glycerolipid metabolism;Glycine and serine and threonine metabolism;Glyoxylate and dicarboxylate metabolism;Metabolic pathways;Microbial metabolism in diverse environments			organic acid phosphorylation		glycerate kinase activity	10	50.4	38.62	0		+		1.15256	1.99848	1.62748	2.68873	1.82319	0.690251
PA1057	PA1057	Q9I4R7		Completeproteome;Referenceproteome				cation transport;sodium ion transmembrane transport	integral component of membrane	cation transmembrane transporter activity;sodium:proton antiporter activity	4	16.7	19.306	0.0027073		+		2.01658	2.01538	4.89092	2.19689	0.128407	0.181513
PA1068	PA1068	Q9I4Q6		Completeproteome;Referenceproteome;Stressresponse				protein folding		ATP binding;unfolded protein binding	28	57.9	70.691	0	+			1.63586	-2.94734	2.00608	-0.794258	1.18256	2.15309
PA1069	PA1069	Q9I4Q5		Completeproteome;Referenceproteome						protein binding	44	80.2	86.114	0	+			4.85334	-1.77517	3.5893	-0.918715	3.84147	0.856455
PA1070	braG	P21630	High-affinity branched-chain amino acid transport ATP-binding protein BraG	Amino-acidtransport;ATP-binding;Cellinnermembrane;Cellmembrane;Completeproteome;Membrane;Nucleotide-binding;Referenceproteome;Transport	ABC transporters;Quorum sensing			branched-chain amino acid transport;D-alanine transport;L-alanine transport;transport		ATP binding;ATPase activity;branched-chain amino acid transmembrane transporter activity	12	61.8	25.591	0		+		3.16638	-1.25312	4.05178	-1.37928	0.313418	-0.126167
PA1071	braF	P21629	High-affinity branched-chain amino acid transport ATP-binding protein BraF	Amino-acidtransport;ATP-binding;Cellinnermembrane;Cellmembrane;Completeproteome;Membrane;Nucleotide-binding;Referenceproteome;Transport	ABC transporters;Quorum sensing			D-alanine transport;L-alanine transport;L-isoleucine import across plasma membrane;L-valine import across plasma membrane;transport		ATP binding;ATPase activity	10	56.1	28.283	0	+	+		5.84873	-1.70121	6.76927	-1.76609	0.313403	-0.0648828
PA1075	PA1075	Q9I4Q4		3D-structure;Completeproteome;Referenceproteome							4	61	11.337	0		+		0.243617	0.372712	2.32312	1.9429	1.87812	1.57019
PA1084	flgI	Q9I4P5	Flagellar P-ring protein	Bacterialflagellum;Completeproteome;Periplasm;Referenceproteome;Signal	Flagellar assembly			bacterial-type flagellum assembly;bacterial-type flagellum-dependent cell motility	bacterial-type flagellum basal body-distal rod-P ring;outer membrane-bounded periplasmic space	structural molecule activity	7	32	38.18	0		+		0.384102	0.461917	2.12386	1.53486	1.40023	1.07294
PA1090	PA1090	Q9I4N9		Completeproteome;Referenceproteome							3	15.9	24.735	0.00036232		+		2.18901	-1.73541	1.32267	-2.32635	0.233307	-0.590937
PA1104	fliI	Q9I4N1	Flagellum-specific ATP synthase	ATP-binding;ATPsynthesis;Bacterialflagellumbiogenesis;Bacterialflagellumproteinexport;Completeproteome;Cytoplasm;Hydrogeniontransport;Hydrolase;Iontransport;Nucleotide-binding;Proteintransport;Referenceproteome;Transport	Flagellar assembly		adenosine ribonucleotides de novo biosynthesis	bacterial-type flagellum assembly;bacterial-type flagellum-dependent cell motility;biosynthetic process;protein secretion by the type III secretion system	cytoplasm;type III protein secretion system complex	ATP binding;ATPase activity	5	15.7	48.6	0		+		NaN	0	2.79875	2.29355	1.81485	2.33988
PA1123	PA1123	Q9I4L2		3D-structure;Completeproteome;Referenceproteome							5	60.4	12.167	0	+	+		3.94109	-5.60357	3.90996	-5.86424	0.105734	-0.260674
PA1151	imm2	Q06579	Pyocin-S2 immunity protein	Bacteriocinimmunity;Completeproteome;Directproteinsequencing;Referenceproteome				bacteriocin immunity		toxic substance binding	7	66.7	10.039	0	+	+		5.44549	-5.14925	4.67752	-5.99347	NaN	0
PA1155	nrdB	Q9I4I2	Ribonucleoside-diphosphate reductase subunit beta	Completeproteome;DNAreplication;Iron;Metal-binding;Oxidoreductase;Referenceproteome	Metabolic pathways;Purine metabolism;Pyrimidine metabolism			deoxyribonucleotide biosynthetic process;oxidation-reduction process	ribonucleoside-diphosphate reductase complex	iron ion binding;oxidoreductase activity;protein binding;ribonucleoside-diphosphate reductase activity-thioredoxin disulfide as acceptor	31	80	47.386	0		+		5.86263	-1.11846	6.43271	-1.31935	1.60834	-0.200882
PA1165	pcpS	Q9I4H2		Completeproteome;Referenceproteome;Transferase	Biosynthesis of antibiotics;Biosynthesis of secondary metabolites;Biosynthesis of siderophore group nonribosomal peptides	Pantothenate and CoA biosynthesis		enterobactin biosynthetic process	enterobactin synthetase complex	holo-[acyl-carrier-protein] synthase activity;magnesium ion binding;phosphotransferase activity-for other substituted phosphate groups;transferase activity	13	62	26.715	0		+		2.40542	1.8785	3.60467	2.63785	1.66485	0.759355
PA1170	PA1170	Q9I4G7		Completeproteome;Referenceproteome					integral component of membrane		3	14.8	26.316	0.00036617		+		1.07297	1.48919	2.87725	2.60637	0.898983	1.11718
PA1171	PA1171	Q9I4G6		Completeproteome;Referenceproteome				peptidoglycan turnover		lytic transglycosylase activity	17	54.5	42.682	0		+		1.62686	2.07864	2.10736	2.70216	3.15593	0.623521
PA1181	PA1181	Q9I4F7		Completeproteome;Referenceproteome						protein binding	21	26	124.72	0		+		1.05262	1.32074	2.09503	1.54948	0.160147	0.228744
PA1193	PA1193	Q9I4E5		Completeproteome;Referenceproteome				base-excision repair;DNA repair		catalytic activity;DNA-3-methyladenine glycosylase activity	8	43.5	25.292	0	+	+		2.87394	2.75573	3.38633	3.35689	1.63086	0.601157
PA1200	PA1200	Q9I4D8		Completeproteome;Referenceproteome						O-methyltransferase activity	9	53.6	24.597	0		+		1.81767	2.41169	1.98362	2.58511	0.254357	0.173424
PA1201	PA1201	Q9I4D7		Completeproteome;DNA-binding;Referenceproteome;Transcription;Transcriptionregulation				regulation of transcription-DNA-templated		DNA-binding transcription factor activity	8	41.1	33.974	0		+		0.293324	0.611327	1.56774	2.05384	1.29349	1.44251
PA1216	PA1216	Q9I4C2		Completeproteome;Referenceproteome							5	23.8	28.573	0		+		0.855316	0.806311	3.56933	1.90649	1.1905	1.10018
PA1222	PA1222	Q9I4B6	Membrane-bound lytic murein transglycosylase A	Cellwallbiogenesis/degradation;Completeproteome;Lyase;Referenceproteome				peptidoglycan turnover	outer membrane	hydrolase activity-hydrolyzing O-glycosyl compounds	19	70.6	41.896	0		+		2.0207	1.65828	2.18525	1.80255	0.74367	0.144269
PA1226	PA1226	Q9I4B2		Completeproteome;DNA-binding;Referenceproteome;Transcription;Transcriptionregulation						DNA binding	12	78.7	22.308	0	+	+		3.63433	3.8639	3.13657	3.20652	2.54925	-0.65738
PA1244	PA1244	Q9I494		3D-structure;Completeproteome;Referenceproteome							5	61.9	12.758	0	+	+		6.43089	-4.82846	3.33607	-3.89897	NaN	0
PA1250	inh	Q03026	Proteinase inhibitor	3D-structure;Completeproteome;Disulfidebond;Metalloenzymeinhibitor;Metalloproteaseinhibitor;Periplasm;Proteaseinhibitor;Referenceproteome;Signal						endopeptidase inhibitor activity	6	53.4	13.98	0	+	+		3.53852	3.19008	3.78227	3.4467	0.807469	0.25662
PA1263	PA1263	Q9I481		Completeproteome;Referenceproteome						DNA binding	3	13.7	36.067	0.00035663		+		NaN	0	1.23977	2.34835	1.31715	2.77476
PA1272	cobO	Q9I472	Cob(I)yrinic acid a,c-diamide adenosyltransferase	ATP-binding;Cobalaminbiosynthesis;Completeproteome;Cytoplasm;Manganese;Nucleotide-binding;Porphyrinbiosynthesis;Referenceproteome;Transferase	Metabolic pathways;Porphyrin and chlorophyll metabolism		adenosylcobalamin biosynthesis from cobyrinate a-c-diamide I;adenosylcobalamin biosynthesis from cobyrinate a-c-diamide II;adenosylcobalamin biosynthesis II (late cobalt incorporation)	cobalamin biosynthetic process		ATP binding;cob(I)yrinic acid a-c-diamide adenosyltransferase activity	8	43.3	22.292	0	+			4.03548	1.70237	3.70974	1.107	2.36465	-0.595366
PA1277	cobQ	Q9I467	Cobyric acid synthase	Cobalaminbiosynthesis;Completeproteome;Glutamineamidotransferase;Referenceproteome	Metabolic pathways;Porphyrin and chlorophyll metabolism		adenosylcobalamin biosynthesis from cobyrinate a-c-diamide I;adenosylcobalamin biosynthesis from cobyrinate a-c-diamide II;adenosylcobalamin biosynthesis II (late cobalt incorporation)	cobalamin biosynthetic process		adenosylcobyric acid synthase (glutamine-hydrolyzing) activity;catalytic activity	8	28.4	52.371	0	+	+		2.43455	3.29602	2.11896	2.60359	1.14709	-0.692431
PA1287	PA1287	Q9I457	Glutathione peroxidase	Completeproteome;Oxidoreductase;Peroxidase;Referenceproteome	Arachidonic acid metabolism;Glutathione metabolism			oxidation-reduction process;response to oxidative stress		glutathione peroxidase activity	7	45.1	20.217	0		+	+	0.0545041	-0.0873284	2.29236	3.05844	3.02857	3.14577
PA1293	PA1293	Q9I451		Completeproteome;Referenceproteome				biosynthetic process		strictosidine synthase activity	26	80.7	38.794	0	+	+		6.0338	3.98274	6.50461	4.4842	3.15713	0.501453
PA1318	cyoB	Q9I426	Cytochrome bo(3) ubiquinol oxidase subunit 1	Cellinnermembrane;Cellmembrane;Completeproteome;Copper;Electrontransport;Heme;Hydrogeniontransport;Iontransport;Iron;Membrane;Metal-binding;Oxidoreductase;Referenceproteome;Respiratorychain;Transmembrane;Transmembranehelix;Transport	Metabolic pathways;Oxidative phosphorylation	Oxidative phosphorylation		aerobic respiration;generation of precursor metabolites and energy;oxidation-reduction process	integral component of membrane	cytochrome-c oxidase activity;heme binding;oxidoreductase activity-acting on diphenols and related substances as donors-oxygen as acceptor	5	8.7	73.934	0	+	+		2.6852	-2.47206	3.28669	-3.12754	NaN	0
PA1323	PA1323	Q9I421		Completeproteome;Referenceproteome						ribosome binding	3	42.7	11.586	0		+		0.600506	1.04383	1.67874	1.78401	0.589816	0.740178
PA1324	PA1324	Q9I420		3D-structure;Completeproteome;Referenceproteome							9	51.8	18.303	0		+		4.31696	1.61651	5.55879	2.02465	1.15017	0.408137
PA1331	PA1331	Q9I413		Completeproteome;Referenceproteome					integral component of membrane	flavin adenine dinucleotide binding	12	23.3	57.368	0	+	+		4.88328	4.20585	5.83476	5.07386	2.37909	0.868011
PA1338	ggt	Q9I406	Gamma-glutamyltranspeptidase;Gamma-glutamyltranspeptidase large chain;Gamma-glutamyltranspeptidase small chain	Acyltransferase;Completeproteome;Glutathionebiosynthesis;Hydrolase;Periplasm;Protease;Referenceproteome;Signal;Transferase;Zymogen	Cyanoamino acid metabolism;Glutathione metabolism;Metabolic pathways;Taurine and hypotaurine metabolism			glutathione catabolic process;response to stimulus	periplasmic space	glutathione hydrolase activity	25	49.9	59.873	0		+		0.127192	0.227099	1.5342	1.8316	3.40179	1.6045
PA1339;PA4192	PA1339;PA4192	Q9I405		ATP-binding;Completeproteome;Nucleotide-binding;Referenceproteome	ABC transporters;Two-component system			amino acid transmembrane transport;D-amino acid transport;glutamine transport;L-aspartate transmembrane transport;L-glutamate import	ATP-binding cassette (ABC) transporter complex	ATP binding;ATPase activity;ATPase-coupled amino acid transmembrane transporter activity	8	38.1	26.916	0	+	+		6.37634	-2.31705	7.45047	-3.02484	4.19204	-0.70779
PA1340	PA1340	Q9I404		Cellmembrane;Completeproteome;Membrane;Referenceproteome;Transmembrane;Transmembranehelix;Transport	ABC transporters;Two-component system			D-amino acid transport;glutamine transport;L-glutamate import;L-glutamine import across plasma membrane;nitrogen compound transport;transmembrane transport	ATP-binding cassette (ABC) transporter complex;integral component of membrane;membrane	transmembrane transporter activity	3	18.5	24.596	0	+	+		6.20804	-1.85899	5.97452	-1.84581	0.0675299	0.013175
PA1342	PA1342	Q9I402		Completeproteome;Referenceproteome	ABC transporters;Two-component system			D-amino acid transport;glutamine transport;L-aspartate transmembrane transport;L-glutamate import	ATP-binding cassette (ABC) transporter complex;extracellular space		23	71.2	33.054	0		+		1.61608	0.74295	3.56422	1.92753	3.36167	1.18458
PA1357	PA1357	Q9I3Y7		Completeproteome;Referenceproteome						aminoacyl-tRNA editing activity	2	27.8	16.789	0		+		1.4548	1.24311	1.88321	1.5372	0.31552	0.294092
PA1372	PA1372	Q9I3X2		Completeproteome;Referenceproteome							24	45.6	79.82	0	+	+		6.00043	-6.22666	6.64875	-6.02747	NaN	0
PA1373	fabF2	Q9I3X1	3-oxoacyl-[acyl-carrier-protein] synthase 2	Acyltransferase;Completeproteome;Fattyacidbiosynthesis;Fattyacidmetabolism;Lipidbiosynthesis;Lipidmetabolism;Referenceproteome;Transferase	Biotin metabolism;Fatty acid biosynthesis;Fatty acid metabolism;Metabolic pathways		fatty acid elongation -- saturated	fatty acid biosynthetic process		3-oxoacyl-[acyl-carrier-protein] synthase activity;catalytic activity;transferase activity-transferring acyl groups other than amino-acyl groups	14	67.5	43.485	0		+		2.02743	1.15058	3.42983	2.13701	2.02511	0.986425
PA1402	PA1402	Q9I3U2		Completeproteome;Referenceproteome						O-methyltransferase activity	4	23.5	23.753	0.00036778	+			3.11029	3.04018	1.66146	1.45004	2.60293	-1.59014
PA1417	PA1417	Q9I3S7		Completeproteome;Referenceproteome;Thiaminepyrophosphate	2-Oxocarboxylic acid metabolism;Biosynthesis of amino acids;Biosynthesis of antibiotics;Biosynthesis of secondary metabolites;Butanoate metabolism;C5-Branched dibasic acid metabolism;Metabolic pathways;Pantothenate and CoA biosynthesis;Valine and leucine and isoleucine biosynthesis					catalytic activity;magnesium ion binding;thiamine pyrophosphate binding	12	41.3	57.29	0	+	+		1.6219	3.64325	1.49705	3.34481	0.32888	-0.298432
PA1421	gbuA	Q9I3S3	Guanidinobutyrase	3D-structure;Completeproteome;Directproteinsequencing;Hydrolase;Manganese;Metal-binding;Referenceproteome	Arginine and proline metabolism;Metabolic pathways		L-arginine degradation III (arginine decarboxylase/agmatinase pathway);L-arginine degradation IX (arginine:pyruvate transaminase pathway);putrescine biosynthesis I;superpathway of L-arginine and putrescine and and 4-aminobutyrate degradation;superpathway of polyamine biosynthesis I	arginine catabolic process		guanidinobutyrase activity;hydrolase activity-acting on carbon-nitrogen (but not peptide) bonds-in linear amidines;metal ion binding	10	36.7	34.727	0	+	+		5.61242	1.64773	5.37755	1.45227	1.5384	-0.195464
PA1430	lasR	P25084	Transcriptional activator protein LasR	3D-structure;Activator;Completeproteome;DNA-binding;Quorumsensing;Referenceproteome;Transcription;Transcriptionregulation	Biofilm formation - Pseudomonas aeruginosa;Quorum sensing			pathogenesis;positive regulation of elastin biosynthetic process;regulation of elastin catabolic process;regulation of transcription-DNA-templated		DNA binding;DNA-binding transcription factor activity	9	51	26.618	0		+		1.48097	1.97253	3.42528	2.37583	0.256916	0.403301
PA1432	lasI	P33883	Acyl-homoserine-lactone synthase	3D-structure;Autoinducersynthesis;Completeproteome;Quorumsensing;Referenceproteome;S-adenosyl-L-methionine;Transferase	Biofilm formation - Pseudomonas aeruginosa;Cysteine and methionine metabolism;Metabolic pathways;Quorum sensing			signal transduction		transferase activity	7	39.8	22.691	0	+	+		5.4443	4.77565	5.05851	4.12107	2.3041	-0.65458
PA1466	PA1466	Q9I3P6		Completeproteome;Referenceproteome	Glutathione metabolism					protein binding	7	39.5	25.477	0		+		0.393243	-0.514328	2.10617	-1.83529	1.55166	-1.32096
PA1475	ccmA	Q9I3N7	Cytochrome c biogenesis ATP-binding export protein CcmA	ATP-binding;Cellinnermembrane;Cellmembrane;Completeproteome;Cytochromec-typebiogenesis;Hydrolase;Membrane;Nucleotide-binding;Referenceproteome;Transport	ABC transporters			cytochrome complex assembly;transport		ATP binding;ATPase activity;transmembrane transporter activity	10	70	24.995	0		+		1.84348	1.03057	2.95385	1.3966	1.01384	0.366027
PA1509	PA1509	Q9I3K3		3D-structure;Completeproteome;Referenceproteome						protein binding	6	19.2	42.364	0		+		0.65117	1.5717	1.2087	2.37415	0.758837	0.802443
PA1514	allA	Q9I3J9	Ureidoglycolate lyase	Completeproteome;Lyase;Purinemetabolism;Referenceproteome	Metabolic pathways;Purine metabolism			allantoin catabolic process		ureidoglycolate hydrolase activity;ureidoglycolate lyase activity	2	28.4	18.982	0		+		1.12526	1.22921	1.60878	1.70293	0.427661	0.473713
PA1516	PA1516	Q9I3J7		Completeproteome;Referenceproteome				allantoin biosynthetic process			10	85.4	18.896	0		+		1.301	3.34251	1.52491	3.8742	1.46369	0.531689
PA1517	PA1517	Q9I3J6		3D-structure;Completeproteome;Referenceproteome				carbohydrate metabolic process		catalytic activity;hydrolase activity-acting on carbon-nitrogen (but not peptide) bonds	14	63.3	35.664	0	+	+		3.47215	3.42113	3.69672	3.54822	0.25131	0.12709
PA1518	PA1518	Q9I3J5	5-hydroxyisourate hydrolase	Completeproteome;Hydrolase;Purinemetabolism;Referenceproteome	Metabolic pathways;Microbial metabolism in diverse environments;Purine metabolism			purine nucleobase metabolic process		hydroxyisourate hydrolase activity	4	55.6	13.974	0	+	+		2.00108	3.73592	1.87773	3.49502	1.45046	-0.240896
PA1521	PA1521	Q9I3J2		Completeproteome;Referenceproteome	Metabolic pathways;Purine metabolism			guanine catabolic process		guanine deaminase activity;hydrolase activity;hydrolase activity-acting on carbon-nitrogen (but not peptide) bonds;zinc ion binding	14	53	48.311	0	+	+		2.08626	2.42735	2.93125	3.59665	4.45257	1.16929
PA1523	xdhB	Q9I3J0		Completeproteome;Referenceproteome	Metabolic pathways;Microbial metabolism in diverse environments;Purine metabolism			nucleotide metabolic process;oxidation-reduction process		molybdenum ion binding;oxidoreductase activity	14	21.7	87.663	0		+		1.25252	2.49004	1.60515	2.99316	0.660913	0.503122
PA1545	PA1545	Q04628	Uncharacterized protein PA1545	Completeproteome;Referenceproteome							3	41.9	16.694	0.0092166		+		1.9694	-1.49701	2.53632	-1.72823	0.25729	-0.231222
PA1546	hemN	P77915	Oxygen-independent coproporphyrinogen-III oxidase	4Fe-4S;Completeproteome;Cytoplasm;Iron;Iron-sulfur;Metal-binding;Oxidoreductase;Porphyrinbiosynthesis;Referenceproteome;S-adenosyl-L-methionine			heme biosynthesis II (anaerobic)	cofactor biosynthetic process;oxidation-reduction process;porphyrin-containing compound biosynthetic process	cytoplasm	catalytic activity;coproporphyrinogen oxidase activity;iron-sulfur cluster binding	22	61.3	52.488	0	+	+		5.80725	-6.187	7.7375	-4.94678	2.07147	1.24021
PA1550	PA1550	Q9I3G7		Completeproteome;Referenceproteome							6	52	20.338	0	+	+		4.21936	-1.69836	4.31239	-1.51934	0.432562	0.179018
PA1551	PA1551	Q9I3G6		Completeproteome;Referenceproteome				oxidation-reduction process	integral component of membrane		19	39.1	53.62	0	+	+		4.08723	-3.20476	5.53483	-3.53486	0.40241	-0.330095
PA1552.1;PA1555.1	ccoQ1;ccoQ2	E1JGJ7;E1JGJ6		Completeproteome;Referenceproteome	Metabolic pathways;Oxidative phosphorylation;Two-component system					cytochrome-c oxidase activity	2	29.5	6.7828	0	+	+		2.99738	-3.07377	5.47983	-2.37065	0.63896	0.703123
PA1554	ccoN1	Q9I3G3		Completeproteome;Electrontransport;Heme;Iron;Membrane;Metal-binding;Oxidoreductase;Referenceproteome;Respiratorychain;Transmembrane;Transport	Metabolic pathways;Oxidative phosphorylation;Two-component system			aerobic respiration;oxidation-reduction process	integral component of membrane;plasma membrane respiratory chain complex IV	cytochrome-c oxidase activity;heme binding	5	13.1	53.108	0		+		0.547976	0.29627	3.81425	1.40099	2.25838	1.10472
PA1555	ccoP2	Q9I3G2	Cbb3-type cytochrome c oxidase subunit	Cellinnermembrane;Cellmembrane;Completeproteome;Electrontransport;Heme;Hydrogeniontransport;Iontransport;Iron;Membrane;Metal-binding;Oxidoreductase;Referenceproteome;Respiratorychain;Transport	Metabolic pathways;Oxidative phosphorylation;Two-component system					cytochrome-c oxidase activity;electron transfer activity;heme binding	15	62.3	33.812	0	+	+		7.97016	-4.43218	6.71157	-3.91337	1.85555	0.518808
PA1556	ccoO2	Q9I3G1		Completeproteome;Referenceproteome	Metabolic pathways;Oxidative phosphorylation;Two-component system					cytochrome-c oxidase activity;electron transfer activity;heme binding	13	55.4	22.778	0	+	+		4.12636	-3.16046	3.57633	-2.3153	3.01179	0.845165
PA1557	ccoN2	Q9I3G0		Completeproteome;Electrontransport;Heme;Iron;Membrane;Metal-binding;Oxidoreductase;Referenceproteome;Respiratorychain;Transmembrane;Transport	Metabolic pathways;Oxidative phosphorylation;Two-component system			aerobic respiration;oxidation-reduction process	integral component of membrane;plasma membrane respiratory chain complex IV	cytochrome-c oxidase activity;heme binding	7	23.4	53.09	0	+	+		4.64797	-2.4622	1.6888	-2.96346	0.209811	-0.501258
PA1559	PA1559	Q9I3F8		Completeproteome;Referenceproteome							13	60.1	26.551	0	+	+	+	5.43237	9.02457	4.23171	5.53584	7.41108	-3.48873
PA1560	PA1560	Q9I3F7		Completeproteome;Referenceproteome							7	52.1	15.667	0	+	+	+	6.03449	7.72042	3.62811	3.06902	7.81296	-4.65141
PA1564	tusA	Q9I3F3	Sulfurtransferase TusA homolog	Completeproteome;Cytoplasm;Referenceproteome;Transferase	Sulfur relay system			tRNA wobble position uridine thiolation		sulfur carrier activity	4	55.7	8.8652	0.0027192			+	0.433946	-0.707831	1.0319	1.46956	3.30385	2.17739
PA1570	PA1570	Q9I3E7		Completeproteome;DNA-binding;Referenceproteome;Transcription;Transcriptionregulation				regulation of transcription-DNA-templated		DNA-binding transcription factor activity	4	16.7	32.381	0	+	+		3.80087	3.32342	3.46544	2.80703	0.501635	-0.516391
PA1579	PA1579	Q9I3D8	Uncharacterized protein PA1579	Completeproteome;Referenceproteome						lipid binding	9	58.9	22.11	0	+	+		4.24942	2.10285	4.72734	2.59875	2.10797	0.495898
PA1591	PA1591	Q9I3D0		Completeproteome;Referenceproteome							4	21.7	28.699	0		+	+	NaN	0	3.66845	3.91982	3.99677	3.74676
PA1602	PA1602	Q9I3B9		2Fe-2S;Completeproteome;Iron;Iron-sulfur;Metal-binding;Referenceproteome	Microbial metabolism in diverse environments;Nicotinate and nicotinamide metabolism			oxidation-reduction process		2 iron-2 sulfur cluster binding;electron transfer activity;iron-sulfur cluster binding;metal ion binding;oxidoreductase activity	4	25.8	17.478	0		+		0.88239	-1.3798	1.58161	-2.29579	0.357619	-0.915993
PA1603	PA1603	Q9I3B8		3D-structure;Completeproteome;DNA-binding;Referenceproteome;Transcription;Transcriptionregulation				regulation of transcription-DNA-templated		DNA-binding transcription factor activity	4	33.6	15.201	0		+		NaN	0	1.80881	1.88673	2.74733	1.38113
PA1609	fabB	Q9I3B2		Completeproteome;Referenceproteome;Transferase	Biotin metabolism;Fatty acid biosynthesis;Fatty acid metabolism;Metabolic pathways		fatty acid elongation -- saturated	unsaturated fatty acid biosynthetic process		3-oxoacyl-[acyl-carrier-protein] synthase activity;catalytic activity	23	79	42.806	0		+		4.24104	0.794129	5.43554	1.38345	3.47485	0.589319
PA1610	fabA	O33877	3-hydroxydecanoyl-[acyl-carrier-protein] dehydratase	3D-structure;Completeproteome;Cytoplasm;Fattyacidbiosynthesis;Fattyacidmetabolism;Isomerase;Lipidbiosynthesis;Lipidmetabolism;Lyase;Referenceproteome	Fatty acid biosynthesis;Fatty acid metabolism;Metabolic pathways		fatty acid elongation -- saturated	fatty acid biosynthetic process;unsaturated fatty acid biosynthetic process	cytoplasm	3-hydroxydecanoyl-[acyl-carrier-protein] dehydratase activity	11	58.5	18.747	0		+		4.13634	1.00776	6.90085	1.58737	2.99267	0.579607
PA1611	PA1611	Q9I3B1	Histidine kinase	ATP-binding;Completeproteome;Kinase;Membrane;Nucleotide-binding;Phosphoprotein;Referenceproteome;Transferase;Transmembrane;Two-componentregulatorysystem	Biofilm formation - Pseudomonas aeruginosa;Two-component system			phosphorelay signal transduction system;phosphorylation;signal transduction	integral component of membrane	phosphorelay sensor kinase activity;transferase activity-transferring phosphorus-containing groups	15	40.7	71.491	0		+		1.00821	1.68112	2.92997	3.4966	1.59781	1.81548
PA1623	PA1623	Q9I399		Completeproteome;Referenceproteome						protein binding	12	69.1	24.924	0	+			4.14477	1.69192	3.83691	1.17494	2.47054	-0.516975
PA1624	PA1624	Q9I398		Completeproteome;Referenceproteome							11	51.5	29.533	0	+	+		3.70362	2.42716	4.07218	2.5544	0.425263	0.127235
PA1628	PA1628	Q9I394		Completeproteome;Referenceproteome	Benzoate degradation;Butanoate metabolism;Metabolic pathways;Microbial metabolism in diverse environments;Phenylalanine metabolism			fatty acid metabolic process;oxidation-reduction process		3-hydroxyacyl-CoA dehydrogenase activity;oxidoreductase activity	5	17.3	55.115	0.0017188		+		0.862557	-1.42275	2.41138	-2.20047	0.351953	-0.777713
PA1648	PA1648	Q9I377		3D-structure;Completeproteome;NADP;Nucleotide-binding;Referenceproteome				oxidation-reduction process		oxidoreductase activity	7	27.5	36.168	0	+	+		2.37686	2.29458	3.75801	2.95793	0.855257	0.663355
PA1652	PA1652	Q9I373		Completeproteome;Referenceproteome							4	15.6	23.276	0	+	+		4.13565	1.92964	3.53066	1.29886	2.54579	-0.630782
PA1654	PA1654	Q9I371		Aminotransferase;Completeproteome;Referenceproteome;Transferase				biosynthetic process		catalytic activity;pyridoxal phosphate binding	11	45.4	43.311	0		+		1.50641	1.73609	1.60232	1.73978	0.0058835	0.00368834
PA1655	PA1655	Q9I370		Completeproteome;Referenceproteome;Transferase	Glutathione metabolism					protein binding	4	31.5	22.738	0		+		1.82026	2.25744	2.05626	2.57506	1.01253	0.31762
PA1657	PA1657	Q9I368		Completeproteome;Referenceproteome	Biofilm formation - Pseudomonas aeruginosa			protein secretion by the type VI secretion system			10	62.5	18.165	0		+	+	1.06338	-2.49404	0.984328	2.41509	5.00028	4.90913
PA1658	PA1658	Q9I367		Completeproteome;Referenceproteome	Biofilm formation - Pseudomonas aeruginosa			protein secretion by the type VI secretion system			29	77.2	55.56	0		+	+	1.15749	-0.957393	5.54556	4.35355	5.23111	5.31095
PA1662	PA1662	Q9I363		ATP-binding;Chaperone;Completeproteome;Hydrolase;Nucleotide-binding;Protease;Referenceproteome;Repeat	Bacterial secretion system;Biofilm formation - Pseudomonas aeruginosa			protein metabolic process;protein secretion by the type VI secretion system		ATP binding	32	47.3	95.774	0		+	+	0.101455	0.136405	3.28387	3.60593	3.23804	3.46953
PA1673	PA1673	Q9I352	Bacteriohemerythrin	Completeproteome;Iron;Metal-binding;Oxygentransport;Referenceproteome;Transport						metal ion binding	7	53.6	17.853	0	+	+		4.22224	-3.84807	6.80443	-3.08535	1.05331	0.762724
PA1675	PA1675	Q9I350		Completeproteome;Referenceproteome							5	40.5	21.111	0	+	+		2.857	2.08036	2.78635	1.59837	0.919087	-0.481989
PA1690	pscU	Q9I337		Completeproteome;Referenceproteome	Bacterial secretion system			protein secretion;protein secretion by the type III secretion system;secretion	integral component of membrane;membrane		3	11.7	39.152	0.0010428	+	+		2.33938	3.82814	1.97918	3.21446	1.47378	-0.613677
PA1693	pscR	Q9I334		Completeproteome;Membrane;Referenceproteome;Transmembrane	Bacterial secretion system			protein secretion;protein secretion by the type III secretion system;protein transport;secretion	integral component of membrane;membrane		2	11.1	24.365	0		+		NaN	0	3.26698	2.93703	1.72874	2.51991
PA1694	pscQ	Q9I333		Completeproteome;Referenceproteome	Bacterial secretion system			protein secretion;protein secretion by the type III secretion system			9	44	33.977	0		+	+	NaN	0	4.94886	4.98	5.36162	5.1457
PA1695	pscP	Q9I332		Completeproteome;Referenceproteome	Bacterial secretion system			pathogenesis;protein secretion by the type III secretion system			5	24.4	38.547	0		+		0.286306	0.46769	2.87597	2.25496	1.64245	1.78727
PA1698	popN	G3XCX6		Completeproteome;Referenceproteome	Bacterial secretion system			negative regulation of protein secretion;pathogenesis;protein secretion by the type III secretion system;secretion	cell surface;outer membrane	protein binding	16	75.3	31.319	0		+	+	NaN	0	5.27329	6.03457	8.3171	5.54401
PA1699	PA1699	G3XCT8		Completeproteome;Referenceproteome				negative regulation of protein secretion;protein secretion by the type III secretion system		protein binding	5	84.8	10.441	0		+	+	NaN	0	4.91912	5.08669	4.2071	5.56649
PA1700	PA1700	Q9I329		Completeproteome;Referenceproteome				protein secretion;protein secretion by the type III secretion system;regulation of protein secretion	cytoplasm		3	28.5	13.674	0		+	+	NaN	0	2.30356	2.23659	3.45124	2.82832
PA1702	PA1702	Q9I328		Completeproteome;Referenceproteome				protein secretion by the type III secretion system		protein binding	2	22	12.265	0		+		NaN	0	2.74545	1.89033	1.85614	2.00275
PA1703	pcrD	Q9I327		Completeproteome;Referenceproteome	Bacterial secretion system			negative regulation of protein secretion;protein secretion;protein transport	integral component of membrane;membrane		19	40.8	76.982	0		+	+	0.925227	1.56846	4.90861	4.71245	2.0932	3.14399
PA1704	pcrR	G3XCW4		Completeproteome;Referenceproteome				cellular response to calcium ion;regulation of transcription-DNA-templated			2	17.4	16.266	0.00035958		+		NaN	0	3.35654	1.37221	2.29646	1.91836
PA1705	pcrG	Q9I326		Completeproteome;Referenceproteome				negative regulation of protein secretion			3	23.5	10.995	0.00070151			+	NaN	0	2.2136	1.15556	3.05367	2.17965
PA1706	pcrV	G3XD49		Completeproteome;Referenceproteome				pathogenesis;protein secretion by the type III secretion system	extracellular region;extracellular space;type III protein secretion system complex		14	55.1	32.283	0		+	+	0.198366	0.551062	4.28124	6.74121	3.23962	6.19015
PA1707	pcrH	Q9I325		3D-structure;Completeproteome;Referenceproteome				chaperone-mediated protein complex assembly;protein secretion by the type III secretion system		protein binding	10	82	18.35	0		+	+	0.666238	1.42941	6.15106	9.4132	3.82468	7.98379
PA1708	popB	Q9I324		Completeproteome;Referenceproteome				pathogenesis;translocation of peptides or proteins into host		chaperone binding	14	48.7	40.061	0		+	+	0.94067	-2.24511	3.08877	6.95479	5.77726	9.1999
PA1709	popD	Q9I323		Completeproteome;Referenceproteome				translocation of peptides or proteins into host		chaperone binding	15	62.7	31.309	0		+	+	0.598823	2.55852	2.71309	10.4436	6.39844	7.88505
PA1710	exsC	P26995	Exoenzyme S synthesis protein C	3D-structure;Cellmembrane;Completeproteome;Membrane;Referenceproteome;Signal;Transmembrane;Transmembranehelix				positive regulation of transcription-DNA-templated;protein secretion by the type III secretion system;regulation of protein secretion	cytoplasm		4	26.2	16.228	0		+	+	NaN	0	3.0917	3.42638	3.28153	3.17788
PA1713	exsA	P26993	Exoenzyme S synthesis regulatory protein ExsA	Activator;Completeproteome;DNA-binding;Referenceproteome;Transcription;Transcriptionregulation	Biofilm formation - Pseudomonas aeruginosa			negative regulation of protein secretion;regulation of transcription-DNA-templated		DNA binding;DNA-binding transcription factor activity;sequence-specific DNA binding;transcription regulatory region DNA binding	9	36	31.641	0		+	+	0.371889	0.910235	2.60717	4.88612	3.14089	3.97589
PA1714	exsD	Q9I321		Completeproteome;Referenceproteome				cellular response to calcium ion;negative regulation of DNA binding;negative regulation of protein binding;negative regulation of protein secretion;negative regulation of transcription-DNA-templated			15	53.3	31.365	0		+	+	0.469366	-1.09416	3.24549	5.95136	4.84292	7.04553
PA1715	pscB	Q9I320		Completeproteome;Referenceproteome				protein secretion by the type III secretion system;regulation of protein secretion	cytoplasm		10	72.9	15.397	0		+	+	0.64731	-1.91697	1.85637	4.2125	3.81313	6.12946
PA1716	pscC	Q9I319		Completeproteome;Referenceproteome;Transport	Bacterial secretion system			protein secretion;protein secretion by the type III secretion system			19	44.3	65.734	0		+	+	0.0954352	0.389025	2.15949	4.86197	2.63625	4.47294
PA1717	pscD	Q9I318		Completeproteome;Referenceproteome				protein secretion by the type III secretion system			14	41	47.665	0			+	0.343441	-0.927201	0.670728	1.49292	2.83387	2.42012
PA1718	pscE	Q9I317	Type III export protein PscE	3D-structure;Coiledcoil;Completeproteome;Cytoplasm;Referenceproteome;Virulence				pathogenesis;protein secretion by the type III secretion system			3	44.8	7.3213	0		+	+	0.39636	-0.865651	3.54059	4.00724	2.95068	4.87289
PA1719	pscF	P95434	Type III export protein PscF	3D-structure;Coiledcoil;Completeproteome;Referenceproteome;Secreted;Virulence	Bacterial secretion system			pathogenesis;protein secretion by the type III secretion system;protein transport	type III protein secretion system complex		4	72.9	9.2844	0		+	+	0.114157	0.264544	4.87229	6.68491	3.75703	6.42037
PA1720	pscG	P95435	Type III export protein PscG	3D-structure;Completeproteome;Cytoplasm;Referenceproteome;Virulence				pathogenesis;protein secretion by the type III secretion system		protein binding	4	54.8	12.451	0		+	+	0.0284024	-0.0530658	8.8954	4.7752	3.53742	4.82827
PA1723	pscJ	Q9I314		Completeproteome;Referenceproteome	Bacterial secretion system			protein secretion;protein secretion by the type III secretion system			9	42.7	27.18	0		+	+	NaN	0	3.62299	4.51795	4.83172	4.70499
PA1725	pscL	Q9I312		Completeproteome;Referenceproteome	Bacterial secretion system			protein secretion by the type III secretion system			5	29	23.9	0		+	+	0.0241184	0.062243	3.91771	2.91127	1.87138	2.84903
PA1733	PA1733	Q9I304		Completeproteome;Referenceproteome				proteolysis involved in cellular protein catabolic process	proteasome core complex	threonine-type endopeptidase activity	4	29.2	26.467	0		+		1.27426	1.76141	1.42965	1.85762	0.157436	0.0962119
PA1746	PA1746	Q9I2Z1		Completeproteome;Referenceproteome							9	79.8	18.189	0		+		2.64774	-0.730797	5.80471	-2.15503	4.14336	-1.42423
PA1773	cmaX	G3XD00		Completeproteome;Referenceproteome				metal ion transport;transmembrane transport	membrane	metal ion transmembrane transporter activity	9	34.6	37.768	0		+		2.06456	1.64104	4.67594	2.33411	0.813935	0.693074
PA1775	cmpX	G3XCV6		Completeproteome;Referenceproteome				biological_process;transmembrane transport	cellular_component;membrane	molecular_function	9	41.6	29.018	0		+		4.75502	1.07079	6.70336	1.62545	3.35423	0.554655
PA1777	oprF	P13794	Outer membrane porin F	Celloutermembrane;Cellshape;Completeproteome;Directproteinsequencing;Disulfidebond;Iontransport;Membrane;Porin;Referenceproteome;Repeat;Signal;Transmembrane;Transmembranebetastrand;Transport				adhesion of symbiont to host;transport	cell outer membrane;integral component of membrane;outer membrane	calcium ion binding;complement component C3b binding;porin activity	28	84.3	37.639	0		+		0.797651	0.203688	4.4009	1.24791	3.79825	1.04422
PA1789	PA1789	Q9I2V3		3D-structure;Completeproteome;Referenceproteome							16	74.9	31.273	0		+		4.10021	-1.01792	4.78934	-1.62521	3.23295	-0.607285
PA1791	PA1791	Q9I2V1		Completeproteome;Referenceproteome							21	52.6	48.559	0	+	+	+	3.02062	-4.45143	2.3452	-1.68065	2.29205	2.77077
PA1812	mltD	Q9I2T2		Completeproteome;Referenceproteome				amino sugar metabolic process;cellular amino acid metabolic process;peptidoglycan metabolic process	Gram-negative-bacterium-type cell wall;membrane	[protein-PII] uridylyltransferase activity;lytic transglycosylase activity	17	56.6	59.734	0		+		0.751444	1.43494	1.29865	2.26384	1.77856	0.828899
PA1814	PA1814	Q9I2T0		Completeproteome;Referenceproteome						methyltransferase activity	6	41.1	28.427	0		+		1.2579	1.94026	1.78849	2.41698	0.581924	0.476723
PA1829	PA1829	Q9I2R6		Completeproteome;Referenceproteome							13	50.6	40.833	0		+		2.03953	-1.29349	1.94251	-1.77425	0.462942	-0.480759
PA1844	PA1844	Q9I2Q1		3D-structure;Completeproteome;Referenceproteome						amidase activity	6	50.6	16.443	0	+	+		1.85481	-4.85842	1.81788	-4.77173	NaN	0
PA1846	cti	Q9I2P9		Completeproteome;Isomerase;Referenceproteome				cellular lipid metabolic process		electron transfer activity;heme binding	14	26.4	86.517	0.00035971	+	+		1.46115	3.64485	1.91813	4.39406	0.486304	0.749213
PA1881	PA1881	Q9I2L6		2Fe-2S;Completeproteome;Iron;Iron-sulfur;Metal-binding;Referenceproteome				oxidation-reduction process		2 iron-2 sulfur cluster binding;electron transfer activity;iron-sulfur cluster binding;metal ion binding;oxidoreductase activity	5	34	15.959	0		+		1.05226	-1.23551	2.66073	-3.21278	1.59857	-1.97727
PA1899;PA4210	phzA1;phzA2	Q9I2J9;Q9HWH1	Phenazine biosynthesis protein PhzA 1;Phenazine biosynthesis protein PhzA 2	Antibioticbiosynthesis;Completeproteome;Referenceproteome;Virulence	Quorum sensing		Phenazine biosynthesis	antibiotic biosynthetic process;phenazine biosynthetic process			4	35.8	19.361	0		+	+	NaN	0	4.41959	2.59619	3.72533	3.49097
PA1901 PA4212	phzC1	Q7DC82		Completeproteome;Referenceproteome							20	57.3	44.327	0		+	+	NaN	0	5.63124	8.07929	5.37734	8.30029
PA1902;PA4213		P0DPC1;P0DPB9			Quorum sensing		Phenazine biosynthesis	phenazine biosynthetic process		catalytic activity;isochorismatase activity;polyribonucleotide nucleotidyltransferase activity	10	51.2	23.195	0		+	+	NaN	0	7.81205	7.04399	4.22423	6.94656
PA1903 PA4214	phzE1	Q7DC81		Completeproteome;Referenceproteome							36	67.5	68.979	0	+	+	+	1.56393	-3.14687	5.10749	4.01299	3.28367	7.15986
PA1904;PA4215	phzF1	O69754	Trans-2,3-dihydro-3-hydroxyanthranilate isomerase	Antibioticbiosynthesis;Completeproteome;Isomerase;Referenceproteome	Quorum sensing		Phenazine biosynthesis	biosynthetic process;phenazine biosynthetic process		catalytic activity	15	83.5	30.342	0		+	+	0.0725525	0.424489	1.8714	5.2622	1.80913	4.83771
PA1905;PA4216	phzG1;phzG2	G3XCV4;Q820A5	Pyridoxal 5'-phosphate synthase	Completeproteome;Flavoprotein;FMN;Oxidoreductase;Pyridoxinebiosynthesis;Referenceproteome	Quorum sensing		Phenazine biosynthesis;pyridoxal 5'-phosphate salvage I	oxidation-reduction process;phenazine biosynthetic process;pyridoxine biosynthetic process		cofactor binding;FMN binding;oxidoreductase activity-acting on the CH-NH2 group of donors;pyridoxamine-phosphate oxidase activity	11	50	24.268	0		+	+	0.238501	-0.410923	4.59637	7.56711	5.56266	7.97803
PA1913	PA1913	Q9I2J1		Completeproteome;Referenceproteome							10	57.1	25.41	0	+	+		5.05073	-1.87263	6.34276	-3.03456	3.07306	-1.16194
PA1927	metE	P57703	5-methyltetrahydropteroyltriglutamate--homocysteine methyltransferase	Amino-acidbiosynthesis;Completeproteome;Metal-binding;Methioninebiosynthesis;Methyltransferase;Referenceproteome;Repeat;Transferase;Zinc	Biosynthesis of amino acids;Biosynthesis of secondary metabolites;Cysteine and methionine metabolism;Metabolic pathways;Selenocompound metabolism		L-methionine biosynthesis I;L-methionine biosynthesis III;methionine and S-adenosylmethionine synthesis;superpathway of L-lysine and L-threonine and L-methionine biosynthesis I	cellular amino acid biosynthetic process;cellular amino acid metabolic process;methionine biosynthetic process		5-methyltetrahydropteroyltriglutamate-homocysteine S-methyltransferase activity;zinc ion binding	40	61.5	86.21	0		+	+	0.247726	-1.08732	1.15611	2.8829	1.5761	3.97022
PA1959	uppP	Q9I2E5	Undecaprenyl-diphosphatase	Antibioticresistance;Cellinnermembrane;Cellmembrane;Cellshape;Cellwallbiogenesis/degradation;Completeproteome;Hydrolase;Membrane;Peptidoglycansynthesis;Referenceproteome;Transmembrane;Transmembranehelix	Peptidoglycan biosynthesis			dephosphorylation;response to stimulus	membrane	undecaprenyl-diphosphatase activity	3	14.4	30.724	0		+		0.766664	-1.24828	1.37502	-1.86107	0.262193	-0.612784
PA1961	PA1961	Q9I2E3		Completeproteome;DNA-binding;Referenceproteome;Transcription;Transcriptionregulation				regulation of transcription-DNA-templated		DNA-binding transcription factor activity	6	24.4	34.77	0.0079549		+		0.343999	1.2771	1.27927	2.55194	0.47026	1.27484
PA1966	PA1966	Q9I2D8		3D-structure;Completeproteome;Referenceproteome	Degradation of aromatic compounds;Microbial metabolism in diverse environments;Tyrosine metabolism			aromatic compound catabolic process		5-carboxymethyl-2-hydroxymuconate delta-isomerase activity	3	53.7	13.147	0			+	0.890848	-1.97461	0.726017	0.998343	1.6853	2.97295
PA1969	PA1969	Q9I2D5		Completeproteome;Referenceproteome							7	40	13.335	0		+		4.52165	1.58173	4.29202	1.29681	0.992028	-0.284911
PA1984;PA4022	exaC;PA4022	Q9HX05;Q9I2C4		Completeproteome;Oxidoreductase;Referenceproteome	Biosynthesis of secondary metabolites;Glycolysis / Gluconeogenesis;Metabolic pathways;Microbial metabolism in diverse environments;Pyruvate metabolism			ethanol oxidation;oxidation-reduction process		aldehyde dehydrogenase (NAD) activity;oxidoreductase activity;oxidoreductase activity-acting on the aldehyde or oxo group of donors-NAD or NADP as acceptor	26	71.9	54.979	0		+		3.25742	-1.37132	4.76424	-2.45351	3.58259	-1.08219
PA2003	bdhA	Q9I2A6		Completeproteome;Referenceproteome	Butanoate metabolism;Metabolic pathways;Synthesis and degradation of ketone bodies			carbon utilization;cellular catabolic process;oxidation-reduction process		3-hydroxybutyrate dehydrogenase activity;oxidoreductase activity	9	63.3	26.727	0		+		2.24967	-1.918	3.48386	-3.3909	1.63487	-1.47289
PA2018	PA2018	G3XCW2		Cellcycle;Celldivision;Completeproteome;Referenceproteome	beta-Lactam resistance;Two-component system			ion transport;response to antibiotic;response to drug;transmembrane transport;transport;xenobiotic transport	integral component of membrane;membrane	drug transmembrane transporter activity;efflux transmembrane transporter activity;transmembrane transporter activity	36	43.4	112.7	0	+	+		4.14172	8.21547	4.15172	8.2539	0.458085	0.0384326
PA2019	PA2019	G3XD21		Cellcycle;Celldivision;Completeproteome;Referenceproteome	beta-Lactam resistance;Two-component system			response to antibiotic;response to drug;transmembrane transport	membrane	drug transmembrane transporter activity;transmembrane transporter activity	22	65.4	42.086	0	+	+		5.06274	5.97512	5.25962	6.39247	3.00535	0.41735
PA2025	gor	P23189	Glutathione reductase	Completeproteome;Cytoplasm;Disulfidebond;FAD;Flavoprotein;NADP;Oxidoreductase;Redox-activecenter;Referenceproteome	Glutathione metabolism		glutathione redox reactions II	cell redox homeostasis;cellular amino acid metabolic process;cofactor biosynthetic process;glutamate metabolic process;glutathione metabolic process;oxidation-reduction process		electron transfer activity;flavin adenine dinucleotide binding;oxidoreductase activity;oxidoreductase activity-acting on a sulfur group of donors-NAD(P) as acceptor	23	73.8	49.237	0		+		2.99274	-1.34273	4.13969	-2.17517	1.51837	-0.83244
PA2029	PA2029	Q9I286		Completeproteome;Referenceproteome							4	56.6	11.262	0		+		3.24713	1.78787	2.87643	1.99906	0.254245	0.211196
PA2033	PA2033	Q9I282		Completeproteome;Referenceproteome				oxidation-reduction process		oxidoreductase activity	9	31.8	33.646	0		+		0.216326	0.614627	1.40191	2.77063	1.39293	2.15601
PA2034	PA2034	Q9I281		Completeproteome;Referenceproteome							9	58	24.525	0		+	+	0.287854	0.389121	2.5791	2.93416	3.86596	2.54504
PA2052	cynS	Q9I263	Cyanate hydratase	Completeproteome;Lyase;Referenceproteome	Nitrogen metabolism			cyanate metabolic process		cyanate hydratase activity;DNA binding	8	62.2	16.751	0		+		1.23589	1.1771	2.53873	1.98262	1.28246	0.805517
PA2069	PA2069	Q9I246		Completeproteome;Referenceproteome;Transferase				biosynthetic process		catalytic activity	34	68.5	63.382	0		+	+	0.104248	-0.387909	5.95181	6.9137	2.78279	7.30161
PA2071	fusB	Q9I244	Elongation factor G 2	Completeproteome;Cytoplasm;Elongationfactor;GTP-binding;Nucleotide-binding;Proteinbiosynthesis;Referenceproteome				cellular protein metabolic process;translational elongation		GTP binding;GTPase activity;translation elongation factor activity	35	59.5	77.573	0		+		0.604308	1.364	1.29448	2.58327	2.54042	1.21927
PA2076	PA2076	Q9I239		Completeproteome;DNA-binding;Referenceproteome;Transcription;Transcriptionregulation				regulation of transcription-DNA-templated		DNA-binding transcription factor activity	5	34.3	32.458	0		+		0.00605073	-0.0141196	2.83775	1.71871	1.27059	1.73283
PA2080	kynU	Q9I235	Kynureninase	Completeproteome;Hydrolase;Pyridinenucleotidebiosynthesis;Pyridoxalphosphate;Referenceproteome	Metabolic pathways;Tryptophan metabolism			NAD biosynthetic process;tryptophan catabolic process;tryptophan catabolic process to kynurenine	cytoplasm	catalytic activity;kynureninase activity;pyridoxal phosphate binding	22	76.4	46.294	0	+	+		3.40791	6.95668	3.47382	7.10143	0.283477	0.144744
PA2081	kynB	Q9I234	Kynurenine formamidase	3D-structure;Completeproteome;Hydrolase;Referenceproteome;Tryptophancatabolism	Glyoxylate and dicarboxylate metabolism;Metabolic pathways;Tryptophan metabolism		L-tryptophan degradation III (eukaryotic);L-tryptophan degradation to 2-amino-3-carboxymuconate semialdehyde	biological_process;cellular amino acid metabolic process;tryptophan catabolic process to kynurenine	cellular_component	arylformamidase activity;formamidase activity	9	78.9	23.152	0	+	+		3.45793	5.60436	3.36382	5.32437	0.82564	-0.27999
PA2113	opdO	Q9I202		3D-structure;Completeproteome;Referenceproteome					integral component of membrane		16	57.9	44.302	0	+		+	2.89888	-4.09524	1.98345	-0.519876	2.63591	3.57536
PA2119	PA2119	Q9I1Z6		Completeproteome;Metal-binding;Referenceproteome;Zinc			heterolactic fermentation;hexitol fermentation to lactate and formate and ethanol and acetate;mixed acid fermentation;pyruvate fermentation to ethanol I	oxidation-reduction process		catalytic activity;oxidoreductase activity;zinc ion binding	14	63.7	38.561	0	+	+		2.55817	-3.92586	4.68692	-2.64215	0.799458	1.28371
PA2126	PA2126	Q9I1Y9		Completeproteome;Referenceproteome				cellular response to oxygen levels		protein binding;transcription regulatory region DNA binding	5	32.2	23.677	0	+			1.46624	2.95228	NaN	0	1.50142	-2.91373
PA2160	PA2160	Q9I1V5	Glycogen operon protein GlgX homolog	Completeproteome;Glycosidase;Hydrolase;Referenceproteome	Biosynthesis of secondary metabolites;Metabolic pathways;Starch and sucrose metabolism			carbohydrate metabolic process;glycogen catabolic process		catalytic activity;glycogen debranching enzyme activity;hydrolase activity-hydrolyzing O-glycosyl compounds	18	35.1	80.673	0		+		1.8803	1.82414	2.88343	2.57547	0.507021	0.751333
PA2163	PA2163	Q9I1V2	4-alpha-glucanotransferase	Carbohydratemetabolism;Completeproteome;Glycosyltransferase;Referenceproteome;Transferase	Metabolic pathways;Starch and sucrose metabolism			carbohydrate metabolic process		4-alpha-glucanotransferase activity	5	16.1	74.756	0.00070077		+		1.1625	2.51133	1.47528	3.04144	0.842569	0.530117
PA2169	PA2169	Q9I1U6		3D-structure;Completeproteome;Referenceproteome							7	63.3	16.843	0	+	+		4.00666	4.08064	5.8744	4.34448	0.273389	0.263843
PA2184	PA2184	Q9I1T1		Completeproteome;Referenceproteome							5	33.1	18.99	0		+	+	0.259732	-0.42294	1.99859	1.83454	2.32076	2.25748
PA2191	exoY	Q9I1S4		Completeproteome;Referenceproteome		Purine metabolism		pathogenesis	extracellular region	calcium- and calmodulin-responsive adenylate cyclase activity	11	35.7	41.729	0		+	+	0.735209	1.5695	6.19412	5.50304	2.03377	3.93354
PA2193	hcnA	G3XD67	Hydrogen cyanide synthase subunit HcnA	2Fe-2S;Cellmembrane;Completeproteome;Iron;Iron-sulfur;Membrane;Metal-binding;Oxidoreductase;Referenceproteome	Biosynthesis of secondary metabolites;Cyanoamino acid metabolism			metabolic process		electron transfer activity;iron-sulfur cluster binding	5	81.7	11.427	0		+	+	0.116865	0.152007	4.60518	5.01358	4.57833	4.86157
PA2194	hcnB	Q9I1S2	Hydrogen cyanide synthase subunit HcnB	Cellmembrane;Completeproteome;Membrane;Oxidoreductase;Referenceproteome	Biosynthesis of secondary metabolites;Cyanoamino acid metabolism			metabolic process;oxidation-reduction process		oxidoreductase activity	23	65.5	50.388	0		+	+	0.159866	-0.446522	5.52182	7.32817	3.6532	7.77469
PA2195	hcnC	G3XD12	Hydrogen cyanide synthase subunit HcnC	Cellmembrane;Completeproteome;Flavoprotein;Lipoprotein;Membrane;Oxidoreductase;Palmitate;Referenceproteome;Signal;Transmembrane;Transmembranehelix	Biosynthesis of secondary metabolites;Cyanoamino acid metabolism			metabolic process;oxidation-reduction process		oxidoreductase activity	23	83.9	45.281	0		+	+	0.208953	-0.53208	8.36852	6.84306	3.44965	7.37514
PA2231	pslA	Q9I1N8		Completeproteome;Referenceproteome	Biofilm formation - Pseudomonas aeruginosa			biofilm formation;extracellular polysaccharide biosynthetic process;single-species biofilm formation			7	25.5	54.817	0	+		+	2.82195	-3.30847	1.31521	-0.490048	2.52782	2.81842
PA2232	pslB	Q9I1N7		Completeproteome;Referenceproteome	Amino sugar and nucleotide sugar metabolism;Biofilm formation - Pseudomonas aeruginosa;Biosynthesis of secondary metabolites;Fructose and mannose metabolism;Metabolic pathways		GDP-mannose metabolism	biofilm formation;biosynthetic process;extracellular polysaccharide biosynthetic process;polysaccharide biosynthetic process;polysaccharide metabolic process;single-species biofilm formation		mannose isomerase activity;nucleotidyltransferase activity	26	78.9	53.515	0	+		+	5.66147	-6.27968	3.86963	-0.963369	5.34826	5.31631
PA2233	pslC	Q9I1N6		Completeproteome;Referenceproteome	Biofilm formation - Pseudomonas aeruginosa			biofilm formation;extracellular polysaccharide biosynthetic process;single-species biofilm formation		transferase activity-transferring glycosyl groups	3	11.2	33.593	0.0085894		+		0.779268	-2.07928	1.08298	-2.87153	0.665561	-0.79225
PA2234	pslD	Q9I1N5		Completeproteome;Referenceproteome	Biofilm formation - Pseudomonas aeruginosa			biofilm formation;extracellular polysaccharide biosynthetic process;polysaccharide transport;single-species biofilm formation	membrane;slime layer	polysaccharide transmembrane transporter activity	11	55.1	27.908	0	+		+	4.21948	-4.50702	1.99881	-0.523568	3.82405	3.98345
PA2235	pslE	Q9I1N4		Completeproteome;Referenceproteome	Biofilm formation - Pseudomonas aeruginosa			biofilm formation;extracellular polysaccharide biosynthetic process;single-species biofilm formation			34	57.3	74.564	0	+		+	4.63611	-6.11121	2.94078	-0.65812	4.40426	5.45309
PA2253	ansA	Q9I1L6		Completeproteome;Referenceproteome	Alanine and aspartate and glutamate metabolism;Biosynthesis of secondary metabolites;Cyanoamino acid metabolism;Metabolic pathways		L-asparagine degradation I;superpathway of L-aspartate and L-asparagine biosynthesis	aspartate metabolic process;cellular amino acid metabolic process;nitrogen compound metabolic process		exodeoxyribonuclease V activity	4	15.9	34.755	0.00035336		+	+	0.811291	3.27328	1.00873	-3.51744	1.41904	-6.79073
PA2264	PA2264	Q9I1K9		Completeproteome;Referenceproteome	Metabolic pathways;Microbial metabolism in diverse environments;Pentose phosphate pathway						5	24.8	26.358	0	+	+		3.60799	-2.17055	3.73002	-3.68462	1.54567	-1.51407
PA2290	gcd	Q9I1I5		Completeproteome;Referenceproteome	Biosynthesis of antibiotics;Biosynthesis of secondary metabolites;Metabolic pathways;Pentose phosphate pathway			carbon utilization;cellular catabolic process;generation of precursor metabolites and energy;oxidation-reduction process	integral component of membrane	glucose dehydrogenase activity;oxidoreductase activity-acting on CH-OH group of donors;quinone binding	26	48.2	86.217	0	+	+		5.5107	-2.55176	4.75037	-2.5775	0.0376236	-0.0257444
PA2300	chiC	Q9I1H5		Completeproteome;Glycosidase;Hydrolase;Referenceproteome				carbohydrate metabolic process;carbon utilization;cellular catabolic process	extracellular region	carbohydrate binding;DNA-directed 5'-3' RNA polymerase activity;hydrolase activity-hydrolyzing O-glycosyl compounds;protein binding	33	82.6	53.042	0		+	+	0.107816	0.448406	3.23869	9.94084	5.9694	9.49243
PA2302	ambE	Q9I1H3		Completeproteome;Phosphopantetheine;Referenceproteome				biosynthetic process		catalytic activity;hydrolase activity-acting on ester bonds;phosphopantetheine binding	69	45.3	229.04	0	+	+		2.20299	4.29532	2.31262	4.46314	0.321572	0.16782
PA2304	ambC	Q9I1H1		Completeproteome;Referenceproteome				oxidation-reduction process		oxidoreductase activity	7	27.1	40.696	0		+		1.44625	1.69078	2.93577	2.74637	1.31212	1.05559
PA2305	ambB	Q9I1H0		Completeproteome;Phosphopantetheine;Referenceproteome						catalytic activity	14	17.9	134.45	0		+		1.83523	2.22879	3.94696	3.36823	0.930058	1.13944
PA2321	PA2321	G3XD53		Completeproteome;Kinase;Referenceproteome;Transferase	Biosynthesis of antibiotics;Biosynthesis of secondary metabolites;Carbon metabolism;Metabolic pathways;Microbial metabolism in diverse environments;Pentose phosphate pathway		D-gluconate degradation;L-idonate degradation	carbohydrate metabolic process;carbon utilization;cellular catabolic process;generation of precursor metabolites and energy		glucokinase activity;kinase activity	8	84.4	18.456	0	+	+		3.82032	4.78374	3.57776	4.57516	0.257993	-0.208579
PA2322	gnuT	Q9ZIJ1	Gluconate permease	Cellinnermembrane;Cellmembrane;Completeproteome;Gluconateutilization;Membrane;Referenceproteome;Sugartransport;Transmembrane;Transmembranehelix;Transport				gluconate transmembrane transport;gluconate transport;transport	membrane	gluconate transmembrane transporter activity	3	11.1	47.296	0		+		2.16735	2.07844	2.39114	2.02537	0.0705472	-0.0530686
PA2323	PA2323	Q9I1F5		Completeproteome;Oxidoreductase;Referenceproteome	Carbon metabolism;Glycolysis / Gluconeogenesis;Metabolic pathways;Microbial metabolism in diverse environments;Pentose phosphate pathway		aerobic glycerol degradation I;gluconeogenesis I;glyceraldehyde 3-phosphate degradation;glycolysis + citric acid pathway;glycolysis I (from glucose 6-phosphate);glycolysis II (from fructose 6-phosphate);glycolysis III (from glucose);heterolactic fermentation;hexitol fermentation to lactate and formate and ethanol and acetate;superpathway of glycolysis and Entner-Doudoroff;superpathway of glycolys…	oxidation-reduction process		oxidoreductase activity;oxidoreductase activity-acting on the aldehyde or oxo group of donors-NAD or NADP as acceptor	29	68.4	59.96	0		+		4.20833	-1.22853	4.58332	-1.7926	1.9071	-0.564061
PA2330	PA2330	Q9I1E8		Completeproteome;Referenceproteome				oxidation-reduction process		flavin adenine dinucleotide binding;oxidoreductase activity-acting on the CH-CH group of donors	20	71.8	37.68	0		+	+	0.0368191	0.121095	1.96736	3.14098	2.11363	3.01989
PA2352	PA2352	Q9I1C6		Completeproteome;Referenceproteome	Glycerophospholipid metabolism			lipid metabolic process		phosphoric diester hydrolase activity	8	24	41.13	0		+		0.0359429	0.152362	1.75208	2.71922	1.0845	2.56685
PA2356	msuD	Q9I1C2	Methanesulfonate monooxygenase	Completeproteome;Flavoprotein;FMN;Monooxygenase;Oxidoreductase;Referenceproteome	Sulfur metabolism			carbon utilization;cellular catabolic process;metabolic process;oxidation-reduction process;sulfur compound metabolic process		alkanesulfonate monooxygenase activity;oxidoreductase activity-acting on paired donors-with incorporation or reduction of molecular oxygen	2	6	41.596	0.0017265		+		1.56632	-0.924403	4.81917	-2.73037	2.57496	-1.80597
PA2378	PA2378	Q9I1A1		Completeproteome;Referenceproteome				oxidation-reduction process		oxidoreductase activity	31	55.3	83.665	0		+		1.41829	1.30443	3.31363	3.03669	3.6891	1.73226
PA2379	PA2379	Q9I1A0		2Fe-2S;Completeproteome;Iron;Iron-sulfur;Metal-binding;Referenceproteome				oxidation-reduction process		2 iron-2 sulfur cluster binding;electron transfer activity;iron-sulfur cluster binding;metal ion binding;oxidoreductase activity	5	36.5	16.618	0	+	+		1.9318	2.34633	2.45216	2.835	1.0388	0.488666
PA2381	PA2381	Q9I198		Completeproteome;Referenceproteome							4	81.2	8.9099	0	+	+		5.074	-4.45509	5.23057	-4.62502	0.305077	-0.169923
PA2385	pvdQ	Q9I194	Acyl-homoserine lactone acylase PvdQ;Acyl-homoserine lactone acylase PvdQ subunit alpha;Acyl-homoserine lactone acylase PvdQ subunit beta	3D-structure;Completeproteome;Directproteinsequencing;Hydrolase;Periplasm;Quorumsensing;Referenceproteome;Signal;Zymogen			aldoxime degradation;pyridine nucleotide cycling	antibiotic biosynthetic process;bacterial-type flagellum-dependent swarming motility;pathogenesis;pyoverdine biosynthetic process;response to antibiotic;response to stimulus;single-species biofilm formation	cytoplasm	ADP-dependent short-chain-acyl-CoA hydrolase activity;hydrolase activity;hydrolase activity-acting on carbon-nitrogen (but not peptide) bonds-in linear amides;N-acetyl-anhydromuramoyl-L-alanine amidase activity	12	21.3	84.039	0		+		0.573259	-1.89572	1.44061	-2.40315	0.117956	-0.507428
PA2386	pvdA	Q51548	L-ornithine N(5)-monooxygenase	3D-structure;Cellinnermembrane;Cellmembrane;Completeproteome;FAD;Flavoprotein;Membrane;Monooxygenase;NADP;Oxidoreductase;Referenceproteome				pyoverdine biosynthetic process;response to stimulus	cytoplasm		26	64.3	49.477	0		+		1.15659	-3.24227	4.03824	-3.94418	0.184666	-0.701907
PA2392	pvdP	Q9I188		Completeproteome;Referenceproteome				pyoverdine biosynthetic process;response to stimulus		monophenol monooxygenase activity	13	37.9	62.293	0		+		0.100424	-0.195461	1.84265	-1.76643	1.49302	-1.57097
PA2393	PA2393	Q9I187		Completeproteome;Referenceproteome				proteolysis;pyoverdine biosynthetic process		dipeptidase activity	25	73.7	49.361	0	+			2.81632	-2.63485	0.276301	-0.999403	0.518201	1.63545
PA2396	pvdF	Q9I184		Completeproteome;Referenceproteome				biosynthetic process;pyoverdine biosynthetic process;response to stimulus		formyl-CoA transferase activity;hydroxymethyl--formyl- and related transferase activity	15	57.5	31.039	0	+			2.19818	-2.86584	0.865923	-1.30677	0.992	1.55906
PA2398	fpvA	P48632	Ferripyoverdine receptor	3D-structure;Celloutermembrane;Completeproteome;Directproteinsequencing;Iontransport;Iron;Irontransport;Membrane;Receptor;Referenceproteome;Signal;TonBbox;Transmembrane;Transmembranebetastrand;Transport				pyoverdine biosynthetic process;siderophore transport;transport	cell outer membrane;outer membrane	siderophore uptake transmembrane transporter activity;signaling receptor activity	35	54.7	91.166	0	+		+	8.22345	-5.89861	0.391024	-1.33091	1.65479	4.56771
PA2399	pvdD	Q9I182		Completeproteome;Phosphopantetheine;Referenceproteome				biosynthetic process;pyoverdine biosynthetic process;response to stimulus		catalytic activity;hydrolase activity-acting on ester bonds;phosphopantetheine binding	65	52.6	273.68	0		+		1.39328	-2.22642	2.32153	-2.73544	0.263565	-0.509022
PA2400	pvdJ	Q9I181		Completeproteome;Phosphopantetheine;Referenceproteome				pyoverdine biosynthetic process;response to stimulus		catalytic activity;phosphopantetheine binding	62	41.3	240.21	0	+	+		2.0876	-3.70608	1.01722	-2.77481	0.260111	0.931268
PA2412	PA2412	Q9I169		3D-structure;Completeproteome;Referenceproteome	Biosynthesis of antibiotics;Monobactam biosynthesis			pyoverdine biosynthetic process		thiolester hydrolase activity	2	36.1	8.4435	0	+	+		2.68014	-3.44289	2.08845	-2.76646	0.762223	0.676425
PA2424	pvdL	Q9I157		Completeproteome;Phosphopantetheine;Referenceproteome				lipid biosynthetic process;pyoverdine biosynthetic process;response to stimulus		catalytic activity;phosphopantetheine binding	162	54	480.29	0	+	+		1.6743	-5.12782	1.37234	-5.58434	0.0669027	-0.456524
PA2444	glyA2	Q9I138	Serine hydroxymethyltransferase 2	Amino-acidbiosynthesis;Completeproteome;Cytoplasm;One-carbonmetabolism;Pyridoxalphosphate;Referenceproteome;Transferase	Biosynthesis of amino acids;Biosynthesis of antibiotics;Biosynthesis of secondary metabolites;Carbon metabolism;Cyanoamino acid metabolism;Glycine and serine and threonine metabolism;Glyoxylate and dicarboxylate metabolism;Metabolic pathways;Methane metabolism;Microbial metabolism in diverse environments;One carbon pool by folate		glycine biosynthesis I;N<sup>10</sup>-formyl-tetrahydrofolate biosynthesis;serine-isocitrate lyase pathway;superpathway of L-serine and glycine biosynthesis I	cellular amino acid metabolic process;glycine biosynthetic process from serine;glycine metabolic process;L-serine metabolic process;lysine catabolic process;methane metabolic process;tetrahydrofolate interconversion;threonine metabolic process		3-methyl-2-oxobutanoate dehydrogenase (2-methylpropanoyl-transferring) activity;catalytic activity;glycine hydroxymethyltransferase activity;pyridoxal phosphate binding	23	63.4	44.973	0	+	+		2.71389	-2.27741	2.23578	-2.58722	0.163765	-0.309811
PA2445	gcvP1	Q9I137	Glycine dehydrogenase (decarboxylating) 1	Completeproteome;Oxidoreductase;Pyridoxalphosphate;Referenceproteome	Biosynthesis of antibiotics;Biosynthesis of secondary metabolites;Carbon metabolism;Glycine and serine and threonine metabolism;Glyoxylate and dicarboxylate metabolism;Metabolic pathways			cellular amino acid metabolic process;glycine catabolic process;glycine metabolic process;L-serine metabolic process;metabolic process;oxidation-reduction process;threonine metabolic process		3-hydroxydecanoyl-[acyl-carrier-protein] dehydratase activity;catalytic activity;glycine dehydrogenase (decarboxylating) activity	47	73.4	103.92	0		+		6.74528	-1.34384	7.64795	-1.80157	4.9321	-0.457734
PA2446	gcvH1	Q9I136	Glycine cleavage system H protein 1	Completeproteome;Lipoyl;Referenceproteome	Biosynthesis of antibiotics;Biosynthesis of secondary metabolites;Glycine and serine and threonine metabolism;Glyoxylate and dicarboxylate metabolism;Metabolic pathways			cellular amino acid metabolic process;glycine decarboxylation via glycine cleavage system	glycine cleavage complex		3	22.8	13.793	0		+		3.1962	-0.884732	5.40396	-1.81228	2.99122	-0.927553
PA2491	PA2491	Q9I0Z1		Completeproteome;Referenceproteome				negative regulation of protein secretion;negative regulation of secondary metabolite biosynthetic process;negative regulation of transmembrane transport;oxidation-reduction process		oxidoreductase activity	16	71.7	36.832	0	+	+		7.77627	1.89968	6.83918	1.61514	2.49867	-0.284538
PA2492	mexT	Q9I0Z0		Completeproteome;Referenceproteome				negative regulation of protein secretion;negative regulation of proteolysis;negative regulation of secondary metabolite biosynthetic process;positive regulation of transcription-DNA-templated;regulation of transcription-DNA-templated		DNA-binding transcription factor activity;transcription regulatory region DNA binding	8	28.5	38.222	0	+	+		2.21853	2.1724	3.5559	2.65827	0.492611	0.485869
PA2493	mexE	Q9I0Y9		Cellcycle;Celldivision;Completeproteome;Referenceproteome				response to antibiotic;transmembrane transport	membrane	drug transmembrane transporter activity;transmembrane transporter activity	30	70.5	45.03	0	+	+		5.95419	4.89895	5.00463	4.68894	0.285812	-0.210007
PA2523	PA2523	G3XD16		Completeproteome;Phosphoprotein;Referenceproteome	Two-component system			negative regulation of secondary metabolite biosynthetic process;phosphorelay signal transduction system;positive regulation of multi-organism process;positive regulation of proteolysis;positive regulation of single-species biofilm formation on inanimate substrate;positive regulation of transporter activity;regulation of transcription-DNA-templated		DNA binding;phosphorelay response regulator activity	9	37.9	25.788	0		+		1.01947	1.90431	1.25085	2.25081	0.847507	0.346495
PA2536	PA2536	Q9I0U8		Completeproteome;Nucleotidyltransferase;Referenceproteome;Transferase	Biosynthesis of secondary metabolites;Glycerophospholipid metabolism;Metabolic pathways		CDP-diacylglycerol biosynthesis I;CDP-diacylglycerol biosynthesis II;superpathway of phospholipid biosynthesis I (bacteria)				4	17.7	34.758	0	+			1.84332	-2.513	1.44292	-0.777392	1.20397	1.73561
PA2559	PA2559	Q9I0S5		Completeproteome;Referenceproteome							4	34.4	19.252	0		+		0.168151	-0.335057	1.48271	1.74906	2.39436	2.08412
PA2573	PA2573	Q9I0R3		Completeproteome;Referenceproteome	Bacterial chemotaxis;Two-component system			signal transduction	integral component of membrane;membrane		17	45.6	57.704	0		+		1.60951	2.50095	2.47126	3.23886	0.646554	0.737913
PA2579	kynA	Q9I0Q7	Tryptophan 2,3-dioxygenase	Completeproteome;Dioxygenase;Heme;Iron;Metal-binding;Oxidoreductase;Referenceproteome;Tryptophancatabolism	Metabolic pathways;Tryptophan metabolism			tryptophan catabolic process to kynurenine		heme binding;metal ion binding;tryptophan 2-3-dioxygenase activity	11	49	32.931	0	+	+		3.42908	2.27866	4.3703	2.85631	1.60657	0.577656
PA2587	pqsH	Q9I0Q0	2-heptyl-3-hydroxy-4(1H)-quinolone synthase	Completeproteome;Monooxygenase;NAD;Oxidoreductase;Quorumsensing;Referenceproteome	Biofilm formation - Pseudomonas aeruginosa;Quorum sensing		2-heptyl-3-hydroxy-4(1H)-quinolone biosynthesis	aromatic compound catabolic process;cofactor biosynthetic process;quorum sensing;secondary metabolite biosynthetic process		FAD binding;monooxygenase activity	19	70.2	42.081	0	+	+		4.56722	5.17151	4.48168	5.03119	0.963042	-0.140324
PA2588	PA2588	Q9I0P9		Completeproteome;DNA-binding;Referenceproteome;Transcription;Transcriptionregulation				regulation of transcription-DNA-templated		DNA binding;DNA-binding transcription factor activity;sequence-specific DNA binding	9	33.6	39.122	0		+		1.41169	1.83407	4.154	3.7484	1.6963	1.91433
PA2592	PA2592	Q9I0P5		Completeproteome;Referenceproteome	ABC transporters			polyamine transport	extracellular space;periplasmic space	polyamine binding	8	32.4	40.725	0		+		0.270279	0.659496	2.35955	2.36828	0.795251	1.70879
PA2601	PA2601	Q9I0N6		Completeproteome;DNA-binding;Referenceproteome;Transcription;Transcriptionregulation				regulation of transcription-DNA-templated		DNA-binding transcription factor activity	3	15.8	32.375	0.00036206	+			3.13187	2.12333	2.17951	1.32326	1.87996	-0.800076
PA2604	PA2604	Q03268	Uncharacterized protein PA2604	Cellmembrane;Completeproteome;Membrane;Referenceproteome;Transmembrane;Transmembranehelix				negative regulation of apoptotic process	integral component of membrane		2	10.4	24.106	0	+	+		5.81482	2.35087	4.39462	1.90674	1.77987	-0.444134
PA2605	tusD	Q9I0N3	Sulfurtransferase TusD homolog	Completeproteome;Cytoplasm;Referenceproteome;Transferase	Sulfur relay system			tRNA processing	cytoplasm	sulfurtransferase activity	7	85.5	14.086	0		+		1.65557	2.36746	1.39873	2.02692	1.07037	-0.34054
PA2614	lolA	Q9I0M4	Outer-membrane lipoprotein carrier protein	3D-structure;Chaperone;Completeproteome;Periplasm;Proteintransport;Referenceproteome;Signal;Transport				lipoprotein localization to outer membrane;lipoprotein transport;protein folding	periplasmic space		10	58.7	23.072	0		+		2.7641	0.861638	4.0553	1.53621	2.51557	0.674574
PA2622	cspD	Q9I0L6		Completeproteome;Cytoplasm;Referenceproteome				regulation of transcription-DNA-templated;response to stimulus	cytoplasm	nucleic acid binding	3	70	9.5997	0		+		1.67747	-2.17156	2.25895	-2.39863	0.0945441	-0.22707
PA2625	PA2625	Q9I0L3		Completeproteome;Hydrolase;Referenceproteome						hydrolase activity;nucleoside-diphosphatase activity;nucleoside-triphosphatase activity;thiamine-pyrophosphatase activity	9	50	17.525	0		+		1.64497	1.91926	2.22371	2.60726	3.96309	0.687995
PA2634	PA2634	Q9I0K4	Isocitrate lyase	Completeproteome;Directproteinsequencing;Glyoxylatebypass;Lyase;Magnesium;Metal-binding;Referenceproteome;Tricarboxylicacidcycle	Biosynthesis of secondary metabolites;Carbon metabolism;Glyoxylate and dicarboxylate metabolism;Metabolic pathways;Microbial metabolism in diverse environments	Glyoxylate and dicarboxylate metabolism	glyoxylate cycle;serine-isocitrate lyase pathway;superpathway of glycolysis and pyruvate dehydrogenase and TCA and and glyoxylate bypass;superpathway of glyoxylate bypass and TCA	carboxylic acid metabolic process;negative regulation of single-species biofilm formation on inanimate substrate;pathogenesis		catalytic activity;isocitrate lyase activity	39	81.4	58.886	0	+	+		8.1021	3.26041	8.16801	3.2922	0.217026	0.0317955
PA2652	PA2652	Q9I0I6	Methyl-accepting chemotaxis protein PA2652	Cellinnermembrane;Cellmembrane;Chemotaxis;Completeproteome;Membrane;Methylation;Referenceproteome;Transducer;Transmembrane;Transmembranehelix	Bacterial chemotaxis;Two-component system			cellular response to organic substance;chemotaxis;positive chemotaxis;signal transduction	integral component of membrane;membrane	transmembrane signaling receptor activity	21	51	60.344	0		+		3.55957	-1.09609	4.29982	-1.52653	3.05427	-0.430442
PA2656	PA2656	Q9I0I2	Histidine kinase	ATP-binding;Completeproteome;Kinase;Membrane;Nucleotide-binding;Phosphoprotein;Referenceproteome;Transferase;Transmembrane;Transmembranehelix;Two-componentregulatorysystem				cellular response to iron(II) ion;phosphorylation;signal transduction	integral component of membrane	phosphorelay sensor kinase activity;transferase activity-transferring phosphorus-containing groups	7	27.2	49.831	0		+		0.325211	0.762051	3.35231	2.94752	1.25392	2.18547
PA2659	PA2659	Q9I0H9		Completeproteome;Referenceproteome							5	51	11.179	0	+	+		2.54157	3.44715	3.01123	4.2528	1.59474	0.805649
PA2662	PA2662	Q9I0H6		Completeproteome;Referenceproteome							3	10.8	43.23	0.00035486		+		1.57248	-2.48995	1.74919	-2.40981	NaN	0
PA2664	hmp	Q9I0H4	Flavohemoprotein	Completeproteome;Detoxification;FAD;Flavoprotein;Heme;Iron;Metal-binding;NAD;NADP;Oxidoreductase;Oxygentransport;Referenceproteome;Transport				generation of precursor metabolites and energy;oxidation-reduction process;response to nitrosative stress		FAD binding;heme binding;nitric oxide dioxygenase activity;oxidoreductase activity;oxygen binding	18	70	43.658	0	+	+		5.18244	-8.27069	2.90438	-7.15415	0.351448	1.11654
PA2667	PA2667	Q9I0H1		Completeproteome;Referenceproteome				negative regulation of secondary metabolite biosynthetic process;regulation of L-arginine import;regulation of transcription-DNA-templated		DNA binding;transcription regulatory region DNA binding	10	72.6	13.379	0		+		3.84204	-0.929315	5.20628	-1.60485	3.9316	-0.675536
PA2679	PA2679	Q9I0F9		Completeproteome;Referenceproteome						methyltransferase activity	3	20.8	27.641	0		+		0.0738269	0.240725	2.36307	1.8596	0.709156	1.61888
PA2683	PA2683	Q9I0F5		Completeproteome;Referenceproteome	Biosynthesis of amino acids;Biosynthesis of antibiotics;Biosynthesis of secondary metabolites;Carbon metabolism;Glycine and serine and threonine metabolism;Metabolic pathways;Valine and leucine and isoleucine biosynthesis						7	36.9	33.957	0		+		1.0791	1.63478	1.30715	1.90104	0.529711	0.266259
PA2684	PA2684	Q9I0F4		Completeproteome;Referenceproteome				pathogenesis;protein secretion by the type VI secretion system		toxin-antitoxin pair type II binding	54	48.9	145.82	0		+	+	0.481931	0.751195	2.73972	3.06393	2.57	2.31273
PA2685	PA2685	Q9I0F3		Completeproteome;Referenceproteome	Bacterial secretion system			protein secretion by the type VI secretion system	type VI protein secretion system complex		26	51.2	81.652	0		+	+	1.66455	-1.20698	2.75717	1.71604	4.69026	2.92302
PA2691	PA2691	Q9I0F1		Completeproteome;Referenceproteome	Oxidative phosphorylation			oxidation-reduction process		oxidoreductase activity	11	42.1	42.607	0		+		1.07829	1.57839	3.00513	3.01604	1.09719	1.43766
PA2695	PA2695	Q9I0E7		Completeproteome;Referenceproteome							5	25.1	40.16	0.0003647		+		0.944391	1.65075	1.78762	2.06078	0.24714	0.410025
PA2730	PA2730	Q9I0B2		Completeproteome;Referenceproteome							4	18.6	36.486	0.0020534	+	+		2.55706	-3.2891	3.63397	-3.42608	NaN	0
PA2731	PA2731	Q9I0B1		Completeproteome;Referenceproteome							4	33.1	17.352	0		+		1.39599	-1.33823	1.8927	-1.77317	0.325888	-0.434939
PA2732	PA2732	Q9I0B0		Completeproteome;Referenceproteome				DNA modification		DNA binding;endonuclease activity	20	22.2	128.67	0		+		1.23934	-1.00602	2.10674	-1.48959	0.877108	-0.483578
PA2734	PA2734	Q9I0A8		Completeproteome;Referenceproteome							18	53.1	48.735	0	+	+		1.24217	-3.92396	2.59929	-4.42144	0.0979415	-0.497481
PA2735	PA2735	Q9I0A7		Completeproteome;Referenceproteome				DNA methylation;methylation		DNA binding;methyltransferase activity;N-methyltransferase activity;nucleic acid binding	43	63	89.57	0	+	+		4.4731	-7.34553	5.31117	-7.87659	0.311837	-0.531064
PA2745	PA2745	Q9I098		Completeproteome;Hydrolase;Referenceproteome							10	53	31.258	0		+	+	0.164493	0.544946	1.87422	3.76343	2.4195	3.21848
PA2755	eco	Q9I088	Ecotin	Completeproteome;Disulfidebond;Periplasm;Proteaseinhibitor;Referenceproteome;Serineproteaseinhibitor;Signal				cellular protein metabolic process;evasion or tolerance of host immune response		serine-type endopeptidase inhibitor activity	9	59.6	17.228	0		+		0.472019	0.62672	2.91619	2.35492	2.00269	1.7282
PA2775	PA2775	Q9I068		Completeproteome;Referenceproteome							3	38.6	14.992	0	+		+	2.30877	-3.05877	2.60604	-0.460863	1.98552	2.5979
PA2778	PA2778	Q9I065		Completeproteome;Referenceproteome						protein binding	6	28	32.016	0		+		0.339938	-1.39856	1.94675	-4.13479	1.00928	-2.73622
PA2788	PA2788	Q9I055		Completeproteome;Referenceproteome				signal transduction	integral component of membrane;membrane		19	53.7	56.388	0	+		+	2.87865	-3.81065	0.10127	0.0754304	2.76328	3.88608
PA2795	dusA	Q9I048	tRNA-dihydrouridine synthase A	Completeproteome;FAD;Flavoprotein;Oxidoreductase;Referenceproteome;tRNAprocessing				oxidation-reduction process;tRNA dihydrouridine synthesis;tRNA processing		catalytic activity;flavin adenine dinucleotide binding;tRNA dihydrouridine synthase activity	7	23.5	36.929	0	+	+		2.07368	2.49628	2.60133	2.44036	0.0434707	-0.0559282
PA2809	copR	Q9I034		Completeproteome;Phosphoprotein;Referenceproteome;Transcription;Transcriptionregulation;Two-componentregulatorysystem	Two-component system			negative regulation of transcription-DNA-templated;phosphorelay signal transduction system;regulation of transcription-DNA-templated		DNA binding;phosphorelay response regulator activity	3	23.5	25.716	0		+		1.94765	1.67809	2.70371	1.97509	0.350533	0.297002
PA2830	htpX	Q9I013	Protease HtpX	Cellinnermembrane;Cellmembrane;Completeproteome;Hydrolase;Membrane;Metal-binding;Metalloprotease;Protease;Referenceproteome;Transmembrane;Transmembranehelix;Zinc				proteolysis;response to stimulus	plasma membrane	heat shock protein binding;metalloendopeptidase activity;metallopeptidase activity;protein folding chaperone	12	49.5	31.593	0	+	+		5.765	3.23463	5.12282	2.70697	2.6133	-0.527658
PA2856	tesA	Q9HZY8	Esterase TesA	3D-structure;Completeproteome;Hydrolase;Referenceproteome;Secreted;Serineesterase;Signal	Biosynthesis of unsaturated fatty acids			cellular lipid metabolic process		acyl-CoA hydrolase activity;arylesterase activity;lysophospholipase activity	9	45.3	21.037	0		+		1.87758	2.14458	4.21558	4.06639	2.17539	1.92181
PA2859	greB	Q9HZY5	Transcription elongation factor GreB	Coiledcoil;Completeproteome;DNA-binding;Referenceproteome;Transcription;Transcriptionregulation				regulation of DNA-templated transcription-elongation;RNA metabolic process		DNA binding;RNA polymerase binding	6	43.5	19.144	0		+		1.31627	0.652048	3.42417	1.31538	1.1054	0.663332
PA2875	PA2875	Q9HZX1		Completeproteome;Referenceproteome						ATP binding;ATPase activity	15	63.6	32.851	0		+		3.58822	1.60701	3.97483	1.68656	0.227519	0.0795517
PA2889	atuD	Q9HZV8		Completeproteome;FAD;Flavoprotein;Oxidoreductase;Referenceproteome	Geraniol degradation		Acylic monoterpene utilization	cellular response to anoxia;intracellular signal transduction;oxidation-reduction process;terpene catabolic process		acyl-CoA dehydrogenase activity;citronellyl-CoA dehydrogenase activity;flavin adenine dinucleotide binding;oxidoreductase activity-acting on the CH-CH group of donors	10	36.3	42.714	0.0050234	+			2.63955	-3.46038	1.33378	-1.04283	1.81498	2.41755
PA2902	PA2902	Q9HZU5		Completeproteome;Referenceproteome							8	37.9	30.448	0		+		0.625048	1.72153	1.5545	2.77624	0.508326	1.05471
PA2915	PA2915	Q9HZT2		Completeproteome;Referenceproteome							13	62.8	32.013	0	+	+		5.1568	5.24215	4.89502	4.31937	1.92817	-0.922778
PA2932	morB	Q9HZR5		Completeproteome;Referenceproteome	Microbial metabolism in diverse environments;Nitrotoluene degradation			carbon utilization;cellular catabolic process;oxidation-reduction process		catalytic activity;FMN binding;oxidoreductase activity	15	63.4	39.631	0	+	+		5.35911	6.64553	5.11079	5.97711	3.69223	-0.668419
PA2950	PA2950	Q9HZP8	Putative reductase PA2950	Completeproteome;Oxidoreductase;Referenceproteome	Butanoate metabolism;Carbon metabolism;Fatty acid biosynthesis;Fatty acid metabolism;Metabolic pathways			fatty acid biosynthetic process;oxidation-reduction process		enoyl-[acyl-carrier-protein] reductase (NADH) activity;oxidoreductase activity	28	72.1	43.528	0		+		2.9705	0.471826	5.66896	1.37403	6.07081	0.902202
PA2954	PA2954	Q9HZP4		Completeproteome;Referenceproteome							4	29.1	21.24	0.001717		+		1.67473	1.25868	2.96586	1.61276	0.448634	0.354082
PA2967	fabG	O54438	3-oxoacyl-[acyl-carrier-protein] reductase FabG	3D-structure;Completeproteome;Fattyacidbiosynthesis;Fattyacidmetabolism;Lipidbiosynthesis;Lipidmetabolism;NADP;Oxidoreductase;Referenceproteome	Biosynthesis of unsaturated fatty acids;Biotin metabolism;Fatty acid biosynthesis;Fatty acid metabolism;Metabolic pathways			cellular lipid metabolic process;fatty acid biosynthetic process;oxidation-reduction process		3-oxoacyl-[acyl-carrier-protein] reductase (NADPH) activity;NAD binding;oxidoreductase activity	15	82.6	25.585	0	+	+		6.31	1.66216	8.02953	1.84409	1.564	0.181927
PA2968	fabD	G3XCZ6	Malonyl CoA-acyl carrier protein transacylase	Acyltransferase;Completeproteome;Referenceproteome;Transferase	Fatty acid biosynthesis;Fatty acid metabolism;Metabolic pathways	Fatty acid biosynthesis		cellular lipid metabolic process;fatty acid biosynthetic process		[acyl-carrier-protein] S-malonyltransferase activity;transferase activity	18	70.8	32.444	0		+		5.46598	1.3888	6.72943	1.9363	3.70697	0.547502
PA2974	PA2974	Q9HZN0		Completeproteome;Hydrolase;Referenceproteome	Biosynthesis of antibiotics;Biosynthesis of secondary metabolites;Glyoxylate and dicarboxylate metabolism;Metabolic pathways					hydrolase activity	6	39.1	25.322	0		+		1.3426	2.04959	1.9054	2.61936	0.68528	0.569779
PA3003	PA3003	Q9HZK2		Completeproteome;Referenceproteome							8	71.3	22.474	0		+	+	0.437618	-1.39287	1.53086	2.87502	2.2516	4.26789
PA3014	fadB	Q9HZJ2	3-hydroxyacyl-CoA dehydrogenase;Enoyl-CoA hydratase/Delta(3)-cis-Delta(2)-trans-enoyl-CoA isomerase/3-hydroxybutyryl-CoA epimerase;Fatty acid oxidation complex subunit alpha	Completeproteome;Fattyacidmetabolism;Isomerase;Lipiddegradation;Lipidmetabolism;Lyase;Multifunctionalenzyme;NAD;Oxidoreductase;Referenceproteome	Benzoate degradation;beta-Alanine metabolism;Biosynthesis of antibiotics;Biosynthesis of secondary metabolites;Biosynthesis of unsaturated fatty acids;Butanoate metabolism;Caprolactam degradation;Carbon metabolism;Fatty acid degradation;Fatty acid metabolism;Geraniol degradation;Limonene and pinene degradation;Lysine degradation;Metabolic pathways;Microbial metabolism in diverse environments;Prop…			beta-alanine metabolic process;butyrate metabolic process;cellular amino acid metabolic process;cellular lipid metabolic process;fatty acid biosynthetic process;fatty acid catabolic process;fatty acid metabolic process;isoleucine catabolic process;leucine catabolic process;lysine catabolic process;oxidation-reduction process;propionate metabolic process;tryptophan metabolic process;valine catabol…	fatty acid beta-oxidation multienzyme complex	3-hydroxyacyl-CoA dehydrogenase activity;3-hydroxybutyryl-CoA epimerase activity;benzoylformate decarboxylase activity;catalytic activity;dodecenoyl-CoA delta-isomerase activity;enoyl-CoA hydratase activity;oxidoreductase activity	39	67.1	76.953	0	+			7.91494	1.47774	5.3724	0.578296	7.47026	-0.899445
PA3021	PA3021	Q9HZI5		Completeproteome;Referenceproteome							11	50	14.206	0	+	+		2.47808	-2.88232	1.66139	-1.74889	1.1295	1.13343
PA3038	PA3038	Q9HZH0		3D-structure;Completeproteome;Referenceproteome				cellular response to oxygen levels;response to nitrate	integral component of membrane		14	44.2	46.712	0		+		0.172886	-0.106983	2.95045	-1.54572	2.92012	-1.43874
PA3041	PA3041	Q9HZG7		Completeproteome;Referenceproteome							3	31	13.919	0		+		0.00893219	0.0132675	1.51553	-1.81288	1.34942	-1.82615
PA3042	PA3042	Q9HZG6		Completeproteome;Referenceproteome							5	41.1	11.74	0	+	+		3.24297	3.50359	1.52071	1.90337	1.52308	-1.60023
PA3049	rmf	Q9HZF9	Ribosome modulation factor	Completeproteome;Cytoplasm;Referenceproteome;Translationregulation				cellular protein metabolic process;negative regulation of translation			3	48.6	8.1351	0	+	+		5.16366	-3.73923	3.66851	-3.68745	NaN	0
PA3055;PA3056	PA3055;PA3056	Q9HZF2		Completeproteome;Referenceproteome						DNA binding	8	75.3	18.132	0		+		1.43692	2.18048	1.56315	2.2152	0.0392743	0.0347209
PA3066	PA3066	Q9HZE2		Completeproteome;Referenceproteome						catalytic activity	7	55.8	20.792	0.0070164	+	+		3.61531	4.12388	3.60909	4.01766	0.0782933	-0.106223
PA3075	PA3075	Q9HZD3		Completeproteome;Referenceproteome							5	15.3	59.343	0		+		0.28697	0.584472	3.31582	2.70852	1.40595	2.12405
PA3087	PA3087	Q9HZC1		Completeproteome;Referenceproteome						hydrolase activity	3	14.1	37.211	0		+		0.204128	0.250734	2.88805	1.7289	1.93106	1.47817
PA3093	PA3093	Q9HZB5		Completeproteome;Referenceproteome				nitrogen compound metabolic process			15	53.2	40.87	0	+	+		3.30504	-2.56427	4.70048	-1.52279	1.4186	1.04148
PA3096	xcpY	P25060	Type II secretion system protein L	Cellinnermembrane;Cellmembrane;Completeproteome;Membrane;Proteintransport;Referenceproteome;Transmembrane;Transmembranehelix;Transport	Bacterial secretion system			protein secretion by the type II secretion system	Gram-negative-bacterium-type cell wall;type II protein secretion system complex		11	49	41.318	0	+	+		1.95688	2.35937	3.40182	2.74405	0.302871	0.384681
PA3102	xcpS	Q00513	Type II secretion system protein F	Cellinnermembrane;Cellmembrane;Completeproteome;Membrane;Proteintransport;Referenceproteome;Transmembrane;Transmembranehelix;Transport	Bacterial secretion system			protein secretion;protein secretion by the type II secretion system	membrane;type II protein secretion system complex		8	22.2	44.061	0		+	+	0.237353	0.293581	2.26174	2.671	2.08043	2.37742
PA3103	xcpR	Q00512	Type II secretion system protein E	ATP-binding;Completeproteome;Cytoplasm;Nucleotide-binding;Proteintransport;Referenceproteome;Transport	Bacterial secretion system			protein secretion by the type II secretion system	type II protein secretion system complex	ATP binding	12	33.9	55.524	0		+		0.95613	1.80994	2.39589	3.44539	1.42071	1.63545
PA3110	PA3110	Q9HZA9		Completeproteome;Referenceproteome						peptidoglycan binding	6	24.2	23.559	0		+		3.14662	0.885696	4.71101	1.33756	2.06841	0.451859
PA3111	folC	Q9HZA8		ATP-binding;Completeproteome;Ligase;Nucleotide-binding;Referenceproteome	Folate biosynthesis;Metabolic pathways			biosynthetic process;cofactor biosynthetic process;folic acid-containing compound biosynthetic process		ATP binding;ligase activity;pantoate-beta-alanine ligase activity;tetrahydrofolylpolyglutamate synthase activity	15	51.5	46.505	0		+		1.29228	0.826757	2.83958	1.83298	3.84214	1.00623
PA3112	accD	Q9HZA7	Acetyl-coenzyme A carboxylase carboxyl transferase subunit beta	ATP-binding;Completeproteome;Cytoplasm;Fattyacidbiosynthesis;Fattyacidmetabolism;Ligase;Lipidbiosynthesis;Lipidmetabolism;Metal-binding;Nucleotide-binding;Referenceproteome;Zinc;Zinc-finger	Biosynthesis of antibiotics;Biosynthesis of secondary metabolites;Carbon metabolism;Fatty acid biosynthesis;Fatty acid metabolism;Metabolic pathways;Microbial metabolism in diverse environments;Propanoate metabolism;Pyruvate metabolism			cellular lipid metabolic process;fatty acid biosynthetic process;propionate metabolic process;pyruvate metabolic process	acetyl-CoA carboxylase complex	acetyl-CoA carboxylase activity	19	81	31.843	0		+		4.00727	1.14156	5.00502	1.36941	1.36025	0.227851
PA3113	trpF	Q59649	N-(5'-phosphoribosyl)anthranilate isomerase	Amino-acidbiosynthesis;Aromaticaminoacidbiosynthesis;Completeproteome;Isomerase;Referenceproteome;Tryptophanbiosynthesis	Biosynthesis of amino acids;Biosynthesis of antibiotics;Biosynthesis of secondary metabolites;Metabolic pathways;Phenylalanine and tyrosine and tryptophan biosynthesis		L-tryptophan biosynthesis;superpathway of aromatic amino acid biosynthesis;superpathway of chorismate metabolism	cellular amino acid metabolic process;tryptophan biosynthetic process;tryptophan metabolic process		catalytic activity;glutamate racemase activity;phosphoribosylanthranilate isomerase activity	5	42.7	22.298	0		+		0.0301679	0.0893803	1.41641	1.88272	1.30238	1.79334
PA3146	wbpK	Q9HZ81		Completeproteome;Referenceproteome			UDP-N-acetyl-alpha-D-fucosamine biosynthesis	O antigen biosynthetic process		catalytic activity;coenzyme binding;NAD binding	6	30.1	33.989	0	+	+		3.97809	-3.09919	3.8725	-3.90081	NaN	0
PA3147	wbpJ	Q9HZ80		Completeproteome;Referenceproteome;Transferase				single-species biofilm formation	membrane	transferase activity-transferring glycosyl groups	15	57.6	45.281	0	+	+		4.87271	-6.42787	6.06683	-6.21545	NaN	0
PA3148	wbpI	G3XD61	UDP-2,3-diacetamido-2,3-dideoxy-D-glucuronate 2-epimerase	Cellwallbiogenesis/degradation;Completeproteome;Isomerase;Lipopolysaccharidebiosynthesis;Referenceproteome	Amino sugar and nucleotide sugar metabolism			O antigen biosynthetic process;polysaccharide biosynthetic process		UDP-glucuronate 4-epimerase activity;UDP-N-acetylglucosamine 2-epimerase activity	20	70.3	38.907	0	+	+		6.40231	-7.47389	6.76588	-8.64833	NaN	0
PA3149	wbpH	G3XD85		Completeproteome;Referenceproteome;Transferase				Gram-negative-bacterium-type cell outer membrane assembly;O antigen biosynthetic process		transferase activity-transferring glycosyl groups	13	51.5	41.939	0	+	+		5.55385	-5.74203	6.40799	-5.96937	NaN	0
PA3150	wbpG	Q9HZ78		Completeproteome;Referenceproteome				lipopolysaccharide biosynthetic process	Gram-negative-bacterium-type cell wall	hydrolase activity	15	58.4	43.503	0	+	+		1.98255	-3.3561	1.06969	-2.98146	0.0790067	0.374634
PA3151	hisF2	P72139	Putative imidazole glycerol phosphate synthase subunit hisF2	Amino-acidbiosynthesis;Completeproteome;Cytoplasm;Histidinebiosynthesis;Lyase;Referenceproteome	Biosynthesis of amino acids;Biosynthesis of secondary metabolites;Histidine metabolism;Metabolic pathways	Histidine metabolism	L-histidine biosynthesis;superpathway of histidine and purine and and pyrimidine biosynthesis	cellular amino acid metabolic process;histidine biosynthetic process;histidine metabolic process;O antigen biosynthetic process		catalytic activity;imidazoleglycerol-phosphate synthase activity;oxo-acid-lyase activity	7	47	27.448	0	+	+		5.89837	-4.61048	4.06007	-5.09598	NaN	0
PA3152	hisH2	P72138	Imidazole glycerol phosphate synthase subunit HisH 2	Amino-acidbiosynthesis;Completeproteome;Cytoplasm;Glutamineamidotransferase;Histidinebiosynthesis;Referenceproteome;Transferase	Biosynthesis of amino acids;Biosynthesis of secondary metabolites;Histidine metabolism;Metabolic pathways	Alanine and aspartate and glutamate metabolism;Arginine biosynthesis;D-Glutamine and D-glutamate metabolism;Histidine metabolism	guanosine ribonucleotides de novo biosynthesis	cellular amino acid metabolic process;histidine biosynthetic process;histidine metabolic process;O antigen biosynthetic process		transferase activity-transferring pentosyl groups	10	67.8	22.695	0	+	+		5.62994	-5.49935	4.20367	-4.39651	NaN	0
PA3155	wbpE	Q9HZ76	UDP-2-acetamido-2-deoxy-3-oxo-D-glucuronate aminotransferase	3D-structure;Aminotransferase;Cellwallbiogenesis/degradation;Completeproteome;Lipopolysaccharidebiosynthesis;Pyridoxalphosphate;Referenceproteome;Transferase	Amino sugar and nucleotide sugar metabolism			O antigen biosynthetic process;polysaccharide biosynthetic process;UDP-glucuronate biosynthetic process		catalytic activity;transaminase activity	17	62.1	38.924	0	+	+		6.34249	-8.55288	5.54095	-8.5782	0.0141696	-0.0253224
PA3156	wbpD	G3XD01	UDP-2-acetamido-3-amino-2,3-dideoxy-D-glucuronate N-acetyltransferase	Acyltransferase;Cellwallbiogenesis/degradation;Completeproteome;Lipopolysaccharidebiosynthesis;Referenceproteome;Repeat;Transferase	Amino sugar and nucleotide sugar metabolism			O antigen biosynthetic process;polysaccharide biosynthetic process;UDP-glucuronate biosynthetic process		acetyltransferase activity	5	58.1	20.562	0	+	+		4.82522	-5.47197	9.08929	-5.44236	NaN	0
PA3158	wbpB	G3XD23	UDP-N-acetyl-2-amino-2-deoxy-D-glucuronate oxidase	3D-structure;Cellwallbiogenesis/degradation;Completeproteome;Lipopolysaccharidebiosynthesis;NAD;Nucleotide-binding;Oxidoreductase;Referenceproteome	Amino sugar and nucleotide sugar metabolism			O antigen biosynthetic process;oxidation-reduction process;polysaccharide biosynthetic process;UDP-glucuronate biosynthetic process		NADH dehydrogenase activity;oxidoreductase activity	16	62	35.717	0	+	+	+	5.37204	-5.20188	4.44317	-8.23214	1.98931	-3.03026
PA3159	wbpA	G3XD94	UDP-N-acetyl-D-glucosamine 6-dehydrogenase	Cellwallbiogenesis/degradation;Completeproteome;Lipopolysaccharidebiosynthesis;Membrane;NAD;Oxidoreductase;Referenceproteome;Transmembrane;Transmembranehelix	Amino sugar and nucleotide sugar metabolism			O antigen biosynthetic process;oxidation-reduction process;polysaccharide biosynthetic process		NAD binding;NADH dehydrogenase activity;oxidoreductase activity-acting on the CH-CH group of donors-NAD or NADP as acceptor;oxidoreductase activity-acting on the CH-OH group of donors-NAD or NADP as acceptor;UDP-N-acetylglucosamine 6-dehydrogenase activity	32	86.9	48.155	0	+	+		3.42082	-10.9728	3.62939	-11.3963	0.0715395	-0.423563
PA3160	wzz	G3XCY2		Completeproteome;Referenceproteome				Gram-negative-bacterium-type cell outer membrane assembly;lipopolysaccharide biosynthetic process;O antigen biosynthetic process	Gram-negative-bacterium-type cell wall;membrane;periplasmic side of plasma membrane		10	42.8	39.262	0	+	+		5.30855	-6.20315	5.04573	-6.30369	NaN	0
PA3181	eda	O68283	2-dehydro-3-deoxy-phosphogluconate aldolase	Completeproteome;Lyase;Referenceproteome;Schiffbase	Carbon metabolism;Glyoxylate and dicarboxylate metabolism;Metabolic pathways;Microbial metabolism in diverse environments;Pentose phosphate pathway		Entner-Doudoroff pathway I;superpathway of glycolysis and Entner-Doudoroff	carbon utilization;cellular catabolic process;metabolic process		catalytic activity;lyase activity	14	78.2	23.953	0	+	+		2.02526	3.76917	2.26219	4.24902	3.90545	0.479851
PA3182	pgl	Q9X2N2	6-phosphogluconolactonase	Completeproteome;Hydrolase;Referenceproteome	Biosynthesis of antibiotics;Biosynthesis of secondary metabolites;Carbon metabolism;Metabolic pathways;Microbial metabolism in diverse environments;Pentose phosphate pathway			carbohydrate metabolic process;metabolic process;pentose-phosphate shunt		6-phosphogluconolactonase activity	11	56.3	25.571	0	+	+		4.57875	4.07367	4.6513	4.16217	0.809377	0.0885
PA3183	zwf	O68282	Glucose-6-phosphate 1-dehydrogenase	Carbohydratemetabolism;Completeproteome;Glucosemetabolism;NADP;Oxidoreductase;Referenceproteome	Biosynthesis of antibiotics;Biosynthesis of secondary metabolites;Carbon metabolism;Glutathione metabolism;Metabolic pathways;Microbial metabolism in diverse environments;Pentose phosphate pathway		heterolactic fermentation;pentose phosphate pathway;pentose phosphate pathway (oxidative branch);superpathway of glycolysis and Entner-Doudoroff	carbon utilization;cellular catabolic process;generation of precursor metabolites and energy;glucose metabolic process;oxidation-reduction process		glucose-6-phosphate dehydrogenase activity;L-aspartate oxidase activity;NADP binding;oxidoreductase activity-acting on CH-OH group of donors	40	83.8	55.62	0	+	+		6.05796	3.38639	6.26984	3.51863	1.2471	0.13224
PA3185	PA3185	Q9HZ52		Completeproteome;Referenceproteome				carbohydrate metabolic process		carbohydrate binding;catalytic activity;isomerase activity	6	30.7	32.348	0.00035436	+			1.87035	-2.57648	0.420351	-1.21568	0.56385	1.3608
PA3187	PA3187	Q9HZ51		ATP-binding;Completeproteome;Nucleotide-binding;Referenceproteome;Transport	ABC transporters					ATP binding;ATPase activity	20	77.5	42.24	0	+	+		3.18991	2.3614	2.87715	2.05649	3.91453	-0.304915
PA3188	PA3188	Q9HZ50		Completeproteome;Membrane;Referenceproteome;Sugartransport;Transmembrane;Transmembranehelix;Transport	ABC transporters			transmembrane transport	membrane		3	14.9	30.69	0	+	+		2.01355	2.59553	3.8754	3.92253	1.2944	1.32699
PA3189	PA3189	Q9HZ49		Completeproteome;Membrane;Referenceproteome;Sugartransport;Transmembrane;Transmembranehelix;Transport	ABC transporters			transmembrane transport	membrane		6	20.6	34.506	0	+	+		4.48597	4.17718	4.45724	3.99741	0.546491	-0.179765
PA3190	PA3190	Q9HZ48		Completeproteome;Referenceproteome;Sugartransport;Transport	ABC transporters						27	80.5	45.131	0	+	+		3.02016	2.81625	3.7124	3.70988	2.60559	0.893625
PA3191	PA3191	Q9HZ47	Histidine kinase	ATP-binding;Completeproteome;Kinase;Membrane;Nucleotide-binding;Phosphoprotein;Referenceproteome;Transferase;Transmembrane;Transmembranehelix;Two-componentregulatorysystem				phosphorylation;signal transduction	integral component of membrane	phosphorelay sensor kinase activity;transferase activity-transferring phosphorus-containing groups	9	31.3	53.049	0		+		0.9716	1.98761	3.04126	2.89817	0.398699	0.910562
PA3192	gltR	G3XCY6		Completeproteome;DNA-binding;Phosphoprotein;Referenceproteome;Transcription;Transcriptionregulation				carbon utilization;cellular catabolic process;phosphorelay signal transduction system;positive regulation of glucose transmembrane transport;regulation of transcription-DNA-templated		DNA binding;phosphorelay response regulator activity	10	53.7	27.413	0		+		1.25115	2.01757	2.29977	2.84151	0.632911	0.823942
PA3193	glk	Q9HZ46	Glucokinase	ATP-binding;Completeproteome;Cytoplasm;Glycolysis;Kinase;Nucleotide-binding;Referenceproteome;Transferase	Amino sugar and nucleotide sugar metabolism;Biosynthesis of antibiotics;Biosynthesis of secondary metabolites;Carbon metabolism;Galactose metabolism;Glycolysis / Gluconeogenesis;Metabolic pathways;Microbial metabolism in diverse environments;Starch and sucrose metabolism;Streptomycin biosynthesis		glucose and glucose-1-phosphate degradation;glycogen degradation I;glycolysis III (from glucose);heterolactic fermentation	carbon utilization;cellular catabolic process;generation of precursor metabolites and energy;glucose 6-phosphate metabolic process;glycolytic process;pentose-phosphate shunt		ATP binding;glucokinase activity;glucose binding;homoserine O-acetyltransferase activity	13	71	34.606	0	+	+		3.81325	2.12382	3.84531	2.078	0.256866	-0.0458226
PA3194	edd	P31961	Phosphogluconate dehydratase	Completeproteome;Lyase;Referenceproteome	Carbon metabolism;Metabolic pathways;Microbial metabolism in diverse environments;Pentose phosphate pathway		Entner-Doudoroff pathway I;superpathway of glycolysis and Entner-Doudoroff	carbon utilization;cellular catabolic process;Entner-Doudoroff pathway through 6-phosphogluconate;generation of precursor metabolites and energy;pentose-phosphate shunt		catalytic activity;phosphoenolpyruvate carboxylase activity;phosphogluconate dehydratase activity	32	62.8	65.182	0	+	+		5.34894	2.36571	5.50903	2.27716	0.562475	-0.0885453
PA3195	gap	P27726	Glyceraldehyde-3-phosphate dehydrogenase	Completeproteome;Cytoplasm;Glycolysis;NAD;Oxidoreductase;Referenceproteome	Biosynthesis of amino acids;Biosynthesis of antibiotics;Biosynthesis of secondary metabolites;Carbon metabolism;Glycolysis / Gluconeogenesis;Metabolic pathways;Microbial metabolism in diverse environments		aerobic glycerol degradation I;gluconeogenesis I;glyceraldehyde 3-phosphate degradation;glycolysis + citric acid pathway;glycolysis I (from glucose 6-phosphate);glycolysis II (from fructose 6-phosphate);glycolysis III (from glucose);heterolactic fermentation;hexitol fermentation to lactate and formate and ethanol and acetate;superpathway of glycolysis and Entner-Doudoroff;superpathway of glycolys…	carbon utilization;cellular catabolic process;generation of precursor metabolites and energy;glucose metabolic process;oxidation-reduction process		hydrolase activity-hydrolyzing O-glycosyl compounds;NAD binding;NADP binding;oxidoreductase activity-acting on the aldehyde or oxo group of donors-NAD or NADP as acceptor	20	77.2	36.17	0	+	+		4.62059	3.35482	4.4403	3.05148	2.48337	-0.303342
PA3196	PA3196	Q9HZ44		Completeproteome;Referenceproteome							4	24.4	19.293	0		+		1.29241	2.47089	4.2691	4.2641	0.978415	1.79321
PA3204	PA3204	Q9HZ36		Completeproteome;DNA-binding;Phosphoprotein;Referenceproteome;Transcription;Transcriptionregulation				phosphorelay signal transduction system;regulation of transcription-DNA-templated		DNA binding	7	50.2	24.849	0.00036684		+		0.923544	1.51192	2.07082	2.28359	0.599892	0.771664
PA3213	PA3213	Q9HZ27		Completeproteome;Referenceproteome	ABC transporters						13	58	33.376	0		+		1.74531	0.911716	2.82576	1.481	2.16523	0.569281
PA3224	PA3224	Q9HZ16		Completeproteome;Referenceproteome							2	37.1	11.43	0		+		0.68872	1.12614	3.33741	1.56507	0.221465	0.438931
PA3227	ppiA	Q59641	Peptidyl-prolyl cis-trans isomerase A	Completeproteome;Isomerase;Periplasm;Referenceproteome;Rotamase;Signal	Cationic antimicrobial peptide (CAMP) resistance			cellular protein metabolic process;protein folding;protein peptidyl-prolyl isomerization		peptidyl-prolyl cis-trans isomerase activity	8	59.4	20.104	0	+	+		2.69502	3.70017	3.24653	4.0888	0.442965	0.388627
PA3239	PA3239	Q9HZ01		Completeproteome;Referenceproteome					membrane		12	67.4	30.367	0	+	+		3.6725	2.12577	4.10907	2.20191	0.208808	0.0761437
PA3250	PA3250	Q9HYZ0		Completeproteome;Referenceproteome	Quorum sensing						9	50	38.285	0		+	+	NaN	0	3.10284	2.38181	3.60807	3.18202
PA3267	PA3267	Q9HYX4		Completeproteome;Referenceproteome				transmembrane transport	integral component of plasma membrane	transferase activity-transferring acyl groups	11	18.6	68.572	0		+		4.0238	1.35955	5.32921	2.28986	3.72886	0.930309
PA3268	PA3268	Q9HYX3		Celloutermembrane;Completeproteome;Membrane;Receptor;Referenceproteome;TonBbox				siderophore transport	cell outer membrane	siderophore uptake transmembrane transporter activity;signaling receptor activity	8	22.7	79.371	0		+		0.923279	2.33426	3.15017	3.73208	0.443532	1.39781
PA3270	PA3270	Q9HYX1		3D-structure;Completeproteome;Referenceproteome						N-acetyltransferase activity	8	57.4	21.901	0	+	+		5.97916	2.29584	6.73886	2.47768	1.14283	0.181849
PA3271	PA3271	Q9HYX0		Completeproteome;Phosphoprotein;Referenceproteome				phosphorelay signal transduction system;phosphorylation;regulation of secondary metabolite biosynthetic process;signal transduction;transmembrane transport	membrane	phosphorelay sensor kinase activity;transferase activity-transferring phosphorus-containing groups;transmembrane transporter activity	20	24.8	127.45	0		+		1.66197	2.17666	2.65922	3.27522	1.93931	1.09856
PA3285	PA3285	Q9HYV8		Completeproteome;DNA-binding;Referenceproteome;Sigmafactor;Transcription;Transcriptionregulation				DNA-templated transcription-initiation;regulation of transcription-DNA-templated		DNA binding;DNA-binding transcription factor activity;sigma factor activity	6	38.9	22.837	0		+		0.800534	1.07164	3.09857	2.82674	1.94223	1.7551
PA3286	PA3286	Q9HYV7	Beta-ketodecanoyl-[acyl-carrier-protein] synthase	Acyltransferase;Completeproteome;Referenceproteome;Transferase				fatty acid biosynthetic process		3-oxoacyl-[acyl-carrier-protein] synthase activity;catalytic activity	18	67.7	38.171	0		+		5.48912	1.23979	5.87013	1.52729	3.76358	0.287503
PA3309	PA3309	Q9HYT5		Completeproteome;Referenceproteome							18	92.1	16.496	0	+	+		5.69188	-2.34866	6.26837	-2.28114	0.240144	0.0675192
PA3312	PA3312	Q9HYT2		Completeproteome;Referenceproteome	Metabolic pathways;Valine and leucine and isoleucine degradation		L-valine degradation I	oxidation-reduction process		NAD binding;NADP binding;oxidoreductase activity	9	55.1	30.907	0		+		2.01464	-1.89213	1.70753	-1.90014	0.0068434	-0.00800705
PA3313	PA3313	Q9HYT1		Completeproteome;Referenceproteome	ABC transporters			transmembrane transport	ATP-binding cassette (ABC) transporter complex		17	65.1	36.539	0		+	+	0.0602055	-0.150396	2.03027	2.39341	2.0844	2.5438
PA3317	PA3317	Q9HYS7		Completeproteome;Referenceproteome							9	47.9	25.936	0	+	+		2.25514	-3.15426	3.33349	-1.83032	0.897675	1.32394
PA3326	clpP2	Q9HYR9	ATP-dependent Clp protease proteolytic subunit 2	Completeproteome;Cytoplasm;Hydrolase;Protease;Referenceproteome;Serineprotease				proteolysis		serine-type endopeptidase activity	14	83.6	22.142	0		+	+	1.97852	-0.29455	7.7687	3.78259	8.02286	4.07714
PA3327	PA3327	Q9HYR8		Completeproteome;Phosphopantetheine;Referenceproteome				biosynthetic process		catalytic activity;hydrolase activity-acting on ester bonds;phosphopantetheine binding	87	51.2	259.4	0		+	+	1.00537	-2.15964	3.52224	4.78976	3.56427	6.9494
PA3328	PA3328	Q9HYR7		Completeproteome;Monooxygenase;Oxidoreductase;Referenceproteome						FAD binding	10	29.9	42.498	0		+	+	NaN	0	5.34444	5.02816	4.68654	5.1163
PA3329	PA3329	Q9HYR6		Completeproteome;Referenceproteome							20	47.7	49.134	0		+	+	0.20887	-0.603899	3.15338	5.81937	3.98504	6.42327
PA3330	PA3330	Q9HYR5		Completeproteome;Referenceproteome							16	71.1	32.031	0		+	+	0.0374158	-0.127334	3.03599	4.74957	2.80387	4.8769
PA3331	PA3331	Q9HYR4		Completeproteome;Referenceproteome				carbon utilization;cellular catabolic process;oxidation-reduction process;response to stimulus		heme binding;iron ion binding;oxidoreductase activity-acting on paired donors-with incorporation or reduction of molecular oxygen	13	50.5	46.377	0		+	+	1.14064	1.47478	6.78797	7.08058	3.90531	5.60581
PA3332	PA3332	Q9HYR3	Uncharacterized PhzA/B-like protein PA3332	3D-structure;Completeproteome;Referenceproteome							10	83	15.92	0		+	+	1.50771	-2.31762	3.45195	4.82621	5.10233	7.14383
PA3333	fabH	Q9HYR2	3-oxoacyl-[acyl-carrier-protein] synthase 3	3D-structure;Acyltransferase;Completeproteome;Cytoplasm;Fattyacidbiosynthesis;Fattyacidmetabolism;Lipidbiosynthesis;Lipidmetabolism;Multifunctionalenzyme;Referenceproteome;Transferase	Fatty acid biosynthesis;Fatty acid metabolism;Metabolic pathways			cellular lipid metabolic process;fatty acid biosynthetic process		3-oxoacyl-[acyl-carrier-protein] synthase activity;catalytic activity;NADH dehydrogenase (ubiquinone) activity	12	70.9	34.003	0		+	+	0.718253	0.968827	7.02796	6.35852	3.78023	5.38969
PA3334	PA3334	Q9HYR1		Completeproteome;Referenceproteome							3	48.1	8.8729	0		+	+	NaN	0	3.80441	3.97629	4.90664	3.29172
PA3335	PA3335	Q9HYR0		Completeproteome;Referenceproteome							7	29.2	27.664	0		+	+	0.135895	-0.290917	1.51057	2.39705	3.86942	2.68797
PA3337	hldD	Q9HYQ8	ADP-L-glycero-D-manno-heptose-6-epimerase	Carbohydratemetabolism;Completeproteome;Isomerase;NADP;Referenceproteome	Lipopolysaccharide biosynthesis;Metabolic pathways			carbohydrate metabolic process;fructose metabolic process;mannose metabolic process	Gram-negative-bacterium-type cell wall	ADP-glyceromanno-heptose 6-epimerase activity;catalytic activity;coenzyme binding;lactoylglutathione lyase activity;NADP binding	17	74.5	37.188	0	+	+		5.38995	-3.1803	5.3512	-3.48103	0.641347	-0.300731
PA3347	PA3347	Q9HYP8		Completeproteome;Referenceproteome	Biofilm formation - Pseudomonas aeruginosa;Two-component system						6	79.2	11.226	0	+	+		4.26923	1.99483	5.31508	1.51156	1.45464	-0.48327
PA3361	lecB	Q9HYN5		3D-structure;Calcium;Completeproteome;Lectin;Metal-binding;Referenceproteome	Quorum sensing			movement of cell or subcellular component;single-species biofilm formation		carbohydrate binding	2	20	11.863	0		+	+	NaN	0	2.3284	1.83149	5.53635	1.99339
PA3366	amiE	P11436	Aliphatic amidase	3D-structure;Completeproteome;Directproteinsequencing;Hydrolase;Referenceproteome	Aminobenzoate degradation;Arginine and proline metabolism;Microbial metabolism in diverse environments;Phenylalanine metabolism;Styrene degradation;Tryptophan metabolism	Aminobenzoate degradation;Arginine and proline metabolism;Phenylalanine metabolism;Styrene degradation;Tryptophan metabolism		carbon utilization;cellular amide catabolic process;cellular catabolic process;nitrogen compound metabolic process		amidase activity	14	44.8	38.494	0	+	+		3.3976	-2.66842	3.75377	-3.44881	1.66246	-0.780391
PA3385	amrZ	G3XCY4		3D-structure;Completeproteome;Referenceproteome				bacterial-type flagellum assembly;negative regulation of bacterial-type flagellum-dependent cell motility;negative regulation of single-species biofilm formation on inanimate substrate;pathogenesis;positive regulation of cell motility;positive regulation of single-species biofilm formation on inanimate substrate;regulation of polysaccharide biosynthetic process;regulation of transcription-DNA-tem…		bacterial-type proximal promoter sequence-specific DNA binding;bacterial-type RNA polymerase enhancer sequence-specific DNA binding;DNA binding;transcription regulatory region DNA binding	5	59.3	12.333	0		+	+	1.13049	1.12675	3.85806	3.70307	2.86901	2.57632
PA3392	nosZ	Q9HYL2	Nitrous-oxide reductase	Calcium;Completeproteome;Copper;Metal-binding;Oxidoreductase;Periplasm;Referenceproteome;Signal	Microbial metabolism in diverse environments;Nitrogen metabolism			denitrification pathway;generation of precursor metabolites and energy;oxidation-reduction process	membrane	calcium ion binding;copper ion binding;cytochrome-c oxidase activity;nitrous-oxide reductase activity;protein binding	27	54.1	70.659	0	+	+		7.04047	-9.58959	5.9177	-9.18256	NaN	0
PA3417	PA3417	Q9HYI8		Completeproteome;Pyruvate;Referenceproteome	Biosynthesis of antibiotics;Biosynthesis of secondary metabolites;Carbon metabolism;Citrate cycle (TCA cycle);Glycolysis / Gluconeogenesis;Metabolic pathways;Microbial metabolism in diverse environments;Pyruvate metabolism		anaerobic respiration;lactate oxidation;pyruvate decarboxylation to acetyl CoA;pyruvate fermentation to acetate and lactate I;pyruvate fermentation to acetate II;superpathway of glycolysis and pyruvate dehydrogenase and TCA and and glyoxylate bypass			oxidoreductase activity-acting on the aldehyde or oxo group of donors-disulfide as acceptor	6	28.8	40.414	0		+		0.354574	0.873257	1.4406	2.05228	0.77307	1.17902
PA3418	ldh	Q9HYI7		Completeproteome;Referenceproteome	Biosynthesis of antibiotics;Biosynthesis of secondary metabolites;Metabolic pathways;Valine and leucine and isoleucine biosynthesis;Valine and leucine and isoleucine degradation			cellular amino acid metabolic process;oxidation-reduction process		leucine dehydrogenase activity;oxidoreductase activity;oxidoreductase activity-acting on the CH-NH2 group of donors-NAD or NADP as acceptor	13	46.3	35.633	0		+		0.929607	1.75902	1.64755	1.82305	0.0241165	0.0640349
PA3419	PA3419	Q9HYI6	UPF0162 protein PA3419	Completeproteome;Referenceproteome							4	18.1	29.935	0.0076743		+		0.8594	1.04798	2.52364	1.53185	0.402009	0.483868
PA3426	PA3426	Q9HYH9		Completeproteome;Isomerase;Referenceproteome	Aminobenzoate degradation;Benzoate degradation;beta-Alanine metabolism;Biosynthesis of antibiotics;Biosynthesis of secondary metabolites;Butanoate metabolism;Caprolactam degradation;Fatty acid degradation;Fatty acid metabolism;Geraniol degradation;Limonene and pinene degradation;Lysine degradation;Metabolic pathways;Microbial metabolism in diverse environments;Phenylalanine metabolism;Propanoate …					catalytic activity	4	23	26.998	0.0010442		+		1.00632	2.16414	3.50921	3.11018	0.397875	0.946036
PA3441	PA3441	Q9HYG5		Completeproteome;Referenceproteome				molybdate ion transport			3	50.7	7.5858	0	+	+		3.24469	-3.63541	3.00444	-2.5303	NaN	0
PA3442	ssuB1	Q9HYG4	Aliphatic sulfonates import ATP-binding protein SsuB 1	ATP-binding;Cellinnermembrane;Cellmembrane;Completeproteome;Hydrolase;Membrane;Nucleotide-binding;Referenceproteome;Transport	ABC transporters;Sulfur metabolism			anion transport	plasma membrane	anion transmembrane transporter activity;ATP binding;ATPase activity	8	35.4	29.811	0		+		1.12301	-1.99802	2.90535	-1.4209	0.257243	0.577118
PA3444	ssuD	Q9HYG2	Alkanesulfonate monooxygenase	Completeproteome;Directproteinsequencing;Flavoprotein;FMN;Monooxygenase;Oxidoreductase;Referenceproteome	Sulfur metabolism			oxidation-reduction process		alkanesulfonate monooxygenase activity;oxidoreductase activity-acting on paired donors-with incorporation or reduction of molecular oxygen	12	47.4	41.566	0	+	+		7.48272	-7.03856	3.6914	-7.49255	0.186379	-0.453984
PA3446	PA3446	Q9HYG0		Completeproteome;Referenceproteome	Metabolic pathways;Riboflavin metabolism;Sulfur metabolism			alkanesulfonate catabolic process;oxidation-reduction process		FMN reductase activity;oxidoreductase activity	7	42.1	21.518	0	+	+		4.67282	-5.26952	5.9453	-4.92744	0.367515	0.342077
PA3450	PA3450	Q9HYF6		Completeproteome;Referenceproteome				cell redox homeostasis;oxidation-reduction process;response to hydrogen peroxide		antioxidant activity;oxidoreductase activity;peroxiredoxin activity	15	66	24.164	0	+	+	+	5.92173	-3.05006	5.11168	-7.9311	3.87292	-4.88104
[truncated: 317 more rows]
