# Supplementary material for: Quantitative proteomics reveals unique responses to antimicrobial treatments in clinical Pseudomonas aeruginosa isolates
Source: mSystems. 2023 Aug 25;8(5):e00491-23. doi: 10.1128/msystems.00491-23 (PMC10654054; doi:10.1128/msystems.00491-23)
Supplement: Table S6 — Summary of overlap between beta-lactam treatments in LESB58. [file msystems.00491-23-s0007.xlsx]

## Sheet: Table legend
Table S6: Summary of overlap between beta-lactam treatments (ATM, CAR, PIP) in LESB58. Proteins listed were increased in abundance with fold changes ≥2 in all three beta-lactam conditions or were significantly decreased in abundance in all three beta-lactam treatments.

## Sheet: LESB58 beta-lactam treatments
Student's T-test Significant H2O2 vs 2hUntx	Student's T-test Significant TOB vs 2hUntx	Student's T-test Significant ATM vs 4hUntx	Student's T-test Significant CAR vs 4hUntx	Student's T-test Significant PIP vs 4hUntx	(-) Log10 p-value H2O2 vs 2hUntx	T-test Difference H2O2 vs 2hUntx	(-) Log10 p-value TOB vs 2hUntx	T-test Difference TOB vs 2hUntx	(-) Log10 p-value ATM vs 4hUntx	T-test Difference ATM vs 4hUntx	(-) Log10 p-value CAR vs 4hUntx	T-test Difference CAR vs 4hUntx	(-) Log10 p-value PIP vs 4hUntx	T-test Difference PIP vs 4hUntx	Gene name	PAO1 Locus	Majority protein IDs	Protein name	PseudoCAP	Keywords	GOBP	GOCC	GOMF	KEGG	KEGG InterPro	PseudoCyc	Peptides	Sequence coverage [%]	Mol. weight [kDa]	Q-value
Increased ≥2-fold in all three beta-lactam treatments
			+		0.953968	-1.02563	1.66526	-1.13332	0.702468	1.12578	2.90915	2.91877	1.59905	1.52667	PA0046	PA0046	Q9I786		Hypothetical, unclassified, unknown	Completeproteome;Referenceproteome							2	26.5	12.865	0
			+		0.546225	-1.24316	0.426747	-1.32288	1.38254	1.63543	4.30847	4.30146	0.454731	1.13527	PA0626	PA0626	G3XD65		Related to phage, transposon, or plasmid	Completeproteome;Referenceproteome							11	43.8	31.291	0
			+		1.30881	0.343436	1.37594	0.570975	0.836608	1.43753	1.5222	2.43571	0.823131	1.4192	PA0953	PA0953	Q9I505		Putative enzymes	Completeproteome;Referenceproteome	cell redox homeostasis;oxidation-reduction process		antioxidant activity;oxidoreductase activity				5	35.1	16.895	0
			+		1.08463	-0.863055	0.498876	0.493878	1.27694	1.29081	1.60129	1.83642	1.16106	1.40336	pmpM	PA1361	Q9I3Y3	Multidrug resistance protein PmpM	Membrane proteins; Transport of small molecules	Antibioticresistance;Antiport;Cellinnermembrane;Cellmembrane;Completeproteome;Iontransport;Membrane;Referenceproteome;Transmembrane;Transmembranehelix;Transport	transmembrane transport	membrane;periplasmic side of plasma membrane;plasma membrane	antiporter activity;drug transmembrane transporter activity;obsolete drug:proton antiporter activity;xenobiotic transmembrane transporter activity				4	14.3	50.87	0
			+		0.462522	-0.61756	0.466646	-0.751636	1.37125	1.04349	1.29119	1.15236	1.99484	1.33748	PA1657	PA1657	Q9I368		Hypothetical, unclassified, unknown; Protein secretion/export apparatus	Completeproteome;Referenceproteome	protein secretion by the type VI secretion system			Biofilm formation - Pseudomonas aeruginosa			10	62.5	18.165	0
+			+		1.36203	-2.11304	0.765735	-1.21833	1.96439	1.47852	5.07019	3.6893	1.76196	1.87234	PA1669	PA1669	Q9I356		Membrane proteins; Protein secretion/export apparatus	Completeproteome;Referenceproteome	protein secretion by the type VI secretion system			Bacterial secretion system;Biofilm formation - Pseudomonas aeruginosa			18	22	133.04	0
			+		0.0144954	0.0140104	0.733658	-0.852912	1.8862	1.65822	4.60053	4.45782	1.07479	1.06036	PA1676	PA1676	Q9I349		Membrane proteins	Completeproteome;Referenceproteome							2	18.9	11.785	0
		+	+		0.82393	1.87988	0.0897313	0.31158	1.64825	2.52811	3.54676	4.12301	1.34748	2.23164	PA1809	PA1809	Q9I2T5		Transport of small molecules	Completeproteome;Membrane;Referenceproteome;Transmembrane;Transmembranehelix;Transport	oligopeptide transport;transmembrane transport	membrane		ABC transporters			6	20.8	39.565	0
			+		0.343224	-0.766405	0.379841	-0.428056	1.13691	1.27227	1.53944	1.55237	1.10567	1.29065	PA2899	PA2899	Q9HZU8		Transcriptional regulators	Completeproteome;DNA-binding;Referenceproteome;Transcription;Transcriptionregulation	phosphorelay signal transduction system;regulation of transcription-DNA-templated		DNA binding				3	24.5	23.25	0.00035753
+			+		3.7961	1.4733	0.0404745	0.0540528	1.66471	1.03871	4.35801	3.44336	1.90644	1.27975	PA3041	PA3041	Q9HZG7		Membrane proteins	Completeproteome;Referenceproteome							3	31	13.919	0
			+		0.503673	0.910051	0.125237	-0.354167	1.02128	1.33308	2.3484	2.96624	0.802113	1.05912	PA3042	PA3042	Q9HZG6		Hypothetical, unclassified, unknown	Completeproteome;Referenceproteome							5	41.1	11.74	0
			+		0.177534	-0.310424	0.771238	-1.07313	0.8124	1.04696	2.87542	3.6262	1.45844	1.66932	PA4319	PA4319	Q9HW82		Membrane proteins	Completeproteome;Referenceproteome							5	19	36.416	0
			+		NaN	0	0.259017	0.48438	1.7535	1.0504	3.84614	2.55017	2.83574	1.53678	PA4321	PA4321	Q9HW80		Hypothetical, unclassified, unknown	Completeproteome;Referenceproteome							8	20.3	47.703	0
			+		0.492335	-0.867258	0.0947059	-0.194835	0.667702	1.27966	1.09565	2.06968	0.693524	1.35838	retS	PA4856	Q9HUV7		Two-component regulatory systems	3D-structure;Completeproteome;Phosphoprotein;Referenceproteome	phosphorelay signal transduction system;phosphorylation;signal transduction		phosphorelay sensor kinase activity;transferase activity-transferring phosphorus-containing groups	Biofilm formation - Pseudomonas aeruginosa			20	24.6	103.86	0
			+		0.576836	0.464102	0.151128	0.199191	0.615641	1.73496	2.2378	5.59988	0.652543	1.82445	blc	PA5107	Q9HU76		Membrane proteins	Completeproteome;Lipoprotein;Referenceproteome		membrane					12	67.7	21.924	0
Significantly decreased in abundance in all three beta-lactam treatments
		+	+	+	3.282	0.849924	1.75561	-0.488021	2.88592	-2.33437	3.56761	-1.31343	3.99245	-1.77107	spuD	PA0300	Q9I6J1	Putrescine-binding periplasmic protein SpuD	Transport of small molecules	3D-structure;Completeproteome;Disulfidebond;Periplasm;Referenceproteome;Signal;Transport	polyamine transport	periplasmic space	polyamine binding;putrescine binding	ABC transporters			14	56.9	40.629	0
+		+	+	+	2.68299	1.4104	0.938141	-0.559397	2.1831	-2.59688	1.54075	-1.4048	3.28555	-3.0182	PA0309	PA0309	Q9I6I2		Hypothetical, unclassified, unknown	Completeproteome;Referenceproteome							13	56.8	27.021	0
		+	+	+	0.00981117	-0.00796652	0.956798	-0.502145	5.13948	-3.53662	3.93753	-2.3101	4.82447	-3.61586	PA0315	PA0315	Q9I6H6		Hypothetical, unclassified, unknown	Completeproteome;Referenceproteome							6	62.1	15.463	0
+		+	+	+	3.80941	1.39329	0.329517	-0.18237	3.28805	-2.67368	2.26775	-1.47378	3.53942	-2.8304	PA0388	PA0388	Q9I6A7		Hypothetical, unclassified, unknown	3D-structure;Completeproteome;Referenceproteome							6	64	15.302	0
+		+	+	+	4.12753	1.2167	1.95704	-0.506618	5.62597	-2.67192	4.66952	-1.93168	4.3522	-2.81069	PA0423	PA0423	Q9I690	UPF0312 protein PA0423	Secreted Factors (toxins, enzymes, alginate)	Completeproteome;Periplasm;Referenceproteome;Signal		extracellular space					14	84.8	20.776	0
+		+	+	+	1.42783	2.40375	0.012406	0.0582252	3.36708	-4.35698	2.00396	-2.74503	3.05844	-4.19447	PA0542	PA0542	Q9I5Z4		Hypothetical, unclassified, unknown	Completeproteome;Referenceproteome							5	35.3	14.767	0
+		+	+	+	4.3283	1.29035	1.52317	-0.461172	4.0536	-5.81937	2.49368	-1.22313	4.73589	-4.12176	PA0604	PA0604	Q9I5T4		Transport of small molecules	Completeproteome;Referenceproteome				Quorum sensing			15	69.5	38.167	0
		+	+	+	1.58671	0.490167	0.511692	-0.237764	5.06098	-3.07846	6.12562	-3.17419	4.58846	-2.91586	PA0754	PA0754	Q9I5H5		Hypothetical, unclassified, unknown	Completeproteome;Referenceproteome				Two-component system			14	57.8	34.918	0
+		+	+	+	6.51866	4.68191	2.09106	-0.704715	5.78857	-3.13335	3.23391	-1.28324	4.8012	-2.63914	cbpD	PA0852	Q9I589	Chitin-binding protein CbpD	Secreted Factors (toxins, enzymes, alginate)	Chitin-binding;Completeproteome;Directproteinsequencing;Referenceproteome;Secreted;Signal	obsolete interaction with host via protein secreted by type II secretion system;protein secretion by the type II secretion system;protein transport by the Sec complex	extracellular space	chitin binding				20	71.7	41.916	0
+		+	+	+	4.33755	1.64699	1.65902	-0.601983	3.93186	-3.85561	4.47566	-2.19215	6.05242	-3.26416	aotJ	PA0888	G3XD47		Transport of small molecules	Completeproteome;Referenceproteome	L-arginine import into cell;L-arginine transport;L-ornithine import into cell;nitrogen compound transport;ornithine transport;transport	extracellular space;outer membrane-bounded periplasmic space		ABC transporters			17	71	28.01	0
		+	+	+	0.0378419	0.0217624	2.14969	-0.581707	2.85255	-4.13072	2.83148	-1.34394	4.14557	-2.81144	PA0943	PA0943	Q9I515		Hypothetical, unclassified, unknown;Protein secretion/export apparatus	Completeproteome;Referenceproteome							12	47.1	27.183	0
		+	+	+	0.0530993	0.0394435	0.623937	-0.381973	2.01731	-2.42074	2.7885	-2.51948	2.94237	-2.54229	PA1005	PA1005	Q9I4W8	Putative beta-barrel assembly-enhancing protease	Hypothetical, unclassified, unknown	Completeproteome;Hydrolase;Metal-binding;Metalloprotease;Periplasm;Protease;Referenceproteome;Repeat;Signal;TPRrepeat;Zinc	chaperone-mediated protein folding;proteolysis	membrane	metalloendopeptidase activity;metallopeptidase activity;protein binding				16	39	52.994	0
		+	+	+	3.09575	0.935934	1.94164	-0.511694	5.68453	-3.07119	2.75378	-1.59603	3.94141	-3.04563	braC	PA1074	P21175	Leucine-, isoleucine-, valine-, threonine-, and alanine-binding protein	Transport of small molecules	Amino-acidtransport;Completeproteome;Directproteinsequencing;Disulfidebond;Periplasm;Referenceproteome;Signal;Transport	amino acid transport;branched-chain amino acid transport;D-alanine transport;L-alanine transport;L-isoleucine import across plasma membrane;L-valine import across plasma membrane			ABC transporters;Quorum sensing			16	66	39.769	0
		+	+	+	1.54478	0.559743	0.61088	-0.420708	4.39035	-2.51095	1.66697	-0.939311	2.49691	-2.31852	PA1171	PA1171	Q9I4G6		Cell wall / LPS / capsule;Putative enzymes	Completeproteome;Referenceproteome	peptidoglycan turnover		lytic transglycosylase activity				17	54.5	42.682	0
		+	+	+	1.00152	1.49818	0.495727	-0.531188	2.75168	-2.79335	2.76685	-3.38054	2.60212	-2.66636	PA1287	PA1287	Q9I457	Glutathione peroxidase	Putative enzymes	Completeproteome;Oxidoreductase;Peroxidase;Referenceproteome	oxidation-reduction process;response to oxidative stress		glutathione peroxidase activity	Arachidonic acid metabolism;Glutathione metabolism			7	45.1	20.217	0
		+	+	+	0.774579	0.290009	1.63623	-0.468492	3.36106	-2.23711	4.55292	-1.82179	4.35227	-1.89651	ggt	PA1338	Q9I406	Gamma-glutamyltranspeptidase;Gamma-glutamyltranspeptidase large chain;Gamma-glutamyltranspeptidase small chain	Amino acid biosynthesis and metabolism;Central intermediary metabolism	Acyltransferase;Completeproteome;Glutathionebiosynthesis;Hydrolase;Periplasm;Protease;Referenceproteome;Signal;Transferase;Zymogen	glutathione catabolic process;response to stimulus	periplasmic space	glutathione hydrolase activity	Cyanoamino acid metabolism;Glutathione metabolism;Metabolic pathways;Taurine and hypotaurine metabolism			25	49.9	59.873	0
		+	+	+	3.0363	1.00881	0.753196	-0.300587	6.23352	-3.33717	4.9511	-2.52206	5.7557	-2.9932	PA1342	PA1342	Q9I402		Amino acid biosynthesis and metabolism;Transport of small molecules	Completeproteome;Referenceproteome	D-amino acid transport;glutamine transport;L-aspartate transmembrane transport;L-glutamate import	ATP-binding cassette (ABC) transporter complex;extracellular space		ABC transporters;Two-component system			23	71.2	33.054	0
		+	+	+	1.55181	0.836251	1.4369	-1.0914	3.12371	-3.37411	7.02528	-4.0058	4.34353	-2.91582	cysP	PA1493	Q9I3L9		Transport of small molecules	Completeproteome;Referenceproteome	sulfate transport;transport	extracellular space	ATPase-coupled sulfate transmembrane transporter activity	ABC transporters;Sulfur metabolism			16	66	36.517	0
+		+	+	+	4.44077	1.44434	0.976213	-0.314663	4.48124	-1.72156	2.19338	-1.7706	4.61554	-1.89241	PA1579	PA1579	Q9I3D8	Uncharacterized protein PA1579	Hypothetical, unclassified, unknown	Completeproteome;Referenceproteome			lipid binding				9	58.9	22.11	0
		+	+	+	2.80062	0.873351	1.17247	-0.349059	4.03162	-2.01642	3.82865	-0.757394	6.07789	-1.73959	PA1624	PA1624	Q9I398		Hypothetical, unclassified, unknown	Completeproteome;Referenceproteome							11	51.5	29.533	0
+		+	+	+	2.41138	2.58211	0.0954714	0.163851	2.49702	-3.87673	2.42429	-1.66791	2.78099	-3.01252	PA2034	PA2034	Q9I281		Hypothetical, unclassified, unknown	Completeproteome;Referenceproteome							9	58	24.525	0
		+	+	+	0.632222	0.536334	0.923792	-1.1526	3.46817	-2.2519	2.88892	-1.05532	3.94112	-2.07033	PA2044	PA2044	Q9I271		Hypothetical, unclassified, unknown	Completeproteome;Referenceproteome							21	45	70.083	0
+		+	+	+	4.01474	1.58496	0.388527	-0.400387	2.99479	-3.59129	3.28523	-1.43322	2.25379	-3.2989	PA2204	PA2204	Q9I1R3		Transport of small molecules	Completeproteome;Referenceproteome		membrane	ligand-gated ion channel activity				20	72	29.308	0
+		+	+	+	5.00019	2.30426	0.329973	-0.277704	3.918	-4.02483	3.69373	-2.68203	4.94028	-4.39006	PA2659	PA2659	Q9I0H9		Hypothetical, unclassified, unknown	Completeproteome;Referenceproteome							5	51	11.179	0
		+	+	+	0.0866074	0.0954394	2.007	-0.859785	4.33528	-3.91792	2.00558	-2.32045	2.46765	-2.48973	PA3003	PA3003	Q9HZK2		Hypothetical, unclassified, unknown	Completeproteome;Referenceproteome							8	71.3	22.474	0
		+	+	+	0.237073	0.0674992	2.11262	-0.438717	5.71042	-2.52855	5.25421	-2.32826	4.18803	-2.47511	PA3190	PA3190	Q9HZ48		Transport of small molecules	Completeproteome;Referenceproteome;Sugartransport;Transport				ABC transporters			27	80.5	45.131	0
		+	+	+	0.854152	0.513125	1.36296	-0.856255	3.85593	-3.31273	1.72864	-1.9885	2.67361	-3.41595	ppiA	PA3227	Q59641	Peptidyl-prolyl cis-trans isomerase A	Chaperones & heat shock proteins;Translation, post-translational modification, degradation	Completeproteome;Isomerase;Periplasm;Referenceproteome;Rotamase;Signal	cellular protein metabolic process;protein folding;protein peptidyl-prolyl isomerization		peptidyl-prolyl cis-trans isomerase activity	Cationic antimicrobial peptide (CAMP) resistance			8	59.4	20.104	0
		+	+	+	2.05568	1.12562	1.34845	-0.94485	2.2305	-2.66866	4.18015	-3.56179	3.22618	-3.45468	PA3313	PA3313	Q9HYT1		Transport of small molecules	Completeproteome;Referenceproteome	transmembrane transport	ATP-binding cassette (ABC) transporter complex		ABC transporters			17	65.1	36.539	0
		+	+	+	1.85083	-1.11398	0.517085	-0.357487	2.81396	-2.12674	1.98544	-1.42258	3.03693	-2.36122	PA3350	PA3350	Q9HYP6		Hypothetical, unclassified, unknown	Completeproteome;Referenceproteome				Flagellar assembly			2	13.4	25.522	0
+		+	+	+	3.74846	2.54774	0.769114	-0.620964	2.68875	-2.38221	3.60814	-2.22541	2.34231	-2.50447	PA3931	PA3931	Q9HX85		Hypothetical, unclassified, unknown	Completeproteome;Referenceproteome				ABC transporters			12	62.5	28.101	0
+		+	+	+	2.89057	2.68717	0.451678	-0.627342	4.30191	-3.67194	3.58792	-3.22261	3.94801	-3.32216	PA4063	PA4063	Q9HWW5		Hypothetical, unclassified, unknown	Completeproteome;Referenceproteome							5	42.3	21.235	0
		+	+	+	0.515794	-0.705352	1.22434	-1.54528	3.39846	-3.63986	2.62383	-2.81118	3.56847	-3.80331	PA4107	PA4107	Q9HWS1		Hypothetical, unclassified, unknown	Calcium;Completeproteome;Referenceproteome	cellular calcium ion homeostasis;cellular response to calcium ion		calcium ion binding				13	76.8	15.771	0
		+	+	+	1.34285	0.54554	1.08996	-0.386152	5.0968	-2.11391	3.87505	-1.90574	4.76277	-2.13911	PA4453	PA4453	Q9HVW4		Hypothetical, unclassified, unknown	Completeproteome;Referenceproteome				ABC transporters			10	54	23.76	0
+		+	+	+	5.20432	1.95981	4.72991	-1.77034	3.58752	-6.75115	6.48255	-4.35526	2.56828	-5.63729	PA4500	PA4500	Q9HVS1		Transport of small molecules	Completeproteome;Referenceproteome	dipeptide transport;transmembrane transport	ATP-binding cassette (ABC) transporter complex	dipeptide transporter activity;peptide binding	ABC transporters;Bacterial chemotaxis			20	41.7	59.674	0
		+	+	+	0.429881	0.693187	0.0882928	-0.242768	2.65607	-3.52907	2.20555	-1.96338	2.60433	-3.48415	PA4502	PA4502	Q9HVR9		Transport of small molecules	Completeproteome;Referenceproteome	dipeptide transport;transmembrane transport	ATP-binding cassette (ABC) transporter complex	dipeptide transporter activity;peptide binding	ABC transporters;Bacterial chemotaxis			22	71.8	58.611	0
+		+	+	+	5.45995	2.47752	0.170311	-0.124434	4.80531	-3.80161	4.5137	-4.3869	4.86433	-3.75872	PA4739	PA4739	Q9HV60		Hypothetical, unclassified, unknown	Completeproteome;Referenceproteome							9	56.1	11.76	0
+		+	+	+	5.04347	2.16305	0.751435	-0.305567	3.72488	-3.90158	5.26668	-2.24985	5.36109	-3.04018	azu	PA4922	P00282	Azurin	Energy metabolism	3D-structure;Completeproteome;Copper;Directproteinsequencing;Disulfidebond;Electrontransport;Metal-binding;Periplasm;Referenceproteome;Signal;Transport			copper ion binding;electron transfer activity;transition metal ion binding;zinc ion binding				6	55.4	16.008	0
		+	+	+	0.18774	0.404931	1.23757	-1.38243	3.9517	-1.74854	2.20413	-1.40413	4.4577	-1.85304	PA5139	PA5139	Q9HU45		Hypothetical, unclassified, unknown	Completeproteome;Referenceproteome							6	31.5	27.565	0
+		+	+	+	3.70962	2.12589	0.160306	-0.144601	3.56774	-4.4783	3.05979	-1.52632	3.37904	-4.29667	PA5153	PA5153	Q9HU31		Transport of small molecules	Completeproteome;Referenceproteome	L-ornithine import into cell						12	60.4	27.561	0
		+	+	+	0.702254	-0.929181	1.15563	-1.20586	2.69239	-3.10169	1.29744	-2.31227	3.25493	-3.49955	aroQ	PA5184	Q9HU05	Monofunctional chorismate mutase	Hypothetical, unclassified, unknown	Amino-acidbiosynthesis;Aromaticaminoacidbiosynthesis;Completeproteome;Directproteinsequencing;Isomerase;Periplasm;Phenylalaninebiosynthesis;Referenceproteome;Signal	chorismate metabolic process			Biosynthesis of amino acids;Biosynthesis of antibiotics;Biosynthesis of secondary metabolites;Metabolic pathways;Phenylalanine and tyrosine and tryptophan biosynthesis	Phenylalanine and tyrosine and tryptophan biosynthesis		8	51.9	20.417	0
+		+	+	+	4.9187	1.7045	1.94161	-0.438566	4.92869	-1.69887	3.72441	-1.82996	5.20602	-1.77514	PA5217	PA5217	Q9HTX3	Probable binding protein component of ABC iron transporter PA5217	Transport of small molecules	Completeproteome;Directproteinsequencing;Referenceproteome;Signal				ABC transporters			15	55.7	36.292	0
		+	+	+	2.04824	0.64839	1.15579	-0.780483	4.34885	-2.82318	3.56977	-2.53145	3.51604	-2.63571	PA5330	PA5330	Q9HTM5		Hypothetical, unclassified, unknown	Completeproteome;Referenceproteome							6	36.1	22.434	0
+		+	+	+	4.63681	2.27456	0.379175	-0.236475	3.53971	-3.26753	1.86695	-1.31179	4.57739	-2.62672	PA5481	PA5481	Q9HT89	Uncharacterized protein PA5481	Hypothetical, unclassified, unknown	Completeproteome;Disulfidebond;Periplasm;Referenceproteome;Signal	negative regulation of catalytic activity	periplasmic space					10	65.8	17.365	0
		+	+	+	2.41393	1.05641	1.30875	-0.596929	5.103	-3.30407	4.12687	-2.36629	4.93388	-2.97935	dsbA	PA5489	P0C2B2	Thiol:disulfide interchange protein DsbA	Chaperones & heat shock proteins;Translation, post-translational modification, degradation	3D-structure;Completeproteome;Disulfidebond;Periplasm;Redox-activecenter;Referenceproteome;Signal	cell redox homeostasis;cellular protein metabolic process;protein folding		protein disulfide oxidoreductase activity	Cationic antimicrobial peptide (CAMP) resistance			10	44.5	23.375	0
+		+	+	+	2.71491	1.81835	2.26412	-0.724746	2.28149	-2.30493	2.02773	-2.16986	3.71093	-2.91522	PA5498	PA5498	Q9HT75		Motility & Attachment;Transport of small molecules	Completeproteome;Referenceproteome	metal ion transport;response to zinc ion;zinc ion transport		high-affinity zinc transmembrane transporter activity;metal ion binding;zinc ion binding	ABC transporters			6	34.9	33.608	0
+		+	+	+	3.85043	1.31182	1.01268	-0.435282	3.09672	-3.16605	4.18099	-2.21258	2.80569	-3.90962	PA5505	PA5505	Q9HT68		Membrane proteins;Transport of small molecules	3D-structure;Completeproteome;Receptor;Referenceproteome				ABC transporters			11	58.5	28.065	0
+		+	+	+	2.68557	4.04916	NaN	0	3.63911	-3.65726	1.88898	-2.41082	3.11795	-3.07567	UPI0003D5AC24;UPI000188FCCD	UPI0003D5AC24;UPI000188FCCD	UPI0003D5AC24;UPI000188FCCD										12	59.3	30.467	0
